# Supplementary material for: Electronic Effects Drive Selectivity in CO2 Reduction Catalysis by Heptacoordinated Cobalt Complexes
Source: Inorg Chem. 2026 May 21;65(22):12678–92. doi: 10.1021/acs.inorgchem.6c01633 (PMC13250995; doi:10.1021/acs.inorgchem.6c01633)
Supplement: Supplementary file 2 [file ic6c01633_si_002.zip]

Archive with 23,455 entries (7,784 files):
- backup_paper_acscat_Co/
- backup_paper_acscat_Co/Co0MeOLCOOH/
- backup_paper_acscat_Co/Co0MeOLCOOH/doublet/
- backup_paper_acscat_Co/Co0MeOLCOOH/doublet/py_det_backward/
- backup_paper_acscat_Co/Co0MeOLCOOH/doublet/py_det_backward/eps375/
- backup_paper_acscat_Co/Co0MeOLCOOH/doublet/py_det_backward/eps375/control
- backup_paper_acscat_Co/Co0MeOLCOOH/doublet/py_det_backward/eps375/EN/
- backup_paper_acscat_Co/Co0MeOLCOOH/doublet/py_det_backward/eps375/EN/control
- backup_paper_acscat_Co/Co0MeOLCOOH/doublet/py_det_backward/eps375/EN/Gsolv23.out
- backup_paper_acscat_Co/Co0MeOLCOOH/doublet/py_det_backward/eps375/EN/Gsolv23.inp
- backup_paper_acscat_Co/Co0MeOLCOOH/doublet/py_det_backward/eps375/EN/energy
- backup_paper_acscat_Co/Co0MeOLCOOH/doublet/py_det_backward/eps375/EN/SP_BP86.out
- backup_paper_acscat_Co/Co0MeOLCOOH/doublet/py_det_backward/eps375/EN/B3LYP/
- backup_paper_acscat_Co/Co0MeOLCOOH/doublet/py_det_backward/eps375/EN/B3LYP/control
- backup_paper_acscat_Co/Co0MeOLCOOH/doublet/py_det_backward/eps375/EN/B3LYP/energy
- backup_paper_acscat_Co/Co0MeOLCOOH/doublet/py_det_backward/eps375/EN/B3LYP/SP_B3LYP.out
- backup_paper_acscat_Co/Co0MeOLCOOH/doublet/py_det_backward/eps375/energy
- backup_paper_acscat_Co/Co0MeOLCOOH/doublet/py_det_backward/eps375/job.last
- backup_paper_acscat_Co/Co0MeOLCOOH/doublet/py_det_backward/eps375/Co0MeOLCOOH_d.xyz
- backup_paper_acscat_Co/Co0MeOLCOOH/doublet/py_det_backward/vacuo/
- backup_paper_acscat_Co/Co0MeOLCOOH/doublet/py_det_backward/vacuo/control
- backup_paper_acscat_Co/Co0MeOLCOOH/doublet/py_det_backward/vacuo/vibspectrum
- backup_paper_acscat_Co/Co0MeOLCOOH/doublet/py_det_backward/vacuo/EN/
- backup_paper_acscat_Co/Co0MeOLCOOH/doublet/py_det_backward/vacuo/EN/B3LYPst/
- backup_paper_acscat_Co/Co0MeOLCOOH/doublet/py_det_backward/vacuo/EN/B3LYPst/control
- backup_paper_acscat_Co/Co0MeOLCOOH/doublet/py_det_backward/vacuo/EN/B3LYPst/energy
- backup_paper_acscat_Co/Co0MeOLCOOH/doublet/py_det_backward/vacuo/EN/B3LYPst/SP_B3LYPst.out
- backup_paper_acscat_Co/Co0MeOLCOOH/doublet/py_det_backward/vacuo/EN/control
- backup_paper_acscat_Co/Co0MeOLCOOH/doublet/py_det_backward/vacuo/EN/PBE0/
- backup_paper_acscat_Co/Co0MeOLCOOH/doublet/py_det_backward/vacuo/EN/PBE0/control
- backup_paper_acscat_Co/Co0MeOLCOOH/doublet/py_det_backward/vacuo/EN/PBE0/energy
- backup_paper_acscat_Co/Co0MeOLCOOH/doublet/py_det_backward/vacuo/EN/PBE0/SP_PBE0.out
- backup_paper_acscat_Co/Co0MeOLCOOH/doublet/py_det_backward/vacuo/EN/wB97M-V/
- backup_paper_acscat_Co/Co0MeOLCOOH/doublet/py_det_backward/vacuo/EN/wB97M-V/control
- backup_paper_acscat_Co/Co0MeOLCOOH/doublet/py_det_backward/vacuo/EN/wB97M-V/SP_wB97M-V.out
- backup_paper_acscat_Co/Co0MeOLCOOH/doublet/py_det_backward/vacuo/EN/wB97M-V/energy
- backup_paper_acscat_Co/Co0MeOLCOOH/doublet/py_det_backward/vacuo/EN/energy
- backup_paper_acscat_Co/Co0MeOLCOOH/doublet/py_det_backward/vacuo/EN/SP_BP86.out
- backup_paper_acscat_Co/Co0MeOLCOOH/doublet/py_det_backward/vacuo/EN/B3LYP/
- backup_paper_acscat_Co/Co0MeOLCOOH/doublet/py_det_backward/vacuo/EN/B3LYP/control
- backup_paper_acscat_Co/Co0MeOLCOOH/doublet/py_det_backward/vacuo/EN/B3LYP/energy
- backup_paper_acscat_Co/Co0MeOLCOOH/doublet/py_det_backward/vacuo/EN/B3LYP/SP_B3LYP.out
- backup_paper_acscat_Co/Co0MeOLCOOH/doublet/py_det_backward/vacuo/EN/PBE/
- backup_paper_acscat_Co/Co0MeOLCOOH/doublet/py_det_backward/vacuo/EN/PBE/control
- backup_paper_acscat_Co/Co0MeOLCOOH/doublet/py_det_backward/vacuo/EN/PBE/SP_PBE.out
- backup_paper_acscat_Co/Co0MeOLCOOH/doublet/py_det_backward/vacuo/EN/PBE/energy
- backup_paper_acscat_Co/Co0MeOLCOOH/doublet/py_det_backward/vacuo/energy
- backup_paper_acscat_Co/Co0MeOLCOOH/doublet/py_det_backward/vacuo/job.last
- backup_paper_acscat_Co/Co0MeOLCOOH/doublet/py_det_backward/vacuo/thermo_new.out
- backup_paper_acscat_Co/Co0MeOLCOOH/doublet/py_det_backward/vacuo/Co0MeOLCOOH_d.xyz
- backup_paper_acscat_Co/Co0MeOLCOOH/doublet/py_det_backward/vacuo/Co0MeOLCOOH_d_out.xyz
- backup_paper_acscat_Co/Co0MeOLCOOH/doublet/py_det_forward/
- backup_paper_acscat_Co/Co0MeOLCOOH/doublet/py_det_forward/eps375/
- backup_paper_acscat_Co/Co0MeOLCOOH/doublet/py_det_forward/eps375/control
- backup_paper_acscat_Co/Co0MeOLCOOH/doublet/py_det_forward/eps375/EN/
- backup_paper_acscat_Co/Co0MeOLCOOH/doublet/py_det_forward/eps375/EN/control
- backup_paper_acscat_Co/Co0MeOLCOOH/doublet/py_det_forward/eps375/EN/Gsolv23.out
- backup_paper_acscat_Co/Co0MeOLCOOH/doublet/py_det_forward/eps375/EN/Gsolv23.inp
- backup_paper_acscat_Co/Co0MeOLCOOH/doublet/py_det_forward/eps375/EN/energy
- backup_paper_acscat_Co/Co0MeOLCOOH/doublet/py_det_forward/eps375/EN/SP_BP86.out
- backup_paper_acscat_Co/Co0MeOLCOOH/doublet/py_det_forward/eps375/EN/B3LYP/
- backup_paper_acscat_Co/Co0MeOLCOOH/doublet/py_det_forward/eps375/EN/B3LYP/control
- backup_paper_acscat_Co/Co0MeOLCOOH/doublet/py_det_forward/eps375/EN/B3LYP/energy
- backup_paper_acscat_Co/Co0MeOLCOOH/doublet/py_det_forward/eps375/EN/B3LYP/SP_B3LYP.out
- backup_paper_acscat_Co/Co0MeOLCOOH/doublet/py_det_forward/eps375/energy
- backup_paper_acscat_Co/Co0MeOLCOOH/doublet/py_det_forward/eps375/job.last
- backup_paper_acscat_Co/Co0MeOLCOOH/doublet/py_det_forward/eps375/Co0MeOLCOOH_d.xyz
- backup_paper_acscat_Co/Co0MeOLCOOH/doublet/py_det_forward/vacuo/
- backup_paper_acscat_Co/Co0MeOLCOOH/doublet/py_det_forward/vacuo/control
- backup_paper_acscat_Co/Co0MeOLCOOH/doublet/py_det_forward/vacuo/vibspectrum
- backup_paper_acscat_Co/Co0MeOLCOOH/doublet/py_det_forward/vacuo/EN/
- backup_paper_acscat_Co/Co0MeOLCOOH/doublet/py_det_forward/vacuo/EN/B3LYPst/
- backup_paper_acscat_Co/Co0MeOLCOOH/doublet/py_det_forward/vacuo/EN/B3LYPst/control
- backup_paper_acscat_Co/Co0MeOLCOOH/doublet/py_det_forward/vacuo/EN/B3LYPst/energy
- backup_paper_acscat_Co/Co0MeOLCOOH/doublet/py_det_forward/vacuo/EN/B3LYPst/SP_B3LYPst.out
- backup_paper_acscat_Co/Co0MeOLCOOH/doublet/py_det_forward/vacuo/EN/control
- backup_paper_acscat_Co/Co0MeOLCOOH/doublet/py_det_forward/vacuo/EN/PBE0/
- backup_paper_acscat_Co/Co0MeOLCOOH/doublet/py_det_forward/vacuo/EN/PBE0/control
- backup_paper_acscat_Co/Co0MeOLCOOH/doublet/py_det_forward/vacuo/EN/PBE0/energy
- backup_paper_acscat_Co/Co0MeOLCOOH/doublet/py_det_forward/vacuo/EN/PBE0/SP_PBE0.out
- backup_paper_acscat_Co/Co0MeOLCOOH/doublet/py_det_forward/vacuo/EN/wB97M-V/
- backup_paper_acscat_Co/Co0MeOLCOOH/doublet/py_det_forward/vacuo/EN/wB97M-V/control
- backup_paper_acscat_Co/Co0MeOLCOOH/doublet/py_det_forward/vacuo/EN/wB97M-V/SP_wB97M-V.out
- backup_paper_acscat_Co/Co0MeOLCOOH/doublet/py_det_forward/vacuo/EN/wB97M-V/energy
- backup_paper_acscat_Co/Co0MeOLCOOH/doublet/py_det_forward/vacuo/EN/energy
- backup_paper_acscat_Co/Co0MeOLCOOH/doublet/py_det_forward/vacuo/EN/SP_BP86.out
- backup_paper_acscat_Co/Co0MeOLCOOH/doublet/py_det_forward/vacuo/EN/B3LYP/
- backup_paper_acscat_Co/Co0MeOLCOOH/doublet/py_det_forward/vacuo/EN/B3LYP/control
- backup_paper_acscat_Co/Co0MeOLCOOH/doublet/py_det_forward/vacuo/EN/B3LYP/energy
- backup_paper_acscat_Co/Co0MeOLCOOH/doublet/py_det_forward/vacuo/EN/B3LYP/SP_B3LYP.out
- backup_paper_acscat_Co/Co0MeOLCOOH/doublet/py_det_forward/vacuo/EN/PBE/
- backup_paper_acscat_Co/Co0MeOLCOOH/doublet/py_det_forward/vacuo/EN/PBE/control
- backup_paper_acscat_Co/Co0MeOLCOOH/doublet/py_det_forward/vacuo/EN/PBE/SP_PBE.out
- backup_paper_acscat_Co/Co0MeOLCOOH/doublet/py_det_forward/vacuo/EN/PBE/energy
- backup_paper_acscat_Co/Co0MeOLCOOH/doublet/py_det_forward/vacuo/energy
- backup_paper_acscat_Co/Co0MeOLCOOH/doublet/py_det_forward/vacuo/job.last
- backup_paper_acscat_Co/Co0MeOLCOOH/doublet/py_det_forward/vacuo/thermo_new.out
- backup_paper_acscat_Co/Co0MeOLCOOH/doublet/py_det_forward/vacuo/Co0MeOLCOOH_d.xyz
- backup_paper_acscat_Co/Co0MeOLCOOH/doublet/bpy_det_O2/
- backup_paper_acscat_Co/Co0MeOLCOOH/doublet/bpy_det_O2/eps375/
- backup_paper_acscat_Co/Co0MeOLCOOH/doublet/bpy_det_O2/eps375/control
- backup_paper_acscat_Co/Co0MeOLCOOH/doublet/bpy_det_O2/eps375/EN/
- backup_paper_acscat_Co/Co0MeOLCOOH/doublet/bpy_det_O2/eps375/EN/control
- backup_paper_acscat_Co/Co0MeOLCOOH/doublet/bpy_det_O2/eps375/EN/energy
- backup_paper_acscat_Co/Co0MeOLCOOH/doublet/bpy_det_O2/eps375/EN/SP_BP86.out
- backup_paper_acscat_Co/Co0MeOLCOOH/doublet/bpy_det_O2/eps375/EN/B3LYP/
- backup_paper_acscat_Co/Co0MeOLCOOH/doublet/bpy_det_O2/eps375/EN/B3LYP/control
- backup_paper_acscat_Co/Co0MeOLCOOH/doublet/bpy_det_O2/eps375/EN/B3LYP/energy
- backup_paper_acscat_Co/Co0MeOLCOOH/doublet/bpy_det_O2/eps375/EN/B3LYP/SP_B3LYP.out
- backup_paper_acscat_Co/Co0MeOLCOOH/doublet/bpy_det_O2/eps375/EN/Gsolv24.inp
- backup_paper_acscat_Co/Co0MeOLCOOH/doublet/bpy_det_O2/eps375/EN/Gsolv24.out
- backup_paper_acscat_Co/Co0MeOLCOOH/doublet/bpy_det_O2/eps375/energy
- backup_paper_acscat_Co/Co0MeOLCOOH/doublet/bpy_det_O2/eps375/job.last
- backup_paper_acscat_Co/Co0MeOLCOOH/doublet/bpy_det_O2/eps375/Co0MeOLCOOH_q.xyz
- backup_paper_acscat_Co/Co0MeOLCOOH/doublet/bpy_det_O2/vacuo/
- backup_paper_acscat_Co/Co0MeOLCOOH/doublet/bpy_det_O2/vacuo/control
- backup_paper_acscat_Co/Co0MeOLCOOH/doublet/bpy_det_O2/vacuo/vibspectrum
- backup_paper_acscat_Co/Co0MeOLCOOH/doublet/bpy_det_O2/vacuo/EN/
- backup_paper_acscat_Co/Co0MeOLCOOH/doublet/bpy_det_O2/vacuo/EN/B3LYPst/
- backup_paper_acscat_Co/Co0MeOLCOOH/doublet/bpy_det_O2/vacuo/EN/B3LYPst/control
- backup_paper_acscat_Co/Co0MeOLCOOH/doublet/bpy_det_O2/vacuo/EN/B3LYPst/energy
- backup_paper_acscat_Co/Co0MeOLCOOH/doublet/bpy_det_O2/vacuo/EN/B3LYPst/SP_B3LYPst.out
- backup_paper_acscat_Co/Co0MeOLCOOH/doublet/bpy_det_O2/vacuo/EN/control
- backup_paper_acscat_Co/Co0MeOLCOOH/doublet/bpy_det_O2/vacuo/EN/PBE0/
- backup_paper_acscat_Co/Co0MeOLCOOH/doublet/bpy_det_O2/vacuo/EN/PBE0/control
- backup_paper_acscat_Co/Co0MeOLCOOH/doublet/bpy_det_O2/vacuo/EN/PBE0/energy
- backup_paper_acscat_Co/Co0MeOLCOOH/doublet/bpy_det_O2/vacuo/EN/PBE0/SP_PBE0.out
- backup_paper_acscat_Co/Co0MeOLCOOH/doublet/bpy_det_O2/vacuo/EN/wB97M-V/
- backup_paper_acscat_Co/Co0MeOLCOOH/doublet/bpy_det_O2/vacuo/EN/wB97M-V/control
- backup_paper_acscat_Co/Co0MeOLCOOH/doublet/bpy_det_O2/vacuo/EN/wB97M-V/SP_wB97M-V.out
- backup_paper_acscat_Co/Co0MeOLCOOH/doublet/bpy_det_O2/vacuo/EN/wB97M-V/energy
- backup_paper_acscat_Co/Co0MeOLCOOH/doublet/bpy_det_O2/vacuo/EN/energy
- backup_paper_acscat_Co/Co0MeOLCOOH/doublet/bpy_det_O2/vacuo/EN/SP_BP86.out
- backup_paper_acscat_Co/Co0MeOLCOOH/doublet/bpy_det_O2/vacuo/EN/B3LYP/
- backup_paper_acscat_Co/Co0MeOLCOOH/doublet/bpy_det_O2/vacuo/EN/B3LYP/control
- backup_paper_acscat_Co/Co0MeOLCOOH/doublet/bpy_det_O2/vacuo/EN/B3LYP/energy
- backup_paper_acscat_Co/Co0MeOLCOOH/doublet/bpy_det_O2/vacuo/EN/B3LYP/SP_B3LYP.out
- backup_paper_acscat_Co/Co0MeOLCOOH/doublet/bpy_det_O2/vacuo/EN/PBE/
- backup_paper_acscat_Co/Co0MeOLCOOH/doublet/bpy_det_O2/vacuo/EN/PBE/control
- backup_paper_acscat_Co/Co0MeOLCOOH/doublet/bpy_det_O2/vacuo/EN/PBE/SP_PBE.out
- backup_paper_acscat_Co/Co0MeOLCOOH/doublet/bpy_det_O2/vacuo/EN/PBE/energy
- backup_paper_acscat_Co/Co0MeOLCOOH/doublet/bpy_det_O2/vacuo/energy
- backup_paper_acscat_Co/Co0MeOLCOOH/doublet/bpy_det_O2/vacuo/job.last
- backup_paper_acscat_Co/Co0MeOLCOOH/doublet/bpy_det_O2/vacuo/thermo_new.out
- backup_paper_acscat_Co/Co0MeOLCOOH/doublet/bpy_det_O2/vacuo/Co0MeOLCOOH_q.xyz
- backup_paper_acscat_Co/Co0MeOLCOOH/doublet/other_oxygen/
- backup_paper_acscat_Co/Co0MeOLCOOH/doublet/other_oxygen/eps375/
- backup_paper_acscat_Co/Co0MeOLCOOH/doublet/other_oxygen/eps375/control
- backup_paper_acscat_Co/Co0MeOLCOOH/doublet/other_oxygen/eps375/EN/
- backup_paper_acscat_Co/Co0MeOLCOOH/doublet/other_oxygen/eps375/EN/control
- backup_paper_acscat_Co/Co0MeOLCOOH/doublet/other_oxygen/eps375/EN/Gsolv23.out
- backup_paper_acscat_Co/Co0MeOLCOOH/doublet/other_oxygen/eps375/EN/Gsolv23.inp
- backup_paper_acscat_Co/Co0MeOLCOOH/doublet/other_oxygen/eps375/EN/energy
- backup_paper_acscat_Co/Co0MeOLCOOH/doublet/other_oxygen/eps375/EN/SP_BP86.out
- backup_paper_acscat_Co/Co0MeOLCOOH/doublet/other_oxygen/eps375/EN/B3LYP/
- backup_paper_acscat_Co/Co0MeOLCOOH/doublet/other_oxygen/eps375/EN/B3LYP/control
- backup_paper_acscat_Co/Co0MeOLCOOH/doublet/other_oxygen/eps375/EN/B3LYP/energy
- backup_paper_acscat_Co/Co0MeOLCOOH/doublet/other_oxygen/eps375/EN/B3LYP/SP_B3LYP.out
- backup_paper_acscat_Co/Co0MeOLCOOH/doublet/other_oxygen/eps375/energy
- backup_paper_acscat_Co/Co0MeOLCOOH/doublet/other_oxygen/eps375/job.last
- backup_paper_acscat_Co/Co0MeOLCOOH/doublet/other_oxygen/eps375/Co0MeOLCOOH_d.xyz
- backup_paper_acscat_Co/Co0MeOLCOOH/doublet/other_oxygen/vacuo/
- backup_paper_acscat_Co/Co0MeOLCOOH/doublet/other_oxygen/vacuo/control
- backup_paper_acscat_Co/Co0MeOLCOOH/doublet/other_oxygen/vacuo/vibspectrum
- backup_paper_acscat_Co/Co0MeOLCOOH/doublet/other_oxygen/vacuo/EN/
- backup_paper_acscat_Co/Co0MeOLCOOH/doublet/other_oxygen/vacuo/EN/B3LYPst/
- backup_paper_acscat_Co/Co0MeOLCOOH/doublet/other_oxygen/vacuo/EN/B3LYPst/control
- backup_paper_acscat_Co/Co0MeOLCOOH/doublet/other_oxygen/vacuo/EN/B3LYPst/energy
- backup_paper_acscat_Co/Co0MeOLCOOH/doublet/other_oxygen/vacuo/EN/B3LYPst/SP_B3LYPst.out
- backup_paper_acscat_Co/Co0MeOLCOOH/doublet/other_oxygen/vacuo/EN/control
- backup_paper_acscat_Co/Co0MeOLCOOH/doublet/other_oxygen/vacuo/EN/PBE0/
- backup_paper_acscat_Co/Co0MeOLCOOH/doublet/other_oxygen/vacuo/EN/PBE0/control
- backup_paper_acscat_Co/Co0MeOLCOOH/doublet/other_oxygen/vacuo/EN/PBE0/energy
- backup_paper_acscat_Co/Co0MeOLCOOH/doublet/other_oxygen/vacuo/EN/PBE0/SP_PBE0.out
- backup_paper_acscat_Co/Co0MeOLCOOH/doublet/other_oxygen/vacuo/EN/wB97M-V/
- backup_paper_acscat_Co/Co0MeOLCOOH/doublet/other_oxygen/vacuo/EN/wB97M-V/control
- backup_paper_acscat_Co/Co0MeOLCOOH/doublet/other_oxygen/vacuo/EN/wB97M-V/SP_wB97M-V.out
- backup_paper_acscat_Co/Co0MeOLCOOH/doublet/other_oxygen/vacuo/EN/wB97M-V/energy
- backup_paper_acscat_Co/Co0MeOLCOOH/doublet/other_oxygen/vacuo/EN/energy
- backup_paper_acscat_Co/Co0MeOLCOOH/doublet/other_oxygen/vacuo/EN/SP_BP86.out
- backup_paper_acscat_Co/Co0MeOLCOOH/doublet/other_oxygen/vacuo/EN/B3LYP/
- backup_paper_acscat_Co/Co0MeOLCOOH/doublet/other_oxygen/vacuo/EN/B3LYP/control
- backup_paper_acscat_Co/Co0MeOLCOOH/doublet/other_oxygen/vacuo/EN/B3LYP/energy
- backup_paper_acscat_Co/Co0MeOLCOOH/doublet/other_oxygen/vacuo/EN/B3LYP/SP_B3LYP.out
- backup_paper_acscat_Co/Co0MeOLCOOH/doublet/other_oxygen/vacuo/EN/PBE/
- backup_paper_acscat_Co/Co0MeOLCOOH/doublet/other_oxygen/vacuo/EN/PBE/control
- backup_paper_acscat_Co/Co0MeOLCOOH/doublet/other_oxygen/vacuo/EN/PBE/SP_PBE.out
- backup_paper_acscat_Co/Co0MeOLCOOH/doublet/other_oxygen/vacuo/EN/PBE/energy
- backup_paper_acscat_Co/Co0MeOLCOOH/doublet/other_oxygen/vacuo/energy
- backup_paper_acscat_Co/Co0MeOLCOOH/doublet/other_oxygen/vacuo/job.last
- backup_paper_acscat_Co/Co0MeOLCOOH/doublet/other_oxygen/vacuo/thermo_new.out
- backup_paper_acscat_Co/Co0MeOLCOOH/doublet/other_oxygen/vacuo/Co0MeOLCOOH_d.xyz
- backup_paper_acscat_Co/Co0MeOLCOOH/doublet/bpy_det_O1/
- backup_paper_acscat_Co/Co0MeOLCOOH/doublet/bpy_det_O1/eps375/
- backup_paper_acscat_Co/Co0MeOLCOOH/doublet/bpy_det_O1/eps375/control
- backup_paper_acscat_Co/Co0MeOLCOOH/doublet/bpy_det_O1/eps375/EN/
- backup_paper_acscat_Co/Co0MeOLCOOH/doublet/bpy_det_O1/eps375/EN/control
- backup_paper_acscat_Co/Co0MeOLCOOH/doublet/bpy_det_O1/eps375/EN/energy
- backup_paper_acscat_Co/Co0MeOLCOOH/doublet/bpy_det_O1/eps375/EN/SP_BP86.out
- backup_paper_acscat_Co/Co0MeOLCOOH/doublet/bpy_det_O1/eps375/EN/B3LYP/
- backup_paper_acscat_Co/Co0MeOLCOOH/doublet/bpy_det_O1/eps375/EN/B3LYP/control
- backup_paper_acscat_Co/Co0MeOLCOOH/doublet/bpy_det_O1/eps375/EN/B3LYP/energy
- backup_paper_acscat_Co/Co0MeOLCOOH/doublet/bpy_det_O1/eps375/EN/B3LYP/SP_B3LYP.out
- backup_paper_acscat_Co/Co0MeOLCOOH/doublet/bpy_det_O1/eps375/EN/Gsolv24.inp
- backup_paper_acscat_Co/Co0MeOLCOOH/doublet/bpy_det_O1/eps375/EN/Gsolv24.out
- backup_paper_acscat_Co/Co0MeOLCOOH/doublet/bpy_det_O1/eps375/energy
- backup_paper_acscat_Co/Co0MeOLCOOH/doublet/bpy_det_O1/eps375/job.last
- backup_paper_acscat_Co/Co0MeOLCOOH/doublet/bpy_det_O1/eps375/Co0MeOLCOOH_q.xyz
- backup_paper_acscat_Co/Co0MeOLCOOH/doublet/bpy_det_O1/vacuo/
- backup_paper_acscat_Co/Co0MeOLCOOH/doublet/bpy_det_O1/vacuo/control
- backup_paper_acscat_Co/Co0MeOLCOOH/doublet/bpy_det_O1/vacuo/vibspectrum
- backup_paper_acscat_Co/Co0MeOLCOOH/doublet/bpy_det_O1/vacuo/EN/
- backup_paper_acscat_Co/Co0MeOLCOOH/doublet/bpy_det_O1/vacuo/EN/B3LYPst/
- backup_paper_acscat_Co/Co0MeOLCOOH/doublet/bpy_det_O1/vacuo/EN/B3LYPst/control
- backup_paper_acscat_Co/Co0MeOLCOOH/doublet/bpy_det_O1/vacuo/EN/B3LYPst/energy
- backup_paper_acscat_Co/Co0MeOLCOOH/doublet/bpy_det_O1/vacuo/EN/B3LYPst/SP_B3LYPst.out
- backup_paper_acscat_Co/Co0MeOLCOOH/doublet/bpy_det_O1/vacuo/EN/control
- backup_paper_acscat_Co/Co0MeOLCOOH/doublet/bpy_det_O1/vacuo/EN/PBE0/
- backup_paper_acscat_Co/Co0MeOLCOOH/doublet/bpy_det_O1/vacuo/EN/PBE0/control
- backup_paper_acscat_Co/Co0MeOLCOOH/doublet/bpy_det_O1/vacuo/EN/PBE0/energy
- backup_paper_acscat_Co/Co0MeOLCOOH/doublet/bpy_det_O1/vacuo/EN/PBE0/SP_PBE0.out
- backup_paper_acscat_Co/Co0MeOLCOOH/doublet/bpy_det_O1/vacuo/EN/wB97M-V/
- backup_paper_acscat_Co/Co0MeOLCOOH/doublet/bpy_det_O1/vacuo/EN/wB97M-V/control
- backup_paper_acscat_Co/Co0MeOLCOOH/doublet/bpy_det_O1/vacuo/EN/wB97M-V/SP_wB97M-V.out
- backup_paper_acscat_Co/Co0MeOLCOOH/doublet/bpy_det_O1/vacuo/EN/wB97M-V/energy
- backup_paper_acscat_Co/Co0MeOLCOOH/doublet/bpy_det_O1/vacuo/EN/energy
- backup_paper_acscat_Co/Co0MeOLCOOH/doublet/bpy_det_O1/vacuo/EN/SP_BP86.out
- backup_paper_acscat_Co/Co0MeOLCOOH/doublet/bpy_det_O1/vacuo/EN/B3LYP/
- backup_paper_acscat_Co/Co0MeOLCOOH/doublet/bpy_det_O1/vacuo/EN/B3LYP/control
- backup_paper_acscat_Co/Co0MeOLCOOH/doublet/bpy_det_O1/vacuo/EN/B3LYP/energy
- backup_paper_acscat_Co/Co0MeOLCOOH/doublet/bpy_det_O1/vacuo/EN/B3LYP/SP_B3LYP.out
- backup_paper_acscat_Co/Co0MeOLCOOH/doublet/bpy_det_O1/vacuo/EN/PBE/
- backup_paper_acscat_Co/Co0MeOLCOOH/doublet/bpy_det_O1/vacuo/EN/PBE/control
- backup_paper_acscat_Co/Co0MeOLCOOH/doublet/bpy_det_O1/vacuo/EN/PBE/SP_PBE.out
- backup_paper_acscat_Co/Co0MeOLCOOH/doublet/bpy_det_O1/vacuo/EN/PBE/energy
- backup_paper_acscat_Co/Co0MeOLCOOH/doublet/bpy_det_O1/vacuo/energy
- backup_paper_acscat_Co/Co0MeOLCOOH/doublet/bpy_det_O1/vacuo/job.last
- backup_paper_acscat_Co/Co0MeOLCOOH/doublet/bpy_det_O1/vacuo/thermo_new.out
- backup_paper_acscat_Co/Co0MeOLCOOH/doublet/bpy_det_O1/vacuo/Co0MeOLCOOH_q.xyz
- backup_paper_acscat_Co/Co0MeOLCOOH/doublet/carboxyl_O1/
- backup_paper_acscat_Co/Co0MeOLCOOH/doublet/carboxyl_O1/eps375/
- backup_paper_acscat_Co/Co0MeOLCOOH/doublet/carboxyl_O1/eps375/control
- backup_paper_acscat_Co/Co0MeOLCOOH/doublet/carboxyl_O1/eps375/EN/
- backup_paper_acscat_Co/Co0MeOLCOOH/doublet/carboxyl_O1/eps375/EN/control
- backup_paper_acscat_Co/Co0MeOLCOOH/doublet/carboxyl_O1/eps375/EN/energy
- backup_paper_acscat_Co/Co0MeOLCOOH/doublet/carboxyl_O1/eps375/EN/SP_BP86.out
- backup_paper_acscat_Co/Co0MeOLCOOH/doublet/carboxyl_O1/eps375/EN/B3LYP/
- backup_paper_acscat_Co/Co0MeOLCOOH/doublet/carboxyl_O1/eps375/EN/B3LYP/control
- backup_paper_acscat_Co/Co0MeOLCOOH/doublet/carboxyl_O1/eps375/EN/B3LYP/energy
- backup_paper_acscat_Co/Co0MeOLCOOH/doublet/carboxyl_O1/eps375/EN/B3LYP/SP_B3LYP.out
- backup_paper_acscat_Co/Co0MeOLCOOH/doublet/carboxyl_O1/eps375/energy
- backup_paper_acscat_Co/Co0MeOLCOOH/doublet/carboxyl_O1/eps375/job.last
- backup_paper_acscat_Co/Co0MeOLCOOH/doublet/carboxyl_O1/eps375/Co0MeOLCOOH_d.xyz
- backup_paper_acscat_Co/Co0MeOLCOOH/doublet/carboxyl_O1/vacuo/
- backup_paper_acscat_Co/Co0MeOLCOOH/doublet/carboxyl_O1/vacuo/control
- backup_paper_acscat_Co/Co0MeOLCOOH/doublet/carboxyl_O1/vacuo/vibspectrum
- backup_paper_acscat_Co/Co0MeOLCOOH/doublet/carboxyl_O1/vacuo/EN/
- backup_paper_acscat_Co/Co0MeOLCOOH/doublet/carboxyl_O1/vacuo/EN/B3LYPst/
- backup_paper_acscat_Co/Co0MeOLCOOH/doublet/carboxyl_O1/vacuo/EN/B3LYPst/control
- backup_paper_acscat_Co/Co0MeOLCOOH/doublet/carboxyl_O1/vacuo/EN/B3LYPst/energy
- backup_paper_acscat_Co/Co0MeOLCOOH/doublet/carboxyl_O1/vacuo/EN/B3LYPst/SP_B3LYPst.out
- backup_paper_acscat_Co/Co0MeOLCOOH/doublet/carboxyl_O1/vacuo/EN/control
- backup_paper_acscat_Co/Co0MeOLCOOH/doublet/carboxyl_O1/vacuo/EN/PBE0/
- backup_paper_acscat_Co/Co0MeOLCOOH/doublet/carboxyl_O1/vacuo/EN/PBE0/control
- backup_paper_acscat_Co/Co0MeOLCOOH/doublet/carboxyl_O1/vacuo/EN/PBE0/energy
- backup_paper_acscat_Co/Co0MeOLCOOH/doublet/carboxyl_O1/vacuo/EN/PBE0/SP_PBE0.out
- backup_paper_acscat_Co/Co0MeOLCOOH/doublet/carboxyl_O1/vacuo/EN/wB97M-V/
- backup_paper_acscat_Co/Co0MeOLCOOH/doublet/carboxyl_O1/vacuo/EN/wB97M-V/control
- backup_paper_acscat_Co/Co0MeOLCOOH/doublet/carboxyl_O1/vacuo/EN/wB97M-V/SP_wB97M-V.out
- backup_paper_acscat_Co/Co0MeOLCOOH/doublet/carboxyl_O1/vacuo/EN/wB97M-V/energy
- backup_paper_acscat_Co/Co0MeOLCOOH/doublet/carboxyl_O1/vacuo/EN/energy
- backup_paper_acscat_Co/Co0MeOLCOOH/doublet/carboxyl_O1/vacuo/EN/SP_BP86.out
- backup_paper_acscat_Co/Co0MeOLCOOH/doublet/carboxyl_O1/vacuo/EN/B3LYP/
- backup_paper_acscat_Co/Co0MeOLCOOH/doublet/carboxyl_O1/vacuo/EN/B3LYP/control
- backup_paper_acscat_Co/Co0MeOLCOOH/doublet/carboxyl_O1/vacuo/EN/B3LYP/energy
- backup_paper_acscat_Co/Co0MeOLCOOH/doublet/carboxyl_O1/vacuo/EN/B3LYP/SP_B3LYP.out
- backup_paper_acscat_Co/Co0MeOLCOOH/doublet/carboxyl_O1/vacuo/EN/PBE/
- backup_paper_acscat_Co/Co0MeOLCOOH/doublet/carboxyl_O1/vacuo/EN/PBE/control
- backup_paper_acscat_Co/Co0MeOLCOOH/doublet/carboxyl_O1/vacuo/EN/PBE/SP_PBE.out
- backup_paper_acscat_Co/Co0MeOLCOOH/doublet/carboxyl_O1/vacuo/EN/PBE/energy
- backup_paper_acscat_Co/Co0MeOLCOOH/doublet/carboxyl_O1/vacuo/energy
- backup_paper_acscat_Co/Co0MeOLCOOH/doublet/carboxyl_O1/vacuo/job.last
- backup_paper_acscat_Co/Co0MeOLCOOH/doublet/carboxyl_O1/vacuo/Co0MeOLCOOH_d.xyz
- backup_paper_acscat_Co/Co0MeOLCOOH/quartet/
- backup_paper_acscat_Co/Co0MeOLCOOH/quartet/py_det_backward_O1/
- backup_paper_acscat_Co/Co0MeOLCOOH/quartet/py_det_backward_O1/eps375/
- backup_paper_acscat_Co/Co0MeOLCOOH/quartet/py_det_backward_O1/eps375/control
- backup_paper_acscat_Co/Co0MeOLCOOH/quartet/py_det_backward_O1/eps375/EN/
- backup_paper_acscat_Co/Co0MeOLCOOH/quartet/py_det_backward_O1/eps375/EN/control
- backup_paper_acscat_Co/Co0MeOLCOOH/quartet/py_det_backward_O1/eps375/EN/Gsolv23.out
- backup_paper_acscat_Co/Co0MeOLCOOH/quartet/py_det_backward_O1/eps375/EN/Gsolv23.inp
- backup_paper_acscat_Co/Co0MeOLCOOH/quartet/py_det_backward_O1/eps375/EN/energy
- backup_paper_acscat_Co/Co0MeOLCOOH/quartet/py_det_backward_O1/eps375/EN/SP_BP86.out
- backup_paper_acscat_Co/Co0MeOLCOOH/quartet/py_det_backward_O1/eps375/EN/B3LYP/
- backup_paper_acscat_Co/Co0MeOLCOOH/quartet/py_det_backward_O1/eps375/EN/B3LYP/control
- backup_paper_acscat_Co/Co0MeOLCOOH/quartet/py_det_backward_O1/eps375/EN/B3LYP/energy
- backup_paper_acscat_Co/Co0MeOLCOOH/quartet/py_det_backward_O1/eps375/EN/B3LYP/SP_B3LYP.out
- backup_paper_acscat_Co/Co0MeOLCOOH/quartet/py_det_backward_O1/eps375/energy
- backup_paper_acscat_Co/Co0MeOLCOOH/quartet/py_det_backward_O1/eps375/job.last
- backup_paper_acscat_Co/Co0MeOLCOOH/quartet/py_det_backward_O1/eps375/Co0MeOLCOOH_d.xyz
[truncated: 9,700 more entries]
