# Supplementary material for: Electronic Effects Drive Selectivity in CO2 Reduction Catalysis by Heptacoordinated Cobalt Complexes
Source: Inorg Chem. 2026 May 21;65(22):12678–92. doi: 10.1021/acs.inorgchem.6c01633 (PMC13250995; doi:10.1021/acs.inorgchem.6c01633)
Supplement: Supplementary file 2 [file ic6c01633_si_002.zip › backup_paper_acscat_Co/Co0MeOLCOOH/doublet/py_det_backward/eps375/EN/Gsolv23.inp]

ctd=BP_TZVPD_FINE_23.ctd cdir=/usr/local/programs/COSMOtherm/2023/COSMOtherm/CTDATA-FILES fdir=/usr/local/programs/COSMOtherm/2023/COSMOtherm/DATABASE-COSMO/BP-TZVPD-FINE ldir=/usr/local/programs/COSMOtherm/2023/licensefiles/
AUTOC wcmn EHFile
!! comment !!
f = h2o
f=out.ccf fdir=. ef=out.energy # solute with energy file
tc=25.0 Henry=1 GSOLV
