# Supplementary material for: Electronic Effects Drive Selectivity in CO2 Reduction Catalysis by Heptacoordinated Cobalt Complexes
Source: Inorg Chem. 2026 May 21;65(22):12678–92. doi: 10.1021/acs.inorgchem.6c01633 (PMC13250995; doi:10.1021/acs.inorgchem.6c01633)
Supplement: Supplementary file 2 [file ic6c01633_si_002.zip › backup_paper_acscat_Co/Co0MeOLCOOH/doublet/py_det_backward/eps375/EN/B3LYP/energy]

$energy      SCF               SCFKIN            SCFPOT
     1 -3210.667500457      3199.559252066     -6410.226752523
$end
