# Supplementary material for: Electronic Effects Drive Selectivity in CO2 Reduction Catalysis by Heptacoordinated Cobalt Complexes
Source: Inorg Chem. 2026 May 21;65(22):12678–92. doi: 10.1021/acs.inorgchem.6c01633 (PMC13250995; doi:10.1021/acs.inorgchem.6c01633)
Supplement: Supplementary file 2 [file ic6c01633_si_002.zip › backup_paper_acscat_Co/Co0MeOLCOOH/doublet/py_det_backward/eps375/EN/B3LYP/SP_B3LYP.out]

  ========================================================================
                license information 
 Customer : 200000000357083
 ID       : LKO2626211

 License file is VALID, continuing with full version
  ========================================================================

   OpenMP run-time library returned nthreads =  8

 ridft (centipede44) : TURBOMOLE rev. V7-7 compiled 26 Oct 2022 at 08:57:28
 Copyright (C) 2022 TURBOMOLE GmbH, Karlsruhe


    2024-11-25 15:59:58.789 


                                  r i d f t

                        DFT program with RI approximation 
                                for coulomb part 


                                                 
                                 References:     
                                                 
          TURBOMOLE:                             
              R. Ahlrichs, M. Baer, M. Haeser, H. Horn, and
              C. Koelmel
              Electronic structure calculations on workstation
              computers: the program system TURBOMOLE
              Chem. Phys. Lett. 162: 165 (1989)
          Density Functional:                              
              O. Treutler and R. Ahlrichs                      
              Efficient Molecular Numerical Integration Schemes
              J. Chem. Phys. 102: 346 (1995)                   
          Parallel Version:                                
              Performance of parallel TURBOMOLE for Density    
              Functional Calculations                          
              M. v. Arnim and R. Ahlrichs                      
              J. Comp. Chem. 19: 1746 (1998)                   
          RI-J Method:                                     
              Auxiliary Basis Sets to approximate Coulomb      
              Potentials                                       
              Chem. Phys. Lett. 240: 283 (1995)                
              K. Eichkorn, O. Treutler, H. Oehm, M. Haeser     
              and R. Ahlrichs                                  
              Chem. Phys. Lett. 242: 652 (1995)                
                                                           
              Auxiliary Basis Sets for Main Row Atoms and their
              Use to approximate Coulomb Potentials            
              K. Eichkorn, F. Weigend, O. Treutler and         
              R. Ahlrichs                                      
              Theo. Chem. Acc. 97: 119 (1997)                   
                                                           
              Accurate Coulomb-fitting basis sets for H to Rn 
              F. Weigend                                        
              Phys. Chem. Chem. Phys. 8: 1057 (2006)            
                                                           
          Multipole accelerated RI-J (MARI-J):             
              Fast evaluation of the Coulomb potential for     
              electron densities using multipole accelerated   
              resolution of identity approximation             
              M. Sierka, A. Hogekamp and R. Ahlrichs           
              J. Chem. Phys. 118: 9136 (2003)                  
          RI-JK Method:                                     
              A fully direct RI-HF algorithm: Implementation,
              optimised auxiliary basis sets, demonstration of
              accuracy and efficiency                         
              F. Weigend                                      
              Phys. Chem. Chem. Phys. 4: 4285 (2002)           
          Two-component HF and DFT with spin-orbit coupling:  
              Self-consistent treatment of spin-orbit         
              interactions with efficient Hartree-Fock and    
              density functional methods                      
              M. K. Armbruster, F. Weigend, C. van Wüllen and 
              W. Klopper                                      
              Phys. Chem. Chem. Phys. 10: 1748 (2008)         
          Two-component difference density and DIIS algorithm 
              Efficient two-component self-consistent field   
              procedures and gradients: implementation in     
              TURBOMOLE and application to Au20-              
              A. Baldes, F. Weigend                           
              Mol. Phys. 111: 2617 (2013)                     
          Relativistic all-electron 2c calculations           
              An efficient implementation of two-component    
              relativistic exact-decoupling methods for large 
              molecules                                       
              D. Peng, N. Middendorf, F. Weigend, M. Reiher   
              J. Chem. Phys. 138: 184105 (2013)               
          Finite nucleus model and SNSO approximation         
              Efficient implementation of one- and two-       
              component analytical energy gradients in exact  
              two-component theory                            
              Y. J. Franzke, N. Middendorf, F. Weigend        
              J. Chem. Phys. 148: 104110 (2018)               
          Grids for all-electron relativistic methods         
              Error-consistent segmented contracted all-      
              electron relativistic basis sets of double-     
              and triple-zeta quality for NMR shielding       
              constants                                       
              Y. J. Franzke, R. Tress, T. M. Pazdera,         
              F. Weigend                                      
              Phys. Chem. Chem. Phys. 21: 166658 (2019)       
          Seminumerical exchange algorithms                   
              Seminumerical calculation of the Hartree-Fock   
              exchange matirx: Application to two-component   
              procedures and efficient evaluation of local    
              hybrid functionsl                               
               P. Plessow, F. Weigend,                        
              J. Comput. Chem. 33: 810 (2012)                 
          Improved seminumerical algorithms                   
              C. Holzer,                                      
              J. Chem. Phys. 153 (2020), 184115               
                                         


          OpenMP Shared-Memory Parallelization:  8 CPUs.

            By: Christof Holzer and Yannick J. Franzke


              +--------------------------------------------------+
              |      general information about current run       |
              +--------------------------------------------------+

 
 Becke-3-Parameter hybrid functional: B3-LYP
 exchange:    0.8*LDA + 0.72*B88 + 0.2*HF
 correlation: 0.19*LDA(VWN) + 0.81*LYP
 A Hybrid-DFT calculation using the RI-J approximation will be carried out.
 Allocatable memory for RI due to $ricore (MB):                   500

   *************************************************************************
   y                                                                        
   *************************************************************************


              +--------------------------------------------------+
              | Atomic coordinate, charge and isotop information |
              +--------------------------------------------------+

                    atomic coordinates            atom    charge  isotop
         -7.29579056    2.08935264    0.42969273    co    27.000     0
          0.36285293   -2.09589222    1.10590703    n      7.000     0
          0.18072264   -2.23870393    3.63195081    c      6.000     0
          0.40476365   -4.12017252    4.45499476    h      1.000     0
         -0.26886381   -0.15241870    5.18475691    c      6.000     0
         -0.43101270   -0.38926865    7.22361644    h      1.000     0
         -0.47188257    2.21856795    4.05448582    c      6.000     0
         -0.78250762    3.90702747    5.19329223    h      1.000     0
         -0.26128034    2.39595484    1.43360841    c      6.000     0
         -0.35211985    4.23312919    0.50816153    h      1.000     0
          0.09907116    0.18941273    0.00736275    c      6.000     0
         -7.93853517    2.39572524   -3.15028740    n      7.000     0
         -6.13053025    3.03362837   -4.82683088    c      6.000     0
         -6.66408800    3.45418579   -7.36270009    c      6.000     0
         -5.13225824    3.94380041   -8.64061831    h      1.000     0
         -9.17161227    3.17863065   -8.19698016    c      6.000     0
         -9.94945623    3.54862258  -10.59255177    o      8.000     0
        -11.02794089    2.42744467   -6.45569732    c      6.000     0
        -12.96085179    2.15323048   -7.10084320    h      1.000     0
        -10.35916360    2.04749709   -3.94739977    c      6.000     0
        -10.97291773    0.91100012    0.34656368    n      7.000     0
        -12.37636347    0.10502625    2.30014894    c      6.000     0
        -11.40848713   -0.09779219    4.10721617    h      1.000     0
        -14.93877011   -0.44439007    2.07184527    c      6.000     0
        -15.99417478   -1.09571990    3.71410571    h      1.000     0
        -16.09982502   -0.13791316   -0.27860554    c      6.000     0
        -18.10389658   -0.54126197   -0.52430092    h      1.000     0
        -14.65307205    0.69314285   -2.31464219    c      6.000     0
        -15.51041736    0.94263356   -4.16857237    h      1.000     0
        -12.08796575    1.19929484   -1.94926478    c      6.000     0
         -6.81693679    1.81221655    4.00260528    n      7.000     0
         -7.06670001    3.65562681    5.75555435    c      6.000     0
         -7.26086502    5.57165282    5.04552737    h      1.000     0
         -7.06189840    3.16860017    8.33472646    c      6.000     0
         -7.25443938    4.73547547    9.65428876    h      1.000     0
         -6.81560548    0.67871403    9.17483935    c      6.000     0
         -6.82522117    0.23140792   11.18397878    h      1.000     0
         -6.52757475   -1.22722745    7.38771799    c      6.000     0
         -6.29073556   -3.17897061    7.98719921    h      1.000     0
         -6.50086706   -0.62136387    4.81871393    c      6.000     0
         -5.72878865   -1.39700082    0.46363297    n      7.000     0
         -4.77948246   -2.86901754   -1.41084515    c      6.000     0
         -4.36433552   -5.43638131   -1.05546646    c      6.000     0
         -3.58193562   -6.57328760   -2.58291357    h      1.000     0
         -4.88074457   -6.56875925    1.28026413    c      6.000     0
         -4.50902089   -9.08308408    1.45773190    o      8.000     0
         -5.63556411   -5.01245263    3.27722087    c      6.000     0
         -5.90619236   -5.75593816    5.17006429    h      1.000     0
         -5.98197775   -2.44557092    2.80280721    c      6.000     0
         -2.39786233    0.47437870   -4.04022482    n      7.000     0
          0.10292110    0.23567889   -2.86165706    c      6.000     0
          1.24961749    1.83438984   -3.54134581    h      1.000     0
          0.96662231   -1.52853351   -3.53837724    h      1.000     0
         -3.51648571    2.99065770   -3.75370568    c      6.000     0
         -3.68299345    3.59379478   -1.75115780    h      1.000     0
         -2.27556474    4.35964409   -4.71199449    h      1.000     0
         -4.02507432   -1.74925125   -3.95562253    c      6.000     0
         -5.73302258   -1.36323652   -5.07051956    h      1.000     0
         -3.02106849   -3.26345705   -4.96452464    h      1.000     0
         -8.07876116    4.29532953  -12.43436124    c      6.000     0
         -4.96855939  -10.26187880    3.87383160    c      6.000     0
         -9.11253338    4.50593573  -14.21084723    h      1.000     0
         -6.62225116    2.82803089  -12.63041239    h      1.000     0
         -7.20965590    6.10392026  -11.89888448    h      1.000     0
         -4.59434014  -12.27343802    3.58558940    h      1.000     0
         -6.94152209   -9.98342595    4.46000612    h      1.000     0
         -3.67866597   -9.50317681    5.31488024    h      1.000     0
         -7.94694747    5.58750025    0.55964579    c      6.000     0
        -10.41878710    6.36043150    0.61159739    o      8.000     0
         -6.24252771    7.17189312    0.53084334    o      8.000     0
        -10.41381126    8.22243005    0.58478388    h      1.000     0
 
       center of nuclear mass  :   -6.58364943    0.50397623   -0.10806489
       center of nuclear charge:   -6.55862299    0.46498301   -0.11871313

              +--------------------------------------------------+
              |               basis set information              |
              +--------------------------------------------------+

              we will work with the 1s 3p 5d 7f 9g ... basis set
              ...i.e. with spherical basis functions...

   type   atoms  prim   cont   basis
   ---------------------------------------------------------------------------
    co       1     95     48   def2-TZVPD   [6s5p4d1f|17s12p7d1f]
    n        6     52     37   def2-TZVPD   [6s3p3d1f|12s6p3d1f]
    c       31     52     37   def2-TZVPD   [6s3p3d1f|12s6p3d1f]
    h       29     11      9   def2-TZVPD   [3s2p|5s2p]
    o        4     55     40   def2-TZVPD   [6s4p3d1f|12s7p3d1f]
   ---------------------------------------------------------------------------
   total:   71   2558   1838
   ---------------------------------------------------------------------------

   total number of primitive shells          :  111
   total number of contracted shells         :  698
   total number of cartesian basis functions : 2091
   total number of SCF-basis functions       : 1838


 integral neglect threshold       :  0.16E-12
 integral storage threshold THIZE :  0.10E-04
 integral storage threshold THIME :         5

 RI-J AUXILIARY BASIS SET information:

              we will work with the 1s 3p 5d 7f 9g ... basis set
              ...i.e. with spherical basis functions...

   type   atoms  prim   cont   basis
   ---------------------------------------------------------------------------
    co       1    107     89   def2-TZVPD   [8s5p5d2f3g|19s5p5d3f3g]
    n        6     70     49   def2-TZVPD   [6s4p3d1f1g|12s5p4d2f1g]
    c       31     70     49   def2-TZVPD   [6s4p3d1f1g|12s5p4d2f1g]
    h       29     16     11   def2-TZVPD   [3s1p1d|5s2p1d]
    o        4     70     49   def2-TZVPD   [6s4p3d1f1g|12s5p4d2f1g]
   ---------------------------------------------------------------------------
   total:   71   3441   2417
   ---------------------------------------------------------------------------

   total number of primitive shells          :  115
   total number of contracted shells         :  783
   total number of cartesian basis functions : 2967
   total number of SCF-basis functions       : 2417


 symmetry group of the molecule :   c1 

 the group has the following generators :
   c1(z)

    1 symmetry operations found

 there are 1 real representations :   a   

 maximum number of shells which are related by symmetry :  1

 ==============================================================================
                      COSMO switched on
 ==============================================================================
 COSMO stati: segments per atom: H   92 other atoms  162
 COSMO statistics: nps   2554 npspher:   1324
 COSMO surface:
   number of segments: 2554
   area (bohr**2):     1657.563384
   volume (bohr**3):   4380.699085
 COSMO: check number of disjunct cavities:

       ... OK contiguous cavity found
 COSMO ISORAD CAVITY: check number of disjunct cavities:

       ... OK contiguous isorad cavity found
  
           ------------------
           density functional
           ------------------
 Becke-3-Parameter hybrid functional: B3-LYP
 exchange:    0.8*LDA + 0.72*B88 + 0.2*HF
 correlation: 0.19*LDA(VWN) + 0.81*LYP
 spherical integration : Lebedev's spherical grid
 spherical gridsize    :                     5
    i.e. gridpoints    :                   590
  maximum batchsize    :                   100
 value for diffuse not defined
 radial integration    : Chebyshev 2nd kind (scaling 3)
 radial gridsize       :                     8
 integration cells     :                    71
 partition function    : becke
 partition sharpness   :                     3
  

 biggest AO integral is expected to be    16.578513373

          ------------------------
          nuclear repulsion energy  :   6191.86067113    
          ------------------------

  _________________________________
 |                                 |
 |         DFTD3 V3.1 Rev 0        |
 | S.Grimme, University Bonn       |
 |            June  2014           |
 |   see standalone version        |
 |       dftd3 -h for options      |
 |_________________________________|
 
 Please cite DFT-D3 work done with this code as:
 S. Grimme, J. Antony, S. Ehrlich and H. Krieg,
 J. Chem. Phys, 132 (2010), 154104.
 If used with BJ-damping cite also
 S. Grimme, S. Ehrlich and L. Goerigk,
 J. Comput. Chem. 32 (2011), 1456-1465
 For DFT-D2 the reference is
 S. Grimme, J. Comput. Chem., 27 (2006), 1787-1799
 
C6 coefficients used:
                     2  C6 for element                      1
Z=  1 CN= 0.912     C6(AA)=    3.03
Z=  1 CN= 0.000     C6(AA)=    7.59
                     5  C6 for element                      6
Z=  6 CN= 0.000     C6(AA)=   49.11
Z=  6 CN= 0.987     C6(AA)=   43.25
Z=  6 CN= 1.998     C6(AA)=   29.36
Z=  6 CN= 2.999     C6(AA)=   25.78
Z=  6 CN= 3.984     C6(AA)=   18.21
                     4  C6 for element                      7
Z=  7 CN= 0.000     C6(AA)=   25.27
Z=  7 CN= 0.994     C6(AA)=   22.12
Z=  7 CN= 2.014     C6(AA)=   19.68
Z=  7 CN= 2.990     C6(AA)=   15.58
                     3  C6 for element                      8
Z=  8 CN= 0.000     C6(AA)=   15.51
Z=  8 CN= 0.993     C6(AA)=   12.82
Z=  8 CN= 1.989     C6(AA)=   10.37
                     4  C6 for element                     27
Z= 27 CN= 0.000     C6(AA)=  532.78
Z= 27 CN= 1.715     C6(AA)=  186.55
Z= 27 CN= 2.926     C6(AA)=  148.07
Z= 27 CN= 7.779     C6(AA)=  118.29

#           XYZ [au]              R0(AA) [Ang.]  CN          C6(AA)     C8(AA)   C10(AA) [au]
  1  -7.29579   2.08935   0.42969   co  0.988  5.125       148.1     13018.4   1402202.2
  2   0.36285  -2.09589   1.10591   n   0.495  2.148        19.4       428.7     11584.5
  3   0.18072  -2.23870   3.63195   c   0.566  3.190        25.1       725.5     25702.3
  4   0.40476  -4.12017   4.45499   h   0.366  1.002         3.1        37.3       553.1
  5  -0.26886  -0.15242   5.18476   c   0.566  3.127        25.4       733.2     25977.9
  6  -0.43101  -0.38927   7.22362   h   0.366  1.002         3.1        37.3       553.0
  7  -0.47188   2.21857   4.05449   c   0.566  3.141        25.3       731.8     25925.7
  8  -0.78251   3.90703   5.19329   h   0.366  1.002         3.1        37.3       553.0
  9  -0.26128   2.39595   1.43361   c   0.566  3.161        25.2       729.4     25842.6
 10  -0.35212   4.23313   0.50816   h   0.366  1.003         3.1        37.3       553.0
 11   0.09907   0.18941   0.00736   c   0.566  3.223        24.9       719.9     25504.3
 12  -7.93854   2.39573  -3.15029   n   0.495  3.201        15.6       344.1      9299.2
 13  -6.13053   3.03363  -4.82683   c   0.566  3.274        24.5       708.9     25117.4
 14  -6.66409   3.45419  -7.36270   c   0.566  3.175        25.2       727.5     25775.1
 15  -5.13226   3.94380  -8.64062   h   0.366  1.004         3.1        37.3       552.9
 16  -9.17161   3.17863  -8.19698   c   0.566  3.209        25.0       722.4     25594.4
 17  -9.94946   3.54862 -10.59255   o   0.473  2.044        10.4       209.8      5187.4
 18 -11.02794   2.42744  -6.45570   c   0.566  3.183        25.1       726.4     25736.0
 19 -12.96085   2.15323  -7.10084   h   0.366  1.003         3.1        37.3       552.9
 20 -10.35916   2.04750  -3.94740   c   0.566  3.312        24.2       698.9     24760.4
 21 -10.97292   0.91100   0.34656   n   0.495  3.051        15.6       344.9      9320.5
 22 -12.37636   0.10503   2.30015   c   0.566  3.200        25.0       723.8     25644.7
 23 -11.40849  -0.09779   4.10722   h   0.366  1.005         3.1        37.3       552.8
 24 -14.93877  -0.44439   2.07185   c   0.566  3.125        25.4       733.5     25986.3
 25 -15.99417  -1.09572   3.71411   h   0.366  1.002         3.1        37.3       553.1
 26 -16.09983  -0.13791  -0.27861   c   0.566  3.137        25.3       732.2     25942.5
 27 -18.10390  -0.54126  -0.52430   h   0.366  1.002         3.1        37.3       553.1
 28 -14.65307   0.69314  -2.31464   c   0.566  3.158        25.2       729.8     25857.5
 29 -15.51042   0.94263  -4.16857   h   0.366  1.003         3.1        37.3       553.0
 30 -12.08797   1.19929  -1.94926   c   0.566  3.311        24.2       699.1     24769.2
 31  -6.81694   1.81222   4.00261   n   0.495  3.138        15.6       344.3      9305.3
 32  -7.06670   3.65563   5.75555   c   0.566  3.211        25.0       722.1     25582.0
 33  -7.26087   5.57165   5.04553   h   0.366  1.006         3.1        37.3       552.8
 34  -7.06190   3.16860   8.33473   c   0.566  3.126        25.4       733.4     25982.1
 35  -7.25444   4.73548   9.65429   h   0.366  1.002         3.1        37.3       553.0
 36  -6.81561   0.67871   9.17484   c   0.566  3.135        25.3       732.4     25950.0
 37  -6.82522   0.23141  11.18398   h   0.366  1.002         3.1        37.3       553.1
 38  -6.52757  -1.22723   7.38772   c   0.566  3.163        25.2       729.1     25832.5
 39  -6.29074  -3.17897   7.98720   h   0.366  1.004         3.1        37.3       552.9
 40  -6.50087  -0.62136   4.81871   c   0.566  3.343        23.8       689.3     24422.3
 41  -5.72879  -1.39700   0.46363   n   0.495  3.089        15.6       344.6      9312.7
 42  -4.77948  -2.86902  -1.41085   c   0.566  3.225        24.9       719.6     25493.5
 43  -4.36434  -5.43638  -1.05547   c   0.566  3.198        25.0       724.2     25658.3
 44  -3.58194  -6.57329  -2.58291   h   0.366  1.003         3.1        37.3       552.9
 45  -4.88074  -6.56876   1.28026   c   0.566  3.209        25.0       722.4     25594.7
 46  -4.50902  -9.08308   1.45773   o   0.473  2.043        10.4       209.8      5187.5
 47  -5.63556  -5.01245   3.27722   c   0.566  3.188        25.1       725.6     25708.8
 48  -5.90619  -5.75594   5.17006   h   0.366  1.005         3.1        37.3       552.8
 49  -5.98198  -2.44557   2.80281   c   0.566  3.337        23.9       691.3     24491.4
 50  -2.39786   0.47438  -4.04022   n   0.495  3.106        15.6       344.5      9309.8
 51   0.10292   0.23568  -2.86166   c   0.566  4.139        18.2       527.7     18697.0
 52   1.24962   1.83439  -3.54135   h   0.366  1.002         3.1        37.3       553.1
 53   0.96662  -1.52853  -3.53838   h   0.366  1.003         3.1        37.3       553.0
 54  -3.51649   2.99066  -3.75371   c   0.566  4.177        18.2       527.4     18686.4
 55  -3.68299   3.59379  -1.75116   h   0.366  1.019         3.1        37.3       551.8
 56  -2.27556   4.35964  -4.71199   h   0.366  1.002         3.1        37.3       553.1
 57  -4.02507  -1.74925  -3.95562   c   0.566  4.141        18.2       527.7     18696.3
 58  -5.73302  -1.36324  -5.07052   h   0.366  1.006         3.1        37.3       552.8
 59  -3.02107  -3.26346  -4.96452   h   0.366  1.005         3.1        37.3       552.9
 60  -8.07876   4.29533 -12.43436   c   0.566  4.044        18.3       529.0     18742.8
 61  -4.96856 -10.26188   3.87383   c   0.566  4.044        18.3       529.0     18742.2
 62  -9.11253   4.50594 -14.21085   h   0.366  0.996         3.1        37.4       553.6
 63  -6.62225   2.82803 -12.63041   h   0.366  0.995         3.1        37.4       553.7
 64  -7.20966   6.10392 -11.89888   h   0.366  0.995         3.1        37.4       553.7
 65  -4.59434 -12.27344   3.58559   h   0.366  0.996         3.1        37.4       553.6
 66  -6.94152  -9.98343   4.46001   h   0.366  0.995         3.1        37.4       553.7
 67  -3.67867  -9.50318   5.31488   h   0.366  0.995         3.1        37.4       553.7
 68  -7.94695   5.58750   0.55965   c   0.566  3.039        25.6       740.3     26227.9
 69 -10.41879   6.36043   0.61160   o   0.473  2.037        10.4       209.9      5188.2
 70  -6.24253   7.17189   0.53084   o   0.473  1.056        12.8       257.6      6368.5
 71 -10.41381   8.22243   0.58478   h   0.366  1.008         3.1        37.3       552.6

molecular C6(AA) [au] =     62967.69

           DFT-D V3(BJ)
 DF b3-lyp                                            
 parameters
 s6       :    1.0000
 s8       :    1.9889
 a1       :    0.3981
 a2       :    4.4211
 k1-k3    :   16.0000    1.3333   -4.0000
 
 Edisp /kcal,au:  -133.7852 -0.21320024

 E6    /kcal :   -62.5555
 E8    /kcal :   -71.2297
 % E8        : 53.24
 nuclear repulsion energy                  =    6191.860671133
  DFT-D3 Energy contribution               =      -0.213200237
 nuclear repulsion + dispersion correction =    6191.647470896


         -----------------
         -S,T+V- integrals
         -----------------

 1e-integrals will be neglected if expon. factor < 0.159826E-13
 
 Difference densities algorithm switched on.
 The maximal number of linear combinations of
 difference densities is  20.

 DIIS switched on: error vector is FDS-SDF
 Max. Iterations for DIIS is     :   4
 DIIS matrix (see manual) 
    Scaling factor of diagonals  :  1.200
    threshold for scaling factor :  0.000

 scf convergence criterion : increment of total energy < .1000000D-07
                  and increment of one-electron energy < .1000000D-04

 MOs are in ASCII format !


    mo occupation :
   irrep   mo's   occupied
    a     1838      158
 
 number of basis functions   :  1838
 number of occupied orbitals :   158
 

 reading orbital data $uhfmo_alpha  from file alpha
 orbital characterization : expanded

 reading orbital data $uhfmo_beta  from file beta
 orbital characterization : expanded
 virtual MOs provided and orthogonalized by Cholesky decomposition
 virtual MOs provided and orthogonalized by Cholesky decomposition

 UHF mode switched on !

 closed shell shift switched on 
 all occupied orbitals are shifted by    0.05000

  
           ------------------------
               RI-J - INFORMATION
           ------------------------
 Contributions to RI integral batches: 
  neglected integral batches:                 73666
  direct contribution:                       161408
  memory contribution:                  8877
 Memory core needed for (P|Q) and Cholesky     45 MByte
 Memory core minimum needed except of (P|Q)     3 MByte
 Total minimum memory core needed (sum)        48 MByte
  
 ****************************************
 Memory allocated for RI-J   397 MByte
 ****************************************
                                            

 DSCF restart information will be dumped onto file alpha


 Starting SCF iterations

          Overall gridpoints after grid construction =       1093093

 ITERATION  ENERGY          1e-ENERGY        2e-ENERGY     NORM[dD(SAO)]  TOL
   1  -3201.0198569957    -16711.313545     7318.6462174    0.000D+00 0.159D-12
                            Exc = -251.224794769     Coul =  7629.75420337    
                            exK = -59.8831912392    
                         Ntotal = 314.99991871      Nspin =0.99999966659    
                             Na = 157.99995919         Nb = 156.99995952    
                          Ediel =-0.109942889451    
                            current damping = 1.000
 
          max. resid. norm for Fia-block=  5.565D-01 for orbital     94a    beta 
          max. resid. fock norm         =  7.163D+00 for orbital   1191a    beta 

 ITERATION  ENERGY          1e-ENERGY        2e-ENERGY     NORM[dD(SAO)]  TOL
   2  -3207.9821216236    -16660.712918     7261.0833259    0.769D+02 0.154D-12
                            Exc = -250.246119837      Eck =  7511.32944571    
                         Ntotal = 314.99992125      Nspin = 1.0000002373    
                             Na = 157.99996074         Nb = 156.99996050    
                          Ediel =-0.901793613172E-01
                            current damping = 0.950
 
          Norm of current diis error:  6.4350    
          max. resid. norm for Fia-block=  6.756D-01 for orbital    158a    alpha
          max. resid. fock norm         =  1.146D+00 for orbital   1741a    alpha

 ITERATION  ENERGY          1e-ENERGY        2e-ENERGY     NORM[dD(SAO)]  TOL
   3  -3209.2028669762    -16727.500434     7326.6500957    0.422D+02 0.127D-12
                            Exc = -253.063916011      Eck =  7579.71401167    
                         Ntotal = 314.99992673      Nspin = 1.0000001279    
                             Na = 157.99996343         Nb = 156.99996330    
                          Ediel =-0.800736967651E-01
                            current damping = 0.900
 
          Norm of current diis error:  4.3106    
          max. resid. norm for Fia-block=  2.398D-01 for orbital    154a    beta 
          max. resid. fock norm         =  3.227D-01 for orbital    159a    beta 

 ITERATION  ENERGY          1e-ENERGY        2e-ENERGY     NORM[dD(SAO)]  TOL
   4  -3210.3495099005    -16699.434433     7297.4374518    0.218D+02 0.875D-13
                            Exc = -252.476440326      Eck =  7549.91389217    
                         Ntotal = 314.99992498      Nspin = 1.0000005334    
                             Na = 157.99996276         Nb = 156.99996223    
                          Ediel =-0.788153957766E-01
                            current damping = 0.950
 
          Norm of current diis error:  1.9912    
          max. resid. norm for Fia-block=  8.584D-02 for orbital    158a    alpha
          max. resid. fock norm         =  1.692D-01 for orbital   1821a    alpha

 ITERATION  ENERGY          1e-ENERGY        2e-ENERGY     NORM[dD(SAO)]  TOL
   5  -3210.5437876751    -16709.415579     7307.2243204    0.204D+02 0.768D-13
                            Exc = -252.822247113      Eck =  7560.04656747    
                         Ntotal = 314.99992447      Nspin = 1.0000006189    
                             Na = 157.99996254         Nb = 156.99996192    
                          Ediel =-0.767736062642E-01
                            current damping = 1.000
 
          Norm of current diis error:  1.1113    
          max. resid. norm for Fia-block=  6.392D-02 for orbital    154a    beta 
          max. resid. fock norm         =  6.897D-02 for orbital    154a    beta 
          mo-orthogonalization: Cholesky decomposition

 ITERATION  ENERGY          1e-ENERGY        2e-ENERGY     NORM[dD(SAO)]  TOL
   6  -3210.6287554017    -16706.745666     7304.4694399    0.556D+01 0.666D-13
                            Exc = -252.840796343      Eck =  7557.31023624    
                         Ntotal = 314.99992389      Nspin = 1.0000007401    
                             Na = 157.99996232         Nb = 156.99996158    
                          Ediel =-0.779804858301E-01
                            current damping = 1.050
 
          Norm of current diis error: 0.57973    
          max. resid. norm for Fia-block=  2.783D-02 for orbital    155a    alpha
          max. resid. fock norm         =  3.614D-02 for orbital   1660a    beta 

 ITERATION  ENERGY          1e-ENERGY        2e-ENERGY     NORM[dD(SAO)]  TOL
   7  -3210.6507515483    -16710.694769     7308.3965467    0.185D+01 0.606D-13
                            Exc = -252.989665647      Eck =  7561.38621235    
                         Ntotal = 314.99992419      Nspin = 1.0000007583    
                             Na = 157.99996247         Nb = 156.99996172    
                          Ediel =-0.792838097772E-01
                            current damping = 1.100
 
          Norm of current diis error: 0.34653    
          max. resid. norm for Fia-block=  2.586D-02 for orbital    153a    beta 
          max. resid. fock norm         =  2.640D-02 for orbital    153a    beta 

 ITERATION  ENERGY          1e-ENERGY        2e-ENERGY     NORM[dD(SAO)]  TOL
   8  -3210.6599681643    -16707.405588     7305.0981492    0.153D+01 0.570D-13
                            Exc = -252.926752038      Eck =  7558.02490126    
                         Ntotal = 314.99992393      Nspin = 1.0000008363    
                             Na = 157.99996238         Nb = 156.99996155    
                          Ediel =-0.798553609368E-01
                            current damping = 1.150
 
          Norm of current diis error: 0.24106    
          max. resid. norm for Fia-block=  1.937D-02 for orbital    155a    beta 
          max. resid. fock norm         =  2.657D-02 for orbital    154a    alpha

 ITERATION  ENERGY          1e-ENERGY        2e-ENERGY     NORM[dD(SAO)]  TOL
   9  -3210.6640753990    -16710.062431     7307.7508847    0.750D+00 0.540D-13
                            Exc = -253.000616609      Eck =  7560.75150128    
                         Ntotal = 314.99992407      Nspin = 1.0000008092    
                             Na = 157.99996244         Nb = 156.99996163    
                          Ediel =-0.800769531862E-01
                            current damping = 1.200
 
          Norm of current diis error: 0.13116    
          max. resid. norm for Fia-block=  1.083D-02 for orbital    153a    beta 
          max. resid. fock norm         =  1.161D-02 for orbital    166a    beta 

 ITERATION  ENERGY          1e-ENERGY        2e-ENERGY     NORM[dD(SAO)]  TOL
  10  -3210.6659474716    -16709.529045     7307.2156270    0.365D+00 0.525D-13
                            Exc = -252.990263393      Eck =  7560.20589037    
                         Ntotal = 314.99992411      Nspin = 1.0000008368    
                             Na = 157.99996247         Nb = 156.99996164    
                          Ediel =-0.807837932805E-01
                            current damping = 1.250
 
          Norm of current diis error: 0.69368E-01
          max. resid. norm for Fia-block=  7.208D-03 for orbital    158a    alpha
          max. resid. fock norm         =  7.831D-03 for orbital    158a    alpha
          mo-orthogonalization: Cholesky decomposition

 ITERATION  ENERGY          1e-ENERGY        2e-ENERGY     NORM[dD(SAO)]  TOL
  11  -3210.6666110911    -16709.611100     7307.2970176    0.133D+00 0.508D-13
                            Exc = -253.000258810      Eck =  7560.29727643    
                         Ntotal = 314.99992420      Nspin = 1.0000008365    
                             Na = 157.99996252         Nb = 156.99996168    
                          Ediel =-0.810263271546E-01
                            current damping = 1.300
 
          Norm of current diis error: 0.41531E-01
          max. resid. norm for Fia-block=  5.866D-03 for orbital    158a    alpha
          max. resid. fock norm         =  6.085D-03 for orbital    158a    alpha

 ITERATION  ENERGY          1e-ENERGY        2e-ENERGY     NORM[dD(SAO)]  TOL
  12  -3210.6669374623    -16709.547507     7307.2330984    0.960D-01 0.493D-13
                            Exc = -252.997564465      Eck =  7560.23066286    
                         Ntotal = 314.99992421      Nspin = 1.0000008409    
                             Na = 157.99996252         Nb = 156.99996168    
                          Ediel =-0.811490382132E-01
                            current damping = 1.350
 
          Norm of current diis error: 0.28882E-01
          max. resid. norm for Fia-block=  4.591D-03 for orbital    158a    alpha
          max. resid. fock norm         =  5.096D-03 for orbital    158a    alpha

 ITERATION  ENERGY          1e-ENERGY        2e-ENERGY     NORM[dD(SAO)]  TOL
  13  -3210.6671014484    -16709.872719     7307.5581471    0.517D-01 0.477D-13
                            Exc = -253.006710173      Eck =  7560.56485724    
                         Ntotal = 314.99992426      Nspin = 1.0000008372    
                             Na = 157.99996255         Nb = 156.99996171    
                          Ediel =-0.813330240133E-01
                            current damping = 1.400
 
          Norm of current diis error: 0.22353E-01
          max. resid. norm for Fia-block=  4.067D-03 for orbital    158a    alpha
          max. resid. fock norm         =  4.295D-03 for orbital    158a    alpha

 ITERATION  ENERGY          1e-ENERGY        2e-ENERGY     NORM[dD(SAO)]  TOL
  14  -3210.6672103992    -16709.608430     7307.2937487    0.223D-01 0.462D-13
                            Exc = -253.001251677      Eck =  7560.29500034    
                         Ntotal = 314.99992427      Nspin = 1.0000008407    
                             Na = 157.99996256         Nb = 156.99996172    
                          Ediel =-0.814270393415E-01
                            current damping = 1.450
 
          Norm of current diis error: 0.17237E-01
          max. resid. norm for Fia-block=  3.212D-03 for orbital    158a    alpha
          max. resid. fock norm         =  3.460D-03 for orbital    158a    alpha

 ITERATION  ENERGY          1e-ENERGY        2e-ENERGY     NORM[dD(SAO)]  TOL
  15  -3210.6672875163    -16709.665457     7307.3506987    0.200D-01 0.445D-13
                            Exc = -253.003638255      Eck =  7560.35433699    
                         Ntotal = 314.99992430      Nspin = 1.0000008375    
                             Na = 157.99996257         Nb = 156.99996173    
                          Ediel =-0.814585036743E-01
                            current damping = 1.500
 
          Norm of current diis error: 0.10953E-01
          max. resid. norm for Fia-block=  2.858D-03 for orbital    158a    alpha
          max. resid. fock norm         =  2.986D-03 for orbital    158a    alpha
          mo-orthogonalization: Cholesky decomposition

 ITERATION  ENERGY          1e-ENERGY        2e-ENERGY     NORM[dD(SAO)]  TOL
  16  -3210.6673383455    -16709.681738     7307.3669287    0.107D-01 0.428D-13
                            Exc = -253.003163202      Eck =  7560.37009194    
                         Ntotal = 314.99992431      Nspin = 1.0000008370    
                             Na = 157.99996257         Nb = 156.99996173    
                          Ediel =-0.815083288688E-01
                            current damping = 1.350
 
          Norm of current diis error: 0.83939E-02
          max. resid. norm for Fia-block=  2.504D-03 for orbital    158a    alpha
          max. resid. fock norm         =  2.617D-03 for orbital    158a    alpha

 ITERATION  ENERGY          1e-ENERGY        2e-ENERGY     NORM[dD(SAO)]  TOL
  17  -3210.6673787069    -16709.703708     7307.3888582    0.114D-01 0.408D-13
                            Exc = -253.004384940      Eck =  7560.39324312    
                         Ntotal = 314.99992432      Nspin = 1.0000008347    
                             Na = 157.99996258         Nb = 156.99996174    
                          Ediel =-0.815604774860E-01
                            current damping = 1.200
 
          Norm of current diis error: 0.66663E-02
          max. resid. norm for Fia-block=  2.075D-03 for orbital    158a    alpha
          max. resid. fock norm         =  2.162D-03 for orbital    158a    alpha

 ITERATION  ENERGY          1e-ENERGY        2e-ENERGY     NORM[dD(SAO)]  TOL
  18  -3210.6674076254    -16709.648263     7307.3333843    0.950D-02 0.389D-13
                            Exc = -253.002918140      Eck =  7560.33630239    
                         Ntotal = 314.99992433      Nspin = 1.0000008338    
                             Na = 157.99996258         Nb = 156.99996175    
                          Ediel =-0.815762611250E-01
                            current damping = 1.250
 
          Norm of current diis error: 0.67164E-02
          max. resid. norm for Fia-block=  1.730D-03 for orbital    157a    beta 
          max. resid. fock norm         =  1.815D-03 for orbital    157a    beta 

 ITERATION  ENERGY          1e-ENERGY        2e-ENERGY     NORM[dD(SAO)]  TOL
  19  -3210.6674293986    -16709.719662     7307.4047616    0.546D-02 0.370D-13
                            Exc = -253.004680767      Eck =  7560.40944240    
                         Ntotal = 314.99992434      Nspin = 1.0000008308    
                             Na = 157.99996259         Nb = 156.99996175    
                          Ediel =-0.815923434258E-01
                            current damping = 1.300
 
          Norm of current diis error: 0.52989E-02
          max. resid. norm for Fia-block=  1.496D-03 for orbital    157a    beta 
          max. resid. fock norm         =  1.542D-03 for orbital    157a    beta 

 ITERATION  ENERGY          1e-ENERGY        2e-ENERGY     NORM[dD(SAO)]  TOL
  20  -3210.6674450976    -16709.688600     7307.3736840    0.469D-02 0.352D-13
                            Exc = -253.003755583      Eck =  7560.37743960    
                         Ntotal = 314.99992434      Nspin = 1.0000008299    
                             Na = 157.99996259         Nb = 156.99996176    
                          Ediel =-0.816151657415E-01
                            current damping = 1.350
 
          Norm of current diis error: 0.39728E-02
          max. resid. norm for Fia-block=  1.752D-03 for orbital    157a    beta 
          max. resid. fock norm         =  1.790D-03 for orbital    157a    beta 
          mo-orthogonalization: Cholesky decomposition

 ITERATION  ENERGY          1e-ENERGY        2e-ENERGY     NORM[dD(SAO)]  TOL
  21  -3210.6674595086    -16709.687484     7307.3725536    0.840D-02 0.327D-13
                            Exc = -253.004041975      Eck =  7560.37659556    
                         Ntotal = 314.99992435      Nspin = 1.0000008278    
                             Na = 157.99996259         Nb = 156.99996176    
                          Ediel =-0.816258063177E-01
                            current damping = 1.200
 
          Norm of current diis error: 0.32848E-02
          max. resid. norm for Fia-block=  1.542D-03 for orbital    157a    beta 
          max. resid. fock norm         =  1.572D-03 for orbital    157a    beta 

 ITERATION  ENERGY          1e-ENERGY        2e-ENERGY     NORM[dD(SAO)]  TOL
  22  -3210.6674704625    -16709.686290     7307.3713487    0.840D-02 0.159D-12
                            Exc = -253.003701939     Coul =  7620.63124752    
                            exK = -60.2561968813    
                         Ntotal = 314.99992435      Nspin = 1.0000008273    
                             Na = 157.99996259         Nb = 156.99996176    
                          Ediel =-0.816298317113E-01
                            current damping = 1.050
 
          Norm of current diis error: 0.27973E-02
          max. resid. norm for Fia-block=  1.352D-03 for orbital    157a    beta 
          max. resid. fock norm         =  1.465D-03 for orbital    827a    beta 

 ITERATION  ENERGY          1e-ENERGY        2e-ENERGY     NORM[dD(SAO)]  TOL
  23  -3210.6674788167    -16709.703919     7307.3889698    0.236D+00 0.101D-12
                            Exc = -253.004304312      Eck =  7560.39327406    
                         Ntotal = 314.99992436      Nspin = 1.0000008254    
                             Na = 157.99996259         Nb = 156.99996177    
                          Ediel =-0.816411071123E-01
                            current damping = 1.100
 
          Norm of current diis error: 0.26141E-02
          max. resid. norm for Fia-block=  9.282D-04 for orbital    157a    beta 
          max. resid. fock norm         =  9.555D-04 for orbital    157a    beta 

 ITERATION  ENERGY          1e-ENERGY        2e-ENERGY     NORM[dD(SAO)]  TOL
  24  -3210.6674834193    -16709.669727     7307.3547725    0.264D-01 0.759D-13
                            Exc = -253.003458071      Eck =  7560.35823055    
                         Ntotal = 314.99992436      Nspin = 1.0000008248    
                             Na = 157.99996259         Nb = 156.99996177    
                          Ediel =-0.816438691973E-01
                            current damping = 1.150
 
          Norm of current diis error: 0.25018E-02
          max. resid. norm for Fia-block=  9.751D-04 for orbital    157a    beta 
          max. resid. fock norm         =  9.982D-04 for orbital    157a    beta 

 ITERATION  ENERGY          1e-ENERGY        2e-ENERGY     NORM[dD(SAO)]  TOL
  25  -3210.6674876887    -16709.685967     7307.3710084    0.289D-01 0.611D-13
                            Exc = -253.003856066      Eck =  7560.37486442    
                         Ntotal = 314.99992436      Nspin = 1.0000008235    
                             Na = 157.99996259         Nb = 156.99996177    
                          Ediel =-0.816428498801E-01
                            current damping = 1.200
 
          Norm of current diis error: 0.17105E-02
          max. resid. norm for Fia-block=  1.097D-03 for orbital    157a    beta 
          max. resid. fock norm         =  1.122D-03 for orbital    157a    beta 
          mo-orthogonalization: Cholesky decomposition

 ITERATION  ENERGY          1e-ENERGY        2e-ENERGY     NORM[dD(SAO)]  TOL
  26  -3210.6674914075    -16709.687653     7307.3726911    0.561D-01 0.511D-13
                            Exc = -253.003761360      Eck =  7560.37645241    
                         Ntotal = 314.99992437      Nspin = 1.0000008226    
                             Na = 157.99996259         Nb = 156.99996177    
                          Ediel =-0.816465598363E-01
                            current damping = 1.050
 
          Norm of current diis error: 0.14381E-02
          max. resid. norm for Fia-block=  8.052D-04 for orbital    157a    beta 
          max. resid. fock norm         =  8.200D-04 for orbital    157a    beta 

 ITERATION  ENERGY          1e-ENERGY        2e-ENERGY     NORM[dD(SAO)]  TOL
  27  -3210.6674938262    -16709.685013     7307.3700478    0.277D-01 0.464D-13
                            Exc = -253.003870978      Eck =  7560.37391880    
                         Ntotal = 314.99992437      Nspin = 1.0000008215    
                             Na = 157.99996259         Nb = 156.99996177    
                          Ediel =-0.816471463398E-01
                            current damping = 1.100
 
          Norm of current diis error: 0.12572E-02
          max. resid. norm for Fia-block=  6.417D-04 for orbital    157a    beta 
          max. resid. fock norm         =  6.531D-04 for orbital    157a    beta 

 ITERATION  ENERGY          1e-ENERGY        2e-ENERGY     NORM[dD(SAO)]  TOL
  28  -3210.6674953848    -16709.677734     7307.3627675    0.123D-01 0.434D-13
                            Exc = -253.003578355      Eck =  7560.36634588    
                         Ntotal = 314.99992437      Nspin = 1.0000008210    
                             Na = 157.99996259         Nb = 156.99996177    
                          Ediel =-0.816459337376E-01
                            current damping = 0.950
 
          Norm of current diis error: 0.12066E-02
          max. resid. norm for Fia-block=  5.453D-04 for orbital    157a    beta 
          max. resid. fock norm         =  5.592D-04 for orbital    157a    beta 

 ITERATION  ENERGY          1e-ENERGY        2e-ENERGY     NORM[dD(SAO)]  TOL
  29  -3210.6674966323    -16709.692638     7307.3776706    0.811D-02 0.410D-13
                            Exc = -253.003934397      Eck =  7560.38160501    
                         Ntotal = 314.99992437      Nspin = 1.0000008200    
                             Na = 157.99996259         Nb = 156.99996177    
                          Ediel =-0.816459946264E-01
                            current damping = 1.000
 
          Norm of current diis error: 0.11239E-02
          max. resid. norm for Fia-block=  4.355D-04 for orbital    157a    beta 
          max. resid. fock norm         =  4.460D-04 for orbital    157a    beta 

 ITERATION  ENERGY          1e-ENERGY        2e-ENERGY     NORM[dD(SAO)]  TOL
  30  -3210.6674974928    -16709.682716     7307.3677474    0.603D-02 0.393D-13
                            Exc = -253.003702917      Eck =  7560.37145036    
                         Ntotal = 314.99992437      Nspin = 1.0000008196    
                             Na = 157.99996259         Nb = 156.99996178    
                          Ediel =-0.816473330917E-01
                            current damping = 1.050
 
          Norm of current diis error: 0.81330E-03
          max. resid. norm for Fia-block=  4.710D-04 for orbital    157a    beta 
          max. resid. fock norm         =  4.801D-04 for orbital    157a    beta 
          mo-orthogonalization: Cholesky decomposition

 ITERATION  ENERGY          1e-ENERGY        2e-ENERGY     NORM[dD(SAO)]  TOL
  31  -3210.6674982496    -16709.682350     7307.3673808    0.848D-02 0.371D-13
                            Exc = -253.003740658      Eck =  7560.37112144    
                         Ntotal = 314.99992437      Nspin = 1.0000008191    
                             Na = 157.99996259         Nb = 156.99996178    
                          Ediel =-0.816452867248E-01
                            current damping = 0.900
 
          Norm of current diis error: 0.70708E-03
          max. resid. norm for Fia-block=  3.915D-04 for orbital    157a    beta 
          max. resid. fock norm         =  3.990D-04 for orbital    157a    beta 

 ITERATION  ENERGY          1e-ENERGY        2e-ENERGY     NORM[dD(SAO)]  TOL
  32  -3210.6674988256    -16709.682922     7307.3679527    0.129D-01 0.345D-13
                            Exc = -253.003670289      Eck =  7560.37162297    
                         Ntotal = 314.99992437      Nspin = 1.0000008186    
                             Na = 157.99996259         Nb = 156.99996178    
                          Ediel =-0.816453378617E-01
                            current damping = 0.950
 
          Norm of current diis error: 0.61995E-03
          max. resid. norm for Fia-block=  2.860D-04 for orbital    157a    beta 
          max. resid. fock norm         =  3.938D-04 for orbital    766a    alpha

 ITERATION  ENERGY          1e-ENERGY        2e-ENERGY     NORM[dD(SAO)]  TOL
  33  -3210.6674991771    -16709.686075     7307.3711052    0.113D-01 0.316D-13
                            Exc = -253.003805312      Eck =  7560.37491049    
                         Ntotal = 314.99992437      Nspin = 1.0000008179    
                             Na = 157.99996259         Nb = 156.99996178    
                          Ediel =-0.816453142230E-01
                            current damping = 0.800
 
          Norm of current diis error: 0.59151E-03
          max. resid. norm for Fia-block=  2.523D-04 for orbital    157a    beta 
          max. resid. fock norm         =  4.989D-04 for orbital    766a    alpha

 ITERATION  ENERGY          1e-ENERGY        2e-ENERGY     NORM[dD(SAO)]  TOL
  34  -3210.6674994650    -16709.678127     7307.3631569    0.370D-02 0.286D-13
                            Exc = -253.003608973      Eck =  7560.36676592    
                         Ntotal = 314.99992437      Nspin = 1.0000008175    
                             Na = 157.99996259         Nb = 156.99996178    
                          Ediel =-0.816445482111E-01
                            current damping = 0.850
 
          Norm of current diis error: 0.57834E-03
          max. resid. norm for Fia-block=  1.944D-04 for orbital    157a    beta 
          max. resid. fock norm         =  6.587D-04 for orbital    766a    alpha

 ITERATION  ENERGY          1e-ENERGY        2e-ENERGY     NORM[dD(SAO)]  TOL
  35  -3210.6674996626    -16709.683275     7307.3683045    0.427D-02 0.260D-13
                            Exc = -253.003717349      Eck =  7560.37202181    
                         Ntotal = 314.99992437      Nspin = 1.0000008168    
                             Na = 157.99996259         Nb = 156.99996178    
                          Ediel =-0.816434187359E-01
                            current damping = 0.900
 
          Norm of current diis error: 0.41630E-03
          max. resid. norm for Fia-block=  2.146D-04 for orbital    157a    beta 
          max. resid. fock norm         =  1.255D-03 for orbital    766a    alpha
          mo-orthogonalization: Cholesky decomposition

 ITERATION  ENERGY          1e-ENERGY        2e-ENERGY     NORM[dD(SAO)]  TOL
  36  -3210.6674998323    -16709.682751     7307.3677804    0.560D-02 0.230D-13
                            Exc = -253.003689475      Eck =  7560.37146992    
                         Ntotal = 314.99992437      Nspin = 1.0000008158    
                             Na = 157.99996259         Nb = 156.99996178    
                          Ediel =-0.816438831962E-01
                            current damping = 0.950
 
          Norm of current diis error: 0.36225E-03
          max. resid. norm for Fia-block=  1.800D-04 for orbital    157a    beta 
          max. resid. fock norm         =  1.874D-03 for orbital    766a    alpha

 ITERATION  ENERGY          1e-ENERGY        2e-ENERGY     NORM[dD(SAO)]  TOL
  37  -3210.6674999901    -16709.682502     7307.3675313    0.455D+00 0.249D-13
                            Exc = -253.003717588      Eck =  7560.37124894    
                         Ntotal = 314.99992437      Nspin = 1.0000008157    
                             Na = 157.99996259         Nb = 156.99996178    
                          Ediel =-0.816429777512E-01
                            current damping = 0.800
 
          Norm of current diis error: 0.32035E-03
          max. resid. norm for Fia-block=  1.418D-04 for orbital    157a    beta 
          max. resid. fock norm         =  5.765D-04 for orbital    783a    beta 

 ITERATION  ENERGY          1e-ENERGY        2e-ENERGY     NORM[dD(SAO)]  TOL
  38  -3210.6675000951    -16709.680491     7307.3655204    0.366D+00 0.455D-13
                            Exc = -253.003637167      Eck =  7560.36915758    
                         Ntotal = 314.99992437      Nspin = 1.0000008171    
                             Na = 157.99996259         Nb = 156.99996178    
                          Ediel =-0.816424258596E-01
                            current damping = 0.650
 
          Norm of current diis error: 0.32584E-03
          max. resid. norm for Fia-block=  1.129D-04 for orbital    157a    beta 
          max. resid. fock norm         =  2.069D-03 for orbital    820a    alpha

 ITERATION  ENERGY          1e-ENERGY        2e-ENERGY     NORM[dD(SAO)]  TOL
  39  -3210.6675001690    -16709.684678     7307.3697069    0.408D-01 0.444D-13
                            Exc = -253.003740781      Eck =  7560.37344771    
                         Ntotal = 314.99992437      Nspin = 1.0000008172    
                             Na = 157.99996260         Nb = 156.99996178    
                          Ediel =-0.816422110377E-01
                            current damping = 0.700
 
          Norm of current diis error: 0.30343E-03
          max. resid. norm for Fia-block=  9.230D-05 for orbital    157a    beta 
          max. resid. fock norm         =  2.327D-03 for orbital    766a    alpha

 ITERATION  ENERGY          1e-ENERGY        2e-ENERGY     NORM[dD(SAO)]  TOL
  40  -3210.6675002295    -16709.681409     7307.3664379    0.100D+00 0.432D-13
                            Exc = -253.003674353      Eck =  7560.37011222    
                         Ntotal = 314.99992437      Nspin = 1.0000008173    
                             Na = 157.99996260         Nb = 156.99996178    
                          Ediel =-0.816422273527E-01
                            current damping = 0.750
 
          Norm of current diis error: 0.22791E-03
          max. resid. norm for Fia-block=  1.165D-04 for orbital    157a    beta 
          max. resid. fock norm         =  1.382D-03 for orbital    766a    alpha
          mo-orthogonalization: Cholesky decomposition

 ITERATION  ENERGY          1e-ENERGY        2e-ENERGY     NORM[dD(SAO)]  TOL
  41  -3210.6675002910    -16709.681971     7307.3669993    0.167D-01 0.421D-13
                            Exc = -253.003688901      Eck =  7560.37068823    
                         Ntotal = 314.99992437      Nspin = 1.0000008174    
                             Na = 157.99996260         Nb = 156.99996178    
                          Ediel =-0.816413670576E-01
                            current damping = 0.800
 
          Norm of current diis error: 0.19295E-03
          max. resid. norm for Fia-block=  9.169D-05 for orbital    157a    beta 
          max. resid. fock norm         =  6.019D-04 for orbital    761a    beta 

 ITERATION  ENERGY          1e-ENERGY        2e-ENERGY     NORM[dD(SAO)]  TOL
  42  -3210.6675003374    -16709.681888     7307.3669172    0.227D-01 0.412D-13
                            Exc = -253.003669708      Eck =  7560.37058695    
                         Ntotal = 314.99992437      Nspin = 1.0000008172    
                             Na = 157.99996260         Nb = 156.99996178    
                          Ediel =-0.816414269571E-01
                            current damping = 0.850
 
          Norm of current diis error: 0.17407E-03
          max. resid. norm for Fia-block=  7.220D-05 for orbital    157a    beta 
          max. resid. fock norm         =  4.338D-04 for orbital    783a    alpha

 ITERATION  ENERGY          1e-ENERGY        2e-ENERGY     NORM[dD(SAO)]  TOL
  43  -3210.6675003609    -16709.682755     7307.3677837    0.227D-01 0.159D-12
                            Exc = -253.003707981     Coul =  7620.62770309    
                            exK = -60.2562114085    
                         Ntotal = 314.99992437      Nspin = 1.0000008171    
                             Na = 157.99996260         Nb = 156.99996178    
                          Ediel =-0.816411959464E-01
                            current damping = 0.900
 
          Norm of current diis error: 0.16491E-03
          max. resid. norm for Fia-block=  6.282D-05 for orbital    157a    beta 
          max. resid. fock norm         =  2.943D-04 for orbital    766a    alpha

 ITERATION  ENERGY          1e-ENERGY        2e-ENERGY     NORM[dD(SAO)]  TOL
  44  -3210.6675003768    -16709.680778     7307.3658069    0.462D-01 0.101D-12
                            Exc = -253.003658292      Eck =  7560.36946521    
                         Ntotal = 314.99992437      Nspin = 1.0000008171    
                             Na = 157.99996260         Nb = 156.99996178    
                          Ediel =-0.816409017989E-01
                            current damping = 0.950
 
          Norm of current diis error: 0.15316E-03
          max. resid. norm for Fia-block=  5.264D-05 for orbital    157a    beta 
          max. resid. fock norm         =  3.518D-04 for orbital    799a    alpha

 ITERATION  ENERGY          1e-ENERGY        2e-ENERGY     NORM[dD(SAO)]  TOL
  45  -3210.6675003901    -16709.682150     7307.3671784    0.359D-01 0.668D-13
                            Exc = -253.003683893      Eck =  7560.37086229    
                         Ntotal = 314.99992437      Nspin = 1.0000008171    
                             Na = 157.99996260         Nb = 156.99996178    
                          Ediel =-0.816406525114E-01
                            current damping = 1.000
 
          Norm of current diis error: 0.11891E-03
          max. resid. norm for Fia-block=  5.769D-05 for orbital    157a    beta 
          max. resid. fock norm         =  4.027D-04 for orbital    761a    alpha
          mo-orthogonalization: Cholesky decomposition

 ITERATION  ENERGY          1e-ENERGY        2e-ENERGY     NORM[dD(SAO)]  TOL
  46  -3210.6675004037    -16709.681800     7307.3668285    0.382D-01 0.553D-13
                            Exc = -253.003676608      Eck =  7560.37050507    
                         Ntotal = 314.99992437      Nspin = 1.0000008171    
                             Na = 157.99996260         Nb = 156.99996178    
                          Ediel =-0.816406980579E-01
                            current damping = 1.050
 
          Norm of current diis error: 0.10445E-03
          max. resid. norm for Fia-block=  5.164D-05 for orbital    157a    beta 
          max. resid. fock norm         =  2.859D-04 for orbital    761a    alpha

 ITERATION  ENERGY          1e-ENERGY        2e-ENERGY     NORM[dD(SAO)]  TOL
  47  -3210.6675004127    -16709.681915     7307.3669435    0.408D-01 0.520D-13
                            Exc = -253.003685382      Eck =  7560.37062889    
                         Ntotal = 314.99992437      Nspin = 1.0000008170    
                             Na = 157.99996260         Nb = 156.99996178    
                          Ediel =-0.816403891676E-01
                            current damping = 1.100
 
          Norm of current diis error: 0.94640E-04
          max. resid. norm for Fia-block=  4.250D-05 for orbital    157a    beta 
          max. resid. fock norm         =  1.837D-04 for orbital    761a    alpha

 ITERATION  ENERGY          1e-ENERGY        2e-ENERGY     NORM[dD(SAO)]  TOL
  48  -3210.6675004208    -16709.681351     7307.3663795    0.828D-02 0.497D-13
                            Exc = -253.003664421      Eck =  7560.37004395    
                         Ntotal = 314.99992437      Nspin = 1.0000008170    
                             Na = 157.99996260         Nb = 156.99996178    
                          Ediel =-0.816402859005E-01
                            current damping = 1.150
 
          Norm of current diis error: 0.92246E-04
          max. resid. norm for Fia-block=  3.653D-05 for orbital    157a    beta 
          max. resid. fock norm         =  1.199D-04 for orbital    706a    alpha

 ITERATION  ENERGY          1e-ENERGY        2e-ENERGY     NORM[dD(SAO)]  TOL
  49  -3210.6675004293    -16709.682247     7307.3672756    0.564D-02 0.476D-13
                            Exc = -253.003686473      Eck =  7560.37096205    
                         Ntotal = 314.99992437      Nspin = 1.0000008169    
                             Na = 157.99996260         Nb = 156.99996178    
                          Ediel =-0.816402239704E-01
                            current damping = 1.200
 
          Norm of current diis error: 0.80290E-04
          max. resid. norm for Fia-block=  3.597D-05 for orbital    157a    beta 
          max. resid. fock norm         =  1.650D-04 for orbital    820a    alpha

 ITERATION  ENERGY          1e-ENERGY        2e-ENERGY     NORM[dD(SAO)]  TOL
  50  -3210.6675004426    -16709.681570     7307.3665984    0.695D-02 0.448D-13
                            Exc = -253.003674056      Eck =  7560.37027242    
                         Ntotal = 314.99992437      Nspin = 1.0000008168    
                             Na = 157.99996260         Nb = 156.99996178    
                          Ediel =-0.816401476186E-01
                            current damping = 1.250
 
          Norm of current diis error: 0.67608E-04
          max. resid. norm for Fia-block=  3.877D-05 for orbital    157a    beta 
          max. resid. fock norm         =  3.183D-04 for orbital    756a    alpha
          mo-orthogonalization: Cholesky decomposition

 ITERATION  ENERGY          1e-ENERGY        2e-ENERGY     NORM[dD(SAO)]  TOL
  51  -3210.6675004539    -16709.681802     7307.3668306    0.213D-01 0.422D-13
                            Exc = -253.003677946      Eck =  7560.37050854    
                         Ntotal = 314.99992437      Nspin = 1.0000008167    
                             Na = 157.99996260         Nb = 156.99996178    
                          Ediel =-0.816399605321E-01
                            current damping = 1.300
 
          Norm of current diis error: 0.58977E-04
          max. resid. norm for Fia-block=  3.488D-05 for orbital    157a    beta 
          max. resid. fock norm         =  4.339D-04 for orbital    820a    alpha

 ITERATION  ENERGY          1e-ENERGY        2e-ENERGY     NORM[dD(SAO)]  TOL
  52  -3210.6675004558    -16709.681641     7307.3666697    0.155D-01 0.455D-13
                            Exc = -253.003672013      Eck =  7560.37034168    
                         Ntotal = 314.99992437      Nspin = 1.0000008166    
                             Na = 157.99996260         Nb = 156.99996178    
                          Ediel =-0.816399477511E-01
                            current damping = 1.350
 
          Norm of current diis error: 0.53598E-04
          max. resid. norm for Fia-block=  2.815D-05 for orbital    157a    beta 
          max. resid. fock norm         =  3.041D-04 for orbital    756a    alpha

 ITERATION  ENERGY          1e-ENERGY        2e-ENERGY     NORM[dD(SAO)]  TOL
  53  -3210.6675004541    -16709.681955     7307.3669835    0.239D-01 0.455D-13
                            Exc = -253.003682869      Eck =  7560.37066632    
                         Ntotal = 314.99992437      Nspin = 1.0000008166    
                             Na = 157.99996260         Nb = 156.99996178    
                          Ediel =-0.816398511019E-01
                            current damping = 1.400
 
          Norm of current diis error: 0.51007E-04
          max. resid. norm for Fia-block=  2.237D-05 for orbital    157a    beta 
          max. resid. fock norm         =  3.108D-04 for orbital    796a    alpha

 ITERATION  ENERGY          1e-ENERGY        2e-ENERGY     NORM[dD(SAO)]  TOL
  54  -3210.6675004586    -16709.681712     7307.3667407    0.566D-02 0.455D-13
                            Exc = -253.003678004      Eck =  7560.37041874    
                         Ntotal = 314.99992437      Nspin = 1.0000008166    
                             Na = 157.99996260         Nb = 156.99996178    
                          Ediel =-0.816397652048E-01
                            current damping = 1.450
 
          Norm of current diis error: 0.44197E-04
          max. resid. norm for Fia-block=  2.342D-05 for orbital    157a    beta 
          max. resid. fock norm         =  3.250D-04 for orbital    822a    alpha

 ENERGY CONVERGED !


 ITERATION  ENERGY          1e-ENERGY        2e-ENERGY     NORM[dD(SAO)]  TOL
  55  -3210.6675004571    -16709.681721     7307.3667500    0.231D-01 0.455D-13
                            Exc = -253.003674617      Eck =  7560.37042458    
                         Ntotal = 314.99992437      Nspin = 1.0000008165    
                             Na = 157.99996260         Nb = 156.99996178    
                          Ediel =-0.816397147418E-01
                            current damping = 1.500
 
          Norm of current diis error: 0.37471E-04
          max. resid. norm for Fia-block=  1.580D-05 for orbital    157a    beta 
          max. resid. fock norm         =  2.356D-04 for orbital    720a    alpha

 End of SCF iterations

   convergence criteria satisfied after    55 iterations


   *************************************************************************
   y                                                                        
   *************************************************************************


                  ------------------------------------------ 
                 |  total energy      =  -3210.66750045709  |
                  ------------------------------------------ 
                 :  kinetic energy    =   3199.55925206552  :
                 :  potential energy  =  -6410.22675252261  :
                 :  virial theorem    =      1.99654020593  :
                 :  wavefunction norm =      1.00000000000  :
                  .......................................... 


 <geterg> : there is no data group $energy 


 <skperg> : $end is missing 


 orbitals $uhfmo_beta  will be written to file beta

 orbitals $uhfmo_alpha  will be written to file alpha
 
 alpha: 

    irrep                154a        155a        156a        157a        158a   
 eigenvalues H         -0.25228    -0.24845    -0.24182    -0.22678    -0.20539
            eV          -6.8648     -6.7608     -6.5804     -6.1710     -5.5890
 occupation              1.0000      1.0000      1.0000      1.0000      1.0000

    irrep                159a        160a        161a        162a        163a   
 eigenvalues H         -0.09080    -0.08470    -0.06177    -0.05613    -0.04686
            eV          -2.4708     -2.3048     -1.6809     -1.5274     -1.2751
 
 beta:  

    irrep                153a        154a        155a        156a        157a   
 eigenvalues H         -0.24662    -0.23564    -0.23176    -0.22657    -0.22187
            eV          -6.7109     -6.4122     -6.3065     -6.1652     -6.0375
 occupation              1.0000      1.0000      1.0000      1.0000      1.0000

    irrep                158a        159a        160a        161a        162a   
 eigenvalues H         -0.09305    -0.08387    -0.06159    -0.05643    -0.04649
            eV          -2.5321     -2.2822     -1.6759     -1.5356     -1.2652
 
 ==============================================================================
                                  COSMO RESULTS
 ==============================================================================
  PARAMETER:
    dx [A]:      0.300
    bas. grd. points:  18810
    nspa:       162
    nsph:        92
    nps:       2229
    npspher:      0
    disex:   10.0000    
    disex2:  3907.67    
    rsolv [A]: 1.3000
    routf:     0.8500
    phsran:    0.0    
    ampran:   0.10E-04
    cavity:  closed
    epsilon:    37.500
    refind:     1.300
    fepsi:      0.9605263
  CAVITY VOLUME/AREA [a.u.]:
    surface: V1.0, A matrix: V1.0
    area:  1682.97
    volume:  4411.99
  SCREENING CHARGE:
    cosmo      :  -1.045500
    correction :   0.044676
    total      :  -1.000824
  ENERGIES [a.u.]:
    Total energy            =   -3210.6675004570925
    Total energy + OC corr. =    -3210.6638469858
    Dielectric energy       =       -0.0816397147
    Diel. energy + OC corr. =       -0.0779862434
  ELEMENT RADIUS [A]: ATOM LIST
    co 2.00: 1
    n  1.83: 2,12,21,31,41,50
    c  2.00: 3,5,7,9,11,13,14,16,18,20,22,24,26,28,30,32,34,36,38,40,42,43,45,
             47,49,51,54,57,60,61,68
    h  1.30: 4,6,8,10,15,19,23,25,27,29,33,35,37,39,44,48,52,53,55,56,58,59,
             62-67,71
    o  1.72: 17,46,69,70
   ATOM; AV. RADIUS; DEVIATION; MAX. RADIUS; MIN. RADIUS - values in A
    2 n    1.88   0.05   2.03   1.83
    3 c    2.08   0.08   2.45   2.00
    4 h    1.34   0.04   1.59   1.30
    5 c    2.07   0.07   2.36   2.00
    6 h    1.34   0.04   1.49   1.30
    7 c    2.08   0.08   2.36   2.00
    8 h    1.34   0.04   1.49   1.30
    9 c    2.08   0.08   2.43   2.00
   10 h    1.35   0.05   1.52   1.30
   11 c    2.05   0.05   2.12   2.00
   13 c    2.14   0.14   2.26   2.05
   14 c    2.10   0.10   2.30   2.00
   15 h    1.33   0.03   1.39   1.30
   16 c    2.06   0.06   2.26   2.00
   17 o    1.75   0.03   1.83   1.72
   18 c    2.06   0.06   2.29   2.00
   19 h    1.32   0.02   1.40   1.30
   20 c    2.18   0.18   2.33   2.05
   21 n    2.13   0.30   2.25   1.99
   22 c    2.12   0.12   2.35   2.01
   23 h    1.42   0.12   1.54   1.34
   24 c    2.03   0.03   2.15   2.00
   25 h    1.31   0.01   1.34   1.30
   26 c    2.04   0.04   2.15   2.00
   27 h    1.31   0.01   1.33   1.30
   28 c    2.05   0.05   2.21   2.00
   29 h    1.33   0.03   1.39   1.30
   30 c    2.16   0.16   2.46   2.02
   32 c    2.11   0.11   2.34   2.00
   33 h    1.35   0.05   1.46   1.30
   34 c    2.06   0.06   2.34   2.00
   35 h    1.31   0.01   1.33   1.30
   36 c    2.06   0.06   2.33   2.00
   37 h    1.31   0.01   1.34   1.30
   38 c    2.09   0.09   2.30   2.00
   39 h    1.33   0.03   1.39   1.30
   40 c    2.30   0.30   2.36   2.21
   41 n    2.29   0.46   2.32   2.26
   42 c    2.15   0.15   2.31   2.04
   43 c    2.08   0.08   2.26   2.00
   44 h    1.32   0.02   1.39   1.30
   45 c    2.12   0.12   2.60   2.00
   46 o    1.75   0.03   1.85   1.72
   47 c    2.14   0.14   2.55   2.00
   48 h    1.37   0.07   1.42   1.31
   49 c    2.35   0.35   2.47   2.24
   50 n    1.89   0.06   1.99   1.83
   51 c    2.09   0.09   2.47   2.00
   52 h    1.33   0.03   1.40   1.30
   53 h    1.33   0.03   1.47   1.30
   54 c    2.15   0.15   2.32   2.03
   56 h    1.33   0.03   1.44   1.30
   57 c    2.11   0.11   2.43   2.00
   58 h    1.39   0.09   1.50   1.31
   59 h    1.33   0.03   1.40   1.30
   60 c    2.04   0.04   2.24   2.00
   61 c    2.05   0.05   2.58   2.00
   62 h    1.31   0.01   1.33   1.30
   63 h    1.32   0.02   1.40   1.30
   64 h    1.32   0.02   1.39   1.30
   65 h    1.31   0.01   1.34   1.30
   66 h    1.32   0.02   1.41   1.30
   67 h    1.33   0.03   1.42   1.30
   68 c    2.16   0.16   2.32   2.05
   69 o    1.79   0.07   2.00   1.72
   70 o    1.77   0.05   2.02   1.72
   71 h    1.31   0.01   1.36   1.30
 ==============================================================================

                                             _ _ _ 
  IRREP     alpha occ.     beta occ.      tr(D*D-D)


 a        158.00000000   157.00000000    -0.25671186

   -------------------------------------------------

   sum    158.00000000   157.00000000    -0.25671186

 <S*S>     0.76342373

 
 
 
 ==============================================================================
                           electrostatic moments
 ==============================================================================

 reference point for electrostatic moments:    0.00000   0.00000   0.00000

 
              nuc           elec       ->  total
 ------------------------------------------------------------------------------
                          charge      
 ------------------------------------------------------------------------------
         316.000000    -315.000000       1.000000
 a-b                                     1.000000
 
 ------------------------------------------------------------------------------
                       dipole moment  
 ------------------------------------------------------------------------------
   x   -2072.524864    2063.813608      -8.711256
   y     146.934630    -148.353830      -1.419200
   z     -37.513349      38.711749       1.198400
 
   | dipole moment | =     8.9071 a.u. =    22.6396 debye 
 
 ------------------------------------------------------------------------------
                     quadrupole moment
 ------------------------------------------------------------------------------
  xx   18901.754899  -18991.412543     -89.657645
  yy    4649.697455   -4814.631704    -164.934250
  zz    7160.975361   -7266.360586    -105.385225
  xy   -2161.246404    2171.157284       9.910880
  xz    1356.992953   -1363.146704      -6.153751
  yz   -1681.799453    1659.838056     -21.961397
 
     1/3  trace=    -119.992373
     anisotropy=      81.149225
 
 ==============================================================================
 
HOMO-LUMO Separation
 HOMO         :   -0.20539154 H =     -5.58899 eV
 LUMO         :   -0.09305133 H =     -2.53206 eV
 HOMO-LUMO gap:    0.11234020 H =     +3.05693 eV
 
 ==============================================================================


    ------------------------------------------------------------------------
         total  cpu-time :   3 days 18 hours 41 minutes and 23 seconds
         total wall-time : 11 hours 23 minutes and 25 seconds
    ------------------------------------------------------------------------

   ****  ridft : all done  ****


    2024-11-26 03:23:23.469 

 ridft ended normally
