# Supplementary material for: Electronic Effects Drive Selectivity in CO2 Reduction Catalysis by Heptacoordinated Cobalt Complexes
Source: Inorg Chem. 2026 May 21;65(22):12678–92. doi: 10.1021/acs.inorgchem.6c01633 (PMC13250995; doi:10.1021/acs.inorgchem.6c01633)
Supplement: Supplementary file 2 [file ic6c01633_si_002.zip › backup_paper_acscat_Co/Co0MeOLCOOH/doublet/py_det_backward/eps375/energy]

$energy      SCF               SCFKIN            SCFPOT
     1 -3212.160310102      3201.176202444     -6413.336512546
     2 -3212.160342177      3201.178959920     -6413.339302097
     3 -3212.160413601      3201.179009992     -6413.339423593
     4 -3212.160577556      3201.181289645     -6413.341867201
     5 -3212.160924293      3201.184103348     -6413.345027641
     6 -3212.161498839      3201.189178335     -6413.350677174
     7 -3212.162142938      3201.193783484     -6413.355926422
     8 -3212.161849316      3201.201769493     -6413.363618809
     9 -3212.162102073      3201.191821466     -6413.353923539
    10 -3212.162321566      3201.195030703     -6413.357352269
    11 -3212.162490184      3201.188664501     -6413.351154686
    12 -3212.162676018      3201.197639749     -6413.360315767
    13 -3212.162864096      3201.193871593     -6413.356735689
    14 -3212.162976894      3201.187538285     -6413.350515179
    15 -3212.162926219      3201.190453487     -6413.353379705
    16 -3212.162997197      3201.189247459     -6413.352244656
    17 -3212.163014544      3201.188404286     -6413.351418830
    18 -3212.163029765      3201.187595132     -6413.350624897
    19 -3212.163048076      3201.186264279     -6413.349312355
    20 -3212.163048582      3201.189659732     -6413.352708314
    21 -3212.163050384      3201.189633243     -6413.352683627
    22 -3212.163052034      3201.190006821     -6413.353058855
    23 -3212.163082967      3201.185771325     -6413.348854292
    24 -3212.163083684      3201.189642752     -6413.352726437
    25 -3212.163051487      3201.188237293     -6413.351288780
    26 -3212.163052631      3201.190979809     -6413.354032440
    27 -3212.163051840      3201.187581369     -6413.350633209
    28 -3212.163053532      3201.188673659     -6413.351727191
    29 -3212.163050397      3201.189276735     -6413.352327132
    30 -3212.163053581      3201.188822652     -6413.351876234
    31 -3212.163055239      3201.188604032     -6413.351659271
    32 -3212.163057666      3201.188759102     -6413.351816768
    33 -3212.163052887      3201.188418920     -6413.351471807
    34 -3212.163055675      3201.189281259     -6413.352336934
    35 -3212.163057324      3201.188897347     -6413.351954671
    36 -3212.163057741      3201.189210644     -6413.352268385
    37 -3212.163057462      3201.188953227     -6413.352010688
$end
