# Supplementary material for: Electronic Effects Drive Selectivity in CO2 Reduction Catalysis by Heptacoordinated Cobalt Complexes
Source: Inorg Chem. 2026 May 21;65(22):12678–92. doi: 10.1021/acs.inorgchem.6c01633 (PMC13250995; doi:10.1021/acs.inorgchem.6c01633)
Supplement: Supplementary file 2 [file ic6c01633_si_002.zip › backup_paper_acscat_Co/Co0MeOLCOOH/doublet/py_det_backward/eps375/job.last]

OPTIMIZATION CYCLE 36
Thu 21 Nov 2024 01:16:50 AM CET

   OpenMP run-time library returned nthreads =  8

 rdgrad (centipede44) : TURBOMOLE rev. V7-7 compiled 19 Oct 2022 at 02:10:57
 Copyright (C) 2022 TURBOMOLE GmbH, Karlsruhe


    2024-11-21 01:16:50.929 


 UHF modus switched on !


                                 r d g r a d

                          gradient for ridft program 

                        by K.Eichkorn, O.Treutler, H.Oehm, 
                             M.Haeser and R.Ahlrichs
                  (Chemical Physics Letters 242 (1995) 652-660)
                    parallel version: M.v.Arnim  &  R.Ahlrichs
                            quantum chemistry group
                             university  karlsruhe
                                   germany


                          References             
                                                 
          Density Functional:                              
              O. Treutler and R. Ahlrichs                      
              Efficient Molecular Numerical Integration Schemes
              J. Chem. Phys. 102: 346 (1995)                   
          Parallel Version:                                
              Performance of parallel TURBOMOLE for Density    
              Functional Calculations                          
              M. v. Arnim and R. Ahlrichs                      
              J. Comp. Chem. 19: 1746 (1998)                   
          RI-J Method:                                     
              Auxiliary Basis Sets to approximate Coulomb      
              Potentials                                       
              Chem. Phys. Lett. 240: 283 (1995)                
              K. Eichkorn, O. Treutler, H. Oehm, M. Haeser     
              and R. Ahlrichs                                  
              Chem. Phys. Lett. 242: 652 (1995)                
                                                           
              Auxiliary Basis Sets for Main Row Atoms and their
              Use to approximate Coulomb Potentials            
              K. Eichkorn, F. Weigend, O. Treutler and         
              R. Ahlrichs                                      
              Theo. Chem. Acc. 97: 119 (1997)                  
          Relativistic Two-component ECP formalism             
              Efficient two-component self-consistent field    
              procedures and gradients: implementation in      
              TURBOMOLE and application to Au20-               
              A. Baldes and F. Weigend                         
              Mol. Phys. 111: 2617 (2013)                      
          Relativistic all-electron 2c calculations (X2C, DLU) 
              Efficient implementation of one- and two-component
              analytical energy gradients in exact two-component
              theory                                           
              Y. J. Franzke, N. Middendorf and F. Weigend      
              J. Chem. Phys. 148: 104110 (2018)                
          Exploitation of symmetry in scalar X2C response      
              NMR shielding tensors and chemical shifts in     
              scalar-relativistic local exact two-component    
              theory                                           
              Y. J. Franzke and F. Weigend                     
              J. Chem. Theory Comput. 15: 1028 (2019)          
                                                              


          OpenMP Shared-Memory Parallelization:  8 CPUs.

            By: Yannick J. Franzke and Christof Holzer
 

   *************************************************************************
   y                                                                        
   *************************************************************************


 integral neglect threshold       :  0.20E-10
 integral storage threshold THIZE :  0.10E-04
 integral storage threshold THIME :         5

 B-P86 functional
 exchange:    LDA + Becke (B88)
 correlation: LDA (VWN) + Perdew (P86)
 A DFT gradient calculation using the RI-J approximation will be carried out.
  
  
 AUXILIARY BASIS SET information:

 symmetry group of the molecule :   c1 

 the group has the following generators :
   c1(z)

    1 symmetry operations found

 there are 1 real representations :   a   

 maximum number of shells which are related by symmetry :  1


    mo occupation :
   irrep   mo's   occupied
    a     1490      158
 
 number of basis functions   :  1490
 number of occupied orbitals :   158
 

 biggest AO integral is expected to be    16.578513373
  
           ------------------
           density functional
           ------------------
 B-P86 functional
 exchange:    LDA + Becke (B88)
 correlation: LDA (VWN) + Perdew (P86)
 iterations will be done with small grid
  
 spherical integration : Lebedev's spherical grid
 spherical gridsize    :                     3
    i.e. gridpoints    :                   302
  maximum batchsize    :                   100
 value for diffuse not defined
 radial integration    : Chebyshev 2nd kind (scaling 3)
 radial gridsize       :                     3
 integration cells     :                    71
 partition function    : becke
 partition sharpness   :                     3
  

 Using current-dependent DFT

  
           ------------------------
             RDGRAD - INFORMATION
           ------------------------
  
 Threshold for integral neglect (rithr1): 1E-10
 Threshold for integral neglect (rithr2): 1E-10
 Contributions to RI integral batches: 
  neglected integral batches:                 70996
  direct contribution:                        98657
     
 ****************************************
 Memory allocated for RDGRAD: 95 MiB
 ****************************************
                                            
     

 nuclear repulsion energy  :   6191.85751789    

  MOs are in ASCII format !


 reading orbital data $uhfmo_alpha  from file alpha
 orbital characterization : scfconv=6

 reading orbital data $uhfmo_beta  from file beta
 orbital characterization : scfconv=6
  Deviation of MOs from orthonormality   1.656711358717191E-010
  W A R N I N G 
  Deviation of MOs from orthonormality   1.539861565700380E-010
  W A R N I N G 

    ----------------------------------------
     S+T+V CONTRIBUTIONS TO ENERGY GRADIENT 
    ----------------------------------------
 ==============================================================================
                      COSMO switched on
 ==============================================================================

 1e-integral 1st. derivatives will be neglected if expon. factor < 0.393371E-13

COSMO: already initialized
  _________________________________
 |                                 |
 |         DFTD3 V3.1 Rev 0        |
 | S.Grimme, University Bonn       |
 |            June  2014           |
 |   see standalone version        |
 |       dftd3 -h for options      |
 |_________________________________|
 
 Please cite DFT-D3 work done with this code as:
 S. Grimme, J. Antony, S. Ehrlich and H. Krieg,
 J. Chem. Phys, 132 (2010), 154104.
 If used with BJ-damping cite also
 S. Grimme, S. Ehrlich and L. Goerigk,
 J. Comput. Chem. 32 (2011), 1456-1465
 For DFT-D2 the reference is
 S. Grimme, J. Comput. Chem., 27 (2006), 1787-1799
 
C6 coefficients used:
                     2  C6 for element                      1
Z=  1 CN= 0.912     C6(AA)=    3.03
Z=  1 CN= 0.000     C6(AA)=    7.59
                     5  C6 for element                      6
Z=  6 CN= 0.000     C6(AA)=   49.11
Z=  6 CN= 0.987     C6(AA)=   43.25
Z=  6 CN= 1.998     C6(AA)=   29.36
Z=  6 CN= 2.999     C6(AA)=   25.78
Z=  6 CN= 3.984     C6(AA)=   18.21
                     4  C6 for element                      7
Z=  7 CN= 0.000     C6(AA)=   25.27
Z=  7 CN= 0.994     C6(AA)=   22.12
Z=  7 CN= 2.014     C6(AA)=   19.68
Z=  7 CN= 2.990     C6(AA)=   15.58
                     3  C6 for element                      8
Z=  8 CN= 0.000     C6(AA)=   15.51
Z=  8 CN= 0.993     C6(AA)=   12.82
Z=  8 CN= 1.989     C6(AA)=   10.37
                     4  C6 for element                     27
Z= 27 CN= 0.000     C6(AA)=  532.78
Z= 27 CN= 1.715     C6(AA)=  186.55
Z= 27 CN= 2.926     C6(AA)=  148.07
Z= 27 CN= 7.779     C6(AA)=  118.29

#           XYZ [au]              R0(AA) [Ang.]  CN          C6(AA)     C8(AA)   C10(AA) [au]
  1  -7.29580   2.08944   0.42969   co  0.979  5.125       148.1     13018.4   1402202.2
  2   0.36284  -2.09605   1.10579   n   0.490  2.148        19.4       428.7     11584.5
  3   0.18076  -2.23889   3.63183   c   0.561  3.190        25.1       725.5     25702.3
  4   0.40482  -4.12037   4.45484   h   0.363  1.002         3.1        37.3       553.1
  5  -0.26868  -0.15262   5.18470   c   0.561  3.127        25.4       733.2     25977.9
  6  -0.43065  -0.38949   7.22357   h   0.363  1.002         3.1        37.3       553.0
  7  -0.47160   2.21840   4.05449   c   0.561  3.141        25.3       731.8     25925.7
  8  -0.78192   3.90688   5.19336   h   0.363  1.002         3.1        37.3       553.0
  9  -0.26105   2.39583   1.43361   c   0.561  3.161        25.2       729.4     25842.6
 10  -0.35187   4.23302   0.50820   h   0.363  1.003         3.1        37.3       553.0
 11   0.09922   0.18932   0.00731   c   0.561  3.223        24.9       719.9     25504.3
 12  -7.93854   2.39576  -3.15029   n   0.490  3.201        15.6       344.1      9299.2
 13  -6.13052   3.03367  -4.82681   c   0.561  3.274        24.5       708.9     25117.4
 14  -6.66407   3.45428  -7.36267   c   0.561  3.175        25.2       727.5     25775.1
 15  -5.13220   3.94368  -8.64062   h   0.363  1.004         3.1        37.3       552.9
 16  -9.17161   3.17885  -8.19694   c   0.561  3.209        25.0       722.4     25594.4
 17  -9.94948   3.54903 -10.59248   o   0.469  2.044        10.4       209.8      5187.4
 18 -11.02793   2.42751  -6.45570   c   0.561  3.183        25.1       726.4     25736.0
 19 -12.96080   2.15310  -7.10089   h   0.363  1.003         3.1        37.3       552.9
 20 -10.35916   2.04751  -3.94741   c   0.561  3.312        24.2       698.9     24760.4
 21 -10.97288   0.91084   0.34652   n   0.490  3.051        15.6       344.9      9320.5
 22 -12.37623   0.10444   2.29999   c   0.561  3.200        25.0       723.8     25644.7
 23 -11.40841  -0.09815   4.10711   h   0.363  1.005         3.1        37.3       552.8
 24 -14.93850  -0.44554   2.07154   c   0.561  3.125        25.4       733.5     25986.3
 25 -15.99376  -1.09753   3.71364   h   0.363  1.002         3.1        37.3       553.1
 26 -16.09962  -0.13877  -0.27884   c   0.561  3.137        25.3       732.2     25942.5
 27 -18.10362  -0.54245  -0.52462   h   0.363  1.002         3.1        37.3       553.1
 28 -14.65301   0.69294  -2.31472   c   0.561  3.158        25.2       729.8     25857.5
 29 -15.51048   0.94295  -4.16852   h   0.363  1.003         3.1        37.3       553.0
 30 -12.08793   1.19917  -1.94931   c   0.561  3.311        24.2       699.1     24769.2
 31  -6.81677   1.81248   4.00259   n   0.490  3.138        15.6       344.3      9305.3
 32  -7.06634   3.65596   5.75550   c   0.561  3.211        25.0       722.1     25582.0
 33  -7.26031   5.57199   5.04542   h   0.363  1.006         3.1        37.3       552.8
 34  -7.06154   3.16901   8.33469   c   0.561  3.126        25.4       733.4     25982.1
 35  -7.25399   4.73593   9.65420   h   0.363  1.002         3.1        37.3       553.0
 36  -6.81539   0.67913   9.17487   c   0.561  3.135        25.3       732.4     25950.0
 37  -6.82497   0.23189  11.18402   h   0.363  1.002         3.1        37.3       553.1
 38  -6.52744  -1.22688   7.38780   c   0.561  3.163        25.2       729.1     25832.5
 39  -6.29042  -3.17858   7.98735   h   0.363  1.004         3.1        37.3       552.9
 40  -6.50078  -0.62110   4.81877   c   0.561  3.343        23.8       689.3     24422.2
 41  -5.72878  -1.39689   0.46372   n   0.490  3.089        15.6       344.6      9312.7
 42  -4.77957  -2.86897  -1.41075   c   0.561  3.225        24.9       719.6     25493.5
 43  -4.36460  -5.43637  -1.05533   c   0.561  3.198        25.0       724.2     25658.3
 44  -3.58212  -6.57332  -2.58270   h   0.363  1.003         3.1        37.3       552.9
 45  -4.88114  -6.56868   1.28040   c   0.561  3.209        25.0       722.4     25594.7
 46  -4.50966  -9.08304   1.45790   o   0.469  2.043        10.4       209.8      5187.5
 47  -5.63576  -5.01228   3.27737   c   0.561  3.188        25.1       725.6     25708.8
 48  -5.90621  -5.75569   5.17027   h   0.363  1.005         3.1        37.3       552.8
 49  -5.98204  -2.44539   2.80291   c   0.561  3.337        23.9       691.3     24491.3
 50  -2.39787   0.47438  -4.04015   n   0.490  3.106        15.6       344.5      9309.8
 51   0.10297   0.23569  -2.86169   c   0.561  4.139        18.2       527.7     18697.0
 52   1.24957   1.83447  -3.54136   h   0.363  1.002         3.1        37.3       553.1
 53   0.96665  -1.52848  -3.53855   h   0.363  1.003         3.1        37.3       553.0
 54  -3.51648   2.99067  -3.75365   c   0.561  4.177        18.2       527.4     18686.4
 55  -3.68301   3.59382  -1.75110   h   0.363  1.019         3.1        37.3       551.8
 56  -2.27552   4.35963  -4.71193   h   0.363  1.002         3.1        37.3       553.1
 57  -4.02506  -1.74928  -3.95554   c   0.561  4.141        18.2       527.7     18696.3
 58  -5.73296  -1.36331  -5.07052   h   0.363  1.006         3.1        37.3       552.8
 59  -3.02100  -3.26351  -4.96434   h   0.363  1.005         3.1        37.3       552.9
 60  -8.07879   4.29586 -12.43424   c   0.561  4.044        18.3       529.0     18742.8
 61  -4.96930 -10.26174   3.87403   c   0.561  4.044        18.3       529.0     18742.2
 62  -9.11257   4.50660 -14.21071   h   0.363  0.996         3.1        37.4       553.6
 63  -6.62229   2.82858 -12.63041   h   0.363  0.995         3.1        37.4       553.7
 64  -7.20968   6.10441 -11.89864   h   0.363  0.995         3.1        37.4       553.7
 65  -4.59532 -12.27335   3.58581   h   0.363  0.996         3.1        37.4       553.6
 66  -6.94222  -9.98305   4.46023   h   0.363  0.995         3.1        37.4       553.7
 67  -3.67929  -9.50318   5.31505   h   0.363  0.995         3.1        37.4       553.7
 68  -7.94724   5.58753   0.55949   c   0.561  3.039        25.6       740.3     26227.9
 69 -10.41918   6.36012   0.61134   o   0.469  2.037        10.4       209.9      5188.2
 70  -6.24299   7.17211   0.53068   o   0.469  1.056        12.8       257.6      6368.5
 71 -10.41447   8.22212   0.58444   h   0.363  1.008         3.1        37.3       552.6

molecular C6(AA) [au] =     62967.69

           DFT-D V3(BJ)
 DF b-p                                               
 parameters
 s6       :    1.0000
 s8       :    3.2822
 a1       :    0.3946
 a2       :    4.8516
 k1-k3    :   16.0000    1.3333   -4.0000
 
 Edisp /kcal,au:  -130.8375 -0.20850282

 E6    /kcal :   -48.8997
 E8    /kcal :   -81.9378
 % E8        : 62.63
 
 doing analytical gradient O(N^2) ...
 
 |G|=  8.073894999112885E-002

 setting up bound for integral derivative estimation

 increment for numerical differentiation : 0.00050000

 biggest AO integral is expected to be    16.578513373
 biggest cartesian 1st derivative AO integral is expected to be    55.953047518
          Overall gridpoints after grid construction =        346804

 Integrated ground state density     :   315.0002782617262    

 Integrated ground state spin density:   1.000015853428306    


          ------------------------------------------------
           cartesian gradient of the energy (hartree/bohr)
          ------------------------------------------------

  ATOM      1 co          2 n           3 c           4 h           5 c 
dE/dx  0.2663144D-04 -0.4410387D-05 -0.6583068D-05 -0.7585973D-06 -0.3395540D-05
dE/dy -0.1690073D-05 -0.1558821D-04 -0.6793368D-05 -0.9036286D-05 -0.1041905D-04
dE/dz -0.3859807D-05  0.1955002D-05 -0.6368372D-06  0.1423654D-05 -0.1653447D-05

  ATOM      6 h           7 c           8 h           9 c          10 h 
dE/dx  0.1047496D-05 -0.2891901D-05  0.3851406D-05  0.2499951D-05  0.3307902D-05
dE/dy -0.9154332D-05 -0.9442117D-05 -0.8212327D-05 -0.1384820D-04 -0.7861432D-05
dE/dz  0.1454476D-05  0.8485962D-05  0.4830799D-06 -0.5435119D-05  0.4139899D-05

  ATOM     11 c          12 n          13 c          14 c          15 h 
dE/dx  0.7102308D-05  0.7757669D-06  0.1906166D-05 -0.2707812D-05  0.5782139D-05
dE/dy -0.2735244D-05 -0.4518764D-05  0.1244206D-05 -0.2640741D-05 -0.1127212D-04
dE/dz -0.1882997D-05  0.5531004D-06  0.2722704D-05 -0.2223287D-05  0.1681966D-05

  ATOM     16 c          17 o          18 c          19 h          20 c 
dE/dx  0.5242627D-05  0.6549383D-06  0.4884430D-05 -0.5127205D-06 -0.2159925D-05
dE/dy  0.2891865D-05 -0.7200724D-05 -0.4998374D-05 -0.1306779D-05 -0.5103849D-05
dE/dz  0.2251888D-05 -0.5427382D-06 -0.2280638D-05  0.2820957D-05 -0.3365885D-05

  ATOM     21 n          22 c          23 h          24 c          25 h 
dE/dx -0.2418722D-04 -0.1235342D-05  0.6151828D-06  0.2861357D-05 -0.1551035D-05
dE/dy -0.3948313D-06  0.2921103D-05 -0.3770470D-05 -0.2097811D-05 -0.1916563D-05
dE/dz  0.1598106D-05 -0.1473972D-06 -0.6532376D-06  0.1310240D-05 -0.7860965D-06

  ATOM     26 c          27 h          28 c          29 h          30 c 
dE/dx  0.2008628D-06 -0.1752071D-05  0.1164909D-05 -0.2738632D-05  0.3837103D-05
dE/dy -0.4993741D-05  0.3194082D-05  0.2429173D-05  0.5804025D-05 -0.5138904D-05
dE/dz -0.1686852D-05  0.2756183D-06 -0.1156347D-06  0.1850905D-05  0.1698691D-05

  ATOM     31 n          32 c          33 h          34 c          35 h 
dE/dx -0.2087728D-05  0.4668666D-05  0.3901203D-05  0.5284161D-05  0.2173246D-05
dE/dy  0.6573162D-06 -0.6642588D-05 -0.3735706D-05 -0.5390340D-05 -0.3916273D-05
dE/dz -0.6786185D-07 -0.5060602D-05  0.3553225D-05  0.4696714D-05  0.7225515D-06

  ATOM     36 c          37 h          38 c          39 h          40 c 
dE/dx -0.2791429D-05  0.2670353D-06 -0.5654764D-05 -0.1965111D-05  0.3224422D-05
dE/dy -0.1818572D-05 -0.5061789D-05 -0.9481318D-05 -0.5245916D-05 -0.4812999D-05
dE/dz  0.2296778D-05  0.9081632D-06 -0.8682694D-05  0.3897611D-05  0.3031845D-06

  ATOM     41 n          42 c          43 c          44 h          45 c 
dE/dx  0.1171345D-04 -0.5660729D-05 -0.1030925D-04 -0.2932696D-05 -0.6798746D-05
dE/dy -0.1321670D-05  0.1680754D-05 -0.8783633D-05 -0.7671019D-05 -0.3214972D-05
dE/dz  0.6355212D-05  0.3053639D-06  0.3885624D-07  0.2043901D-05 -0.2035224D-05

  ATOM     46 o          47 c          48 h          49 c          50 n 
dE/dx -0.7922027D-05 -0.4056286D-05 -0.2455980D-05 -0.1267515D-04 -0.2518685D-05
dE/dy -0.8994083D-05 -0.4658097D-05 -0.5525728D-05 -0.4632042D-05 -0.1094513D-04
dE/dz  0.1417698D-05 -0.1374488D-05  0.2494134D-05  0.5844316D-05  0.1357175D-05

  ATOM     51 c          52 h          53 h          54 c          55 h 
dE/dx  0.6108201D-05 -0.1064451D-05 -0.5765365D-05 -0.9905810D-06 -0.2206678D-06
dE/dy -0.8058930D-05 -0.7439510D-05 -0.1173220D-04  0.2146728D-06 -0.9107529D-05
dE/dz  0.6390231D-05  0.2602867D-05 -0.1176160D-05  0.1832799D-05  0.8978609D-06

  ATOM     56 h          57 c          58 h          59 h          60 c 
dE/dx  0.3961747D-05  0.2329158D-05  0.1288096D-05 -0.3682444D-05  0.3727384D-05
dE/dy -0.9951536D-05 -0.8843427D-05 -0.4951791D-05 -0.9619588D-05 -0.2965210D-05
dE/dz  0.1408830D-06 -0.4594695D-05 -0.1615476D-07  0.4066455D-05  0.6112698D-06

  ATOM     61 c          62 h          63 h          64 h          65 h 
dE/dx -0.8885957D-05  0.3515452D-05  0.2653450D-05  0.4046142D-05 -0.9540714D-05
dE/dy -0.5731147D-05 -0.4012907D-05 -0.5110273D-05 -0.4607473D-05 -0.6434643D-05
dE/dz  0.2432543D-05  0.4271915D-07  0.1572275D-05 -0.3616651D-06  0.4545268D-06

  ATOM     66 h          67 h          68 c          69 o          70 o 
dE/dx -0.7619216D-05 -0.6860129D-05 -0.5501970D-05  0.8021767D-05  0.6612744D-05
dE/dy -0.3983111D-05 -0.7498381D-05 -0.7255154D-05 -0.1128818D-04  0.1591396D-05
dE/dz -0.4923708D-07  0.8921341D-06  0.1202229D-04 -0.1104143D-04  0.8711835D-06

  ATOM     71 h 
dE/dx  0.2871353D-05
dE/dy -0.1905137D-05
dE/dz  0.3261907D-06
 
 resulting FORCE  (fx,fy,fz) = (-.241D-04,-.360D-03,0.464D-04)
 resulting MOMENT (mx,my,mz) = (0.792D-04,-.301D-03,0.427D-03)


 exx =       0.000033 eyy =       0.000116 ezz =       0.000015
 eyz =      -0.000059 exz =      -0.000301 exy =       0.001215


 **********************************************************************
  |maximum component of gradient| : 0.26631436E-04  (atom  1 co)       
   gradient norm                  : 0.82731529E-04
 **********************************************************************
   ***  cartesian gradients written onto <gradient>  ***


     --- calculation of the energy gradient finished ---


    ------------------------------------------------------------------------
         total  cpu-time :  4 minutes and 54 seconds
         total wall-time :  38.12 seconds
    ------------------------------------------------------------------------

   ****  rdgrad : all done  ****


    2024-11-21 01:17:29.032 

fine, there is no data group "$actual step"
next step = relax

 statpt (centipede44) : TURBOMOLE rev. V7-7 compiled 19 Oct 2022 at 01:15:37
 Copyright (C) 2022 TURBOMOLE GmbH, Karlsruhe


    2024-11-21 01:17:29.119 


                           this is S T A T P T   


                     hessian and coordinate update for
                          stationary point search 

                     by barbara unterreiner, marek sierka,
                           and reinhart ahlrichs

                          quantum chemistry group
                          universitaet  karlsruhe
                                  germany


              +--------------------------------------------------+
              | Atomic coordinate, charge and isotop information |
              +--------------------------------------------------+

                    atomic coordinates            atom    charge  isotop
         -7.29580418    2.08943671    0.42969223    co    27.000     0
          0.36283563   -2.09604554    1.10578830    n      7.000     0
          0.18076260   -2.23888997    3.63183433    c      6.000     0
          0.40482016   -4.12037261    4.45484158    h      1.000     0
         -0.26867795   -0.15262248    5.18470107    c      6.000     0
         -0.43064586   -0.38949473    7.22357257    h      1.000     0
         -0.47160396    2.21840030    4.05449215    c      6.000     0
         -0.78191841    3.90687746    5.19335761    h      1.000     0
         -0.26104584    2.39582628    1.43361116    c      6.000     0
         -0.35186658    4.23302272    0.50820008    h      1.000     0
          0.09922173    0.18931665    0.00731008    c      6.000     0
         -7.93853556    2.39575715   -3.15028732    n      7.000     0
         -6.13051817    3.03366601   -4.82681185    c      6.000     0
         -6.66407178    3.45428318   -7.36267341    c      6.000     0
         -5.13219555    3.94368467   -8.64061928    h      1.000     0
         -9.17161263    3.17884523   -8.19694076    c      6.000     0
         -9.94948240    3.54902519  -10.59247612    o      8.000     0
        -11.02792519    2.42750695   -6.45570221    c      6.000     0
        -12.96079636    2.15310221   -7.10089370    h      1.000     0
        -10.35915649    2.04751172   -3.94741187    c      6.000     0
        -10.97288065    0.91084126    0.34651560    n      7.000     0
        -12.37622953    0.10444068    2.29998887    c      6.000     0
        -11.40841243   -0.09815444    4.10711231    h      1.000     0
        -14.93850248   -0.44553641    2.07154143    c      6.000     0
        -15.99375754   -1.09753125    3.71363537    h      1.000     0
        -16.09961814   -0.13877405   -0.27884383    c      6.000     0
        -18.10361523   -0.54244628   -0.52462264    h      1.000     0
        -14.65301170    0.69294002   -2.31471760    c      6.000     0
        -15.51047528    0.94295190   -4.16852407    h      1.000     0
        -12.08792582    1.19916637   -1.94930736    c      6.000     0
         -6.81676906    1.81247600    4.00259325    n      7.000     0
         -7.06633647    3.65595803    5.75549539    c      6.000     0
         -7.26030654    5.57198740    5.04542107    h      1.000     0
         -7.06153752    3.16900545    8.33468513    c      6.000     0
         -7.25398829    4.73592947    9.65420407    h      1.000     0
         -6.81539266    0.67913062    9.17486704    c      6.000     0
         -6.82496957    0.23188722   11.18402135    h      1.000     0
         -6.52744027   -1.22687670    7.38779753    c      6.000     0
         -6.29041668   -3.17857568    7.98735315    h      1.000     0
         -6.50078405   -0.62109628    4.81877488    c      6.000     0
         -5.72877948   -1.39688665    0.46371625    n      7.000     0
         -4.77956752   -2.86897072   -1.41074821    c      6.000     0
         -4.36460104   -5.43636654   -1.05533266    c      6.000     0
         -3.58212356   -6.57332347   -2.58270291    h      1.000     0
         -4.88114102   -6.56867788    1.28040240    c      6.000     0
         -4.50965904   -9.08303828    1.45790408    o      8.000     0
         -5.63576271   -5.01228121    3.27736568    c      6.000     0
         -5.90620608   -5.75568553    5.17026930    h      1.000     0
         -5.98204091   -2.44539169    2.80291252    c      6.000     0
         -2.39787393    0.47437606   -4.04014615    n      7.000     0
          0.10296643    0.23568595   -2.86168983    c      6.000     0
          1.24957479    1.83446679   -3.54136042    h      1.000     0
          0.96665017   -1.52848440   -3.53854644    h      1.000     0
         -3.51648057    2.99066905   -3.75365344    c      6.000     0
         -3.68300991    3.59381977   -1.75110050    h      1.000     0
         -2.27551959    4.35962701   -4.71192789    h      1.000     0
         -4.02506157   -1.74927523   -3.95553723    c      6.000     0
         -5.73296328   -1.36330566   -5.07051793    h      1.000     0
         -3.02100129   -3.26350638   -4.96434472    h      1.000     0
         -8.07879487    4.29586366  -12.43424076    c      6.000     0
         -4.96929600  -10.26174454    3.87402932    c      6.000     0
         -9.11257411    4.50660205  -14.21070737    h      1.000     0
         -6.62228965    2.82857511  -12.63040500    h      1.000     0
         -7.20968135    6.10441262  -11.89863602    h      1.000     0
         -4.59532287  -12.27335284    3.58580646    h      1.000     0
         -6.94221657   -9.98304704    4.46022944    h      1.000     0
         -3.67928665   -9.50317873    5.31504552    h      1.000     0
         -7.94724301    5.58752970    0.55949198    c      6.000     0
        -10.41918281    6.36012457    0.61133505    o      8.000     0
         -6.24299293    7.17211395    0.53067612    o      8.000     0
        -10.41446597    8.22212160    0.58444347    h      1.000     0
 
       center of nuclear mass  :   -6.58367003    0.50398926   -0.10806998
       center of nuclear charge:   -6.55864186    0.46499457   -0.11871770
  Keyword $statpt not found - using default options
 
        ***************  Stationary point options ******************
        ************************************************************
           Maximum allowed trust radius:           3.000000E-01
           Minimum allowed trust radius:           1.000000E-03
           Initial trust radius:                   1.500000E-01
           GDIIS used if gradient norm <           1.000000E-02
           Number of previous steps for GDIIS:       5
           Hessian update method:                  BFGS
                        *** Convergence criteria ***                
           Threshold for energy change:            1.000000E-06
           Threshold for max displacement element: 1.000000E-03
           Threshold for max gradient element :    1.000000E-03
           Threshold for RMS of displacement:      5.000000E-04
           Threshold for RMS of gradient:          5.000000E-04
        ************************************************************
 

  Keyword $statp missing in file <control>

  Keyword $statpt not found - using default options
     Number of symmetry restricted degrees of freedom:   213
     Constituted by:     3 translational degrees of freedom
                         3 rotational degrees of freedom
                       207 internal degrees of freedom

  *************************************************************************
   ATOM                      CARTESIAN COORDINATES
    1 co     -7.29580418323907      2.08943671246652      0.42969222842862
    2 n       0.36283562689672     -2.09604554271284      1.10578829644212
    3 c       0.18076259605727     -2.23888996504318      3.63183433061840
    4 h       0.40482015939325     -4.12037261181871      4.45484157630811
    5 c      -0.26867795140160     -0.15262247586117      5.18470106653023
    6 h      -0.43064585670278     -0.38949473223535      7.22357257374056
    7 c      -0.47160396211598      2.21840030298762      4.05449214544504
    8 h      -0.78191840679560      3.90687745601372      5.19335760812574
    9 c      -0.26104583554624      2.39582627548535      1.43361116143094
   10 h      -0.35186658251665      4.23302271848965      0.50820007764837
   11 c       0.09922172843878      0.18931665140045      0.00731008202841
   12 n      -7.93853556017382      2.39575714965196     -3.15028731975112
   13 c      -6.13051817289628      3.03366600739622     -4.82681184536466
   14 c      -6.66407178381882      3.45428318363035     -7.36267340732625
   15 h      -5.13219554677457      3.94368466804630     -8.64061927644863
   16 c      -9.17161263259356      3.17884522660201     -8.19694076238324
   17 o      -9.94948239986368      3.54902518682104    -10.59247611622990
   18 c     -11.02792518595898      2.42750694643162     -6.45570220503272
   19 h     -12.96079635560001      2.15310221211612     -7.10089369832670
   20 c     -10.35915649217435      2.04751171945064     -3.94741186675983
   21 n     -10.97288064903156      0.91084125692932      0.34651560281031
   22 c     -12.37622953307757      0.10444067755672      2.29998886836688
   23 h     -11.40841243282625     -0.09815443781744      4.10711231209480
   24 c     -14.93850248369890     -0.44553640800383      2.07154142517426
   25 h     -15.99375753758009     -1.09753124682688      3.71363537002023
   26 c     -16.09961814455052     -0.13877404712630     -0.27884382892781
   27 h     -18.10361523252204     -0.54244628139400     -0.52462263775806
   28 c     -14.65301170186766      0.69294002229802     -2.31471760374756
   29 h     -15.51047528082166      0.94295190212908     -4.16852407178728
   30 c     -12.08792582114460      1.19916637438217     -1.94930736041763
   31 n      -6.81676906070328      1.81247600231781      4.00259324904685
   32 c      -7.06633646906719      3.65595803014599      5.75549539159726
   33 h      -7.26030654399116      5.57198740070774      5.04542106555167
   34 c      -7.06153752371717      3.16900545449842      8.33468512779261
   35 h      -7.25398829119795      4.73592946803821      9.65420407170877
   36 c      -6.81539265911970      0.67913062447509      9.17486703575982
   37 h      -6.82496957357405      0.23188722291198     11.18402134504506
   38 c      -6.52744027159480     -1.22687670156062      7.38779752797926
   39 h      -6.29041667694993     -3.17857567877229      7.98735315438836
   40 c      -6.50078404617568     -0.62109628439654      4.81877488030562
   41 n      -5.72877948184689     -1.39688664579532      0.46371624964231
   42 c      -4.77956751887864     -2.86897071653083     -1.41074821350873
   43 c      -4.36460104379143     -5.43636654305137     -1.05533265969367
   44 h      -3.58212356085557     -6.57332346734616     -2.58270291094458
   45 c      -4.88114102077109     -6.56867787926653      1.28040239977630
   46 o      -4.50965903762053     -9.08303827516990      1.45790407717541
   47 c      -5.63576270644964     -5.01228120942278      3.27736567543842
   48 h      -5.90620608442594     -5.75568552905460      5.17026930490308
   49 c      -5.98204090588533     -2.44539168685795      2.80291252337756
   50 n      -2.39787393188173      0.47437605977078     -4.04014614933997
   51 c       0.10296643341277      0.23568594932175     -2.86168983298098
   52 h       1.24957478799287      1.83446678688926     -3.54136041826986
   53 h       0.96665016501260     -1.52848439509049     -3.53854644161082
   54 c      -3.51648057406494      2.99066905253068     -3.75365343933010
   55 h      -3.68300990960952      3.59381976936591     -1.75110050170418
   56 h      -2.27551958801018      4.35962700998193     -4.71192788540585
   57 c      -4.02506156804192     -1.74927522804525     -3.95553722607437
   58 h      -5.73296327663199     -1.36330566103329     -5.07051792658762
   59 h      -3.02100129475727     -3.26350638170721     -4.96434472415965
   60 c      -8.07879487084319      4.29586366391219    -12.43424075793651
   61 c      -4.96929599890269    -10.26174453669754      3.87402931889026
   62 h      -9.11257410943916      4.50660204525697    -14.21070737257216
   63 h      -6.62228964516082      2.82857511192671    -12.63040500029996
   64 h      -7.20968135106408      6.10441261992566    -11.89863602375052
   65 h      -4.59532286935241    -12.27335284323274      3.58580646153424
   66 h      -6.94221656827084     -9.98304704030041      4.46022944439873
   67 h      -3.67928665061444     -9.50317873221563      5.31504551821318
   68 c      -7.94724300995612      5.58752969796530      0.55949197963903
   69 o     -10.41918280748780      6.36012457245550      0.61133504887344
   70 o      -6.24299292740734      7.17211394962179      0.53067612366096
   71 h     -10.41446596818138      8.22212159660027      0.58444346500013
  *************************************************************************
   ATOM                      CARTESIAN GRADIENTS  
    1 co      0.00002663143632     -0.00000169007318     -0.00000385980708
    2 n      -0.00000441038698     -0.00001558820729      0.00000195500240
    3 c      -0.00000658306823     -0.00000679336771     -0.00000063683724
    4 h      -0.00000075859732     -0.00000903628562      0.00000142365419
    5 c      -0.00000339553973     -0.00001041905404     -0.00000165344681
    6 h       0.00000104749582     -0.00000915433183      0.00000145447616
    7 c      -0.00000289190140     -0.00000944211742      0.00000848596179
    8 h       0.00000385140581     -0.00000821232697      0.00000048307990
    9 c       0.00000249995121     -0.00001384820434     -0.00000543511947
   10 h       0.00000330790213     -0.00000786143167      0.00000413989947
   11 c       0.00000710230837     -0.00000273524434     -0.00000188299686
   12 n       0.00000077576693     -0.00000451876376      0.00000055310040
   13 c       0.00000190616648      0.00000124420624      0.00000272270355
   14 c      -0.00000270781166     -0.00000264074085     -0.00000222328748
   15 h       0.00000578213888     -0.00001127212466      0.00000168196589
   16 c       0.00000524262719      0.00000289186480      0.00000225188813
   17 o       0.00000065493828     -0.00000720072388     -0.00000054273817
   18 c       0.00000488442989     -0.00000499837431     -0.00000228063766
   19 h      -0.00000051272048     -0.00000130677890      0.00000282095661
   20 c      -0.00000215992498     -0.00000510384875     -0.00000336588547
   21 n      -0.00002418721899     -0.00000039483125      0.00000159810566
   22 c      -0.00000123534166      0.00000292110285     -0.00000014739722
   23 h       0.00000061518285     -0.00000377047001     -0.00000065323765
   24 c       0.00000286135743     -0.00000209781079      0.00000131024033
   25 h      -0.00000155103491     -0.00000191656309     -0.00000078609648
   26 c       0.00000020086277     -0.00000499374089     -0.00000168685247
   27 h      -0.00000175207135      0.00000319408177      0.00000027561834
   28 c       0.00000116490918      0.00000242917333     -0.00000011563469
   29 h      -0.00000273863228      0.00000580402502      0.00000185090457
   30 c       0.00000383710317     -0.00000513890447      0.00000169869072
   31 n      -0.00000208772766      0.00000065731622     -0.00000006786185
   32 c       0.00000466866553     -0.00000664258796     -0.00000506060203
   33 h       0.00000390120260     -0.00000373570650      0.00000355322463
   34 c       0.00000528416137     -0.00000539033976      0.00000469671418
   35 h       0.00000217324626     -0.00000391627340      0.00000072255146
   36 c      -0.00000279142894     -0.00000181857205      0.00000229677819
   37 h       0.00000026703526     -0.00000506178860      0.00000090816322
   38 c      -0.00000565476434     -0.00000948131817     -0.00000868269432
   39 h      -0.00000196511057     -0.00000524591630      0.00000389761133
   40 c       0.00000322442192     -0.00000481299898      0.00000030318447
   41 n       0.00001171345273     -0.00000132166956      0.00000635521204
   42 c      -0.00000566072926      0.00000168075381      0.00000030536395
   43 c      -0.00001030924667     -0.00000878363318      0.00000003885624
   44 h      -0.00000293269551     -0.00000767101921      0.00000204390111
   45 c      -0.00000679874625     -0.00000321497221     -0.00000203522437
   46 o      -0.00000792202703     -0.00000899408272      0.00000141769832
   47 c      -0.00000405628556     -0.00000465809745     -0.00000137448796
   48 h      -0.00000245597985     -0.00000552572791      0.00000249413396
   49 c      -0.00001267515122     -0.00000463204177      0.00000584431553
   50 n      -0.00000251868504     -0.00001094512546      0.00000135717453
   51 c       0.00000610820081     -0.00000805892992      0.00000639023125
   52 h      -0.00000106445096     -0.00000743950998      0.00000260286706
   53 h      -0.00000576536479     -0.00001173220034     -0.00000117615980
   54 c      -0.00000099058104      0.00000021467282      0.00000183279925
   55 h      -0.00000022066782     -0.00000910752910      0.00000089786092
   56 h       0.00000396174710     -0.00000995153570      0.00000014088300
   57 c       0.00000232915785     -0.00000884342662     -0.00000459469535
   58 h       0.00000128809636     -0.00000495179097     -0.00000001615476
   59 h      -0.00000368244377     -0.00000961958755      0.00000406645460
   60 c       0.00000372738436     -0.00000296521020      0.00000061126983
   61 c      -0.00000888595652     -0.00000573114721      0.00000243254326
   62 h       0.00000351545185     -0.00000401290701      0.00000004271915
   63 h       0.00000265344982     -0.00000511027324      0.00000157227478
   64 h       0.00000404614231     -0.00000460747261     -0.00000036166511
   65 h      -0.00000954071413     -0.00000643464268      0.00000045452685
   66 h      -0.00000761921586     -0.00000398311137     -0.00000004923708
   67 h      -0.00000686012903     -0.00000749838084      0.00000089213409
   68 c      -0.00000550197041     -0.00000725515391      0.00001202228921
   69 o       0.00000802176682     -0.00001128818259     -0.00001104142813
   70 o       0.00000661274352      0.00000159139624      0.00000087118350
   71 h       0.00000287135314     -0.00000190513676      0.00000032619073
  *************************************************************************

  norm of actual CARTESIAN gradient:  8.27315E-05
  norm of actual INTERNAL  gradient:  9.65713E-05

  ENERGY =   -3212.1630577410 a.u.; # of cycle =   36

  Approximate Hessian read from $hessapprox data section

  Hessian updated according to BFGS formula
  Number of zero Hessian eigenvalues:   0
  Number of structures for GDIIS interpolation:    5
  GDIIS step:     0.001284

  Transforming internal coordinate displacements to Cartesian space
      Iteration   1 residual norm     1.283602E-03
      Iteration   2 residual norm     2.238837E-07
      Iteration   3 residual norm     9.038213E-14
      Transformation converged
      Residual norm:    9.038213E-14 after    3 iterations

      ****************************************************************** 
                          CONVERGENCE INFORMATION

                               Converged?     Value      Criterion
             Energy change         yes      0.0000004   0.0000010
             RMS of displacement   yes      0.0000892   0.0005000
             RMS of gradient       yes      0.0000067   0.0005000
             MAX displacement      yes      0.0006750   0.0010000
             MAX gradient          yes      0.0000474   0.0010000
      ****************************************************************** 


    ------------------------------------------------------------------------
         total  cpu-time :   0.50 seconds
         total wall-time :   0.51 seconds
    ------------------------------------------------------------------------

   ****  statpt : all done  ****


    2024-11-21 01:17:29.614 

fine, there is no data group "$actual step"
next step = ridft

  ========================================================================
                license information 
 Customer : 200000000357083
 ID       : LKO2626211

 License file is VALID, continuing with full version
  ========================================================================

   OpenMP run-time library returned nthreads =  8

 ridft (centipede44) : TURBOMOLE rev. V7-7 compiled 26 Oct 2022 at 08:57:28
 Copyright (C) 2022 TURBOMOLE GmbH, Karlsruhe


    2024-11-21 01:17:29.948 


                                  r i d f t

                        DFT program with RI approximation 
                                for coulomb part 


                                                 
                                 References:     
                                                 
          TURBOMOLE:                             
              R. Ahlrichs, M. Baer, M. Haeser, H. Horn, and
              C. Koelmel
              Electronic structure calculations on workstation
              computers: the program system TURBOMOLE
              Chem. Phys. Lett. 162: 165 (1989)
          Density Functional:                              
              O. Treutler and R. Ahlrichs                      
              Efficient Molecular Numerical Integration Schemes
              J. Chem. Phys. 102: 346 (1995)                   
          Parallel Version:                                
              Performance of parallel TURBOMOLE for Density    
              Functional Calculations                          
              M. v. Arnim and R. Ahlrichs                      
              J. Comp. Chem. 19: 1746 (1998)                   
          RI-J Method:                                     
              Auxiliary Basis Sets to approximate Coulomb      
              Potentials                                       
              Chem. Phys. Lett. 240: 283 (1995)                
              K. Eichkorn, O. Treutler, H. Oehm, M. Haeser     
              and R. Ahlrichs                                  
              Chem. Phys. Lett. 242: 652 (1995)                
                                                           
              Auxiliary Basis Sets for Main Row Atoms and their
              Use to approximate Coulomb Potentials            
              K. Eichkorn, F. Weigend, O. Treutler and         
              R. Ahlrichs                                      
              Theo. Chem. Acc. 97: 119 (1997)                   
                                                           
              Accurate Coulomb-fitting basis sets for H to Rn 
              F. Weigend                                        
              Phys. Chem. Chem. Phys. 8: 1057 (2006)            
                                                           
          Multipole accelerated RI-J (MARI-J):             
              Fast evaluation of the Coulomb potential for     
              electron densities using multipole accelerated   
              resolution of identity approximation             
              M. Sierka, A. Hogekamp and R. Ahlrichs           
              J. Chem. Phys. 118: 9136 (2003)                  
          RI-JK Method:                                     
              A fully direct RI-HF algorithm: Implementation,
              optimised auxiliary basis sets, demonstration of
              accuracy and efficiency                         
              F. Weigend                                      
              Phys. Chem. Chem. Phys. 4: 4285 (2002)           
          Two-component HF and DFT with spin-orbit coupling:  
              Self-consistent treatment of spin-orbit         
              interactions with efficient Hartree-Fock and    
              density functional methods                      
              M. K. Armbruster, F. Weigend, C. van Wüllen and 
              W. Klopper                                      
              Phys. Chem. Chem. Phys. 10: 1748 (2008)         
          Two-component difference density and DIIS algorithm 
              Efficient two-component self-consistent field   
              procedures and gradients: implementation in     
              TURBOMOLE and application to Au20-              
              A. Baldes, F. Weigend                           
              Mol. Phys. 111: 2617 (2013)                     
          Relativistic all-electron 2c calculations           
              An efficient implementation of two-component    
              relativistic exact-decoupling methods for large 
              molecules                                       
              D. Peng, N. Middendorf, F. Weigend, M. Reiher   
              J. Chem. Phys. 138: 184105 (2013)               
          Finite nucleus model and SNSO approximation         
              Efficient implementation of one- and two-       
              component analytical energy gradients in exact  
              two-component theory                            
              Y. J. Franzke, N. Middendorf, F. Weigend        
              J. Chem. Phys. 148: 104110 (2018)               
          Grids for all-electron relativistic methods         
              Error-consistent segmented contracted all-      
              electron relativistic basis sets of double-     
              and triple-zeta quality for NMR shielding       
              constants                                       
              Y. J. Franzke, R. Tress, T. M. Pazdera,         
              F. Weigend                                      
              Phys. Chem. Chem. Phys. 21: 166658 (2019)       
          Seminumerical exchange algorithms                   
              Seminumerical calculation of the Hartree-Fock   
              exchange matirx: Application to two-component   
              procedures and efficient evaluation of local    
              hybrid functionsl                               
               P. Plessow, F. Weigend,                        
              J. Comput. Chem. 33: 810 (2012)                 
          Improved seminumerical algorithms                   
              C. Holzer,                                      
              J. Chem. Phys. 153 (2020), 184115               
                                         


          OpenMP Shared-Memory Parallelization:  8 CPUs.

            By: Christof Holzer and Yannick J. Franzke


              +--------------------------------------------------+
              |      general information about current run       |
              +--------------------------------------------------+

 
 B-P86 functional
 exchange:    LDA + Becke (B88)
 correlation: LDA (VWN) + Perdew (P86)
 A DFT calculation using the RI-J approximation will be carried out.
 Allocatable memory for RI due to $ricore (MB):                   500

   *************************************************************************
   y                                                                        
   *************************************************************************


              +--------------------------------------------------+
              | Atomic coordinate, charge and isotop information |
              +--------------------------------------------------+

                    atomic coordinates            atom    charge  isotop
         -7.29579061    2.08935261    0.42969272    co    27.000     0
          0.36285285   -2.09589226    1.10590709    n      7.000     0
          0.18072263   -2.23870395    3.63195082    c      6.000     0
          0.40476373   -4.12017258    4.45499483    h      1.000     0
         -0.26886379   -0.15241864    5.18475684    c      6.000     0
         -0.43101264   -0.38926870    7.22361641    h      1.000     0
         -0.47188266    2.21856786    4.05448582    c      6.000     0
         -0.78250761    3.90702754    5.19329218    h      1.000     0
         -0.26128034    2.39595487    1.43360836    c      6.000     0
         -0.35211987    4.23312912    0.50816146    h      1.000     0
          0.09907111    0.18941268    0.00736275    c      6.000     0
         -7.93853512    2.39572518   -3.15028731    n      7.000     0
         -6.13053029    3.03362839   -4.82683087    c      6.000     0
         -6.66408797    3.45418583   -7.36270011    c      6.000     0
         -5.13225828    3.94380036   -8.64061828    h      1.000     0
         -9.17161226    3.17863072   -8.19698011    c      6.000     0
         -9.94945615    3.54862252  -10.59255186    o      8.000     0
        -11.02794098    2.42744469   -6.45569737    c      6.000     0
        -12.96085182    2.15323056   -7.10084315    h      1.000     0
        -10.35916361    2.04749717   -3.94739971    c      6.000     0
        -10.97291779    0.91100004    0.34656371    n      7.000     0
        -12.37636351    0.10502629    2.30014902    c      6.000     0
        -11.40848712   -0.09779215    4.10721611    h      1.000     0
        -14.93877006   -0.44439014    2.07184534    c      6.000     0
        -15.99417473   -1.09571998    3.71410578    h      1.000     0
        -16.09982502   -0.13791315   -0.27860549    c      6.000     0
        -18.10389661   -0.54126197   -0.52430083    h      1.000     0
        -14.65307210    0.69314294   -2.31464225    c      6.000     0
        -15.51041736    0.94263359   -4.16857238    h      1.000     0
        -12.08796582    1.19929480   -1.94926470    c      6.000     0
         -6.81693687    1.81221649    4.00260538    n      7.000     0
         -7.06670007    3.65562681    5.75555439    c      6.000     0
         -7.26086510    5.57165281    5.04552745    h      1.000     0
         -7.06189848    3.16860013    8.33472651    c      6.000     0
         -7.25443944    4.73547543    9.65428878    h      1.000     0
         -6.81560541    0.67871397    9.17483934    c      6.000     0
         -6.82522124    0.23140795   11.18397884    h      1.000     0
         -6.52757466   -1.22722748    7.38771800    c      6.000     0
         -6.29073552   -3.17897056    7.98719919    h      1.000     0
         -6.50086703   -0.62136378    4.81871389    c      6.000     0
         -5.72878871   -1.39700087    0.46363291    n      7.000     0
         -4.77948252   -2.86901757   -1.41084507    c      6.000     0
         -4.36433559   -5.43638122   -1.05546651    c      6.000     0
         -3.58193561   -6.57328767   -2.58291364    h      1.000     0
         -4.88074466   -6.56875917    1.28026417    c      6.000     0
         -4.50902084   -9.08308411    1.45773185    o      8.000     0
         -5.63556410   -5.01245256    3.27722089    c      6.000     0
         -5.90619244   -5.75593809    5.17006434    h      1.000     0
         -5.98197780   -2.44557091    2.80280715    c      6.000     0
         -2.39786242    0.47437869   -4.04022480    n      7.000     0
          0.10292101    0.23567897   -2.86165706    c      6.000     0
          1.24961747    1.83438981   -3.54134577    h      1.000     0
          0.96662240   -1.52853350   -3.53837731    h      1.000     0
         -3.51648578    2.99065767   -3.75370571    c      6.000     0
         -3.68299345    3.59379484   -1.75115778    h      1.000     0
         -2.27556478    4.35964401   -4.71199439    h      1.000     0
         -4.02507423   -1.74925129   -3.95562257    c      6.000     0
         -5.73302260   -1.36323647   -5.07051964    h      1.000     0
         -3.02106855   -3.26345701   -4.96452472    h      1.000     0
         -8.07876116    4.29532946  -12.43436119    c      6.000     0
         -4.96855946  -10.26187872    3.87383167    c      6.000     0
         -9.11253347    4.50593572  -14.21084715    h      1.000     0
         -6.62225119    2.82803092  -12.63041230    h      1.000     0
         -7.20965584    6.10392036  -11.89888445    h      1.000     0
         -4.59434016  -12.27343802    3.58558932    h      1.000     0
         -6.94152212   -9.98342589    4.46000619    h      1.000     0
         -3.67866590   -9.50317674    5.31488019    h      1.000     0
         -7.94694754    5.58750020    0.55964581    c      6.000     0
        -10.41878713    6.36043153    0.61159744    o      8.000     0
         -6.24252763    7.17189307    0.53084343    o      8.000     0
        -10.41381123    8.22243013    0.58478379    h      1.000     0
 
       center of nuclear mass  :   -6.58364945    0.50397622   -0.10806488
       center of nuclear charge:   -6.55862301    0.46498300   -0.11871312

              +--------------------------------------------------+
              |               basis set information              |
              +--------------------------------------------------+

              we will work with the 1s 3p 5d 7f 9g ... basis set
              ...i.e. with spherical basis functions...

   type   atoms  prim   cont   basis
   ---------------------------------------------------------------------------
    co       1     92     45   def2-TZVP   [6s4p4d1f|17s11p7d1f]
    n        6     46     31   def2-TZVP   [5s3p2d1f|11s6p2d1f]
    c       31     46     31   def2-TZVP   [5s3p2d1f|11s6p2d1f]
    h       29      8      6   def2-TZVP   [3s1p|5s1p]
    o        4     46     31   def2-TZVP   [5s3p2d1f|11s6p2d1f]
   ---------------------------------------------------------------------------
   total:   71   2210   1490
   ---------------------------------------------------------------------------

   total number of primitive shells          :  102
   total number of contracted shells         :  582
   total number of cartesian basis functions : 1702
   total number of SCF-basis functions       : 1490


 integral neglect threshold       :  0.20E-10
 integral storage threshold THIZE :  0.10E-04
 integral storage threshold THIME :         5

 RI-J AUXILIARY BASIS SET information:

              we will work with the 1s 3p 5d 7f 9g ... basis set
              ...i.e. with spherical basis functions...

   type   atoms  prim   cont   basis
   ---------------------------------------------------------------------------
    co       1    107     89   def2-TZVP   [8s5p5d2f3g|19s5p5d3f3g]
    n        6     70     49   def2-TZVP   [6s4p3d1f1g|12s5p4d2f1g]
    c       31     70     49   def2-TZVP   [6s4p3d1f1g|12s5p4d2f1g]
    h       29     16     11   def2-TZVP   [3s1p1d|5s2p1d]
    o        4     70     49   def2-TZVP   [6s4p3d1f1g|12s5p4d2f1g]
   ---------------------------------------------------------------------------
   total:   71   3441   2417
   ---------------------------------------------------------------------------

   total number of primitive shells          :  115
   total number of contracted shells         :  783
   total number of cartesian basis functions : 2967
   total number of SCF-basis functions       : 2417


 symmetry group of the molecule :   c1 

 the group has the following generators :
   c1(z)

    1 symmetry operations found

 there are 1 real representations :   a   

 maximum number of shells which are related by symmetry :  1

 ==============================================================================
                      COSMO switched on
 ==============================================================================
 COSMO stati: segments per atom: H   32 other atoms   92
 COSMO statistics: nps   2019 npspher:    792
 COSMO surface:
   number of segments: 2019
   area (bohr**2):     1657.552189
   volume (bohr**3):   4380.688524
 COSMO: check number of disjunct cavities:

       ... OK contiguous cavity found
  
           ------------------
           density functional
           ------------------
 B-P86 functional
 exchange:    LDA + Becke (B88)
 correlation: LDA (VWN) + Perdew (P86)
 iterations will be done with small grid
  
 spherical integration : Lebedev's spherical grid
 spherical gridsize    :                     3
    i.e. gridpoints    :                   302
  maximum batchsize    :                   100
 value for diffuse not defined
 radial integration    : Chebyshev 2nd kind (scaling 3)
 radial gridsize       :                     3
 integration cells     :                    71
 partition function    : becke
 partition sharpness   :                     3
  

 biggest AO integral is expected to be    16.578513373

          ------------------------
          nuclear repulsion energy  :   6191.86067531    
          ------------------------

  _________________________________
 |                                 |
 |         DFTD3 V3.1 Rev 0        |
 | S.Grimme, University Bonn       |
 |            June  2014           |
 |   see standalone version        |
 |       dftd3 -h for options      |
 |_________________________________|
 
 Please cite DFT-D3 work done with this code as:
 S. Grimme, J. Antony, S. Ehrlich and H. Krieg,
 J. Chem. Phys, 132 (2010), 154104.
 If used with BJ-damping cite also
 S. Grimme, S. Ehrlich and L. Goerigk,
 J. Comput. Chem. 32 (2011), 1456-1465
 For DFT-D2 the reference is
 S. Grimme, J. Comput. Chem., 27 (2006), 1787-1799
 
C6 coefficients used:
                     2  C6 for element                      1
Z=  1 CN= 0.912     C6(AA)=    3.03
Z=  1 CN= 0.000     C6(AA)=    7.59
                     5  C6 for element                      6
Z=  6 CN= 0.000     C6(AA)=   49.11
Z=  6 CN= 0.987     C6(AA)=   43.25
Z=  6 CN= 1.998     C6(AA)=   29.36
Z=  6 CN= 2.999     C6(AA)=   25.78
Z=  6 CN= 3.984     C6(AA)=   18.21
                     4  C6 for element                      7
Z=  7 CN= 0.000     C6(AA)=   25.27
Z=  7 CN= 0.994     C6(AA)=   22.12
Z=  7 CN= 2.014     C6(AA)=   19.68
Z=  7 CN= 2.990     C6(AA)=   15.58
                     3  C6 for element                      8
Z=  8 CN= 0.000     C6(AA)=   15.51
Z=  8 CN= 0.993     C6(AA)=   12.82
Z=  8 CN= 1.989     C6(AA)=   10.37
                     4  C6 for element                     27
Z= 27 CN= 0.000     C6(AA)=  532.78
Z= 27 CN= 1.715     C6(AA)=  186.55
Z= 27 CN= 2.926     C6(AA)=  148.07
Z= 27 CN= 7.779     C6(AA)=  118.29

#           XYZ [au]              R0(AA) [Ang.]  CN          C6(AA)     C8(AA)   C10(AA) [au]
  1  -7.29579   2.08935   0.42969   co  0.979  5.125       148.1     13018.4   1402202.2
  2   0.36285  -2.09589   1.10591   n   0.490  2.148        19.4       428.7     11584.5
  3   0.18072  -2.23870   3.63195   c   0.561  3.190        25.1       725.5     25702.3
  4   0.40476  -4.12017   4.45499   h   0.363  1.002         3.1        37.3       553.1
  5  -0.26886  -0.15242   5.18476   c   0.561  3.127        25.4       733.2     25977.9
  6  -0.43101  -0.38927   7.22362   h   0.363  1.002         3.1        37.3       553.0
  7  -0.47188   2.21857   4.05449   c   0.561  3.141        25.3       731.8     25925.7
  8  -0.78251   3.90703   5.19329   h   0.363  1.002         3.1        37.3       553.0
  9  -0.26128   2.39595   1.43361   c   0.561  3.161        25.2       729.4     25842.6
 10  -0.35212   4.23313   0.50816   h   0.363  1.003         3.1        37.3       553.0
 11   0.09907   0.18941   0.00736   c   0.561  3.223        24.9       719.9     25504.3
 12  -7.93854   2.39573  -3.15029   n   0.490  3.201        15.6       344.1      9299.2
 13  -6.13053   3.03363  -4.82683   c   0.561  3.274        24.5       708.9     25117.4
 14  -6.66409   3.45419  -7.36270   c   0.561  3.175        25.2       727.5     25775.1
 15  -5.13226   3.94380  -8.64062   h   0.363  1.004         3.1        37.3       552.9
 16  -9.17161   3.17863  -8.19698   c   0.561  3.209        25.0       722.4     25594.4
 17  -9.94946   3.54862 -10.59255   o   0.469  2.044        10.4       209.8      5187.4
 18 -11.02794   2.42744  -6.45570   c   0.561  3.183        25.1       726.4     25736.0
 19 -12.96085   2.15323  -7.10084   h   0.363  1.003         3.1        37.3       552.9
 20 -10.35916   2.04750  -3.94740   c   0.561  3.312        24.2       698.9     24760.4
 21 -10.97292   0.91100   0.34656   n   0.490  3.051        15.6       344.9      9320.5
 22 -12.37636   0.10503   2.30015   c   0.561  3.200        25.0       723.8     25644.7
 23 -11.40849  -0.09779   4.10722   h   0.363  1.005         3.1        37.3       552.8
 24 -14.93877  -0.44439   2.07185   c   0.561  3.125        25.4       733.5     25986.3
 25 -15.99417  -1.09572   3.71411   h   0.363  1.002         3.1        37.3       553.1
 26 -16.09983  -0.13791  -0.27861   c   0.561  3.137        25.3       732.2     25942.5
 27 -18.10390  -0.54126  -0.52430   h   0.363  1.002         3.1        37.3       553.1
 28 -14.65307   0.69314  -2.31464   c   0.561  3.158        25.2       729.8     25857.5
 29 -15.51042   0.94263  -4.16857   h   0.363  1.003         3.1        37.3       553.0
 30 -12.08797   1.19929  -1.94926   c   0.561  3.311        24.2       699.1     24769.2
 31  -6.81694   1.81222   4.00261   n   0.490  3.138        15.6       344.3      9305.3
 32  -7.06670   3.65563   5.75555   c   0.561  3.211        25.0       722.1     25582.0
 33  -7.26087   5.57165   5.04553   h   0.363  1.006         3.1        37.3       552.8
 34  -7.06190   3.16860   8.33473   c   0.561  3.126        25.4       733.4     25982.1
 35  -7.25444   4.73548   9.65429   h   0.363  1.002         3.1        37.3       553.0
 36  -6.81561   0.67871   9.17484   c   0.561  3.135        25.3       732.4     25950.0
 37  -6.82522   0.23141  11.18398   h   0.363  1.002         3.1        37.3       553.1
 38  -6.52757  -1.22723   7.38772   c   0.561  3.163        25.2       729.1     25832.5
 39  -6.29074  -3.17897   7.98720   h   0.363  1.004         3.1        37.3       552.9
 40  -6.50087  -0.62136   4.81871   c   0.561  3.343        23.8       689.3     24422.3
 41  -5.72879  -1.39700   0.46363   n   0.490  3.089        15.6       344.6      9312.7
 42  -4.77948  -2.86902  -1.41085   c   0.561  3.225        24.9       719.6     25493.5
 43  -4.36434  -5.43638  -1.05547   c   0.561  3.198        25.0       724.2     25658.3
 44  -3.58194  -6.57329  -2.58291   h   0.363  1.003         3.1        37.3       552.9
 45  -4.88074  -6.56876   1.28026   c   0.561  3.209        25.0       722.4     25594.7
 46  -4.50902  -9.08308   1.45773   o   0.469  2.043        10.4       209.8      5187.5
 47  -5.63556  -5.01245   3.27722   c   0.561  3.188        25.1       725.6     25708.8
 48  -5.90619  -5.75594   5.17006   h   0.363  1.005         3.1        37.3       552.8
 49  -5.98198  -2.44557   2.80281   c   0.561  3.337        23.9       691.3     24491.4
 50  -2.39786   0.47438  -4.04022   n   0.490  3.106        15.6       344.5      9309.8
 51   0.10292   0.23568  -2.86166   c   0.561  4.139        18.2       527.7     18697.0
 52   1.24962   1.83439  -3.54135   h   0.363  1.002         3.1        37.3       553.1
 53   0.96662  -1.52853  -3.53838   h   0.363  1.003         3.1        37.3       553.0
 54  -3.51649   2.99066  -3.75371   c   0.561  4.177        18.2       527.4     18686.4
 55  -3.68299   3.59379  -1.75116   h   0.363  1.019         3.1        37.3       551.8
 56  -2.27556   4.35964  -4.71199   h   0.363  1.002         3.1        37.3       553.1
 57  -4.02507  -1.74925  -3.95562   c   0.561  4.141        18.2       527.7     18696.3
 58  -5.73302  -1.36324  -5.07052   h   0.363  1.006         3.1        37.3       552.8
 59  -3.02107  -3.26346  -4.96452   h   0.363  1.005         3.1        37.3       552.9
 60  -8.07876   4.29533 -12.43436   c   0.561  4.044        18.3       529.0     18742.8
 61  -4.96856 -10.26188   3.87383   c   0.561  4.044        18.3       529.0     18742.2
 62  -9.11253   4.50594 -14.21085   h   0.363  0.996         3.1        37.4       553.6
 63  -6.62225   2.82803 -12.63041   h   0.363  0.995         3.1        37.4       553.7
 64  -7.20966   6.10392 -11.89888   h   0.363  0.995         3.1        37.4       553.7
 65  -4.59434 -12.27344   3.58559   h   0.363  0.996         3.1        37.4       553.6
 66  -6.94152  -9.98343   4.46001   h   0.363  0.995         3.1        37.4       553.7
 67  -3.67867  -9.50318   5.31488   h   0.363  0.995         3.1        37.4       553.7
 68  -7.94695   5.58750   0.55965   c   0.561  3.039        25.6       740.3     26227.9
 69 -10.41879   6.36043   0.61160   o   0.469  2.037        10.4       209.9      5188.2
 70  -6.24253   7.17189   0.53084   o   0.469  1.056        12.8       257.6      6368.5
 71 -10.41381   8.22243   0.58478   h   0.363  1.008         3.1        37.3       552.6

molecular C6(AA) [au] =     62967.69

           DFT-D V3(BJ)
 DF b-p                                               
 parameters
 s6       :    1.0000
 s8       :    3.2822
 a1       :    0.3946
 a2       :    4.8516
 k1-k3    :   16.0000    1.3333   -4.0000
 
 Edisp /kcal,au:  -130.8382 -0.20850399

 E6    /kcal :   -48.9000
 E8    /kcal :   -81.9383
 % E8        : 62.63
 nuclear repulsion energy                  =    6191.860675309
  DFT-D3 Energy contribution               =      -0.208503994
 nuclear repulsion + dispersion correction =    6191.652171315


         -----------------
         -S,T+V- integrals
         -----------------

 1e-integrals will be neglected if expon. factor < 0.196355E-11
 
 Difference densities algorithm switched on.
 The maximal number of linear combinations of
 difference densities is  20.

 DIIS switched on: error vector is FDS-SDF
 Max. Iterations for DIIS is     :   4
 DIIS matrix (see manual) 
    Scaling factor of diagonals  :  1.200
    threshold for scaling factor :  0.000

 scf convergence criterion : increment of total energy < .1000000D-05
                  and increment of one-electron energy < .1000000D-02

 MOs are in ASCII format !


    mo occupation :
   irrep   mo's   occupied
    a     1490      158
 
 number of basis functions   :  1490
 number of occupied orbitals :   158
 

 reading orbital data $uhfmo_alpha  from file alpha
 orbital characterization : scfconv=6

 reading orbital data $uhfmo_beta  from file beta
 orbital characterization : scfconv=6
 mo-orthogonalization by Cholesky decomposition
 mo-orthogonalization by Cholesky decomposition

 UHF mode switched on !

 closed shell shift switched on 
 all occupied orbitals are shifted by    0.05000

  
           ------------------------
               RI-J - INFORMATION
           ------------------------
 Contributions to RI integral batches: 
  neglected integral batches:                 70996
  direct contribution:                        88752
  memory contribution:                  9905
 Memory core needed for (P|Q) and Cholesky     45 MByte
 Memory core minimum needed except of (P|Q)     3 MByte
 Total minimum memory core needed (sum)        47 MByte
  
 ****************************************
 Memory allocated for RI-J   494 MByte
 ****************************************
                                            

 DSCF restart information will be dumped onto file alpha


 Starting SCF iterations

          Overall gridpoints after grid construction =         95819

 ITERATION  ENERGY          1e-ENERGY        2e-ENERGY     NORM[dD(SAO)]  TOL
   1  -3212.1626108337    -16710.123926     7306.3091434    0.000D+00 0.196D-10
                            Exc = -314.693023734     Coul =  7621.00216716    
                         Ntotal = 314.99734321      Nspin =0.99990689182    
                             Na = 157.99862505         Nb = 156.99871816    
                          Ediel =-0.782582770697E-01
                            current damping = 1.000
 
          max. resid. norm for Fia-block=  9.302D-05 for orbital      1a    alpha
          max. resid. fock norm         =  9.733D-04 for orbital   1474a    beta 

 ITERATION  ENERGY          1e-ENERGY        2e-ENERGY     NORM[dD(SAO)]  TOL
   2  -3212.1626109506    -16710.120982     7306.3062002    0.791D-03 0.124D-10
                            Exc = -314.692940072     Coul =  7620.99914025    
                         Ntotal = 314.99734320      Nspin =0.99990689365    
                             Na = 157.99862505         Nb = 156.99871815    
                          Ediel =-0.782581356426E-01
                            current damping = 1.000
 
          Norm of current diis error: 0.56256E-03
          max. resid. norm for Fia-block=  4.912D-05 for orbital    155a    beta 
          max. resid. fock norm         =  4.867D-04 for orbital   1474a    beta 

 ITERATION  ENERGY          1e-ENERGY        2e-ENERGY     NORM[dD(SAO)]  TOL
   3  -3212.1626108876    -16710.137034     7306.3222523    0.442D-03 0.949D-11
                            Exc = -314.693409517     Coul =  7621.01566177    
                         Ntotal = 314.99734320      Nspin =0.99990692566    
                             Na = 157.99862506         Nb = 156.99871813    
                          Ediel =-0.782588663435E-01
                            current damping = 1.050
 
          Norm of current diis error: 0.11130E-02
          max. resid. norm for Fia-block=  2.326D-05 for orbital      1a    alpha
          max. resid. fock norm         =  2.434D-04 for orbital   1474a    beta 

 ITERATION  ENERGY          1e-ENERGY        2e-ENERGY     NORM[dD(SAO)]  TOL
   4  -3212.1626109575    -16710.132001     7306.3172186    0.551D-04 0.860D-11
                            Exc = -314.693259085     Coul =  7621.01047770    
                         Ntotal = 314.99734319      Nspin =0.99990691873    
                             Na = 157.99862505         Nb = 156.99871813    
                          Ediel =-0.782588497865E-01
                            current damping = 1.100
 
          Norm of current diis error: 0.69164E-03
          max. resid. norm for Fia-block=  2.818D-05 for orbital    155a    beta 
          max. resid. fock norm         =  1.247D-04 for orbital   1474a    beta 

 ITERATION  ENERGY          1e-ENERGY        2e-ENERGY     NORM[dD(SAO)]  TOL
   5  -3212.1626109995    -16710.122728     7306.3079458    0.250D-04 0.774D-11
                            Exc = -314.692990493     Coul =  7621.00093634    
                         Ntotal = 314.99734318      Nspin =0.99990690445    
                             Na = 157.99862504         Nb = 156.99871814    
                          Ediel =-0.782584334690E-01
                            current damping = 0.950
 
          Norm of current diis error: 0.96826E-04
          max. resid. norm for Fia-block=  6.518D-06 for orbital    143a    beta 
          max. resid. fock norm         =  6.529D-05 for orbital   1474a    beta 
          mo-orthogonalization: Cholesky decomposition

 ENERGY CONVERGED !

          Overall gridpoints after grid construction =        346804

 ITERATION  ENERGY          1e-ENERGY        2e-ENERGY     NORM[dD(SAO)]  TOL
   6  -3212.1630574615    -16710.123027     7306.3077985    0.113D-04 0.704D-11
                            Exc = -314.693447516     Coul =  7621.00124597    
                         Ntotal = 315.00027794      Nspin = 1.0000158702    
                             Na = 158.00014690         Nb = 157.00013103    
                          Ediel =-0.782583489608E-01
                            current damping = 1.000
 
          Norm of current diis error: 0.51910E-04
          max. resid. norm for Fia-block=  3.342D-06 for orbital    143a    beta 
          max. resid. fock norm         =  3.182D-05 for orbital   1474a    beta 

 End of SCF iterations

   convergence criteria satisfied after     6 iterations


   *************************************************************************
   y                                                                        
   *************************************************************************


                  ------------------------------------------ 
                 |  total energy      =  -3212.16305746151  |
                  ------------------------------------------ 
                 :  kinetic energy    =   3201.18895322654  :
                 :  potential energy  =  -6413.35201068806  :
                 :  virial theorem    =      1.99658357809  :
                 :  wavefunction norm =      1.00000000000  :
                  .......................................... 


 orbitals $uhfmo_beta  will be written to file beta

 orbitals $uhfmo_alpha  will be written to file alpha
 
 alpha: 

    irrep                154a        155a        156a        157a        158a   
 eigenvalues H         -0.20853    -0.20020    -0.19350    -0.19119    -0.16586
            eV          -5.6743     -5.4476     -5.2654     -5.2027     -4.5132
 occupation              1.0000      1.0000      1.0000      1.0000      1.0000

    irrep                159a        160a        161a        162a        163a   
 eigenvalues H         -0.11574    -0.11307    -0.09259    -0.08746    -0.08233
            eV          -3.1494     -3.0768     -2.5196     -2.3800     -2.2403
 
 beta:  

    irrep                153a        154a        155a        156a        157a   
 eigenvalues H         -0.21797    -0.19422    -0.19064    -0.18261    -0.17662
            eV          -5.9313     -5.2850     -5.1875     -4.9692     -4.8061
 occupation              1.0000      1.0000      1.0000      1.0000      1.0000

    irrep                158a        159a        160a        161a        162a   
 eigenvalues H         -0.12073    -0.11250    -0.09872    -0.09101    -0.08459
            eV          -3.2852     -3.0613     -2.6864     -2.4765     -2.3017
 
 ==============================================================================
                                  COSMO RESULTS
 ==============================================================================
  PARAMETER:
    nppa:      1082
    nspa:        92
    nsph:        32
    nps:       2019
    npspher:    792
    disex:   10.0000    
    disex2:  4250.83    
    rsolv [A]: 1.3000
    routf:     0.8500
    phsran:    0.0    
    ampran:   0.10E-04
    cavity:  closed
    epsilon:    37.500
    refind:     1.300
    fepsi:      0.9605263
  CAVITY VOLUME/AREA [a.u.]:
    surface: V1.0, A matrix: V1.0
    area:  1657.55
    volume:  4380.69
  SCREENING CHARGE:
    cosmo      :  -1.041861
    correction :   0.041698
    total      :  -1.000163
  ENERGIES [a.u.]:
    Total energy            =   -3212.1630574615147
    Total energy + OC corr. =    -3212.1596574439
    Dielectric energy       =       -0.0782583490
    Diel. energy + OC corr. =       -0.0748583314
  ELEMENT RADIUS [A]: ATOM LIST
    co 2.00: 1
    n  1.83: 2,12,21,31,41,50
    c  2.00: 3,5,7,9,11,13,14,16,18,20,22,24,26,28,30,32,34,36,38,40,42,43,45,
             47,49,51,54,57,60,61,68
    h  1.30: 4,6,8,10,15,19,23,25,27,29,33,35,37,39,44,48,52,53,55,56,58,59,
             62-67,71
    o  1.72: 17,46,69,70
 ==============================================================================

                                             _ _ _ 
  IRREP     alpha occ.     beta occ.      tr(D*D-D)


 a        158.00000000   157.00000000    -0.25730211

   -------------------------------------------------

   sum    158.00000000   157.00000000    -0.25730211

 <S*S>     0.76460421

 
 
 
 ==============================================================================
                           electrostatic moments
 ==============================================================================

 reference point for electrostatic moments:    0.00000   0.00000   0.00000

 
              nuc           elec       ->  total
 ------------------------------------------------------------------------------
                          charge      
 ------------------------------------------------------------------------------
         316.000000    -315.000000       1.000000
 a-b                                     1.000000
 
 ------------------------------------------------------------------------------
                       dipole moment  
 ------------------------------------------------------------------------------
   x   -2072.524871    2063.732490      -8.792381
   y     146.934628    -147.915928      -0.981299
   z     -37.513345      38.305154       0.791809
 
   | dipole moment | =     8.8823 a.u. =    22.5766 debye 
 
 ------------------------------------------------------------------------------
                     quadrupole moment
 ------------------------------------------------------------------------------
  xx   18901.754971  -18988.935199     -87.180228
  yy    4649.697418   -4809.030883    -159.333464
  zz    7160.975373   -7266.581826    -105.606454
  xy   -2161.246399    2167.106115       5.859716
  xz    1356.992910   -1360.302515      -3.309605
  yz   -1681.799445    1659.817457     -21.981988
 
     1/3  trace=    -117.373382
     anisotropy=      76.168210
 
 ==============================================================================
 
HOMO-LUMO Separation
 HOMO         :   -0.16585590 H =     -4.51317 eV
 LUMO         :   -0.12072972 H =     -3.28522 eV
 HOMO-LUMO gap:    0.04512618 H =     +1.22795 eV
 
 ==============================================================================


    ------------------------------------------------------------------------
         total  cpu-time :  6 minutes and 52 seconds
         total wall-time :  1 minutes and  6 seconds
    ------------------------------------------------------------------------

   ****  ridft : all done  ****


    2024-11-21 01:18:35.580 

fine, there is no data group "$actual step"
next step = rdgrad
 energy change  : actual value =  -0.4170E-06 threshold =   0.1000E-05
 geom. gradient : actual value =   0.4735E-04 threshold =   0.1000E-02

CONVERGENCY CRITERIA FULFILLED IN CYCLE 36
