# Supplementary material for: Electronic Effects Drive Selectivity in CO2 Reduction Catalysis by Heptacoordinated Cobalt Complexes
Source: Inorg Chem. 2026 May 21;65(22):12678–92. doi: 10.1021/acs.inorgchem.6c01633 (PMC13250995; doi:10.1021/acs.inorgchem.6c01633)
Supplement: Supplementary file 2 [file ic6c01633_si_002.zip › backup_paper_acscat_Co/Co0MeOLCOOH/doublet/py_det_backward/eps375/Co0MeOLCOOH_d.xyz]

71
Energy =
Co   -3.8607661    1.1056378    0.2273836 
N     0.1920135   -1.1090984    0.5852208 
C     0.0956343   -1.1846711    1.9219456 
H     0.2141917   -2.1803014    2.3574817 
C    -0.1422766   -0.0806565    2.7436552 
H    -0.2280821   -0.2059921    3.8225732 
C    -0.2497095    1.1740156    2.1455415 
H    -0.4140852    2.0675099    2.7481719 
C    -0.1382636    1.2678847    0.7586329 
H    -0.1863338    2.2400755    0.2689075 
C     0.0524262    0.1002329    0.0038962 
N    -4.2008919    1.2677632   -1.6670603 
C    -3.2441369    1.6053270   -2.5542489 
C    -3.5264835    1.8278764   -3.8961731 
H    -2.7158741    2.0869693   -4.5724183 
C    -4.8534082    1.6820589   -4.3376551 
O    -5.2650255    1.8778502   -5.6053370 
C    -5.8357350    1.2845484   -3.4162079 
H    -6.8585874    1.1394405   -3.7576044 
C    -5.4818333    1.0834888   -2.0888740 
N    -5.8066180    0.4820805    0.1833936 
C    -6.5492895    0.0555775    1.2171864 
H    -6.0371114   -0.0517494    2.1734452 
C    -7.9052567   -0.2351611    1.0963733 
H    -8.4637528   -0.5798300    1.9654201 
C    -8.5196605   -0.0729805   -0.1474317 
H    -9.5801695   -0.2864235   -0.2774481 
C    -7.7540718    0.3667954   -1.2248559 
H    -8.2077594    0.4988202   -2.2059135 
C    -6.3966760    0.6346395   -1.0315065 
N    -3.6073676    0.9589837    2.1180875 
C    -3.7395366    1.9344744    3.0457082 
H    -3.8422843    2.9483917    2.6699781 
C    -3.7369957    1.6767510    4.4105473 
H    -3.8388840    2.5059057    5.1088296 
C    -3.6066631    0.3591600    4.8551159 
H    -3.6117515    0.1224558    5.9183067 
C    -3.4542438   -0.6494208    3.9094120 
H    -3.3289139   -1.6822388    4.2266438 
C    -3.4401107   -0.3288116    2.5499536 
N    -3.0315444   -0.7392610    0.2453440 
C    -2.5291932   -1.5182187   -0.7465871 
C    -2.3095069   -2.8768091   -0.5585288 
H    -1.8954787   -3.4784340   -1.3668190 
C    -2.5827788   -3.4760377    0.6774866 
O    -2.3860711   -4.8065611    0.7713985 
C    -2.9822121   -2.6524757    1.7342306 
H    -3.1254224   -3.0459113    2.7358802 
C    -3.1655263   -1.2941404    1.4831817 
N    -1.2688941    0.2510304   -2.1379949 
C     0.0544635    0.1247159   -1.5143237 
H     0.6612691    0.9707173   -1.8739995 
H     0.5115145   -0.8088651   -1.8724286 
C    -1.8608441    1.5825879   -1.9863755 
H    -1.9489562    1.9017543   -0.9266728 
H    -1.2041770    2.3070243   -2.4934801 
C    -2.1299776   -0.9256639   -2.0932253 
H    -3.0337849   -0.7213937   -2.6832034 
H    -1.5986806   -1.7269471   -2.6271133 
C    -4.2750963    2.2729905   -6.5799806 
C    -2.6292484   -5.4303524    2.0499434 
H    -4.8221450    2.3844385   -7.5200565 
H    -3.5043444    1.4965295   -6.6837264 
H    -3.8151856    3.2300555   -6.2966185 
H    -2.4312201   -6.4948237    1.8974122 
H    -3.6732953   -5.2830015    2.3601336 
H    -1.9466662   -5.0288646    2.8125135 
C    -4.2053435    2.9567778    0.2961518 
O    -5.5133847    3.3657954    0.3236434 
O    -3.3034034    3.7952024    0.2809102 
H    -5.5107516    4.3511226    0.3094543 
