# Supplementary material for: Electronic Effects Drive Selectivity in CO2 Reduction Catalysis by Heptacoordinated Cobalt Complexes
Source: Inorg Chem. 2026 May 21;65(22):12678–92. doi: 10.1021/acs.inorgchem.6c01633 (PMC13250995; doi:10.1021/acs.inorgchem.6c01633)
Supplement: Supplementary file 2 [file ic6c01633_si_002.zip › backup_paper_acscat_Co/Co0MeOLCOOH/doublet/py_det_backward/vacuo/control]

$title
y
$symmetry c1
$redundant    file=coord
$coord    file=coord
$atoms
    basis =def2-TZVP
    jbas  =def2-TZVP
$basis    file=basis
$uhfmo_alpha   file=alpha
$uhfmo_beta   file=beta
$uhf
$alpha shells
 a       1-158                                  ( 1 )
$beta shells
 a       1-157                                  ( 1 )
$scfiterlimit       600
$scfdamp   start=1.000  step=0.050  min=0.100
$scfdump
$scfdiis
$maxcor    2000 MiB  per_core
$energy    file=energy
$grad    file=gradient
$dft
    functional   b-p
    gridsize   m3
$scfconv   6
$scforbitalshift  closedshell=.05
$ricore      500
$rij
$jbas    file=auxbasis
$disp3 bj
$rundimensions
   natoms=71
$last step     force
$last SCF energy change = -.36160600E-07
$ssquare from ridft
          0.766 (not to be modified here)
$charge from ridft
          1.000 (not to be modified here)
$dipole from force
  x    -8.17178449309677    y    -0.49159802933090    z     0.19469178187766    a.u.
   | dipole | =   20.8141954653  debye
$optinfo       file=optinfo
$hessapprox   file=hessapprox
$optimize
 internal   on
 redundant  on
 cartesian  off
 global     off
 basis      off
$cartesianstep
  total steps      5
  forceupdate      on
$tmole
$redund_inp
    metric -3
$orbital_max_rnorm 0.55262535817997E-04
$subenergy  Etot         E1                  Ej                Ex                 Ec                 En                 Disp
-3212.090719943    -16704.22116772     7617.699115600    -302.5415412121    -12.15701076866     6189.337957786    -.2080736255335
$dipgrad    file=dipgrad
$hessian (projected)    file=hessian
$vibrational normal modes    file=vib_normal_modes
$vibrational reduced masses
   8.3763114448   6.4386814511   8.4833835456   6.5870114436   6.9959151763
   7.0956287531   5.7382775697   5.6008480427   5.3002466201   6.4990994778
   6.5757314707   6.6172233094   4.8888375023   4.0244323833   5.0922688973
   4.7365768637   4.7190055141   5.5078297923   4.0387341075   3.9530024658
   4.3175799895   4.8716884641   5.2784603369   4.0058552259   3.6432319099
   4.9596432638   2.9039960453   3.4725023905   3.0544947751   2.3484674777
   1.9534305095   2.9905135149   3.9343146962   3.7523637995   4.5632902123
   3.4340321816   3.5554506259   4.3957518590   5.5726640108   5.1884033277
   4.5019214903   8.3531285927   7.0693962639   6.8779089959   5.2725183592
   6.4834773970   6.5329945074   6.2461000700   2.3570135368   3.3541726235
   3.4509037100   2.1857326089   3.5977729168   4.1928085531   4.8012608442
   3.9978263985   4.2791741396   4.4753606566   3.8819797732   3.9958880776
   4.5373354060   1.8076438739   4.7275700261   4.2662445804   4.1315558908
   4.1158354094   3.4748349827   3.6518456807   5.6114922399   6.7309947742
   4.4244352186   4.9702619484   5.1647156353   5.2860680580   4.6765460371
   3.7607569802   3.2513613500   2.9240132465   1.7555395930   2.2568059461
   3.2769617734   1.6051120935   2.3266429072   2.3622692959   2.5154659432
   2.2560272036   1.9668812199   3.3962414213   1.8018332885   1.8072977767
   2.1149175899   1.3635200921   1.3245756395   5.6406457049   4.3883808551
   1.4719308999   2.4463389034   2.8034134796   1.4066971336   1.4195964551
   2.8070589819   1.6098442381   3.4291310841   1.3308959057   1.3271509082
   1.5650705874   2.9569301343   2.3201708430   7.4393281465   7.3761512135
   6.4992415026   6.5503750990   6.0857363382   3.1169335193   2.5162135814
   2.8990027442   2.4031970480   2.3726795771   2.0479612277   1.8686882004
   1.7795569234   1.9685690270   1.8059711332   1.8368181281   1.2725777708
   1.2738577830   2.2121038685   1.0953221810   1.1083554391   1.3968551568
   1.1636960917   1.4112846268   1.3868876157   1.5638740504   1.5719998969
   3.1210436512   2.3964671963   1.9677327528   1.5924670239   1.5738204227
   1.5477126156   1.5976850744   2.2207542514   5.2767725770   2.7632074732
   6.7714691176   3.3384163029   5.3309318673   1.3988460389   1.4680119255
   3.0373723902   2.3999483534   1.5811303356   1.7067764027   1.6368503406
   1.5554942811   1.1227734870   1.1391890355   2.1605718994   1.8998432906
   2.3600284840   1.8833630803   1.5210426410   1.0466623819   1.0476192814
   1.1927480172   1.7030201876   2.4977669546   2.1120071415   2.2637373047
   1.2302663452   2.9848306336   4.0236545076   7.2959791212   7.6151792655
   5.6606931156   5.8008725550   5.6655326937   5.5530277744   5.5739902659
   5.2451530966   6.0817497759   6.4624224032   9.7347887531   1.0703839682
   1.0338321059   1.0488290536   1.0466146694   1.0872566990   1.0645232392
   1.0967680601   1.1067299949   1.1014362796   1.1071131232   1.0887347514
   1.1003224683   1.1011477263   1.0868349908   1.0882172355   1.0915436848
   1.0879741781   1.0872708232   1.0979395771   1.0909928296   1.0924481286
   1.0906796817   1.0981936810   1.0959073127   1.0907857113   1.0906034356
   1.0897095639   1.0933547179   1.0632106090
$nvibro      213
$vibrational spectrum    file=vibspectrum
$end
