# Supplementary material for: Electronic Effects Drive Selectivity in CO2 Reduction Catalysis by Heptacoordinated Cobalt Complexes
Source: Inorg Chem. 2026 May 21;65(22):12678–92. doi: 10.1021/acs.inorgchem.6c01633 (PMC13250995; doi:10.1021/acs.inorgchem.6c01633)
Supplement: Supplementary file 2 [file ic6c01633_si_002.zip › backup_paper_acscat_Co/Co0MeOLCOOH/doublet/py_det_backward/vacuo/vibspectrum]

$vibrational spectrum
#  mode     symmetry     wave number   IR intensity    selection rules
#                         cm**(-1)        km/mol         IR     RAMAN
     1                       -0.00         0.00000        -       -
     2                       -0.00         0.00000        -       -
     3                       -0.00         0.00000        -       -
     4                        0.00         0.00000        -       -
     5                        0.00         0.00000        -       -
     6                        0.00         0.00000        -       -
     7        a              21.72         0.33783       YES     YES
     8        a              22.87         0.67211       YES     YES
     9        a              26.62         0.15757       YES     YES
    10        a              39.96         1.15865       YES     YES
    11        a              44.41         1.02417       YES     YES
    12        a              46.75         1.09314       YES     YES
    13        a              52.51         1.21279       YES     YES
    14        a              69.46         0.81118       YES     YES
    15        a              71.44         0.50898       YES     YES
    16        a              80.18         0.43952       YES     YES
    17        a              90.73         0.24541       YES     YES
    18        a              99.76         1.48907       YES     YES
    19        a             103.43         2.88874       YES     YES
    20        a             110.02         0.53255       YES     YES
    21        a             113.19         0.74647       YES     YES
    22        a             127.66         0.57294       YES     YES
    23        a             131.26         0.86019       YES     YES
    24        a             143.60         0.70615       YES     YES
    25        a             152.13         0.25307       YES     YES
    26        a             158.12         0.51206       YES     YES
    27        a             171.06         1.09054       YES     YES
    28        a             182.79         4.53800       YES     YES
    29        a             196.19         4.36047       YES     YES
    30        a             199.85         5.67552       YES     YES
    31        a             204.41         1.24971       YES     YES
    32        a             213.76         0.95929       YES     YES
    33        a             221.31         1.39848       YES     YES
    34        a             233.22         0.59195       YES     YES
    35        a             239.85         0.73773       YES     YES
    36        a             247.84         2.41847       YES     YES
    37        a             263.84         1.26824       YES     YES
    38        a             279.83         0.99825       YES     YES
    39        a             286.83         0.36047       YES     YES
    40        a             293.03         1.49463       YES     YES
    41        a             300.51         2.96723       YES     YES
    42        a             307.80         1.08483       YES     YES
    43        a             330.49         3.99539       YES     YES
    44        a             336.44         5.60136       YES     YES
    45        a             356.85         3.95780       YES     YES
    46        a             365.24         2.82470       YES     YES
    47        a             375.93         9.89545       YES     YES
    48        a             388.93         5.61456       YES     YES
    49        a             391.27         1.22310       YES     YES
    50        a             403.38         6.88455       YES     YES
    51        a             412.62         2.04431       YES     YES
    52        a             423.14         1.15840       YES     YES
    53        a             429.55         4.44799       YES     YES
    54        a             438.71         1.10201       YES     YES
    55        a             442.86         1.78769       YES     YES
    56        a             469.00         0.01926       YES     YES
    57        a             477.83         1.04052       YES     YES
    58        a             497.38         4.99061       YES     YES
    59        a             505.83         1.71457       YES     YES
    60        a             538.51         2.94483       YES     YES
    61        a             548.20         2.26828       YES     YES
    62        a             559.34        14.61243       YES     YES
    63        a             576.95         8.06193       YES     YES
    64        a             592.76         8.98153       YES     YES
    65        a             597.16         9.75534       YES     YES
    66        a             602.78         5.75155       YES     YES
    67        a             611.03         7.91365       YES     YES
    68        a             618.09         4.46630       YES     YES
    69        a             623.12         3.89185       YES     YES
    70        a             634.43         3.58682       YES     YES
    71        a             646.98        38.10208       YES     YES
    72        a             649.90        14.96454       YES     YES
    73        a             651.30         1.87315       YES     YES
    74        a             658.88         4.28391       YES     YES
    75        a             682.26         9.37865       YES     YES
    76        a             695.49         1.39255       YES     YES
    77        a             706.26        48.99520       YES     YES
    78        a             722.06        10.80802       YES     YES
    79        a             729.70        16.73045       YES     YES
    80        a             734.12         8.09174       YES     YES
    81        a             740.98         5.99190       YES     YES
    82        a             742.72        35.01127       YES     YES
    83        a             764.99        53.25761       YES     YES
    84        a             768.08         2.87425       YES     YES
    85        a             780.35        25.35464       YES     YES
    86        a             815.62         3.76389       YES     YES
    87        a             819.21         8.00661       YES     YES
    88        a             828.39        13.15922       YES     YES
    89        a             837.23        17.13891       YES     YES
    90        a             851.64         9.24120       YES     YES
    91        a             855.44         6.27073       YES     YES
    92        a             862.43         2.85693       YES     YES
    93        a             865.97         2.87073       YES     YES
    94        a             874.94         3.64810       YES     YES
    95        a             881.83         2.24613       YES     YES
    96        a             883.34         5.01162       YES     YES
    97        a             907.28         6.06782       YES     YES
    98        a             928.79        10.62796       YES     YES
    99        a             936.89         0.05850       YES     YES
   100        a             937.31         2.68295       YES     YES
   101        a             939.28        19.39546       YES     YES
   102        a             949.75         3.31738       YES     YES
   103        a             963.30         9.63287       YES     YES
   104        a             965.56         0.64045       YES     YES
   105        a             967.26         0.00266       YES     YES
   106        a             976.20         2.38437       YES     YES
   107        a             983.23         4.21773       YES     YES
   108        a             984.06         8.32448       YES     YES
   109        a             996.99        10.09077       YES     YES
   110        a             997.29         4.78860       YES     YES
   111        a            1003.94       163.24268       YES     YES
   112        a            1008.40       111.77748       YES     YES
   113        a            1019.06        71.00199       YES     YES
   114        a            1045.51        54.19108       YES     YES
   115        a            1046.92        15.08845       YES     YES
   116        a            1050.61        38.33884       YES     YES
   117        a            1055.52        10.86564       YES     YES
   118        a            1061.59        19.65872       YES     YES
   119        a            1079.26         6.97658       YES     YES
   120        a            1083.33        11.81024       YES     YES
   121        a            1089.64         9.28890       YES     YES
   122        a            1106.42        17.90086       YES     YES
   123        a            1122.20        18.87896       YES     YES
   124        a            1122.79        32.71402       YES     YES
   125        a            1125.56         0.62038       YES     YES
   126        a            1127.61         0.42917       YES     YES
   127        a            1130.96        15.17297       YES     YES
   128        a            1147.05         2.01626       YES     YES
   129        a            1153.67         1.92404       YES     YES
   130        a            1153.79         6.07587       YES     YES
   131        a            1158.37         4.70413       YES     YES
   132        a            1162.85         1.40854       YES     YES
   133        a            1173.32        40.55155       YES     YES
   134        a            1182.57        18.69793       YES     YES
   135        a            1210.87       119.16700       YES     YES
   136        a            1212.40         1.11585       YES     YES
   137        a            1231.06       135.66005       YES     YES
   138        a            1236.35        75.38485       YES     YES
   139        a            1240.84         7.59849       YES     YES
   140        a            1244.13         3.54740       YES     YES
   141        a            1272.75         2.96551       YES     YES
   142        a            1278.22         1.22315       YES     YES
   143        a            1284.76         0.81696       YES     YES
   144        a            1290.74         1.19942       YES     YES
   145        a            1302.64         6.47459       YES     YES
   146        a            1304.61         2.00627       YES     YES
   147        a            1306.48         4.51491       YES     YES
   148        a            1317.61         5.23231       YES     YES
   149        a            1320.79         5.15371       YES     YES
   150        a            1329.74         4.67617       YES     YES
   151        a            1342.57        58.50932       YES     YES
   152        a            1345.79        48.43527       YES     YES
   153        a            1353.39        78.72434       YES     YES
   154        a            1379.76        31.83153       YES     YES
   155        a            1401.92       142.54723       YES     YES
   156        a            1403.73        30.11114       YES     YES
   157        a            1410.42        13.53696       YES     YES
   158        a            1416.34        27.01644       YES     YES
   159        a            1422.97        10.17074       YES     YES
   160        a            1432.94        23.45205       YES     YES
   161        a            1433.67        42.66337       YES     YES
   162        a            1434.86        28.61761       YES     YES
   163        a            1443.51        15.93399       YES     YES
   164        a            1445.18        11.55342       YES     YES
   165        a            1445.19        12.45737       YES     YES
   166        a            1449.68        44.60527       YES     YES
   167        a            1450.13         5.66134       YES     YES
   168        a            1456.79        81.53832       YES     YES
   169        a            1457.96        19.91089       YES     YES
   170        a            1460.49       135.13829       YES     YES
   171        a            1465.00        13.73012       YES     YES
   172        a            1472.76        39.73797       YES     YES
   173        a            1477.85        22.50633       YES     YES
   174        a            1532.03        49.10680       YES     YES
   175        a            1538.92        34.02312       YES     YES
   176        a            1550.79        10.62864       YES     YES
   177        a            1559.39         5.35115       YES     YES
   178        a            1566.99         6.97358       YES     YES
   179        a            1577.47        18.84915       YES     YES
   180        a            1591.34         5.63736       YES     YES
   181        a            1594.85        12.03227       YES     YES
   182        a            1601.98       318.65417       YES     YES
   183        a            1610.08       236.12088       YES     YES
   184        a            1641.51       275.99935       YES     YES
   185        a            2856.98        22.28698       YES     YES
   186        a            2953.43        32.92957       YES     YES
   187        a            2959.49         5.93881       YES     YES
   188        a            2959.69        67.76086       YES     YES
   189        a            2964.07        20.98813       YES     YES
   190        a            2974.50        21.09599       YES     YES
   191        a            3019.05         4.33412       YES     YES
   192        a            3022.36        18.55431       YES     YES
   193        a            3025.39         5.12329       YES     YES
   194        a            3030.92        15.56886       YES     YES
   195        a            3070.34        12.14259       YES     YES
   196        a            3094.80         7.50450       YES     YES
   197        a            3097.45         7.66234       YES     YES
   198        a            3108.07         0.61662       YES     YES
   199        a            3111.82         3.54394       YES     YES
   200        a            3118.78         6.61349       YES     YES
   201        a            3123.08         0.11965       YES     YES
   202        a            3124.38         0.44219       YES     YES
   203        a            3129.47         2.90310       YES     YES
   204        a            3132.82         0.20102       YES     YES
   205        a            3133.86         2.15598       YES     YES
   206        a            3137.97         0.98355       YES     YES
   207        a            3142.03         2.24280       YES     YES
   208        a            3144.45         0.54498       YES     YES
   209        a            3149.10         0.32418       YES     YES
   210        a            3153.82         0.42659       YES     YES
   211        a            3163.59         0.72977       YES     YES
   212        a            3164.07         2.62409       YES     YES
   213        a            3516.22         9.57274       YES     YES
$end
