# Supplementary material for: Electronic Effects Drive Selectivity in CO2 Reduction Catalysis by Heptacoordinated Cobalt Complexes
Source: Inorg Chem. 2026 May 21;65(22):12678–92. doi: 10.1021/acs.inorgchem.6c01633 (PMC13250995; doi:10.1021/acs.inorgchem.6c01633)
Supplement: Supplementary file 2 [file ic6c01633_si_002.zip › backup_paper_acscat_Co/Co0MeOLCOOH/doublet/py_det_backward/vacuo/EN/B3LYPst/SP_B3LYPst.out]

  ========================================================================
                license information 
 Customer : 200000000357083
 ID       : LKO2626211

 License file is VALID, continuing with full version
  ========================================================================

   OpenMP run-time library returned nthreads =  8

 ridft (centipede33) : TURBOMOLE rev. V7-7 compiled 26 Oct 2022 at 08:57:28
 Copyright (C) 2022 TURBOMOLE GmbH, Karlsruhe


    2024-11-25 16:06:29.018 


                                  r i d f t

                        DFT program with RI approximation 
                                for coulomb part 


                                                 
                                 References:     
                                                 
          TURBOMOLE:                             
              R. Ahlrichs, M. Baer, M. Haeser, H. Horn, and
              C. Koelmel
              Electronic structure calculations on workstation
              computers: the program system TURBOMOLE
              Chem. Phys. Lett. 162: 165 (1989)
          Density Functional:                              
              O. Treutler and R. Ahlrichs                      
              Efficient Molecular Numerical Integration Schemes
              J. Chem. Phys. 102: 346 (1995)                   
          Parallel Version:                                
              Performance of parallel TURBOMOLE for Density    
              Functional Calculations                          
              M. v. Arnim and R. Ahlrichs                      
              J. Comp. Chem. 19: 1746 (1998)                   
          RI-J Method:                                     
              Auxiliary Basis Sets to approximate Coulomb      
              Potentials                                       
              Chem. Phys. Lett. 240: 283 (1995)                
              K. Eichkorn, O. Treutler, H. Oehm, M. Haeser     
              and R. Ahlrichs                                  
              Chem. Phys. Lett. 242: 652 (1995)                
                                                           
              Auxiliary Basis Sets for Main Row Atoms and their
              Use to approximate Coulomb Potentials            
              K. Eichkorn, F. Weigend, O. Treutler and         
              R. Ahlrichs                                      
              Theo. Chem. Acc. 97: 119 (1997)                   
                                                           
              Accurate Coulomb-fitting basis sets for H to Rn 
              F. Weigend                                        
              Phys. Chem. Chem. Phys. 8: 1057 (2006)            
                                                           
          Multipole accelerated RI-J (MARI-J):             
              Fast evaluation of the Coulomb potential for     
              electron densities using multipole accelerated   
              resolution of identity approximation             
              M. Sierka, A. Hogekamp and R. Ahlrichs           
              J. Chem. Phys. 118: 9136 (2003)                  
          RI-JK Method:                                     
              A fully direct RI-HF algorithm: Implementation,
              optimised auxiliary basis sets, demonstration of
              accuracy and efficiency                         
              F. Weigend                                      
              Phys. Chem. Chem. Phys. 4: 4285 (2002)           
          Two-component HF and DFT with spin-orbit coupling:  
              Self-consistent treatment of spin-orbit         
              interactions with efficient Hartree-Fock and    
              density functional methods                      
              M. K. Armbruster, F. Weigend, C. van Wüllen and 
              W. Klopper                                      
              Phys. Chem. Chem. Phys. 10: 1748 (2008)         
          Two-component difference density and DIIS algorithm 
              Efficient two-component self-consistent field   
              procedures and gradients: implementation in     
              TURBOMOLE and application to Au20-              
              A. Baldes, F. Weigend                           
              Mol. Phys. 111: 2617 (2013)                     
          Relativistic all-electron 2c calculations           
              An efficient implementation of two-component    
              relativistic exact-decoupling methods for large 
              molecules                                       
              D. Peng, N. Middendorf, F. Weigend, M. Reiher   
              J. Chem. Phys. 138: 184105 (2013)               
          Finite nucleus model and SNSO approximation         
              Efficient implementation of one- and two-       
              component analytical energy gradients in exact  
              two-component theory                            
              Y. J. Franzke, N. Middendorf, F. Weigend        
              J. Chem. Phys. 148: 104110 (2018)               
          Grids for all-electron relativistic methods         
              Error-consistent segmented contracted all-      
              electron relativistic basis sets of double-     
              and triple-zeta quality for NMR shielding       
              constants                                       
              Y. J. Franzke, R. Tress, T. M. Pazdera,         
              F. Weigend                                      
              Phys. Chem. Chem. Phys. 21: 166658 (2019)       
          Seminumerical exchange algorithms                   
              Seminumerical calculation of the Hartree-Fock   
              exchange matirx: Application to two-component   
              procedures and efficient evaluation of local    
              hybrid functionsl                               
               P. Plessow, F. Weigend,                        
              J. Comput. Chem. 33: 810 (2012)                 
          Improved seminumerical algorithms                   
              C. Holzer,                                      
              J. Chem. Phys. 153 (2020), 184115               
                                         


          OpenMP Shared-Memory Parallelization:  8 CPUs.

            By: Christof Holzer and Yannick J. Franzke


              +--------------------------------------------------+
              |      general information about current run       |
              +--------------------------------------------------+

 
 XCfun self-defined functional
  USE AT YOUR OWN RISK !!
 XCfun self-defined functional
  USE AT YOUR OWN RISK !!
 XCFun library is being used, version:   1.99000000000000     
 XCFun DFT library Copyright 2009-2011 Ulf Ekstrom and contributors.
See http://
 admol.org/xcfun for more information.

This is free software; see the source co
 de for copying conditions.
There is ABSOLUTELY NO WARRANTY; not even for MERCHA
 NTABILITY or
FITNESS FOR A PARTICULAR PURPOSE. For details see the documentatio
 n.
Scientific users of this library should cite
U. Ekstrom, L. Visscher, R. Bas
 t, A. J. Thorvaldsen and K. Ruud;
J.Chem.Theor.Comp. 2010, DOI: 10.1021/ct10011
 7s

 Now setting/adding functional from XCFun
   using a non-predfined Turbomole-own definition:
   slaterx with factor   0.130000000000000     

XCFun uses functional:  slaterx

 XCfun self-defined functional
  USE AT YOUR OWN RISK !!
 Now setting/adding functional from XCFun
   using a non-predfined Turbomole-own definition:
   beckex with factor   0.720000000000000     

XCFun uses functional:  slaterx beckex

 XCfun self-defined functional
  USE AT YOUR OWN RISK !!
 Now setting/adding functional from XCFun
   using a non-predfined Turbomole-own definition:
   vwn5c with factor   0.190000000000000     

XCFun uses functional:  slaterx beckex vwn5c

 XCfun self-defined functional
  USE AT YOUR OWN RISK !!
 Now setting/adding functional from XCFun
   using a non-predfined Turbomole-own definition:
   lypc with factor   0.810000000000000     

XCFun uses functional:  slaterx beckex vwn5c lypc

 XCfun self-defined functional
  USE AT YOUR OWN RISK !!
 Using HF exchange portion of:   0.150000000000000     
 A Hybrid-DFT calculation using the RI-J approximation will be carried out.
 Allocatable memory for RI due to $ricore (MB):                   500

   *************************************************************************
   y                                                                        
   *************************************************************************


              +--------------------------------------------------+
              | Atomic coordinate, charge and isotop information |
              +--------------------------------------------------+

                    atomic coordinates            atom    charge  isotop
         -7.32179815    2.00104854    0.41672187    co    27.000     0
          0.24614886   -2.01250131    1.23050245    n      7.000     0
          0.10564743   -2.07766341    3.75691644    c      6.000     0
          0.31055842   -3.94227678    4.62429234    h      1.000     0
         -0.27099405    0.06140631    5.25746998    c      6.000     0
         -0.38512263   -0.10726271    7.30681642    h      1.000     0
         -0.45114704    2.40163918    4.06320694    c      6.000     0
         -0.71207448    4.12972264    5.15367639    h      1.000     0
         -0.26466859    2.50176205    1.43724368    c      6.000     0
         -0.33308685    4.31727644    0.46721116    h      1.000     0
          0.04196353    0.24701868    0.07596467    c      6.000     0
         -7.95862140    2.35213454   -3.16497491    n      7.000     0
         -6.14580316    2.98184807   -4.83974090    c      6.000     0
         -6.67763356    3.41727614   -7.37435469    c      6.000     0
         -5.13908754    3.89430349   -8.64933996    h      1.000     0
         -9.18759389    3.17827667   -8.21336228    c      6.000     0
         -9.97229639    3.56216864  -10.60011817    o      8.000     0
        -11.04993670    2.45165292   -6.46771606    c      6.000     0
        -12.98487782    2.22027199   -7.12185184    h      1.000     0
        -10.38728420    2.05271686   -3.96107551    c      6.000     0
        -11.01460427    0.92608245    0.33267321    n      7.000     0
        -12.43963728    0.17824533    2.29447961    c      6.000     0
        -11.46398777   -0.04616553    4.09507657    h      1.000     0
        -15.01954504   -0.27827555    2.08210402    c      6.000     0
        -16.09288548   -0.88096505    3.73136611    h      1.000     0
        -16.18171690    0.06141479   -0.26245662    c      6.000     0
        -18.20078707   -0.26714952   -0.49502268    h      1.000     0
        -14.71539813    0.83490922   -2.30452004    c      6.000     0
        -15.57381974    1.11887899   -4.15283539    h      1.000     0
        -12.13163872    1.25117525   -1.95804156    c      6.000     0
         -6.83197241    1.71386503    3.98983577    n      7.000     0
         -7.05606032    3.56297348    5.74120221    c      6.000     0
         -7.20859549    5.47792065    5.01772009    h      1.000     0
         -7.06154271    3.07890364    8.32016581    c      6.000     0
         -7.23663188    4.64846982    9.63911816    h      1.000     0
         -6.84498995    0.58734842    9.16391997    c      6.000     0
         -6.86578753    0.14387423   11.17408909    h      1.000     0
         -6.56665173   -1.32012225    7.37798696    c      6.000     0
         -6.33799732   -3.27269804    7.97945815    h      1.000     0
         -6.52915337   -0.72166817    4.80608425    c      6.000     0
         -5.76063532   -1.49397250    0.45297433    n      7.000     0
         -4.77296666   -2.94797215   -1.41673709    c      6.000     0
         -4.30424479   -5.50352340   -1.05963306    c      6.000     0
         -3.47674932   -6.62888615   -2.57086624    h      1.000     0
         -4.81053991   -6.65178289    1.27077216    c      6.000     0
         -4.38503188   -9.15328418    1.43600422    o      8.000     0
         -5.61016796   -5.10806035    3.26136289    c      6.000     0
         -5.87215465   -5.86044826    5.15210134    h      1.000     0
         -5.99993480   -2.54469604    2.79018136    c      6.000     0
         -2.41257302    0.42758614   -4.00532911    n      7.000     0
          0.07181696    0.20535674   -2.79341749    c      6.000     0
          1.24293923    1.76988106   -3.51247109    h      1.000     0
          0.93130816   -1.58535254   -3.39949524    h      1.000     0
         -3.53305925    2.94334207   -3.76563507    c      6.000     0
         -3.69207272    3.59375722   -1.77833497    h      1.000     0
         -2.29227856    4.29592263   -4.75184138    h      1.000     0
         -4.02415443   -1.79914012   -3.95191772    c      6.000     0
         -5.73437875   -1.40778569   -5.06246257    h      1.000     0
         -3.01113896   -3.29860717   -4.97644317    h      1.000     0
         -8.12604617    4.30334135  -12.45418708    c      6.000     0
         -4.81155519  -10.36836880    3.82475281    c      6.000     0
         -9.17819477    4.52779892  -14.21817811    h      1.000     0
         -6.67735616    2.83042830  -12.68285533    h      1.000     0
         -7.23829399    6.10807182  -11.92959912    h      1.000     0
         -4.38847260  -12.36685724    3.51318509    h      1.000     0
         -6.79206693  -10.15565508    4.42189370    h      1.000     0
         -3.53791211   -9.60516029    5.28123121    h      1.000     0
         -7.87881636    5.51509662    0.56347079    c      6.000     0
        -10.32245182    6.37321256    0.43121435    o      8.000     0
         -6.11232056    7.00262429    0.70042561    o      8.000     0
        -10.22591902    8.23132853    0.42354797    h      1.000     0
 
       center of nuclear mass  :   -6.58958522    0.48821696   -0.10584355
       center of nuclear charge:   -6.56366709    0.45110020   -0.11674812

              +--------------------------------------------------+
              |               basis set information              |
              +--------------------------------------------------+

              we will work with the 1s 3p 5d 7f 9g ... basis set
              ...i.e. with spherical basis functions...

   type   atoms  prim   cont   basis
   ---------------------------------------------------------------------------
    co       1     95     48   def2-TZVPD   [6s5p4d1f|17s12p7d1f]
    n        6     52     37   def2-TZVPD   [6s3p3d1f|12s6p3d1f]
    c       31     52     37   def2-TZVPD   [6s3p3d1f|12s6p3d1f]
    h       29     11      9   def2-TZVPD   [3s2p|5s2p]
    o        4     55     40   def2-TZVPD   [6s4p3d1f|12s7p3d1f]
   ---------------------------------------------------------------------------
   total:   71   2558   1838
   ---------------------------------------------------------------------------

   total number of primitive shells          :  111
   total number of contracted shells         :  698
   total number of cartesian basis functions : 2091
   total number of SCF-basis functions       : 1838


 integral neglect threshold       :  0.16E-12
 integral storage threshold THIZE :  0.10E-04
 integral storage threshold THIME :         5

 RI-J AUXILIARY BASIS SET information:

              we will work with the 1s 3p 5d 7f 9g ... basis set
              ...i.e. with spherical basis functions...

   type   atoms  prim   cont   basis
   ---------------------------------------------------------------------------
    co       1    107     89   def2-TZVPD   [8s5p5d2f3g|19s5p5d3f3g]
    n        6     70     49   def2-TZVPD   [6s4p3d1f1g|12s5p4d2f1g]
    c       31     70     49   def2-TZVPD   [6s4p3d1f1g|12s5p4d2f1g]
    h       29     16     11   def2-TZVPD   [3s1p1d|5s2p1d]
    o        4     70     49   def2-TZVPD   [6s4p3d1f1g|12s5p4d2f1g]
   ---------------------------------------------------------------------------
   total:   71   3441   2417
   ---------------------------------------------------------------------------

   total number of primitive shells          :  115
   total number of contracted shells         :  783
   total number of cartesian basis functions : 2967
   total number of SCF-basis functions       : 2417


 symmetry group of the molecule :   c1 

 the group has the following generators :
   c1(z)

    1 symmetry operations found

 there are 1 real representations :   a   

 maximum number of shells which are related by symmetry :  1

  
           ------------------
           density functional
           ------------------
 XCfun self-defined functional
  USE AT YOUR OWN RISK !!
 XCfun self-defined functional
  USE AT YOUR OWN RISK !!
 XCFun library is being used, version:   1.99000000000000     
 XCFun DFT library Copyright 2009-2011 Ulf Ekstrom and contributors.
See http://
 admol.org/xcfun for more information.

This is free software; see the source co
 de for copying conditions.
There is ABSOLUTELY NO WARRANTY; not even for MERCHA
 NTABILITY or
FITNESS FOR A PARTICULAR PURPOSE. For details see the documentatio
 n.
Scientific users of this library should cite
U. Ekstrom, L. Visscher, R. Bas
 t, A. J. Thorvaldsen and K. Ruud;
J.Chem.Theor.Comp. 2010, DOI: 10.1021/ct10011
 7s

 Now setting/adding functional from XCFun
   using a non-predfined Turbomole-own definition:
   slaterx with factor   0.130000000000000     

XCFun uses functional:  slaterx

 XCfun self-defined functional
  USE AT YOUR OWN RISK !!
 Now setting/adding functional from XCFun
   using a non-predfined Turbomole-own definition:
   beckex with factor   0.720000000000000     

XCFun uses functional:  slaterx beckex

 XCfun self-defined functional
  USE AT YOUR OWN RISK !!
 Now setting/adding functional from XCFun
   using a non-predfined Turbomole-own definition:
   vwn5c with factor   0.190000000000000     

XCFun uses functional:  slaterx beckex vwn5c

 XCfun self-defined functional
  USE AT YOUR OWN RISK !!
 Now setting/adding functional from XCFun
   using a non-predfined Turbomole-own definition:
   lypc with factor   0.810000000000000     

XCFun uses functional:  slaterx beckex vwn5c lypc

 XCfun self-defined functional
  USE AT YOUR OWN RISK !!
 Using HF exchange portion of:   0.150000000000000     
 iterations will be done with small grid
  
 spherical integration : Lebedev's spherical grid
 spherical gridsize    :                     3
    i.e. gridpoints    :                   302
  maximum batchsize    :                   100
 value for diffuse not defined
 radial integration    : Chebyshev 2nd kind (scaling 3)
 radial gridsize       :                     3
 integration cells     :                    71
 partition function    : becke
 partition sharpness   :                     3
  

 biggest AO integral is expected to be    16.578513373

          ------------------------
          nuclear repulsion energy  :   6189.33795779    
          ------------------------

 XCFun library is being used, version:   1.99000000000000     
 XCFun DFT library Copyright 2009-2011 Ulf Ekstrom and contributors.
See http://
 admol.org/xcfun for more information.

This is free software; see the source co
 de for copying conditions.
There is ABSOLUTELY NO WARRANTY; not even for MERCHA
 NTABILITY or
FITNESS FOR A PARTICULAR PURPOSE. For details see the documentatio
 n.
Scientific users of this library should cite
U. Ekstrom, L. Visscher, R. Bas
 t, A. J. Thorvaldsen and K. Ruud;
J.Chem.Theor.Comp. 2010, DOI: 10.1021/ct10011
 7s

 Now setting/adding functional from XCFun
   using a non-predfined Turbomole-own definition:
   slaterx with factor   0.130000000000000     

XCFun uses functional:  slaterx

 Now setting/adding functional from XCFun
   using a non-predfined Turbomole-own definition:
   beckex with factor   0.720000000000000     

XCFun uses functional:  slaterx beckex

 Now setting/adding functional from XCFun
   using a non-predfined Turbomole-own definition:
   vwn5c with factor   0.190000000000000     

XCFun uses functional:  slaterx beckex vwn5c

 Now setting/adding functional from XCFun
   using a non-predfined Turbomole-own definition:
   lypc with factor   0.810000000000000     

XCFun uses functional:  slaterx beckex vwn5c lypc

 Using HF exchange portion of:   0.150000000000000     
  _________________________________
 |                                 |
 |         DFTD3 V3.1 Rev 0        |
 | S.Grimme, University Bonn       |
 |            June  2014           |
 |   see standalone version        |
 |       dftd3 -h for options      |
 |_________________________________|
 
 Please cite DFT-D3 work done with this code as:
 S. Grimme, J. Antony, S. Ehrlich and H. Krieg,
 J. Chem. Phys, 132 (2010), 154104.
 If used with BJ-damping cite also
 S. Grimme, S. Ehrlich and L. Goerigk,
 J. Comput. Chem. 32 (2011), 1456-1465
 For DFT-D2 the reference is
 S. Grimme, J. Comput. Chem., 27 (2006), 1787-1799
 
C6 coefficients used:
                     2  C6 for element                      1
Z=  1 CN= 0.912     C6(AA)=    3.03
Z=  1 CN= 0.000     C6(AA)=    7.59
                     5  C6 for element                      6
Z=  6 CN= 0.000     C6(AA)=   49.11
Z=  6 CN= 0.987     C6(AA)=   43.25
Z=  6 CN= 1.998     C6(AA)=   29.36
Z=  6 CN= 2.999     C6(AA)=   25.78
Z=  6 CN= 3.984     C6(AA)=   18.21
                     4  C6 for element                      7
Z=  7 CN= 0.000     C6(AA)=   25.27
Z=  7 CN= 0.994     C6(AA)=   22.12
Z=  7 CN= 2.014     C6(AA)=   19.68
Z=  7 CN= 2.990     C6(AA)=   15.58
                     3  C6 for element                      8
Z=  8 CN= 0.000     C6(AA)=   15.51
Z=  8 CN= 0.993     C6(AA)=   12.82
Z=  8 CN= 1.989     C6(AA)=   10.37
                     4  C6 for element                     27
Z= 27 CN= 0.000     C6(AA)=  532.78
Z= 27 CN= 1.715     C6(AA)=  186.55
Z= 27 CN= 2.926     C6(AA)=  148.07
Z= 27 CN= 7.779     C6(AA)=  118.29

#           XYZ [au]              R0(AA) [Ang.]  CN          C6(AA)     C8(AA)   C10(AA) [au]
  1  -7.32180   2.00105   0.41672   co  0.988  5.126       148.1     13018.4   1402199.4
  2   0.24615  -2.01250   1.23050   n   0.495  2.151        19.4       428.6     11581.7
  3   0.10565  -2.07766   3.75692   c   0.566  3.193        25.1       725.0     25686.2
  4   0.31056  -3.94228   4.62429   h   0.366  1.002         3.1        37.3       553.1
  5  -0.27099   0.06141   5.25747   c   0.566  3.128        25.4       733.2     25976.8
  6  -0.38512  -0.10726   7.30682   h   0.366  1.002         3.1        37.3       553.1
  7  -0.45115   2.40164   4.06321   c   0.566  3.142        25.3       731.7     25924.1
  8  -0.71207   4.12972   5.15368   h   0.366  1.002         3.1        37.3       553.0
  9  -0.26467   2.50176   1.43724   c   0.566  3.161        25.2       729.5     25844.5
 10  -0.33309   4.31728   0.46721   h   0.366  1.003         3.1        37.3       553.0
 11   0.04196   0.24702   0.07596   c   0.566  3.227        24.9       719.2     25480.9
 12  -7.95862   2.35213  -3.16497   n   0.495  3.199        15.6       344.1      9299.4
 13  -6.14580   2.98185  -4.83974   c   0.566  3.272        24.5       709.5     25137.0
 14  -6.67763   3.41728  -7.37435   c   0.566  3.176        25.2       727.5     25774.8
 15  -5.13909   3.89430  -8.64934   h   0.366  1.004         3.1        37.3       552.9
 16  -9.18759   3.17828  -8.21336   c   0.566  3.208        25.0       722.6     25601.1
 17  -9.97230   3.56217 -10.60012   o   0.473  2.045        10.4       209.8      5187.3
 18 -11.04994   2.45165  -6.46772   c   0.566  3.185        25.1       726.2     25728.8
 19 -12.98488   2.22027  -7.12185   h   0.366  1.004         3.1        37.3       552.9
 20 -10.38728   2.05272  -3.96108   c   0.566  3.311        24.2       699.2     24770.4
 21 -11.01460   0.92608   0.33267   n   0.495  3.059        15.6       344.8      9318.6
 22 -12.43964   0.17825   2.29448   c   0.566  3.202        25.0       723.6     25636.7
 23 -11.46399  -0.04617   4.09508   h   0.366  1.005         3.1        37.3       552.8
 24 -15.01955  -0.27828   2.08210   c   0.566  3.126        25.4       733.4     25983.9
 25 -16.09289  -0.88097   3.73137   h   0.366  1.002         3.1        37.3       553.1
 26 -16.18172   0.06141  -0.26246   c   0.566  3.137        25.3       732.2     25942.3
 27 -18.20079  -0.26715  -0.49502   h   0.366  1.002         3.1        37.3       553.1
 28 -14.71540   0.83491  -2.30452   c   0.566  3.159        25.2       729.7     25853.2
 29 -15.57382   1.11888  -4.15284   h   0.366  1.003         3.1        37.3       553.0
 30 -12.13164   1.25118  -1.95804   c   0.566  3.312        24.2       698.9     24760.4
 31  -6.83197   1.71387   3.98984   n   0.495  3.138        15.6       344.3      9305.3
 32  -7.05606   3.56297   5.74120   c   0.566  3.211        25.0       722.0     25581.3
 33  -7.20860   5.47792   5.01772   h   0.366  1.006         3.1        37.3       552.7
 34  -7.06154   3.07890   8.32017   c   0.566  3.127        25.4       733.3     25980.9
 35  -7.23663   4.64847   9.63912   h   0.366  1.002         3.1        37.3       553.0
 36  -6.84499   0.58735   9.16392   c   0.566  3.134        25.3       732.5     25952.4
 37  -6.86579   0.14387  11.17409   h   0.366  1.002         3.1        37.3       553.1
 38  -6.56665  -1.32012   7.37799   c   0.566  3.163        25.2       729.1     25832.9
 39  -6.33800  -3.27270   7.97946   h   0.366  1.004         3.1        37.3       552.9
 40  -6.52915  -0.72167   4.80608   c   0.566  3.339        23.9       690.4     24459.6
 41  -5.76064  -1.49397   0.45297   n   0.495  3.086        15.6       344.6      9313.1
 42  -4.77297  -2.94797  -1.41674   c   0.566  3.225        24.9       719.5     25490.8
 43  -4.30424  -5.50352  -1.05963   c   0.566  3.199        25.0       724.1     25653.1
 44  -3.47675  -6.62889  -2.57087   h   0.366  1.004         3.1        37.3       552.9
 45  -4.81054  -6.65178   1.27077   c   0.566  3.208        25.0       722.5     25596.8
 46  -4.38503  -9.15328   1.43600   o   0.473  2.045        10.4       209.8      5187.3
 47  -5.61017  -5.10806   3.26136   c   0.566  3.188        25.1       725.7     25712.6
 48  -5.87215  -5.86045   5.15210   h   0.366  1.005         3.1        37.3       552.8
 49  -5.99993  -2.54470   2.79018   c   0.566  3.333        23.9       692.4     24532.1
 50  -2.41257   0.42759  -4.00533   n   0.495  3.107        15.6       344.5      9309.7
 51   0.07182   0.20536  -2.79342   c   0.566  4.141        18.2       527.7     18696.3
 52   1.24294   1.76988  -3.51247   h   0.366  1.002         3.1        37.3       553.1
 53   0.93131  -1.58535  -3.39950   h   0.366  1.003         3.1        37.3       553.0
 54  -3.53306   2.94334  -3.76564   c   0.566  4.177        18.2       527.4     18686.4
 55  -3.69207   3.59376  -1.77833   h   0.366  1.017         3.1        37.3       551.9
 56  -2.29228   4.29592  -4.75184   h   0.366  1.002         3.1        37.4       553.1
 57  -4.02415  -1.79914  -3.95192   c   0.566  4.141        18.2       527.7     18696.3
 58  -5.73438  -1.40779  -5.06246   h   0.366  1.006         3.1        37.3       552.8
 59  -3.01114  -3.29861  -4.97644   h   0.366  1.004         3.1        37.3       552.9
 60  -8.12605   4.30334 -12.45419   c   0.566  4.044        18.3       529.0     18742.5
 61  -4.81156 -10.36837   3.82475   c   0.566  4.045        18.3       529.0     18741.5
 62  -9.17819   4.52780 -14.21818   h   0.366  0.996         3.1        37.4       553.6
 63  -6.67736   2.83043 -12.68286   h   0.366  0.995         3.1        37.4       553.7
 64  -7.23829   6.10807 -11.92960   h   0.366  0.995         3.1        37.4       553.7
 65  -4.38847 -12.36686   3.51319   h   0.366  0.996         3.1        37.4       553.6
 66  -6.79207 -10.15566   4.42189   h   0.366  0.995         3.1        37.4       553.7
 67  -3.53791  -9.60516   5.28123   h   0.366  0.995         3.1        37.4       553.7
 68  -7.87882   5.51510   0.56347   c   0.566  3.040        25.6       740.2     26223.8
 69 -10.32245   6.37321   0.43121   o   0.473  2.036        10.4       209.9      5188.2
 70  -6.11232   7.00262   0.70043   o   0.473  1.060        12.8       257.6      6367.1
 71 -10.22592   8.23133   0.42355   h   0.366  1.009         3.1        37.3       552.5

molecular C6(AA) [au] =     62968.94

           DFT-D V3(BJ)
 DF b3-lyp                                            
 parameters
 s6       :    1.0000
 s8       :    1.9889
 a1       :    0.3981
 a2       :    4.4211
 k1-k3    :   16.0000    1.3333   -4.0000
 
 Edisp /kcal,au:  -133.5214 -0.21277984

 E6    /kcal :   -62.4318
 E8    /kcal :   -71.0895
 % E8        : 53.24
 nuclear repulsion energy                  =    6189.337957786
  DFT-D3 Energy contribution               =      -0.212779840
 nuclear repulsion + dispersion correction =    6189.125177946


         -----------------
         -S,T+V- integrals
         -----------------

 1e-integrals will be neglected if expon. factor < 0.159826E-13
 
 Difference densities algorithm switched on.
 The maximal number of linear combinations of
 difference densities is  20.

 DIIS switched on: error vector is FDS-SDF
 Max. Iterations for DIIS is     :   4
 DIIS matrix (see manual) 
    Scaling factor of diagonals  :  1.200
    threshold for scaling factor :  0.000

 scf convergence criterion : increment of total energy < .1000000D-07
                  and increment of one-electron energy < .1000000D-04

 MOs are in ASCII format !


    mo occupation :
   irrep   mo's   occupied
    a     1838      158
 
 number of basis functions   :  1838
 number of occupied orbitals :   158
 

 reading orbital data $uhfmo_alpha  from file alpha
 orbital characterization : expanded

 reading orbital data $uhfmo_beta  from file beta
 orbital characterization : expanded
 virtual MOs provided and orthogonalized by Cholesky decomposition
 virtual MOs provided and orthogonalized by Cholesky decomposition

 UHF mode switched on !

 closed shell shift switched on 
 all occupied orbitals are shifted by    0.05000

  
           ------------------------
               RI-J - INFORMATION
           ------------------------
 Contributions to RI integral batches: 
  neglected integral batches:                 73903
  direct contribution:                       161224
  memory contribution:                  8824
 Memory core needed for (P|Q) and Cholesky     45 MByte
 Memory core minimum needed except of (P|Q)     3 MByte
 Total minimum memory core needed (sum)        48 MByte
  
 ****************************************
 Memory allocated for RI-J   395 MByte
 ****************************************
                                            

 DSCF restart information will be dumped onto file alpha


 Starting SCF iterations

          Overall gridpoints after grid construction =         95844

 ITERATION  ENERGY          1e-ENERGY        2e-ENERGY     NORM[dD(SAO)]  TOL
   1  -3199.5902161457    -16706.741680     7318.0262863    0.000D+00 0.159D-12
                            Exc = -264.893731980     Coul =  7627.83393525    
                            exK = -44.9139169708    
                         Ntotal = 314.99245725      Nspin =0.99991074280    
                             Na = 157.99618400         Nb = 156.99627325    
                            current damping = 1.000
 
          max. resid. norm for Fia-block=  5.641D-01 for orbital     94a    beta 
          max. resid. fock norm         =  7.159D+00 for orbital   1113a    alpha

 ITERATION  ENERGY          1e-ENERGY        2e-ENERGY     NORM[dD(SAO)]  TOL
   2  -3206.6010088249    -16655.180867     7259.4546798    0.723D+02 0.155D-12
                            Exc = -263.799553961      Eck =  7523.25423379    
                         Ntotal = 314.99442047      Nspin =0.99999608750    
                             Na = 157.99720828         Nb = 156.99721219    
                            current damping = 0.950
 
          Norm of current diis error:  6.4067    
          max. resid. norm for Fia-block=  6.790D-01 for orbital    158a    alpha
          max. resid. fock norm         =  1.104D+00 for orbital   1769a    alpha

 ITERATION  ENERGY          1e-ENERGY        2e-ENERGY     NORM[dD(SAO)]  TOL
   3  -3207.8024876083    -16724.198549     7327.2708838    0.421D+02 0.128D-12
                            Exc = -266.831652896      Eck =  7594.10253666    
                         Ntotal = 314.99580365      Nspin =0.99996334410    
                             Na = 157.99788350         Nb = 156.99792015    
                            current damping = 0.900
 
          Norm of current diis error:  4.3263    
          max. resid. norm for Fia-block=  2.363D-01 for orbital    154a    beta 
          max. resid. fock norm         =  3.221D-01 for orbital    159a    beta 

 ITERATION  ENERGY          1e-ENERGY        2e-ENERGY     NORM[dD(SAO)]  TOL
   4  -3208.9682663401    -16693.331808     7295.2383641    0.229D+02 0.865D-13
                            Exc = -266.141844719      Eck =  7561.38020882    
                         Ntotal = 314.99649037      Nspin =0.99995803188    
                             Na = 157.99822420         Nb = 156.99826617    
                            current damping = 0.950
 
          Norm of current diis error:  2.0083    
          max. resid. norm for Fia-block=  8.746D-02 for orbital    154a    alpha
          max. resid. fock norm         =  1.827D-01 for orbital   1821a    alpha

 ITERATION  ENERGY          1e-ENERGY        2e-ENERGY     NORM[dD(SAO)]  TOL
   5  -3209.1631471423    -16704.337315     7306.0489904    0.227D+02 0.752D-13
                            Exc = -266.513999687      Eck =  7572.56299009    
                         Ntotal = 314.99683699      Nspin =0.99995717640    
                             Na = 157.99839709         Nb = 156.99843991    
                            current damping = 1.000
 
          Norm of current diis error:  1.1107    
          max. resid. norm for Fia-block=  5.798D-02 for orbital    154a    beta 
          max. resid. fock norm         =  6.343D-02 for orbital    154a    beta 
          mo-orthogonalization: Cholesky decomposition

 ITERATION  ENERGY          1e-ENERGY        2e-ENERGY     NORM[dD(SAO)]  TOL
   6  -3209.2475615063    -16701.084838     7302.7120987    0.581D+01 0.655D-13
                            Exc = -266.520012838      Eck =  7569.23211149    
                         Ntotal = 314.99699274      Nspin =0.99995349848    
                             Na = 157.99847312         Nb = 156.99851962    
                            current damping = 1.050
 
          Norm of current diis error: 0.56757    
          max. resid. norm for Fia-block=  2.547D-02 for orbital    155a    alpha
          max. resid. fock norm         =  3.455D-02 for orbital   1656a    alpha

 ITERATION  ENERGY          1e-ENERGY        2e-ENERGY     NORM[dD(SAO)]  TOL
   7  -3209.2674320548    -16705.244088     7306.8514783    0.210D+01 0.602D-13
                            Exc = -266.681937387      Eck =  7573.53341573    
                         Ntotal = 314.99708527      Nspin =0.99995719762    
                             Na = 157.99852123         Nb = 156.99856403    
                            current damping = 1.100
 
          Norm of current diis error: 0.34325    
          max. resid. norm for Fia-block=  2.151D-02 for orbital    153a    beta 
          max. resid. fock norm         =  2.447D-02 for orbital    167a    beta 

 ITERATION  ENERGY          1e-ENERGY        2e-ENERGY     NORM[dD(SAO)]  TOL
   8  -3209.2752399637    -16701.210145     7302.8097269    0.160D+01 0.569D-13
                            Exc = -266.602203459      Eck =  7569.41193038    
                         Ntotal = 314.99711420      Nspin =0.99995529394    
                             Na = 157.99853475         Nb = 156.99857945    
                            current damping = 1.150
 
          Norm of current diis error: 0.26204    
          max. resid. norm for Fia-block=  2.032D-02 for orbital    154a    alpha
          max. resid. fock norm         =  2.576D-02 for orbital    154a    alpha

 ITERATION  ENERGY          1e-ENERGY        2e-ENERGY     NORM[dD(SAO)]  TOL
   9  -3209.2792159382    -16704.358018     7305.9536237    0.947D+00 0.544D-13
                            Exc = -266.688546111      Eck =  7572.64216982    
                         Ntotal = 314.99713169      Nspin =0.99996139205    
                             Na = 157.99854654         Nb = 156.99858515    
                            current damping = 1.200
 
          Norm of current diis error: 0.14845    
          max. resid. norm for Fia-block=  9.642D-03 for orbital    153a    beta 
          max. resid. fock norm         =  1.112D-02 for orbital    158a    alpha

 ITERATION  ENERGY          1e-ENERGY        2e-ENERGY     NORM[dD(SAO)]  TOL
  10  -3209.2812753581    -16703.656411     7305.2499578    0.427D+00 0.531D-13
                            Exc = -266.670503656      Eck =  7571.92046141    
                         Ntotal = 314.99713784      Nspin =0.99996147074    
                             Na = 157.99854965         Nb = 156.99858818    
                            current damping = 1.250
 
          Norm of current diis error: 0.69660E-01
          max. resid. norm for Fia-block=  5.752D-03 for orbital    158a    alpha
          max. resid. fock norm         =  6.460D-03 for orbital    158a    alpha
          mo-orthogonalization: Cholesky decomposition

 ITERATION  ENERGY          1e-ENERGY        2e-ENERGY     NORM[dD(SAO)]  TOL
  11  -3209.2818356846    -16703.772976     7305.3659622    0.179D+00 0.518D-13
                            Exc = -266.685462962      Eck =  7572.05142515    
                         Ntotal = 314.99714640      Nspin =0.99996310116    
                             Na = 157.99855475         Nb = 156.99859165    
                            current damping = 1.300
 
          Norm of current diis error: 0.41189E-01
          max. resid. norm for Fia-block=  4.454D-03 for orbital    158a    alpha
          max. resid. fock norm         =  4.648D-03 for orbital    158a    alpha

 ITERATION  ENERGY          1e-ENERGY        2e-ENERGY     NORM[dD(SAO)]  TOL
  12  -3209.2820860918    -16703.540188     7305.1329239    0.121D+00 0.505D-13
                            Exc = -266.678373830      Eck =  7571.81129776    
                         Ntotal = 314.99714716      Nspin =0.99996436326    
                             Na = 157.99855576         Nb = 156.99859140    
                            current damping = 1.350
 
          Norm of current diis error: 0.34450E-01
          max. resid. norm for Fia-block=  3.435D-03 for orbital    157a    beta 
          max. resid. fock norm         =  4.246D-03 for orbital    153a    alpha

 ITERATION  ENERGY          1e-ENERGY        2e-ENERGY     NORM[dD(SAO)]  TOL
  13  -3209.2822117275    -16704.097486     7305.6900967    0.577D-01 0.493D-13
                            Exc = -266.691097268      Eck =  7572.38119401    
                         Ntotal = 314.99714874      Nspin =0.99996591305    
                             Na = 157.99855733         Nb = 156.99859141    
                            current damping = 1.400
 
          Norm of current diis error: 0.26557E-01
          max. resid. norm for Fia-block=  3.246D-03 for orbital    158a    alpha
          max. resid. fock norm         =  3.497D-03 for orbital    158a    alpha

 ITERATION  ENERGY          1e-ENERGY        2e-ENERGY     NORM[dD(SAO)]  TOL
  14  -3209.2823203504    -16703.791817     7305.3843191    0.230D-01 0.479D-13
                            Exc = -266.684853306      Eck =  7572.06917242    
                         Ntotal = 314.99714988      Nspin =0.99996631350    
                             Na = 157.99855810         Nb = 156.99859178    
                            current damping = 1.450
 
          Norm of current diis error: 0.16313E-01
          max. resid. norm for Fia-block=  2.473D-03 for orbital    157a    beta 
          max. resid. fock norm         =  2.577D-03 for orbital    157a    beta 

 ITERATION  ENERGY          1e-ENERGY        2e-ENERGY     NORM[dD(SAO)]  TOL
  15  -3209.2823813817    -16703.800716     7305.3931565    0.186D-01 0.464D-13
                            Exc = -266.687800273      Eck =  7572.08095677    
                         Ntotal = 314.99715136      Nspin =0.99996714564    
                             Na = 157.99855925         Nb = 156.99859211    
                            current damping = 1.500
 
          Norm of current diis error: 0.10919E-01
          max. resid. norm for Fia-block=  2.208D-03 for orbital    157a    beta 
          max. resid. fock norm         =  2.248D-03 for orbital    157a    beta 
          mo-orthogonalization: Cholesky decomposition

 ITERATION  ENERGY          1e-ENERGY        2e-ENERGY     NORM[dD(SAO)]  TOL
  16  -3209.2824217001    -16703.769179     7305.3615798    0.104D-01 0.449D-13
                            Exc = -266.685994423      Eck =  7572.04757422    
                         Ntotal = 314.99715154      Nspin =0.99996774656    
                             Na = 157.99855964         Nb = 156.99859190    
                            current damping = 1.550
 
          Norm of current diis error: 0.89230E-02
          max. resid. norm for Fia-block=  1.870D-03 for orbital    157a    beta 
          max. resid. fock norm         =  1.931D-03 for orbital    157a    beta 

 ITERATION  ENERGY          1e-ENERGY        2e-ENERGY     NORM[dD(SAO)]  TOL
  17  -3209.2824499498    -16703.823696     7305.4160680    0.790D-02 0.432D-13
                            Exc = -266.687375530      Eck =  7572.10344355    
                         Ntotal = 314.99715223      Nspin =0.99996826294    
                             Na = 157.99856024         Nb = 156.99859198    
                            current damping = 1.600
 
          Norm of current diis error: 0.64679E-02
          max. resid. norm for Fia-block=  2.163D-03 for orbital    157a    beta 
          max. resid. fock norm         =  2.210D-03 for orbital    157a    beta 

 ITERATION  ENERGY          1e-ENERGY        2e-ENERGY     NORM[dD(SAO)]  TOL
  18  -3209.2824750848    -16703.789551     7305.3818984    0.747D-02 0.410D-13
                            Exc = -266.686643506      Eck =  7572.06854195    
                         Ntotal = 314.99715262      Nspin =0.99996876569    
                             Na = 157.99856069         Nb = 156.99859193    
                            current damping = 1.650
 
          Norm of current diis error: 0.57814E-02
          max. resid. norm for Fia-block=  1.997D-03 for orbital    157a    beta 
          max. resid. fock norm         =  2.067D-03 for orbital    157a    beta 

 ITERATION  ENERGY          1e-ENERGY        2e-ENERGY     NORM[dD(SAO)]  TOL
  19  -3209.2824938280    -16703.835703     7305.4280309    0.982D-02 0.385D-13
                            Exc = -266.687912066      Eck =  7572.11594298    
                         Ntotal = 314.99715319      Nspin =0.99996929234    
                             Na = 157.99856124         Nb = 156.99859195    
                            current damping = 1.700
 
          Norm of current diis error: 0.52161E-02
          max. resid. norm for Fia-block=  1.500D-03 for orbital    157a    beta 
          max. resid. fock norm         =  1.537D-03 for orbital    157a    beta 

 ITERATION  ENERGY          1e-ENERGY        2e-ENERGY     NORM[dD(SAO)]  TOL
  20  -3209.2825063662    -16703.791648     7305.3839634    0.452D-02 0.366D-13
                            Exc = -266.686641364      Eck =  7572.07060476    
                         Ntotal = 314.99715350      Nspin =0.99996953613    
                             Na = 157.99856152         Nb = 156.99859198    
                            current damping = 1.750
 
          Norm of current diis error: 0.42310E-02
          max. resid. norm for Fia-block=  1.796D-03 for orbital    157a    beta 
          max. resid. fock norm         =  1.844D-03 for orbital    157a    beta 
          mo-orthogonalization: Cholesky decomposition

 ITERATION  ENERGY          1e-ENERGY        2e-ENERGY     NORM[dD(SAO)]  TOL
  21  -3209.2825186928    -16703.813593     7305.4058965    0.103D-01 0.335D-13
                            Exc = -266.687242026      Eck =  7572.09313856    
                         Ntotal = 314.99715391      Nspin =0.99996990248    
                             Na = 157.99856190         Nb = 156.99859200    
                            current damping = 1.800
 
          Norm of current diis error: 0.34108E-02
          max. resid. norm for Fia-block=  1.545D-03 for orbital    157a    beta 
          max. resid. fock norm         =  1.577D-03 for orbital    157a    beta 

 ITERATION  ENERGY          1e-ENERGY        2e-ENERGY     NORM[dD(SAO)]  TOL
  22  -3209.2825275744    -16703.795507     7305.3878013    0.103D-01 0.159D-12
                            Exc = -266.686857148     Coul =  7617.24112518    
                            exK = -45.1664667320    
                         Ntotal = 314.99715420      Nspin =0.99997017691    
                             Na = 157.99856219         Nb = 156.99859201    
                            current damping = 1.850
 
          Norm of current diis error: 0.30380E-02
          max. resid. norm for Fia-block=  1.526D-03 for orbital    157a    beta 
          max. resid. fock norm         =  1.564D-03 for orbital    157a    beta 

 ITERATION  ENERGY          1e-ENERGY        2e-ENERGY     NORM[dD(SAO)]  TOL
  23  -3209.2825349837    -16703.811375     7305.4036619    0.140D+00 0.101D-12
                            Exc = -266.687155240      Eck =  7572.09081719    
                         Ntotal = 314.99715453      Nspin =0.99997044357    
                             Na = 157.99856249         Nb = 156.99859205    
                            current damping = 1.900
 
          Norm of current diis error: 0.25787E-02
          max. resid. norm for Fia-block=  1.242D-03 for orbital    157a    beta 
          max. resid. fock norm         =  1.268D-03 for orbital    157a    beta 

 ITERATION  ENERGY          1e-ENERGY        2e-ENERGY     NORM[dD(SAO)]  TOL
  24  -3209.2825399763    -16703.787230     7305.3795118    0.191D-01 0.722D-13
                            Exc = -266.686577810      Eck =  7572.06608957    
                         Ntotal = 314.99715473      Nspin =0.99997059712    
                             Na = 157.99856267         Nb = 156.99859207    
                            current damping = 1.950
 
          Norm of current diis error: 0.26668E-02
          max. resid. norm for Fia-block=  1.040D-03 for orbital    157a    beta 
          max. resid. fock norm         =  1.067D-03 for orbital    157a    beta 

 ITERATION  ENERGY          1e-ENERGY        2e-ENERGY     NORM[dD(SAO)]  TOL
  25  -3209.2825438937    -16703.803617     7305.3958949    0.220D-01 0.609D-13
                            Exc = -266.687043390      Eck =  7572.08293830    
                         Ntotal = 314.99715492      Nspin =0.99997077314    
                             Na = 157.99856285         Nb = 156.99859208    
                            current damping = 2.000
 
          Norm of current diis error: 0.20108E-02
          max. resid. norm for Fia-block=  1.228D-03 for orbital    157a    beta 
          max. resid. fock norm         =  1.255D-03 for orbital    157a    beta 
          mo-orthogonalization: Cholesky decomposition

 ITERATION  ENERGY          1e-ENERGY        2e-ENERGY     NORM[dD(SAO)]  TOL
  26  -3209.2825476893    -16703.796407     7305.3886811    0.277D-01 0.511D-13
                            Exc = -266.686801945      Eck =  7572.07548309    
                         Ntotal = 314.99715512      Nspin =0.99997093664    
                             Na = 157.99856303         Nb = 156.99859209    
                            current damping = 2.050
 
          Norm of current diis error: 0.17784E-02
          max. resid. norm for Fia-block=  1.102D-03 for orbital    157a    beta 
          max. resid. fock norm         =  1.127D-03 for orbital    157a    beta 

 ITERATION  ENERGY          1e-ENERGY        2e-ENERGY     NORM[dD(SAO)]  TOL
  27  -3209.2825506142    -16703.802303     7305.3945744    0.145D-01 0.455D-13
                            Exc = -266.686959918      Eck =  7572.08153429    
                         Ntotal = 314.99715529      Nspin =0.99997108015    
                             Na = 157.99856319         Nb = 156.99859211    
                            current damping = 2.100
 
          Norm of current diis error: 0.15372E-02
          max. resid. norm for Fia-block=  8.942D-04 for orbital    157a    beta 
          max. resid. fock norm         =  9.103D-04 for orbital    157a    beta 

 ITERATION  ENERGY          1e-ENERGY        2e-ENERGY     NORM[dD(SAO)]  TOL
  28  -3209.2825526376    -16703.792173     7305.3844423    0.959D-02 0.419D-13
                            Exc = -266.686731522      Eck =  7572.07117387    
                         Ntotal = 314.99715539      Nspin =0.99997117805    
                             Na = 157.99856328         Nb = 156.99859211    
                            current damping = 2.150
 
          Norm of current diis error: 0.14558E-02
          max. resid. norm for Fia-block=  7.701D-04 for orbital    157a    beta 
          max. resid. fock norm         =  7.885D-04 for orbital    157a    beta 

 ITERATION  ENERGY          1e-ENERGY        2e-ENERGY     NORM[dD(SAO)]  TOL
  29  -3209.2825541894    -16703.803675     7305.3959430    0.501D-02 0.393D-13
                            Exc = -266.687005115      Eck =  7572.08294813    
                         Ntotal = 314.99715550      Nspin =0.99997128143    
                             Na = 157.99856339         Nb = 156.99859211    
                            current damping = 2.200
 
          Norm of current diis error: 0.13154E-02
          max. resid. norm for Fia-block=  6.553D-04 for orbital    157a    beta 
          max. resid. fock norm         =  6.674D-04 for orbital    157a    beta 

 ITERATION  ENERGY          1e-ENERGY        2e-ENERGY     NORM[dD(SAO)]  TOL
  30  -3209.2825553596    -16703.794568     7305.3868348    0.396D-02 0.372D-13
                            Exc = -266.686751261      Eck =  7572.07358610    
                         Ntotal = 314.99715558      Nspin =0.99997133737    
                             Na = 157.99856346         Nb = 156.99859212    
                            current damping = 2.250
 
          Norm of current diis error: 0.11357E-02
          max. resid. norm for Fia-block=  7.131D-04 for orbital    157a    beta 
          max. resid. fock norm         =  7.288D-04 for orbital    157a    beta 
          mo-orthogonalization: Cholesky decomposition

 ITERATION  ENERGY          1e-ENERGY        2e-ENERGY     NORM[dD(SAO)]  TOL
  31  -3209.2825564852    -16703.798181     7305.3904462    0.944D-02 0.344D-13
                            Exc = -266.686873584      Eck =  7572.07731982    
                         Ntotal = 314.99715566      Nspin =0.99997141459    
                             Na = 157.99856354         Nb = 156.99859212    
                            current damping = 2.300
 
          Norm of current diis error: 0.98101E-03
          max. resid. norm for Fia-block=  6.526D-04 for orbital    157a    beta 
          max. resid. fock norm         =  8.787D-04 for orbital    770a    beta 

 ITERATION  ENERGY          1e-ENERGY        2e-ENERGY     NORM[dD(SAO)]  TOL
  32  -3209.2825573810    -16703.794607     7305.3868721    0.127D-01 0.304D-13
                            Exc = -266.686764723      Eck =  7572.07363687    
                         Ntotal = 314.99715571      Nspin =0.99997147289    
                             Na = 157.99856359         Nb = 156.99859212    
                            current damping = 2.350
 
          Norm of current diis error: 0.88358E-03
          max. resid. norm for Fia-block=  5.490D-04 for orbital    157a    beta 
          max. resid. fock norm         =  1.595D-03 for orbital    770a    beta 

 ITERATION  ENERGY          1e-ENERGY        2e-ENERGY     NORM[dD(SAO)]  TOL
  33  -3209.2825580648    -16703.798754     7305.3910178    0.536D-02 0.260D-13
                            Exc = -266.686866440      Eck =  7572.07788427    
                         Ntotal = 314.99715577      Nspin =0.99997152285    
                             Na = 157.99856365         Nb = 156.99859213    
                            current damping = 2.400
 
          Norm of current diis error: 0.80442E-03
          max. resid. norm for Fia-block=  4.552D-04 for orbital    157a    beta 
          max. resid. fock norm         =  2.454D-03 for orbital    770a    beta 

 ITERATION  ENERGY          1e-ENERGY        2e-ENERGY     NORM[dD(SAO)]  TOL
  34  -3209.2825585792    -16703.792350     7305.3846133    0.372D-02 0.225D-13
                            Exc = -266.686711283      Eck =  7572.07132463    
                         Ntotal = 314.99715580      Nspin =0.99997154763    
                             Na = 157.99856367         Nb = 156.99859213    
                            current damping = 2.450
 
          Norm of current diis error: 0.77114E-03
          max. resid. norm for Fia-block=  3.841D-04 for orbital    157a    beta 
          max. resid. fock norm         =  3.701D-03 for orbital    770a    beta 

 ITERATION  ENERGY          1e-ENERGY        2e-ENERGY     NORM[dD(SAO)]  TOL
  35  -3209.2825590040    -16703.796487     7305.3887502    0.243D-01 0.201D-13
                            Exc = -266.686818153      Eck =  7572.07556832    
                         Ntotal = 314.99715583      Nspin =0.99997157599    
                             Na = 157.99856370         Nb = 156.99859213    
                            current damping = 2.500
 
          Norm of current diis error: 0.65559E-03
          max. resid. norm for Fia-block=  4.351D-04 for orbital    157a    beta 
          max. resid. fock norm         =  8.027D-03 for orbital    770a    beta 
          mo-orthogonalization: Cholesky decomposition

 ITERATION  ENERGY          1e-ENERGY        2e-ENERGY     NORM[dD(SAO)]  TOL
  36  -3209.2825593242    -16703.794262     7305.3865250    0.424D-01 0.201D-13
                            Exc = -266.686749471      Eck =  7572.07327452    
                         Ntotal = 314.99715585      Nspin =0.99997158742    
                             Na = 157.99856372         Nb = 156.99859213    
                            current damping = 2.550
 
          Norm of current diis error: 0.59230E-03
          max. resid. norm for Fia-block=  3.887D-04 for orbital    157a    beta 
          max. resid. fock norm         =  4.050D-03 for orbital    770a    beta 

 ITERATION  ENERGY          1e-ENERGY        2e-ENERGY     NORM[dD(SAO)]  TOL
  37  -3209.2825593882    -16703.795953     7305.3882159    0.123D+00 0.201D-13
                            Exc = -266.686802482      Eck =  7572.07501838    
                         Ntotal = 314.99715585      Nspin =0.99997161266    
                             Na = 157.99856373         Nb = 156.99859212    
                            current damping = 2.600
 
          Norm of current diis error: 0.53201E-03
          max. resid. norm for Fia-block=  3.240D-04 for orbital    157a    beta 
          max. resid. fock norm         =  1.078D-02 for orbital    770a    beta 

 ITERATION  ENERGY          1e-ENERGY        2e-ENERGY     NORM[dD(SAO)]  TOL
  38  -3209.2825596606    -16703.792976     7305.3852384    0.330D-01 0.203D-13
                            Exc = -266.686722359      Eck =  7572.07196080    
                         Ntotal = 314.99715585      Nspin =0.99997165130    
                             Na = 157.99856375         Nb = 156.99859210    
                            current damping = 2.650
 
          Norm of current diis error: 0.50749E-03
          max. resid. norm for Fia-block=  2.670D-04 for orbital    157a    beta 
          max. resid. fock norm         =  3.632D-03 for orbital    774a    alpha

 ITERATION  ENERGY          1e-ENERGY        2e-ENERGY     NORM[dD(SAO)]  TOL
  39  -3209.2825597597    -16703.795964     7305.3882268    0.891D-01 0.201D-13
                            Exc = -266.686795799      Eck =  7572.07502256    
                         Ntotal = 314.99715586      Nspin =0.99997167322    
                             Na = 157.99856377         Nb = 156.99859209    
                            current damping = 2.700
 
          Norm of current diis error: 0.45495E-03
          max. resid. norm for Fia-block=  2.638D-04 for orbital    157a    beta 
          max. resid. fock norm         =  4.190D-03 for orbital    774a    alpha

 ITERATION  ENERGY          1e-ENERGY        2e-ENERGY     NORM[dD(SAO)]  TOL
  40  -3209.2825598740    -16703.793489     7305.3857509    0.211D-01 0.201D-13
                            Exc = -266.686734003      Eck =  7572.07248492    
                         Ntotal = 314.99715588      Nspin =0.99997168396    
                             Na = 157.99856378         Nb = 156.99859210    
                            current damping = 2.750
 
          Norm of current diis error: 0.41716E-03
          max. resid. norm for Fia-block=  2.504D-04 for orbital    157a    beta 
          max. resid. fock norm         =  4.193D-03 for orbital    770a    beta 
          mo-orthogonalization: Cholesky decomposition

 ITERATION  ENERGY          1e-ENERGY        2e-ENERGY     NORM[dD(SAO)]  TOL
  41  -3209.2825601292    -16703.794968     7305.3872299    0.112D-01 0.201D-13
                            Exc = -266.686773143      Eck =  7572.07400302    
                         Ntotal = 314.99715590      Nspin =0.99997170848    
                             Na = 157.99856380         Nb = 156.99859209    
                            current damping = 2.800
 
          Norm of current diis error: 0.37520E-03
          max. resid. norm for Fia-block=  2.306D-04 for orbital    157a    beta 
          max. resid. fock norm         =  6.072D-03 for orbital    782a    beta 

 ITERATION  ENERGY          1e-ENERGY        2e-ENERGY     NORM[dD(SAO)]  TOL
  42  -3209.2825602533    -16703.793403     7305.3856647    0.142D-01 0.207D-13
                            Exc = -266.686729892      Eck =  7572.07239455    
                         Ntotal = 314.99715592      Nspin =0.99997170797    
                             Na = 157.99856381         Nb = 156.99859210    
                            current damping = 2.850
 
          Norm of current diis error: 0.35042E-03
          max. resid. norm for Fia-block=  1.966D-04 for orbital    157a    beta 
          max. resid. fock norm         =  4.969D-03 for orbital    770a    beta 

 ITERATION  ENERGY          1e-ENERGY        2e-ENERGY     NORM[dD(SAO)]  TOL
  43  -3209.2825603176    -16703.794957     7305.3872185    0.142D-01 0.159D-12
                            Exc = -266.686770767     Coul =  7617.24043641    
                            exK = -45.1664471330    
                         Ntotal = 314.99715593      Nspin =0.99997171583    
                             Na = 157.99856382         Nb = 156.99859211    
                            current damping = 2.900
 
          Norm of current diis error: 0.32203E-03
          max. resid. norm for Fia-block=  1.801D-04 for orbital    157a    beta 
          max. resid. fock norm         =  6.347D-03 for orbital    770a    beta 

 ITERATION  ENERGY          1e-ENERGY        2e-ENERGY     NORM[dD(SAO)]  TOL
  44  -3209.2825603911    -16703.793179     7305.3854408    0.614D+00 0.101D-12
                            Exc = -266.686725706      Eck =  7572.07216648    
                         Ntotal = 314.99715596      Nspin =0.99997173901    
                             Na = 157.99856385         Nb = 156.99859211    
                            current damping = 2.950
 
          Norm of current diis error: 0.30269E-03
          max. resid. norm for Fia-block=  1.648D-04 for orbital    157a    beta 
          max. resid. fock norm         =  6.974D-03 for orbital    770a    beta 

 ITERATION  ENERGY          1e-ENERGY        2e-ENERGY     NORM[dD(SAO)]  TOL
  45  -3209.2825604474    -16703.794453     7305.3867149    0.130D+00 0.677D-13
                            Exc = -266.686757317      Eck =  7572.07347218    
                         Ntotal = 314.99715599      Nspin =0.99997176654    
                             Na = 157.99856388         Nb = 156.99859211    
                            current damping = 3.000
 
          Norm of current diis error: 0.27406E-03
          max. resid. norm for Fia-block=  1.611D-04 for orbital    157a    beta 
          max. resid. fock norm         =  2.734D-03 for orbital    770a    beta 
          mo-orthogonalization: Cholesky decomposition

 ITERATION  ENERGY          1e-ENERGY        2e-ENERGY     NORM[dD(SAO)]  TOL
  46  -3209.2825605094    -16703.793344     7305.3856053    0.192D-01 0.597D-13
                            Exc = -266.686728703      Eck =  7572.07233402    
                         Ntotal = 314.99715601      Nspin =0.99997178076    
                             Na = 157.99856390         Nb = 156.99859212    
                            current damping = 3.050
 
          Norm of current diis error: 0.25624E-03
          max. resid. norm for Fia-block=  1.425D-04 for orbital    157a    beta 
          max. resid. fock norm         =  4.997D-04 for orbital    758a    alpha

 ITERATION  ENERGY          1e-ENERGY        2e-ENERGY     NORM[dD(SAO)]  TOL
  47  -3209.2825605499    -16703.794267     7305.3865288    0.126D-01 0.573D-13
                            Exc = -266.686752781      Eck =  7572.07328160    
                         Ntotal = 314.99715602      Nspin =0.99997179119    
                             Na = 157.99856391         Nb = 156.99859211    
                            current damping = 3.100
 
          Norm of current diis error: 0.23600E-03
          max. resid. norm for Fia-block=  1.307D-04 for orbital    157a    beta 
          max. resid. fock norm         =  3.838D-04 for orbital    758a    alpha

 ITERATION  ENERGY          1e-ENERGY        2e-ENERGY     NORM[dD(SAO)]  TOL
  48  -3209.2825605798    -16703.793170     7305.3854310    0.989D-02 0.546D-13
                            Exc = -266.686724184      Eck =  7572.07215518    
                         Ntotal = 314.99715602      Nspin =0.99997179775    
                             Na = 157.99856391         Nb = 156.99859211    
                            current damping = 3.150
 
          Norm of current diis error: 0.22390E-03
          max. resid. norm for Fia-block=  1.159D-04 for orbital    157a    beta 
          max. resid. fock norm         =  3.234D-04 for orbital    758a    beta 

 ITERATION  ENERGY          1e-ENERGY        2e-ENERGY     NORM[dD(SAO)]  TOL
  49  -3209.2825606016    -16703.794091     7305.3863529    0.628D-02 0.509D-13
                            Exc = -266.686747580      Eck =  7572.07310053    
                         Ntotal = 314.99715603      Nspin =0.99997180566    
                             Na = 157.99856392         Nb = 156.99859211    
                            current damping = 3.200
 
          Norm of current diis error: 0.20548E-03
          max. resid. norm for Fia-block=  1.139D-04 for orbital    157a    beta 
          max. resid. fock norm         =  4.165D-04 for orbital    758a    beta 

 ITERATION  ENERGY          1e-ENERGY        2e-ENERGY     NORM[dD(SAO)]  TOL
  50  -3209.2825606147    -16703.793229     7305.3854903    0.762D-02 0.450D-13
                            Exc = -266.686725613      Eck =  7572.07221593    
                         Ntotal = 314.99715603      Nspin =0.99997181089    
                             Na = 157.99856392         Nb = 156.99859211    
                            current damping = 3.250
 
          Norm of current diis error: 0.19358E-03
          max. resid. norm for Fia-block=  1.036D-04 for orbital    157a    beta 
          max. resid. fock norm         =  5.841D-04 for orbital    758a    beta 
          mo-orthogonalization: Cholesky decomposition

 ITERATION  ENERGY          1e-ENERGY        2e-ENERGY     NORM[dD(SAO)]  TOL
  51  -3209.2825606192    -16703.793894     7305.3861555    0.529D-02 0.378D-13
                            Exc = -266.686742522      Eck =  7572.07289804    
                         Ntotal = 314.99715604      Nspin =0.99997181759    
                             Na = 157.99856393         Nb = 156.99859211    
                            current damping = 3.300
 
          Norm of current diis error: 0.17876E-03
          max. resid. norm for Fia-block=  9.828D-05 for orbital    157a    beta 
          max. resid. fock norm         =  8.721D-04 for orbital    758a    beta 

 ITERATION  ENERGY          1e-ENERGY        2e-ENERGY     NORM[dD(SAO)]  TOL
  52  -3209.2825606110    -16703.793184     7305.3854453    0.573D-02 0.309D-13
                            Exc = -266.686724147      Eck =  7572.07216943    
                         Ntotal = 314.99715604      Nspin =0.99997182217    
                             Na = 157.99856393         Nb = 156.99859211    
                            current damping = 3.350
 
          Norm of current diis error: 0.16957E-03
          max. resid. norm for Fia-block=  7.388D-05 for orbital    157a    beta 
          max. resid. fock norm         =  7.425D-04 for orbital    758a    beta 

 ITERATION  ENERGY          1e-ENERGY        2e-ENERGY     NORM[dD(SAO)]  TOL
  53  -3209.2825606003    -16703.793032     7305.3852938    0.127D-02 0.276D-13
                            Exc = -266.686720204      Eck =  7572.07201405    
                         Ntotal = 314.99715604      Nspin =0.99997182611    
                             Na = 157.99856393         Nb = 156.99859211    
                            current damping = 3.400
 
          Norm of current diis error: 0.16397E-03
          max. resid. norm for Fia-block=  5.736D-05 for orbital    157a    beta 
          max. resid. fock norm         =  8.174D-04 for orbital    794a    alpha

 ITERATION  ENERGY          1e-ENERGY        2e-ENERGY     NORM[dD(SAO)]  TOL
  54  -3209.2825606819    -16703.793101     7305.3853627    0.299D+00 0.454D-13
                            Exc = -266.686721988      Eck =  7572.07208469    
                         Ntotal = 314.99715605      Nspin =0.99997182889    
                             Na = 157.99856394         Nb = 156.99859211    
                            current damping = 3.450
 
          Norm of current diis error: 0.15582E-03
          max. resid. norm for Fia-block=  7.038D-05 for orbital    157a    beta 
          max. resid. fock norm         =  1.076D-03 for orbital    758a    beta 

 ITERATION  ENERGY          1e-ENERGY        2e-ENERGY     NORM[dD(SAO)]  TOL
  55  -3209.2825607132    -16703.793710     7305.3859718    0.578D-02 0.521D-13
                            Exc = -266.686737517      Eck =  7572.07270928    
                         Ntotal = 314.99715605      Nspin =0.99997183189    
                             Na = 157.99856394         Nb = 156.99859211    
                            current damping = 3.300
 
          Norm of current diis error: 0.14473E-03
          max. resid. norm for Fia-block=  6.267D-05 for orbital    157a    beta 
          max. resid. fock norm         =  7.713D-04 for orbital    758a    beta 
          mo-orthogonalization: Cholesky decomposition

 ITERATION  ENERGY          1e-ENERGY        2e-ENERGY     NORM[dD(SAO)]  TOL
  56  -3209.2825607007    -16703.793156     7305.3854176    0.469D-02 0.444D-13
                            Exc = -266.686723260      Eck =  7572.07214085    
                         Ntotal = 314.99715605      Nspin =0.99997183377    
                             Na = 157.99856394         Nb = 156.99859211    
                            current damping = 3.350
 
          Norm of current diis error: 0.13893E-03
          max. resid. norm for Fia-block=  5.175D-05 for orbital    157a    beta 
          max. resid. fock norm         =  4.736D-04 for orbital    794a    alpha

 ITERATION  ENERGY          1e-ENERGY        2e-ENERGY     NORM[dD(SAO)]  TOL
  57  -3209.2825607368    -16703.792908     7305.3851696    0.107D-02 0.432D-13
                            Exc = -266.686716905      Eck =  7572.07188649    
                         Ntotal = 314.99715605      Nspin =0.99997183546    
                             Na = 157.99856394         Nb = 156.99859211    
                            current damping = 3.200
 
          Norm of current diis error: 0.13848E-03
          max. resid. norm for Fia-block=  5.800D-05 for orbital    157a    beta 
          max. resid. fock norm         =  7.126D-04 for orbital    794a    alpha

 ITERATION  ENERGY          1e-ENERGY        2e-ENERGY     NORM[dD(SAO)]  TOL
  58  -3209.2825607250    -16703.793485     7305.3857460    0.101D-01 0.455D-13
                            Exc = -266.686731634      Eck =  7572.07247765    
                         Ntotal = 314.99715605      Nspin =0.99997183909    
                             Na = 157.99856394         Nb = 156.99859211    
                            current damping = 3.250
 
          Norm of current diis error: 0.12378E-03
          max. resid. norm for Fia-block=  4.599D-05 for orbital    157a    beta 
          max. resid. fock norm         =  2.335D-04 for orbital    794a    alpha

 ITERATION  ENERGY          1e-ENERGY        2e-ENERGY     NORM[dD(SAO)]  TOL
  59  -3209.2825607320    -16703.793674     7305.3859350    0.186D-02 0.444D-13
                            Exc = -266.686736372      Eck =  7572.07267135    
                         Ntotal = 314.99715605      Nspin =0.99997184169    
                             Na = 157.99856395         Nb = 156.99859210    
                            current damping = 3.100
 
          Norm of current diis error: 0.12083E-03
          max. resid. norm for Fia-block=  4.190D-05 for orbital    157a    beta 
          max. resid. fock norm         =  2.120D-04 for orbital    758a    beta 

 ITERATION  ENERGY          1e-ENERGY        2e-ENERGY     NORM[dD(SAO)]  TOL
  60  -3209.2825607381    -16703.793522     7305.3857834    0.171D-01 0.454D-13
                            Exc = -266.686732407      Eck =  7572.07251577    
                         Ntotal = 314.99715605      Nspin =0.99997184365    
                             Na = 157.99856395         Nb = 156.99859210    
                            current damping = 3.150
 
          Norm of current diis error: 0.11411E-03
          max. resid. norm for Fia-block=  5.267D-05 for orbital    157a    beta 
          max. resid. fock norm         =  4.863D-04 for orbital    758a    beta 
          mo-orthogonalization: Cholesky decomposition

 ITERATION  ENERGY          1e-ENERGY        2e-ENERGY     NORM[dD(SAO)]  TOL
  61  -3209.2825607454    -16703.793106     7305.3853669    0.528D-02 0.456D-13
                            Exc = -266.686721783      Eck =  7572.07208864    
                         Ntotal = 314.99715605      Nspin =0.99997184594    
                             Na = 157.99856395         Nb = 156.99859210    
                            current damping = 3.000
 
          Norm of current diis error: 0.10894E-03
          max. resid. norm for Fia-block=  4.630D-05 for orbital    157a    beta 
          max. resid. fock norm         =  3.329D-04 for orbital    758a    beta 

 ITERATION  ENERGY          1e-ENERGY        2e-ENERGY     NORM[dD(SAO)]  TOL
  62  -3209.2825607431    -16703.793496     7305.3857568    0.593D-02 0.443D-13
                            Exc = -266.686731741      Eck =  7572.07248856    
                         Ntotal = 314.99715605      Nspin =0.99997184894    
                             Na = 157.99856395         Nb = 156.99859210    
                            current damping = 3.050
 
          Norm of current diis error: 0.10206E-03
          max. resid. norm for Fia-block=  3.845D-05 for orbital    157a    beta 
          max. resid. fock norm         =  2.441D-04 for orbital    758a    beta 

 ITERATION  ENERGY          1e-ENERGY        2e-ENERGY     NORM[dD(SAO)]  TOL
  63  -3209.2825607412    -16703.793596     7305.3858578    0.412D-02 0.433D-13
                            Exc = -266.686734239      Eck =  7572.07259201    
                         Ntotal = 314.99715605      Nspin =0.99997185147    
                             Na = 157.99856395         Nb = 156.99859210    
                            current damping = 2.900
 
          Norm of current diis error: 0.99477E-04
          max. resid. norm for Fia-block=  3.455D-05 for orbital    157a    beta 
          max. resid. fock norm         =  2.374D-04 for orbital    758a    beta 

 ITERATION  ENERGY          1e-ENERGY        2e-ENERGY     NORM[dD(SAO)]  TOL
  64  -3209.2825607611    -16703.793436     7305.3856974    0.412D-02 0.159D-12
                            Exc = -266.686730066     Coul =  7617.23886505    
                            exK = -45.1664375594    
                         Ntotal = 314.99715605      Nspin =0.99997185326    
                             Na = 157.99856395         Nb = 156.99859210    
                            current damping = 2.950
 
          Norm of current diis error: 0.92820E-04
          max. resid. norm for Fia-block=  4.663D-05 for orbital    157a    beta 
          max. resid. fock norm         =  1.358D-03 for orbital    758a    beta 

 ITERATION  ENERGY          1e-ENERGY        2e-ENERGY     NORM[dD(SAO)]  TOL
  65  -3209.2825607691    -16703.793079     7305.3853400    0.741D-01 0.101D-12
                            Exc = -266.686720986      Eck =  7572.07206096    
                         Ntotal = 314.99715606      Nspin =0.99997185355    
                             Na = 157.99856396         Nb = 156.99859210    
                            current damping = 2.800
 
          Norm of current diis error: 0.87505E-04
          max. resid. norm for Fia-block=  3.674D-05 for orbital    157a    beta 
          max. resid. fock norm         =  5.967D-04 for orbital    758a    beta 
          mo-orthogonalization: Cholesky decomposition

 ITERATION  ENERGY          1e-ENERGY        2e-ENERGY     NORM[dD(SAO)]  TOL
  66  -3209.2825607667    -16703.793420     7305.3856813    0.104D-01 0.776D-13
                            Exc = -266.686729695      Eck =  7572.07241097    
                         Ntotal = 314.99715606      Nspin =0.99997185511    
                             Na = 157.99856396         Nb = 156.99859210    
                            current damping = 2.850
 
          Norm of current diis error: 0.82286E-04
          max. resid. norm for Fia-block=  3.154D-05 for orbital    157a    beta 
          max. resid. fock norm         =  4.812D-04 for orbital    758a    beta 

 ITERATION  ENERGY          1e-ENERGY        2e-ENERGY     NORM[dD(SAO)]  TOL
  67  -3209.2825607671    -16703.793501     7305.3857624    0.489D-02 0.632D-13
                            Exc = -266.686731690      Eck =  7572.07249405    
                         Ntotal = 314.99715606      Nspin =0.99997185613    
                             Na = 157.99856396         Nb = 156.99859210    
                            current damping = 2.700
 
          Norm of current diis error: 0.80241E-04
          max. resid. norm for Fia-block=  2.794D-05 for orbital    157a    beta 
          max. resid. fock norm         =  2.940D-04 for orbital    758a    beta 

 ITERATION  ENERGY          1e-ENERGY        2e-ENERGY     NORM[dD(SAO)]  TOL
  68  -3209.2825607712    -16703.793354     7305.3856149    0.615D-02 0.515D-13
                            Exc = -266.686727858      Eck =  7572.07234275    
                         Ntotal = 314.99715607      Nspin =0.99997185707    
                             Na = 157.99856396         Nb = 156.99859210    
                            current damping = 2.750
 
          Norm of current diis error: 0.74118E-04
          max. resid. norm for Fia-block=  3.819D-05 for orbital    157a    beta 
          max. resid. fock norm         =  8.727D-04 for orbital    758a    beta 

 ITERATION  ENERGY          1e-ENERGY        2e-ENERGY     NORM[dD(SAO)]  TOL
  69  -3209.2825607828    -16703.793048     7305.3853094    0.493D-01 0.454D-13
                            Exc = -266.686720130      Eck =  7572.07202956    
                         Ntotal = 314.99715607      Nspin =0.99997185823    
                             Na = 157.99856396         Nb = 156.99859211    
                            current damping = 2.600
 
          Norm of current diis error: 0.69385E-04
          max. resid. norm for Fia-block=  2.914D-05 for orbital    157a    beta 
          max. resid. fock norm         =  5.621D-04 for orbital    758a    beta 

 ITERATION  ENERGY          1e-ENERGY        2e-ENERGY     NORM[dD(SAO)]  TOL
  70  -3209.2825607802    -16703.793340     7305.3856015    0.930D-02 0.456D-13
                            Exc = -266.686727578      Eck =  7572.07232908    
                         Ntotal = 314.99715607      Nspin =0.99997185997    
                             Na = 157.99856397         Nb = 156.99859211    
                            current damping = 2.650
 
          Norm of current diis error: 0.65217E-04
          max. resid. norm for Fia-block=  2.525D-05 for orbital    157a    beta 
          max. resid. fock norm         =  3.426D-04 for orbital    758a    beta 
          mo-orthogonalization: Cholesky decomposition

 ITERATION  ENERGY          1e-ENERGY        2e-ENERGY     NORM[dD(SAO)]  TOL
  71  -3209.2825607828    -16703.793405     7305.3856662    0.471D-02 0.455D-13
                            Exc = -266.686729157      Eck =  7572.07239534    
                         Ntotal = 314.99715607      Nspin =0.99997186132    
                             Na = 157.99856397         Nb = 156.99859210    
                            current damping = 2.500
 
          Norm of current diis error: 0.63578E-04
          max. resid. norm for Fia-block=  2.221D-05 for orbital    157a    beta 
          max. resid. fock norm         =  1.859D-04 for orbital    758a    alpha

 ITERATION  ENERGY          1e-ENERGY        2e-ENERGY     NORM[dD(SAO)]  TOL
  72  -3209.2825607833    -16703.793275     7305.3855366    0.299D-02 0.455D-13
                            Exc = -266.686725789      Eck =  7572.07226243    
                         Ntotal = 314.99715607      Nspin =0.99997186242    
                             Na = 157.99856397         Nb = 156.99859210    
                            current damping = 2.550
 
          Norm of current diis error: 0.58180E-04
          max. resid. norm for Fia-block=  3.076D-05 for orbital    157a    beta 
          max. resid. fock norm         =  6.150D-04 for orbital    867a    beta 

 ITERATION  ENERGY          1e-ENERGY        2e-ENERGY     NORM[dD(SAO)]  TOL
  73  -3209.2825607946    -16703.793024     7305.3852848    0.354D-01 0.454D-13
                            Exc = -266.686719447      Eck =  7572.07200424    
                         Ntotal = 314.99715607      Nspin =0.99997186426    
                             Na = 157.99856397         Nb = 156.99859210    
                            current damping = 2.400
 
          Norm of current diis error: 0.54123E-04
          max. resid. norm for Fia-block=  2.266D-05 for orbital    157a    beta 
          max. resid. fock norm         =  3.493D-04 for orbital    867a    beta 

 ITERATION  ENERGY          1e-ENERGY        2e-ENERGY     NORM[dD(SAO)]  TOL
  74  -3209.2825607948    -16703.793274     7305.3855355    0.652D-02 0.469D-13
                            Exc = -266.686725823      Eck =  7572.07226127    
                         Ntotal = 314.99715607      Nspin =0.99997186642    
                             Na = 157.99856397         Nb = 156.99859210    
                            current damping = 2.450
 
          Norm of current diis error: 0.50902E-04
          max. resid. norm for Fia-block=  3.084D-05 for orbital    157a    beta 
          max. resid. fock norm         =  4.388D-04 for orbital    782a    alpha

 ITERATION  ENERGY          1e-ENERGY        2e-ENERGY     NORM[dD(SAO)]  TOL
  75  -3209.2825607868    -16703.793096     7305.3853568    0.119D-01 0.454D-13
                            Exc = -266.686721190      Eck =  7572.07207802    
                         Ntotal = 314.99715607      Nspin =0.99997186952    
                             Na = 157.99856397         Nb = 156.99859210    
                            current damping = 2.500
 
          Norm of current diis error: 0.45030E-04
          max. resid. norm for Fia-block=  2.025D-05 for orbital    157a    beta 
          max. resid. fock norm         =  3.127D-04 for orbital    782a    alpha
          mo-orthogonalization: Cholesky decomposition

 ITERATION  ENERGY          1e-ENERGY        2e-ENERGY     NORM[dD(SAO)]  TOL
  76  -3209.2825607997    -16703.792989     7305.3852499    0.368D-02 0.456D-13
                            Exc = -266.686718458      Eck =  7572.07196839    
                         Ntotal = 314.99715607      Nspin =0.99997187137    
                             Na = 157.99856397         Nb = 156.99859210    
                            current damping = 2.350
 
          Norm of current diis error: 0.43574E-04
          max. resid. norm for Fia-block=  2.442D-05 for orbital    157a    beta 
          max. resid. fock norm         =  4.188D-04 for orbital    782a    alpha

 ITERATION  ENERGY          1e-ENERGY        2e-ENERGY     NORM[dD(SAO)]  TOL
  77  -3209.2825608045    -16703.793208     7305.3854695    0.307D-01 0.455D-13
                            Exc = -266.686724140      Eck =  7572.07219363    
                         Ntotal = 314.99715607      Nspin =0.99997187447    
                             Na = 157.99856397         Nb = 156.99859210    
                            current damping = 2.400
 
          Norm of current diis error: 0.39399E-04
          max. resid. norm for Fia-block=  2.528D-05 for orbital    157a    beta 
          max. resid. fock norm         =  5.261D-04 for orbital    770a    beta 

 ITERATION  ENERGY          1e-ENERGY        2e-ENERGY     NORM[dD(SAO)]  TOL
  78  -3209.2825607921    -16703.793022     7305.3852836    0.208D-01 0.455D-13
                            Exc = -266.686719300      Eck =  7572.07200285    
                         Ntotal = 314.99715607      Nspin =0.99997187606    
                             Na = 157.99856397         Nb = 156.99859210    
                            current damping = 2.450
 
          Norm of current diis error: 0.35130E-04
          max. resid. norm for Fia-block=  1.601D-05 for orbital    157a    beta 
          max. resid. fock norm         =  2.409D-04 for orbital    758a    beta 

 ITERATION  ENERGY          1e-ENERGY        2e-ENERGY     NORM[dD(SAO)]  TOL
  79  -3209.2825608067    -16703.792939     7305.3852002    0.234D-02 0.464D-13
                            Exc = -266.686717152      Eck =  7572.07191733    
                         Ntotal = 314.99715607      Nspin =0.99997187627    
                             Na = 157.99856397         Nb = 156.99859210    
                            current damping = 2.300
 
          Norm of current diis error: 0.34756E-04
          max. resid. norm for Fia-block=  1.862D-05 for orbital    157a    beta 
          max. resid. fock norm         =  3.578D-04 for orbital    755a    beta 

 ITERATION  ENERGY          1e-ENERGY        2e-ENERGY     NORM[dD(SAO)]  TOL
  80  -3209.2825608007    -16703.793143     7305.3854047    0.125D-01 0.456D-13
                            Exc = -266.686722413      Eck =  7572.07212709    
                         Ntotal = 314.99715607      Nspin =0.99997187728    
                             Na = 157.99856397         Nb = 156.99859210    
                            current damping = 2.350
 
          Norm of current diis error: 0.30101E-04
          max. resid. norm for Fia-block=  1.321D-05 for orbital    157a    beta 
          max. resid. fock norm         =  2.807D-04 for orbital    758a    alpha
          mo-orthogonalization: Cholesky decomposition

 ENERGY CONVERGED !

          Overall gridpoints after grid construction =        346829

 ITERATION  ENERGY          1e-ENERGY        2e-ENERGY     NORM[dD(SAO)]  TOL
  81  -3209.2824353803    -16703.793177     7305.3855633    0.688D-02 0.455D-13
                            Exc = -266.686597837      Eck =  7572.07216112    
                         Ntotal = 315.00029126      Nspin = 1.0000131398    
                             Na = 158.00015220         Nb = 157.00013906    
                            current damping = 2.400
 
          Norm of current diis error: 0.29172E-04
          max. resid. norm for Fia-block=  9.848D-06 for orbital    157a    beta 
          max. resid. fock norm         =  9.887D-05 for orbital    758a    alpha

 End of SCF iterations

   convergence criteria satisfied after    81 iterations


   *************************************************************************
   y                                                                        
   *************************************************************************


                  ------------------------------------------ 
                 |  total energy      =  -3209.28243538027  |
                  ------------------------------------------ 
                 :  kinetic energy    =   3198.51954311667  :
                 :  potential energy  =  -6407.80197849694  :
                 :  virial theorem    =      1.99664632438  :
                 :  wavefunction norm =      1.00000000000  :
                  .......................................... 


 <geterg> : there is no data group $energy 


 <skperg> : $end is missing 


 orbitals $uhfmo_beta  will be written to file beta

 orbitals $uhfmo_alpha  will be written to file alpha
 
 alpha: 

    irrep                154a        155a        156a        157a        158a   
 eigenvalues H         -0.32281    -0.31870    -0.31188    -0.29717    -0.27597
            eV          -8.7842     -8.6723     -8.4868     -8.0864     -7.5096
 occupation              1.0000      1.0000      1.0000      1.0000      1.0000

    irrep                159a        160a        161a        162a        163a   
 eigenvalues H         -0.18632    -0.17910    -0.15873    -0.15247    -0.14194
            eV          -5.0700     -4.8737     -4.3192     -4.1489     -3.8623
 
 beta:  

    irrep                153a        154a        155a        156a        157a   
 eigenvalues H         -0.31299    -0.30538    -0.30130    -0.29643    -0.29171
            eV          -8.5170     -8.3099     -8.1987     -8.0664     -7.9380
 occupation              1.0000      1.0000      1.0000      1.0000      1.0000

    irrep                158a        159a        160a        161a        162a   
 eigenvalues H         -0.18853    -0.17828    -0.15886    -0.15248    -0.14160
            eV          -5.1301     -4.8512     -4.3228     -4.1493     -3.8532
 

                                             _ _ _ 
  IRREP     alpha occ.     beta occ.      tr(D*D-D)


 a        158.00000000   157.00000000    -0.25795450

   -------------------------------------------------

   sum    158.00000000   157.00000000    -0.25795450

 <S*S>     0.76590901

 
 
 
 ==============================================================================
                           electrostatic moments
 ==============================================================================

 reference point for electrostatic moments:    0.00000   0.00000   0.00000

 
              nuc           elec       ->  total
 ------------------------------------------------------------------------------
                          charge      
 ------------------------------------------------------------------------------
         316.000000    -315.000000       1.000000
 a-b                                     1.000000
 
 ------------------------------------------------------------------------------
                       dipole moment  
 ------------------------------------------------------------------------------
   x   -2074.118800    2065.964301      -8.154499
   y     142.547662    -143.290691      -0.743028
   z     -36.892406      37.317152       0.424746
 
   | dipole moment | =     8.1993 a.u. =    20.8405 debye 
 
 ------------------------------------------------------------------------------
                     quadrupole moment
 ------------------------------------------------------------------------------
  xx   18949.121228  -19043.859060     -94.737832
  yy    4665.348613   -4824.852262    -159.503648
  zz    7171.238253   -7285.509355    -114.271102
  xy   -2162.866245    2165.305162       2.438917
  xz    1395.146433   -1395.374368      -0.227935
  yz   -1693.278862    1673.550888     -19.727974
 
     1/3  trace=    -122.837527
     anisotropy=      67.057073
 
 ==============================================================================
 
HOMO-LUMO Separation
 HOMO         :   -0.27597196 H =     -7.50958 eV
 LUMO         :   -0.18852721 H =     -5.13009 eV
 HOMO-LUMO gap:    0.08744475 H =     +2.37949 eV
 
 ==============================================================================


    ------------------------------------------------------------------------
         total  cpu-time :   6 days  2 hours 28 minutes and 13 seconds
         total wall-time : 18 hours 23 minutes and 56 seconds
    ------------------------------------------------------------------------

   ****  ridft : all done  ****


    2024-11-26 10:30:25.090 

 ridft ended normally
