# Supplementary material for: Electronic Effects Drive Selectivity in CO2 Reduction Catalysis by Heptacoordinated Cobalt Complexes
Source: Inorg Chem. 2026 May 21;65(22):12678–92. doi: 10.1021/acs.inorgchem.6c01633 (PMC13250995; doi:10.1021/acs.inorgchem.6c01633)
Supplement: Supplementary file 2 [file ic6c01633_si_002.zip › backup_paper_acscat_Co/Co0MeOLCOOH/doublet/py_det_backward/vacuo/EN/PBE0/SP_PBE0.out]

  ========================================================================
                license information 
 Customer : 200000000357083
 ID       : LKO2626211

 License file is VALID, continuing with full version
  ========================================================================

   OpenMP run-time library returned nthreads =  8

 ridft (centipede30) : TURBOMOLE rev. V7-7 compiled 26 Oct 2022 at 08:57:28
 Copyright (C) 2022 TURBOMOLE GmbH, Karlsruhe


    2024-11-25 16:05:14.052 


                                  r i d f t

                        DFT program with RI approximation 
                                for coulomb part 


                                                 
                                 References:     
                                                 
          TURBOMOLE:                             
              R. Ahlrichs, M. Baer, M. Haeser, H. Horn, and
              C. Koelmel
              Electronic structure calculations on workstation
              computers: the program system TURBOMOLE
              Chem. Phys. Lett. 162: 165 (1989)
          Density Functional:                              
              O. Treutler and R. Ahlrichs                      
              Efficient Molecular Numerical Integration Schemes
              J. Chem. Phys. 102: 346 (1995)                   
          Parallel Version:                                
              Performance of parallel TURBOMOLE for Density    
              Functional Calculations                          
              M. v. Arnim and R. Ahlrichs                      
              J. Comp. Chem. 19: 1746 (1998)                   
          RI-J Method:                                     
              Auxiliary Basis Sets to approximate Coulomb      
              Potentials                                       
              Chem. Phys. Lett. 240: 283 (1995)                
              K. Eichkorn, O. Treutler, H. Oehm, M. Haeser     
              and R. Ahlrichs                                  
              Chem. Phys. Lett. 242: 652 (1995)                
                                                           
              Auxiliary Basis Sets for Main Row Atoms and their
              Use to approximate Coulomb Potentials            
              K. Eichkorn, F. Weigend, O. Treutler and         
              R. Ahlrichs                                      
              Theo. Chem. Acc. 97: 119 (1997)                   
                                                           
              Accurate Coulomb-fitting basis sets for H to Rn 
              F. Weigend                                        
              Phys. Chem. Chem. Phys. 8: 1057 (2006)            
                                                           
          Multipole accelerated RI-J (MARI-J):             
              Fast evaluation of the Coulomb potential for     
              electron densities using multipole accelerated   
              resolution of identity approximation             
              M. Sierka, A. Hogekamp and R. Ahlrichs           
              J. Chem. Phys. 118: 9136 (2003)                  
          RI-JK Method:                                     
              A fully direct RI-HF algorithm: Implementation,
              optimised auxiliary basis sets, demonstration of
              accuracy and efficiency                         
              F. Weigend                                      
              Phys. Chem. Chem. Phys. 4: 4285 (2002)           
          Two-component HF and DFT with spin-orbit coupling:  
              Self-consistent treatment of spin-orbit         
              interactions with efficient Hartree-Fock and    
              density functional methods                      
              M. K. Armbruster, F. Weigend, C. van Wüllen and 
              W. Klopper                                      
              Phys. Chem. Chem. Phys. 10: 1748 (2008)         
          Two-component difference density and DIIS algorithm 
              Efficient two-component self-consistent field   
              procedures and gradients: implementation in     
              TURBOMOLE and application to Au20-              
              A. Baldes, F. Weigend                           
              Mol. Phys. 111: 2617 (2013)                     
          Relativistic all-electron 2c calculations           
              An efficient implementation of two-component    
              relativistic exact-decoupling methods for large 
              molecules                                       
              D. Peng, N. Middendorf, F. Weigend, M. Reiher   
              J. Chem. Phys. 138: 184105 (2013)               
          Finite nucleus model and SNSO approximation         
              Efficient implementation of one- and two-       
              component analytical energy gradients in exact  
              two-component theory                            
              Y. J. Franzke, N. Middendorf, F. Weigend        
              J. Chem. Phys. 148: 104110 (2018)               
          Grids for all-electron relativistic methods         
              Error-consistent segmented contracted all-      
              electron relativistic basis sets of double-     
              and triple-zeta quality for NMR shielding       
              constants                                       
              Y. J. Franzke, R. Tress, T. M. Pazdera,         
              F. Weigend                                      
              Phys. Chem. Chem. Phys. 21: 166658 (2019)       
          Seminumerical exchange algorithms                   
              Seminumerical calculation of the Hartree-Fock   
              exchange matirx: Application to two-component   
              procedures and efficient evaluation of local    
              hybrid functionsl                               
               P. Plessow, F. Weigend,                        
              J. Comput. Chem. 33: 810 (2012)                 
          Improved seminumerical algorithms                   
              C. Holzer,                                      
              J. Chem. Phys. 153 (2020), 184115               
                                         


          OpenMP Shared-Memory Parallelization:  8 CPUs.

            By: Christof Holzer and Yannick J. Franzke


              +--------------------------------------------------+
              |      general information about current run       |
              +--------------------------------------------------+

 
 PBE0 hybrid functional
 exchange:    3/4 (LDA+PBE) + 1/4 HF
 correlation: LDA (PW) + PBE
 A Hybrid-DFT calculation using the RI-J approximation will be carried out.
 Allocatable memory for RI due to $ricore (MB):                   500

   *************************************************************************
   y                                                                        
   *************************************************************************


              +--------------------------------------------------+
              | Atomic coordinate, charge and isotop information |
              +--------------------------------------------------+

                    atomic coordinates            atom    charge  isotop
         -7.32179815    2.00104854    0.41672187    co    27.000     0
          0.24614886   -2.01250131    1.23050245    n      7.000     0
          0.10564743   -2.07766341    3.75691644    c      6.000     0
          0.31055842   -3.94227678    4.62429234    h      1.000     0
         -0.27099405    0.06140631    5.25746998    c      6.000     0
         -0.38512263   -0.10726271    7.30681642    h      1.000     0
         -0.45114704    2.40163918    4.06320694    c      6.000     0
         -0.71207448    4.12972264    5.15367639    h      1.000     0
         -0.26466859    2.50176205    1.43724368    c      6.000     0
         -0.33308685    4.31727644    0.46721116    h      1.000     0
          0.04196353    0.24701868    0.07596467    c      6.000     0
         -7.95862140    2.35213454   -3.16497491    n      7.000     0
         -6.14580316    2.98184807   -4.83974090    c      6.000     0
         -6.67763356    3.41727614   -7.37435469    c      6.000     0
         -5.13908754    3.89430349   -8.64933996    h      1.000     0
         -9.18759389    3.17827667   -8.21336228    c      6.000     0
         -9.97229639    3.56216864  -10.60011817    o      8.000     0
        -11.04993670    2.45165292   -6.46771606    c      6.000     0
        -12.98487782    2.22027199   -7.12185184    h      1.000     0
        -10.38728420    2.05271686   -3.96107551    c      6.000     0
        -11.01460427    0.92608245    0.33267321    n      7.000     0
        -12.43963728    0.17824533    2.29447961    c      6.000     0
        -11.46398777   -0.04616553    4.09507657    h      1.000     0
        -15.01954504   -0.27827555    2.08210402    c      6.000     0
        -16.09288548   -0.88096505    3.73136611    h      1.000     0
        -16.18171690    0.06141479   -0.26245662    c      6.000     0
        -18.20078707   -0.26714952   -0.49502268    h      1.000     0
        -14.71539813    0.83490922   -2.30452004    c      6.000     0
        -15.57381974    1.11887899   -4.15283539    h      1.000     0
        -12.13163872    1.25117525   -1.95804156    c      6.000     0
         -6.83197241    1.71386503    3.98983577    n      7.000     0
         -7.05606032    3.56297348    5.74120221    c      6.000     0
         -7.20859549    5.47792065    5.01772009    h      1.000     0
         -7.06154271    3.07890364    8.32016581    c      6.000     0
         -7.23663188    4.64846982    9.63911816    h      1.000     0
         -6.84498995    0.58734842    9.16391997    c      6.000     0
         -6.86578753    0.14387423   11.17408909    h      1.000     0
         -6.56665173   -1.32012225    7.37798696    c      6.000     0
         -6.33799732   -3.27269804    7.97945815    h      1.000     0
         -6.52915337   -0.72166817    4.80608425    c      6.000     0
         -5.76063532   -1.49397250    0.45297433    n      7.000     0
         -4.77296666   -2.94797215   -1.41673709    c      6.000     0
         -4.30424479   -5.50352340   -1.05963306    c      6.000     0
         -3.47674932   -6.62888615   -2.57086624    h      1.000     0
         -4.81053991   -6.65178289    1.27077216    c      6.000     0
         -4.38503188   -9.15328418    1.43600422    o      8.000     0
         -5.61016796   -5.10806035    3.26136289    c      6.000     0
         -5.87215465   -5.86044826    5.15210134    h      1.000     0
         -5.99993480   -2.54469604    2.79018136    c      6.000     0
         -2.41257302    0.42758614   -4.00532911    n      7.000     0
          0.07181696    0.20535674   -2.79341749    c      6.000     0
          1.24293923    1.76988106   -3.51247109    h      1.000     0
          0.93130816   -1.58535254   -3.39949524    h      1.000     0
         -3.53305925    2.94334207   -3.76563507    c      6.000     0
         -3.69207272    3.59375722   -1.77833497    h      1.000     0
         -2.29227856    4.29592263   -4.75184138    h      1.000     0
         -4.02415443   -1.79914012   -3.95191772    c      6.000     0
         -5.73437875   -1.40778569   -5.06246257    h      1.000     0
         -3.01113896   -3.29860717   -4.97644317    h      1.000     0
         -8.12604617    4.30334135  -12.45418708    c      6.000     0
         -4.81155519  -10.36836880    3.82475281    c      6.000     0
         -9.17819477    4.52779892  -14.21817811    h      1.000     0
         -6.67735616    2.83042830  -12.68285533    h      1.000     0
         -7.23829399    6.10807182  -11.92959912    h      1.000     0
         -4.38847260  -12.36685724    3.51318509    h      1.000     0
         -6.79206693  -10.15565508    4.42189370    h      1.000     0
         -3.53791211   -9.60516029    5.28123121    h      1.000     0
         -7.87881636    5.51509662    0.56347079    c      6.000     0
        -10.32245182    6.37321256    0.43121435    o      8.000     0
         -6.11232056    7.00262429    0.70042561    o      8.000     0
        -10.22591902    8.23132853    0.42354797    h      1.000     0
 
       center of nuclear mass  :   -6.58958522    0.48821696   -0.10584355
       center of nuclear charge:   -6.56366709    0.45110020   -0.11674812

              +--------------------------------------------------+
              |               basis set information              |
              +--------------------------------------------------+

              we will work with the 1s 3p 5d 7f 9g ... basis set
              ...i.e. with spherical basis functions...

   type   atoms  prim   cont   basis
   ---------------------------------------------------------------------------
    co       1     95     48   def2-TZVPD   [6s5p4d1f|17s12p7d1f]
    n        6     52     37   def2-TZVPD   [6s3p3d1f|12s6p3d1f]
    c       31     52     37   def2-TZVPD   [6s3p3d1f|12s6p3d1f]
    h       29     11      9   def2-TZVPD   [3s2p|5s2p]
    o        4     55     40   def2-TZVPD   [6s4p3d1f|12s7p3d1f]
   ---------------------------------------------------------------------------
   total:   71   2558   1838
   ---------------------------------------------------------------------------

   total number of primitive shells          :  111
   total number of contracted shells         :  698
   total number of cartesian basis functions : 2091
   total number of SCF-basis functions       : 1838


 integral neglect threshold       :  0.16E-12
 integral storage threshold THIZE :  0.10E-04
 integral storage threshold THIME :         5

 RI-J AUXILIARY BASIS SET information:

              we will work with the 1s 3p 5d 7f 9g ... basis set
              ...i.e. with spherical basis functions...

   type   atoms  prim   cont   basis
   ---------------------------------------------------------------------------
    co       1    107     89   def2-TZVPD   [8s5p5d2f3g|19s5p5d3f3g]
    n        6     70     49   def2-TZVPD   [6s4p3d1f1g|12s5p4d2f1g]
    c       31     70     49   def2-TZVPD   [6s4p3d1f1g|12s5p4d2f1g]
    h       29     16     11   def2-TZVPD   [3s1p1d|5s2p1d]
    o        4     70     49   def2-TZVPD   [6s4p3d1f1g|12s5p4d2f1g]
   ---------------------------------------------------------------------------
   total:   71   3441   2417
   ---------------------------------------------------------------------------

   total number of primitive shells          :  115
   total number of contracted shells         :  783
   total number of cartesian basis functions : 2967
   total number of SCF-basis functions       : 2417


 symmetry group of the molecule :   c1 

 the group has the following generators :
   c1(z)

    1 symmetry operations found

 there are 1 real representations :   a   

 maximum number of shells which are related by symmetry :  1

  
           ------------------
           density functional
           ------------------
 PBE0 hybrid functional
 exchange:    3/4 (LDA+PBE) + 1/4 HF
 correlation: LDA (PW) + PBE
 iterations will be done with small grid
  
 spherical integration : Lebedev's spherical grid
 spherical gridsize    :                     3
    i.e. gridpoints    :                   302
  maximum batchsize    :                   100
 value for diffuse not defined
 radial integration    : Chebyshev 2nd kind (scaling 3)
 radial gridsize       :                     3
 integration cells     :                    71
 partition function    : becke
 partition sharpness   :                     3
  

 biggest AO integral is expected to be    16.578513373

          ------------------------
          nuclear repulsion energy  :   6189.33795779    
          ------------------------

  _________________________________
 |                                 |
 |         DFTD3 V3.1 Rev 0        |
 | S.Grimme, University Bonn       |
 |            June  2014           |
 |   see standalone version        |
 |       dftd3 -h for options      |
 |_________________________________|
 
 Please cite DFT-D3 work done with this code as:
 S. Grimme, J. Antony, S. Ehrlich and H. Krieg,
 J. Chem. Phys, 132 (2010), 154104.
 If used with BJ-damping cite also
 S. Grimme, S. Ehrlich and L. Goerigk,
 J. Comput. Chem. 32 (2011), 1456-1465
 For DFT-D2 the reference is
 S. Grimme, J. Comput. Chem., 27 (2006), 1787-1799
 
C6 coefficients used:
                     2  C6 for element                      1
Z=  1 CN= 0.912     C6(AA)=    3.03
Z=  1 CN= 0.000     C6(AA)=    7.59
                     5  C6 for element                      6
Z=  6 CN= 0.000     C6(AA)=   49.11
Z=  6 CN= 0.987     C6(AA)=   43.25
Z=  6 CN= 1.998     C6(AA)=   29.36
Z=  6 CN= 2.999     C6(AA)=   25.78
Z=  6 CN= 3.984     C6(AA)=   18.21
                     4  C6 for element                      7
Z=  7 CN= 0.000     C6(AA)=   25.27
Z=  7 CN= 0.994     C6(AA)=   22.12
Z=  7 CN= 2.014     C6(AA)=   19.68
Z=  7 CN= 2.990     C6(AA)=   15.58
                     3  C6 for element                      8
Z=  8 CN= 0.000     C6(AA)=   15.51
Z=  8 CN= 0.993     C6(AA)=   12.82
Z=  8 CN= 1.989     C6(AA)=   10.37
                     4  C6 for element                     27
Z= 27 CN= 0.000     C6(AA)=  532.78
Z= 27 CN= 1.715     C6(AA)=  186.55
Z= 27 CN= 2.926     C6(AA)=  148.07
Z= 27 CN= 7.779     C6(AA)=  118.29

#           XYZ [au]              R0(AA) [Ang.]  CN          C6(AA)     C8(AA)   C10(AA) [au]
  1  -7.32180   2.00105   0.41672   co  1.028  5.126       148.1     13018.4   1402199.4
  2   0.24615  -2.01250   1.23050   n   0.515  2.151        19.4       428.6     11581.7
  3   0.10565  -2.07766   3.75692   c   0.590  3.193        25.1       725.0     25686.2
  4   0.31056  -3.94228   4.62429   h   0.381  1.002         3.1        37.3       553.1
  5  -0.27099   0.06141   5.25747   c   0.590  3.128        25.4       733.2     25976.8
  6  -0.38512  -0.10726   7.30682   h   0.381  1.002         3.1        37.3       553.1
  7  -0.45115   2.40164   4.06321   c   0.590  3.142        25.3       731.7     25924.1
  8  -0.71207   4.12972   5.15368   h   0.381  1.002         3.1        37.3       553.0
  9  -0.26467   2.50176   1.43724   c   0.590  3.161        25.2       729.5     25844.5
 10  -0.33309   4.31728   0.46721   h   0.381  1.003         3.1        37.3       553.0
 11   0.04196   0.24702   0.07596   c   0.590  3.227        24.9       719.2     25480.9
 12  -7.95862   2.35213  -3.16497   n   0.515  3.199        15.6       344.1      9299.4
 13  -6.14580   2.98185  -4.83974   c   0.590  3.272        24.5       709.5     25137.0
 14  -6.67763   3.41728  -7.37435   c   0.590  3.176        25.2       727.5     25774.8
 15  -5.13909   3.89430  -8.64934   h   0.381  1.004         3.1        37.3       552.9
 16  -9.18759   3.17828  -8.21336   c   0.590  3.208        25.0       722.6     25601.1
 17  -9.97230   3.56217 -10.60012   o   0.493  2.045        10.4       209.8      5187.3
 18 -11.04994   2.45165  -6.46772   c   0.590  3.185        25.1       726.2     25728.8
 19 -12.98488   2.22027  -7.12185   h   0.381  1.004         3.1        37.3       552.9
 20 -10.38728   2.05272  -3.96108   c   0.590  3.311        24.2       699.2     24770.4
 21 -11.01460   0.92608   0.33267   n   0.515  3.059        15.6       344.8      9318.6
 22 -12.43964   0.17825   2.29448   c   0.590  3.202        25.0       723.6     25636.7
 23 -11.46399  -0.04617   4.09508   h   0.381  1.005         3.1        37.3       552.8
 24 -15.01955  -0.27828   2.08210   c   0.590  3.126        25.4       733.4     25983.9
 25 -16.09289  -0.88097   3.73137   h   0.381  1.002         3.1        37.3       553.1
 26 -16.18172   0.06141  -0.26246   c   0.590  3.137        25.3       732.2     25942.3
 27 -18.20079  -0.26715  -0.49502   h   0.381  1.002         3.1        37.3       553.1
 28 -14.71540   0.83491  -2.30452   c   0.590  3.159        25.2       729.7     25853.2
 29 -15.57382   1.11888  -4.15284   h   0.381  1.003         3.1        37.3       553.0
 30 -12.13164   1.25118  -1.95804   c   0.590  3.312        24.2       698.9     24760.4
 31  -6.83197   1.71387   3.98984   n   0.515  3.138        15.6       344.3      9305.3
 32  -7.05606   3.56297   5.74120   c   0.590  3.211        25.0       722.0     25581.3
 33  -7.20860   5.47792   5.01772   h   0.381  1.006         3.1        37.3       552.7
 34  -7.06154   3.07890   8.32017   c   0.590  3.127        25.4       733.3     25980.9
 35  -7.23663   4.64847   9.63912   h   0.381  1.002         3.1        37.3       553.0
 36  -6.84499   0.58735   9.16392   c   0.590  3.134        25.3       732.5     25952.4
 37  -6.86579   0.14387  11.17409   h   0.381  1.002         3.1        37.3       553.1
 38  -6.56665  -1.32012   7.37799   c   0.590  3.163        25.2       729.1     25832.9
 39  -6.33800  -3.27270   7.97946   h   0.381  1.004         3.1        37.3       552.9
 40  -6.52915  -0.72167   4.80608   c   0.590  3.339        23.9       690.4     24459.6
 41  -5.76064  -1.49397   0.45297   n   0.515  3.086        15.6       344.6      9313.1
 42  -4.77297  -2.94797  -1.41674   c   0.590  3.225        24.9       719.5     25490.8
 43  -4.30424  -5.50352  -1.05963   c   0.590  3.199        25.0       724.1     25653.1
 44  -3.47675  -6.62889  -2.57087   h   0.381  1.004         3.1        37.3       552.9
 45  -4.81054  -6.65178   1.27077   c   0.590  3.208        25.0       722.5     25596.8
 46  -4.38503  -9.15328   1.43600   o   0.493  2.045        10.4       209.8      5187.3
 47  -5.61017  -5.10806   3.26136   c   0.590  3.188        25.1       725.7     25712.6
 48  -5.87215  -5.86045   5.15210   h   0.381  1.005         3.1        37.3       552.8
 49  -5.99993  -2.54470   2.79018   c   0.590  3.333        23.9       692.4     24532.1
 50  -2.41257   0.42759  -4.00533   n   0.515  3.107        15.6       344.5      9309.7
 51   0.07182   0.20536  -2.79342   c   0.590  4.141        18.2       527.7     18696.3
 52   1.24294   1.76988  -3.51247   h   0.381  1.002         3.1        37.3       553.1
 53   0.93131  -1.58535  -3.39950   h   0.381  1.003         3.1        37.3       553.0
 54  -3.53306   2.94334  -3.76564   c   0.590  4.177        18.2       527.4     18686.4
 55  -3.69207   3.59376  -1.77833   h   0.381  1.017         3.1        37.3       551.9
 56  -2.29228   4.29592  -4.75184   h   0.381  1.002         3.1        37.4       553.1
 57  -4.02415  -1.79914  -3.95192   c   0.590  4.141        18.2       527.7     18696.3
 58  -5.73438  -1.40779  -5.06246   h   0.381  1.006         3.1        37.3       552.8
 59  -3.01114  -3.29861  -4.97644   h   0.381  1.004         3.1        37.3       552.9
 60  -8.12605   4.30334 -12.45419   c   0.590  4.044        18.3       529.0     18742.5
 61  -4.81156 -10.36837   3.82475   c   0.590  4.045        18.3       529.0     18741.5
 62  -9.17819   4.52780 -14.21818   h   0.381  0.996         3.1        37.4       553.6
 63  -6.67736   2.83043 -12.68286   h   0.381  0.995         3.1        37.4       553.7
 64  -7.23829   6.10807 -11.92960   h   0.381  0.995         3.1        37.4       553.7
 65  -4.38847 -12.36686   3.51319   h   0.381  0.996         3.1        37.4       553.6
 66  -6.79207 -10.15566   4.42189   h   0.381  0.995         3.1        37.4       553.7
 67  -3.53791  -9.60516   5.28123   h   0.381  0.995         3.1        37.4       553.7
 68  -7.87882   5.51510   0.56347   c   0.590  3.040        25.6       740.2     26223.8
 69 -10.32245   6.37321   0.43121   o   0.493  2.036        10.4       209.9      5188.2
 70  -6.11232   7.00262   0.70043   o   0.493  1.060        12.8       257.6      6367.1
 71 -10.22592   8.23133   0.42355   h   0.381  1.009         3.1        37.3       552.5

molecular C6(AA) [au] =     62968.94

           DFT-D V3(BJ)
 DF pbe0                                              
 parameters
 s6       :    1.0000
 s8       :    1.2177
 a1       :    0.4145
 a2       :    4.8593
 k1-k3    :   16.0000    1.3333   -4.0000
 
 Edisp /kcal,au:   -73.4767 -0.11709255

 E6    /kcal :   -45.8567
 E8    /kcal :   -27.6200
 % E8        : 37.59
 nuclear repulsion energy                  =    6189.337957786
  DFT-D3 Energy contribution               =      -0.117092545
 nuclear repulsion + dispersion correction =    6189.220865241


         -----------------
         -S,T+V- integrals
         -----------------

 1e-integrals will be neglected if expon. factor < 0.159826E-13
 
 Difference densities algorithm switched on.
 The maximal number of linear combinations of
 difference densities is  20.

 DIIS switched on: error vector is FDS-SDF
 Max. Iterations for DIIS is     :   4
 DIIS matrix (see manual) 
    Scaling factor of diagonals  :  1.200
    threshold for scaling factor :  0.000

 scf convergence criterion : increment of total energy < .1000000D-07
                  and increment of one-electron energy < .1000000D-04

 MOs are in ASCII format !


    mo occupation :
   irrep   mo's   occupied
    a     1838      158
 
 number of basis functions   :  1838
 number of occupied orbitals :   158
 

 reading orbital data $uhfmo_alpha  from file alpha
 orbital characterization : expanded

 reading orbital data $uhfmo_beta  from file beta
 orbital characterization : expanded
 virtual MOs provided and orthogonalized by Cholesky decomposition
 virtual MOs provided and orthogonalized by Cholesky decomposition

 UHF mode switched on !

 closed shell shift switched on 
 all occupied orbitals are shifted by    0.05000

  
           ------------------------
               RI-J - INFORMATION
           ------------------------
 Contributions to RI integral batches: 
  neglected integral batches:                 73903
  direct contribution:                       161224
  memory contribution:                  8824
 Memory core needed for (P|Q) and Cholesky     45 MByte
 Memory core minimum needed except of (P|Q)     3 MByte
 Total minimum memory core needed (sum)        48 MByte
  
 ****************************************
 Memory allocated for RI-J   395 MByte
 ****************************************
                                            

 DSCF restart information will be dumped onto file alpha


 Starting SCF iterations

          Overall gridpoints after grid construction =         95844

 ITERATION  ENERGY          1e-ENERGY        2e-ENERGY     NORM[dD(SAO)]  TOL
   1  -3199.7496579283    -16706.741680     7317.7711572    0.000D+00 0.159D-12
                            Exc = -235.206249739     Coul =  7627.83393525    
                            exK = -74.8565282892    
                         Ntotal = 314.99245725      Nspin =0.99991074280    
                             Na = 157.99618400         Nb = 156.99627325    
                            current damping = 1.000
 
          max. resid. norm for Fia-block=  5.628D-01 for orbital     94a    beta 
          max. resid. fock norm         =  7.198D+00 for orbital   1113a    alpha

 ITERATION  ENERGY          1e-ENERGY        2e-ENERGY     NORM[dD(SAO)]  TOL
   2  -3206.6220893800    -16655.178359     7259.3354046    0.616D+02 0.154D-12
                            Exc = -234.080049939      Eck =  7493.41545457    
                         Ntotal = 314.99440046      Nspin =0.99999449522    
                             Na = 157.99719748         Nb = 156.99720298    
                            current damping = 0.950
 
          Norm of current diis error:  6.4553    
          max. resid. norm for Fia-block=  6.648D-01 for orbital    158a    alpha
          max. resid. fock norm         =  1.128D+00 for orbital   1747a    alpha

 ITERATION  ENERGY          1e-ENERGY        2e-ENERGY     NORM[dD(SAO)]  TOL
   3  -3207.8770666028    -16720.047991     7322.9500587    0.391D+02 0.124D-12
                            Exc = -236.573809822      Eck =  7559.52386851    
                         Ntotal = 314.99576513      Nspin =0.99996631873    
                             Na = 157.99786572         Nb = 156.99789940    
                            current damping = 0.900
 
          Norm of current diis error:  4.2625    
          max. resid. norm for Fia-block=  2.272D-01 for orbital    155a    beta 
          max. resid. fock norm         =  3.242D-01 for orbital    159a    beta 

 ITERATION  ENERGY          1e-ENERGY        2e-ENERGY     NORM[dD(SAO)]  TOL
   4  -3208.9675029699    -16693.280691     7295.0923225    0.223D+02 0.861D-13
                            Exc = -236.059258186      Eck =  7531.15158067    
                         Ntotal = 314.99648832      Nspin =0.99995892470    
                             Na = 157.99822362         Nb = 156.99826470    
                            current damping = 0.950
 
          Norm of current diis error:  2.0284    
          max. resid. norm for Fia-block=  9.134D-02 for orbital    158a    alpha
          max. resid. fock norm         =  1.828D-01 for orbital   1821a    alpha

 ITERATION  ENERGY          1e-ENERGY        2e-ENERGY     NORM[dD(SAO)]  TOL
   5  -3209.1652450071    -16703.754679     7305.3685684    0.203D+02 0.758D-13
                            Exc = -236.412916615      Eck =  7541.78148498    
                         Ntotal = 314.99686198      Nspin =0.99995751070    
                             Na = 157.99840975         Nb = 156.99845224    
                            current damping = 1.000
 
          Norm of current diis error:  1.1350    
          max. resid. norm for Fia-block=  6.592D-02 for orbital    154a    beta 
          max. resid. fock norm         =  7.048D-02 for orbital    154a    beta 
          mo-orthogonalization: Cholesky decomposition

 ITERATION  ENERGY          1e-ENERGY        2e-ENERGY     NORM[dD(SAO)]  TOL
   6  -3209.2524742448    -16700.825063     7302.3517239    0.490D+01 0.663D-13
                            Exc = -236.420852958      Eck =  7538.77257689    
                         Ntotal = 314.99702345      Nspin =0.99995332680    
                             Na = 157.99848839         Nb = 156.99853506    
                            current damping = 1.050
 
          Norm of current diis error: 0.58890    
          max. resid. norm for Fia-block=  2.887D-02 for orbital    155a    alpha
          max. resid. fock norm         =  3.759D-02 for orbital    158a    alpha

 ITERATION  ENERGY          1e-ENERGY        2e-ENERGY     NORM[dD(SAO)]  TOL
   7  -3209.2748589257    -16704.667273     7306.1715489    0.178D+01 0.604D-13
                            Exc = -236.557565738      Eck =  7542.72911467    
                         Ntotal = 314.99711591      Nspin =0.99995616587    
                             Na = 157.99853604         Nb = 156.99857987    
                            current damping = 1.100
 
          Norm of current diis error: 0.35064    
          max. resid. norm for Fia-block=  2.450D-02 for orbital    153a    beta 
          max. resid. fock norm         =  3.182D-02 for orbital    166a    beta 

 ITERATION  ENERGY          1e-ENERGY        2e-ENERGY     NORM[dD(SAO)]  TOL
   8  -3209.2843305812    -16701.548080     7303.0428838    0.124D+01 0.570D-13
                            Exc = -236.508230108      Eck =  7539.55111387    
                         Ntotal = 314.99714596      Nspin =0.99995411118    
                             Na = 157.99855003         Nb = 156.99859592    
                            current damping = 1.150
 
          Norm of current diis error: 0.23763    
          max. resid. norm for Fia-block=  1.928D-02 for orbital    155a    beta 
          max. resid. fock norm         =  2.686D-02 for orbital    154a    alpha

 ITERATION  ENERGY          1e-ENERGY        2e-ENERGY     NORM[dD(SAO)]  TOL
   9  -3209.2883249858    -16704.112518     7305.6033278    0.638D+00 0.541D-13
                            Exc = -236.574834954      Eck =  7542.17816276    
                         Ntotal = 314.99716121      Nspin =0.99995874607    
                             Na = 157.99855998         Nb = 156.99860123    
                            current damping = 1.200
 
          Norm of current diis error: 0.13033    
          max. resid. norm for Fia-block=  1.131D-02 for orbital    158a    alpha
          max. resid. fock norm         =  1.343D-02 for orbital    166a    beta 

 ITERATION  ENERGY          1e-ENERGY        2e-ENERGY     NORM[dD(SAO)]  TOL
  10  -3209.2901912153    -16703.490894     7304.9798380    0.323D+00 0.527D-13
                            Exc = -236.563327036      Eck =  7541.54316499    
                         Ntotal = 314.99716773      Nspin =0.99995868854    
                             Na = 157.99856321         Nb = 156.99860452    
                            current damping = 1.250
 
          Norm of current diis error: 0.72516E-01
          max. resid. norm for Fia-block=  7.311D-03 for orbital    158a    alpha
          max. resid. fock norm         =  8.134D-03 for orbital    158a    alpha
          mo-orthogonalization: Cholesky decomposition

 ITERATION  ENERGY          1e-ENERGY        2e-ENERGY     NORM[dD(SAO)]  TOL
  11  -3209.2908893966    -16703.589404     7305.0776491    0.124D+00 0.511D-13
                            Exc = -236.573996081      Eck =  7541.65164522    
                         Ntotal = 314.99717348      Nspin =0.99996013185    
                             Na = 157.99856680         Nb = 156.99860667    
                            current damping = 1.300
 
          Norm of current diis error: 0.43470E-01
          max. resid. norm for Fia-block=  6.119D-03 for orbital    158a    alpha
          max. resid. fock norm         =  6.435D-03 for orbital    158a    alpha

 ITERATION  ENERGY          1e-ENERGY        2e-ENERGY     NORM[dD(SAO)]  TOL
  12  -3209.2912422737    -16703.546372     7305.0342646    0.900D-01 0.497D-13
                            Exc = -236.572309241      Eck =  7541.60657385    
                         Ntotal = 314.99717379      Nspin =0.99996136028    
                             Na = 157.99856758         Nb = 156.99860622    
                            current damping = 1.350
 
          Norm of current diis error: 0.29596E-01
          max. resid. norm for Fia-block=  4.706D-03 for orbital    158a    alpha
          max. resid. fock norm         =  5.172D-03 for orbital    158a    alpha

 ITERATION  ENERGY          1e-ENERGY        2e-ENERGY     NORM[dD(SAO)]  TOL
  13  -3209.2914309999    -16703.814769     7305.3024727    0.455D-01 0.482D-13
                            Exc = -236.579595881      Eck =  7541.88206857    
                         Ntotal = 314.99717555      Nspin =0.99996263420    
                             Na = 157.99856909         Nb = 156.99860646    
                            current damping = 1.400
 
          Norm of current diis error: 0.21731E-01
          max. resid. norm for Fia-block=  4.335D-03 for orbital    158a    alpha
          max. resid. fock norm         =  4.542D-03 for orbital    158a    alpha

 ITERATION  ENERGY          1e-ENERGY        2e-ENERGY     NORM[dD(SAO)]  TOL
  14  -3209.2915472855    -16703.558402     7305.0459897    0.204D-01 0.468D-13
                            Exc = -236.574870277      Eck =  7541.62085995    
                         Ntotal = 314.99717649      Nspin =0.99996310283    
                             Na = 157.99856980         Nb = 156.99860669    
                            current damping = 1.450
 
          Norm of current diis error: 0.18676E-01
          max. resid. norm for Fia-block=  3.188D-03 for orbital    158a    alpha
          max. resid. fock norm         =  3.516D-03 for orbital    158a    alpha

 ITERATION  ENERGY          1e-ENERGY        2e-ENERGY     NORM[dD(SAO)]  TOL
  15  -3209.2916367964    -16703.642096     7305.1295944    0.137D-01 0.451D-13
                            Exc = -236.577729163      Eck =  7541.70732361    
                         Ntotal = 314.99717729      Nspin =0.99996405195    
                             Na = 157.99857067         Nb = 156.99860662    
                            current damping = 1.500
 
          Norm of current diis error: 0.11891E-01
          max. resid. norm for Fia-block=  2.997D-03 for orbital    158a    alpha
          max. resid. fock norm         =  3.137D-03 for orbital    158a    alpha
          mo-orthogonalization: Cholesky decomposition

 ITERATION  ENERGY          1e-ENERGY        2e-ENERGY     NORM[dD(SAO)]  TOL
  16  -3209.2916980188    -16703.653866     7305.1413025    0.109D-01 0.434D-13
                            Exc = -236.577243552      Eck =  7541.71854601    
                         Ntotal = 314.99717772      Nspin =0.99996473972    
                             Na = 157.99857123         Nb = 156.99860649    
                            current damping = 1.350
 
          Norm of current diis error: 0.93822E-02
          max. resid. norm for Fia-block=  2.647D-03 for orbital    158a    alpha
          max. resid. fock norm         =  2.776D-03 for orbital    158a    alpha

 ITERATION  ENERGY          1e-ENERGY        2e-ENERGY     NORM[dD(SAO)]  TOL
  17  -3209.2917497362    -16703.669513     7305.1568980    0.892D-02 0.412D-13
                            Exc = -236.578291243      Eck =  7541.73518921    
                         Ntotal = 314.99717867      Nspin =0.99996546105    
                             Na = 157.99857207         Nb = 156.99860661    
                            current damping = 1.200
 
          Norm of current diis error: 0.75287E-02
          max. resid. norm for Fia-block=  2.310D-03 for orbital    156a    beta 
          max. resid. fock norm         =  2.358D-03 for orbital    156a    beta 

 ITERATION  ENERGY          1e-ENERGY        2e-ENERGY     NORM[dD(SAO)]  TOL
  18  -3209.2917880799    -16703.617685     7305.1050321    0.925D-02 0.389D-13
                            Exc = -236.577020928      Eck =  7541.68205303    
                         Ntotal = 314.99717923      Nspin =0.99996604716    
                             Na = 157.99857264         Nb = 156.99860659    
                            current damping = 1.250
 
          Norm of current diis error: 0.73424E-02
          max. resid. norm for Fia-block=  2.231D-03 for orbital    156a    beta 
          max. resid. fock norm         =  2.336D-03 for orbital    156a    beta 

 ITERATION  ENERGY          1e-ENERGY        2e-ENERGY     NORM[dD(SAO)]  TOL
  19  -3209.2918178862    -16703.692801     7305.1801174    0.489D-02 0.367D-13
                            Exc = -236.578767841      Eck =  7541.75888522    
                         Ntotal = 314.99717994      Nspin =0.99996670175    
                             Na = 157.99857332         Nb = 156.99860662    
                            current damping = 1.300
 
          Norm of current diis error: 0.60397E-02
          max. resid. norm for Fia-block=  1.859D-03 for orbital    156a    beta 
          max. resid. fock norm         =  1.910D-03 for orbital    156a    beta 

 ITERATION  ENERGY          1e-ENERGY        2e-ENERGY     NORM[dD(SAO)]  TOL
  20  -3209.2918388190    -16703.648515     7305.1358107    0.420D-02 0.347D-13
                            Exc = -236.577679800      Eck =  7541.71349047    
                         Ntotal = 314.99718049      Nspin =0.99996704072    
                             Na = 157.99857377         Nb = 156.99860672    
                            current damping = 1.350
 
          Norm of current diis error: 0.48445E-02
          max. resid. norm for Fia-block=  2.310D-03 for orbital    156a    beta 
          max. resid. fock norm         =  2.370D-03 for orbital    156a    beta 
          mo-orthogonalization: Cholesky decomposition

 ITERATION  ENERGY          1e-ENERGY        2e-ENERGY     NORM[dD(SAO)]  TOL
  21  -3209.2918595996    -16703.653271     7305.1405458    0.936D-02 0.319D-13
                            Exc = -236.578038768      Eck =  7541.71858454    
                         Ntotal = 314.99718106      Nspin =0.99996755696    
                             Na = 157.99857431         Nb = 156.99860675    
                            current damping = 1.400
 
          Norm of current diis error: 0.39914E-02
          max. resid. norm for Fia-block=  2.219D-03 for orbital    156a    beta 
          max. resid. fock norm         =  2.269D-03 for orbital    156a    beta 

 ITERATION  ENERGY          1e-ENERGY        2e-ENERGY     NORM[dD(SAO)]  TOL
  22  -3209.2918756362    -16703.652029     7305.1392877    0.936D-02 0.159D-12
                            Exc = -236.577736190     Coul =  7617.01350445    
                            exK = -75.2964805083    
                         Ntotal = 314.99718155      Nspin =0.99996798069    
                             Na = 157.99857477         Nb = 156.99860679    
                            current damping = 1.450
 
          Norm of current diis error: 0.34045E-02
          max. resid. norm for Fia-block=  2.025D-03 for orbital    156a    beta 
          max. resid. fock norm         =  2.075D-03 for orbital    156a    beta 

 ITERATION  ENERGY          1e-ENERGY        2e-ENERGY     NORM[dD(SAO)]  TOL
  23  -3209.2918875234    -16703.660838     7305.1480856    0.169D+00 0.101D-12
                            Exc = -236.578129970      Eck =  7541.72621554    
                         Ntotal = 314.99718207      Nspin =0.99996833819    
                             Na = 157.99857520         Nb = 156.99860687    
                            current damping = 1.500
 
          Norm of current diis error: 0.30158E-02
          max. resid. norm for Fia-block=  1.567D-03 for orbital    156a    beta 
          max. resid. fock norm         =  1.600D-03 for orbital    156a    beta 

 ITERATION  ENERGY          1e-ENERGY        2e-ENERGY     NORM[dD(SAO)]  TOL
  24  -3209.2918951282    -16703.632039     7305.1192786    0.208D-01 0.735D-13
                            Exc = -236.577427249      Eck =  7541.69670588    
                         Ntotal = 314.99718231      Nspin =0.99996854495    
                             Na = 157.99857543         Nb = 156.99860688    
                            current damping = 1.550
 
          Norm of current diis error: 0.29603E-02
          max. resid. norm for Fia-block=  1.343D-03 for orbital    156a    beta 
          max. resid. fock norm         =  1.379D-03 for orbital    156a    beta 

 ITERATION  ENERGY          1e-ENERGY        2e-ENERGY     NORM[dD(SAO)]  TOL
  25  -3209.2919009887    -16703.652667     7305.1399010    0.229D-01 0.617D-13
                            Exc = -236.577874586      Eck =  7541.71777560    
                         Ntotal = 314.99718255      Nspin =0.99996877102    
                             Na = 157.99857566         Nb = 156.99860689    
                            current damping = 1.600
 
          Norm of current diis error: 0.23077E-02
          max. resid. norm for Fia-block=  1.692D-03 for orbital    156a    beta 
          max. resid. fock norm         =  1.732D-03 for orbital    156a    beta 
          mo-orthogonalization: Cholesky decomposition

 ITERATION  ENERGY          1e-ENERGY        2e-ENERGY     NORM[dD(SAO)]  TOL
  26  -3209.2919070545    -16703.646940     7305.1341676    0.384D-01 0.510D-13
                            Exc = -236.577702977      Eck =  7541.71187057    
                         Ntotal = 314.99718287      Nspin =0.99996898199    
                             Na = 157.99857593         Nb = 156.99860694    
                            current damping = 1.650
 
          Norm of current diis error: 0.19766E-02
          max. resid. norm for Fia-block=  1.501D-03 for orbital    156a    beta 
          max. resid. fock norm         =  1.534D-03 for orbital    156a    beta 

 ITERATION  ENERGY          1e-ENERGY        2e-ENERGY     NORM[dD(SAO)]  TOL
  27  -3209.2919115585    -16703.647149     7305.1343723    0.223D-01 0.445D-13
                            Exc = -236.577797284      Eck =  7541.71216963    
                         Ntotal = 314.99718304      Nspin =0.99996916962    
                             Na = 157.99857610         Nb = 156.99860693    
                            current damping = 1.700
 
          Norm of current diis error: 0.17301E-02
          max. resid. norm for Fia-block=  1.217D-03 for orbital    156a    beta 
          max. resid. fock norm         =  1.241D-03 for orbital    156a    beta 

 ITERATION  ENERGY          1e-ENERGY        2e-ENERGY     NORM[dD(SAO)]  TOL
  28  -3209.2919146501    -16703.641495     7305.1287149    0.870D-02 0.408D-13
                            Exc = -236.577567808      Eck =  7541.70628268    
                         Ntotal = 314.99718318      Nspin =0.99996928986    
                             Na = 157.99857623         Nb = 156.99860694    
                            current damping = 1.750
 
          Norm of current diis error: 0.15774E-02
          max. resid. norm for Fia-block=  1.026D-03 for orbital    156a    beta 
          max. resid. fock norm         =  1.051D-03 for orbital    156a    beta 

 ITERATION  ENERGY          1e-ENERGY        2e-ENERGY     NORM[dD(SAO)]  TOL
  29  -3209.2919169188    -16703.652832     7305.1400498    0.505D-02 0.384D-13
                            Exc = -236.577854189      Eck =  7541.71790397    
                         Ntotal = 314.99718331      Nspin =0.99996940572    
                             Na = 157.99857636         Nb = 156.99860695    
                            current damping = 1.800
 
          Norm of current diis error: 0.14719E-02
          max. resid. norm for Fia-block=  8.198D-04 for orbital    156a    beta 
          max. resid. fock norm         =  8.366D-04 for orbital    156a    beta 

 ITERATION  ENERGY          1e-ENERGY        2e-ENERGY     NORM[dD(SAO)]  TOL
  30  -3209.2919185339    -16703.641518     7305.1287344    0.311D-02 0.366D-13
                            Exc = -236.577615174      Eck =  7541.70634962    
                         Ntotal = 314.99718339      Nspin =0.99996946192    
                             Na = 157.99857643         Nb = 156.99860696    
                            current damping = 1.850
 
          Norm of current diis error: 0.12459E-02
          max. resid. norm for Fia-block=  9.746D-04 for orbital    156a    beta 
          max. resid. fock norm         =  9.970D-04 for orbital    156a    beta 
          mo-orthogonalization: Cholesky decomposition

 ITERATION  ENERGY          1e-ENERGY        2e-ENERGY     NORM[dD(SAO)]  TOL
  31  -3209.2919201988    -16703.645568     7305.1327828    0.637D-02 0.344D-13
                            Exc = -236.577691474      Eck =  7541.71047424    
                         Ntotal = 314.99718344      Nspin =0.99996955054    
                             Na = 157.99857650         Nb = 156.99860695    
                            current damping = 1.900
 
          Norm of current diis error: 0.10841E-02
          max. resid. norm for Fia-block=  9.046D-04 for orbital    156a    beta 
          max. resid. fock norm         =  9.248D-04 for orbital    156a    beta 

 ITERATION  ENERGY          1e-ENERGY        2e-ENERGY     NORM[dD(SAO)]  TOL
  32  -3209.2919215323    -16703.642861     7305.1300737    0.115D-01 0.317D-13
                            Exc = -236.577612788      Eck =  7541.70768653    
                         Ntotal = 314.99718353      Nspin =0.99996961132    
                             Na = 157.99857657         Nb = 156.99860696    
                            current damping = 1.950
 
          Norm of current diis error: 0.95752E-03
          max. resid. norm for Fia-block=  7.488D-04 for orbital    156a    beta 
          max. resid. fock norm         =  7.655D-04 for orbital    156a    beta 

 ITERATION  ENERGY          1e-ENERGY        2e-ENERGY     NORM[dD(SAO)]  TOL
  33  -3209.2919224989    -16703.645628     7305.1328404    0.897D-02 0.284D-13
                            Exc = -236.577704194      Eck =  7541.71054459    
                         Ntotal = 314.99718356      Nspin =0.99996966773    
                             Na = 157.99857662         Nb = 156.99860695    
                            current damping = 2.000
 
          Norm of current diis error: 0.87971E-03
          max. resid. norm for Fia-block=  5.981D-04 for orbital    156a    beta 
          max. resid. fock norm         =  1.074D-03 for orbital    758a    beta 

 ITERATION  ENERGY          1e-ENERGY        2e-ENERGY     NORM[dD(SAO)]  TOL
  34  -3209.2919231812    -16703.639521     7305.1267323    0.369D-02 0.253D-13
                            Exc = -236.577546637      Eck =  7541.70427889    
                         Ntotal = 314.99718359      Nspin =0.99996969509    
                             Na = 157.99857664         Nb = 156.99860695    
                            current damping = 2.050
 
          Norm of current diis error: 0.82245E-03
          max. resid. norm for Fia-block=  4.926D-04 for orbital    156a    beta 
          max. resid. fock norm         =  1.535D-03 for orbital    758a    beta 

 ITERATION  ENERGY          1e-ENERGY        2e-ENERGY     NORM[dD(SAO)]  TOL
  35  -3209.2919237002    -16703.644389     7305.1316001    0.214D-02 0.227D-13
                            Exc = -236.577650487      Eck =  7541.70925055    
                         Ntotal = 314.99718361      Nspin =0.99996972845    
                             Na = 157.99857667         Nb = 156.99860694    
                            current damping = 2.100
 
          Norm of current diis error: 0.71331E-03
          max. resid. norm for Fia-block=  5.687D-04 for orbital    156a    beta 
          max. resid. fock norm         =  3.195D-03 for orbital    758a    beta 
          mo-orthogonalization: Cholesky decomposition

 ITERATION  ENERGY          1e-ENERGY        2e-ENERGY     NORM[dD(SAO)]  TOL
  36  -3209.2919242285    -16703.641493     7305.1287040    0.343D-01 0.201D-13
                            Exc = -236.577596445      Eck =  7541.70630045    
                         Ntotal = 314.99718364      Nspin =0.99996975280    
                             Na = 157.99857670         Nb = 156.99860694    
                            current damping = 2.150
 
          Norm of current diis error: 0.63510E-03
          max. resid. norm for Fia-block=  5.279D-04 for orbital    156a    beta 
          max. resid. fock norm         =  5.155D-03 for orbital    724a    alpha

 ITERATION  ENERGY          1e-ENERGY        2e-ENERGY     NORM[dD(SAO)]  TOL
  37  -3209.2919246515    -16703.643096     7305.1303062    0.215D-01 0.201D-13
                            Exc = -236.577627166      Eck =  7541.70793336    
                         Ntotal = 314.99718364      Nspin =0.99996977886    
                             Na = 157.99857671         Nb = 156.99860693    
                            current damping = 2.200
 
          Norm of current diis error: 0.57015E-03
          max. resid. norm for Fia-block=  4.371D-04 for orbital    156a    beta 
          max. resid. fock norm         =  3.995D-03 for orbital    755a    beta 

 ITERATION  ENERGY          1e-ENERGY        2e-ENERGY     NORM[dD(SAO)]  TOL
  38  -3209.2919248963    -16703.640503     7305.1277125    0.952D-01 0.204D-13
                            Exc = -236.577564001      Eck =  7541.70527651    
                         Ntotal = 314.99718365      Nspin =0.99996979567    
                             Na = 157.99857672         Nb = 156.99860693    
                            current damping = 2.250
 
          Norm of current diis error: 0.53024E-03
          max. resid. norm for Fia-block=  3.442D-04 for orbital    156a    beta 
          max. resid. fock norm         =  8.550D-03 for orbital    758a    beta 

 ITERATION  ENERGY          1e-ENERGY        2e-ENERGY     NORM[dD(SAO)]  TOL
  39  -3209.2919249787    -16703.643469     7305.1306787    0.247D-01 0.201D-13
                            Exc = -236.577636803      Eck =  7541.70831553    
                         Ntotal = 314.99718366      Nspin =0.99996981781    
                             Na = 157.99857674         Nb = 156.99860692    
                            current damping = 2.300
 
          Norm of current diis error: 0.49025E-03
          max. resid. norm for Fia-block=  3.169D-04 for orbital    156a    beta 
          max. resid. fock norm         =  1.055D-02 for orbital    758a    beta 

 ITERATION  ENERGY          1e-ENERGY        2e-ENERGY     NORM[dD(SAO)]  TOL
  40  -3209.2919249573    -16703.640754     7305.1279638    0.141D-01 0.201D-13
                            Exc = -236.577574316      Eck =  7541.70553810    
                         Ntotal = 314.99718368      Nspin =0.99996982320    
                             Na = 157.99857675         Nb = 156.99860693    
                            current damping = 2.350
 
          Norm of current diis error: 0.44081E-03
          max. resid. norm for Fia-block=  2.158D-04 for orbital    156a    beta 
          max. resid. fock norm         =  7.059D-03 for orbital    755a    beta 
          mo-orthogonalization: Cholesky decomposition

 ITERATION  ENERGY          1e-ENERGY        2e-ENERGY     NORM[dD(SAO)]  TOL
  41  -3209.2919249909    -16703.640155     7305.1273646    0.732D-01 0.201D-13
                            Exc = -236.577558218      Eck =  7541.70492286    
                         Ntotal = 314.99718369      Nspin =0.99996982059    
                             Na = 157.99857676         Nb = 156.99860694    
                            current damping = 2.200
 
          Norm of current diis error: 0.42846E-03
          max. resid. norm for Fia-block=  2.485D-04 for orbital    156a    beta 
          max. resid. fock norm         =  8.223D-03 for orbital    755a    beta 

 ITERATION  ENERGY          1e-ENERGY        2e-ENERGY     NORM[dD(SAO)]  TOL
  42  -3209.2919255064    -16703.641887     7305.1290959    0.180D-01 0.245D-13
                            Exc = -236.577597878      Eck =  7541.70669380    
                         Ntotal = 314.99718372      Nspin =0.99996980785    
                             Na = 157.99857676         Nb = 156.99860695    
                            current damping = 2.250
 
          Norm of current diis error: 0.37994E-03
          max. resid. norm for Fia-block=  2.726D-04 for orbital    156a    beta 
          max. resid. fock norm         =  7.964D-03 for orbital    758a    beta 

 ITERATION  ENERGY          1e-ENERGY        2e-ENERGY     NORM[dD(SAO)]  TOL
  43  -3209.2919256916    -16703.641291     7305.1285005    0.180D-01 0.159D-12
                            Exc = -236.577586530     Coul =  7617.00253752    
                            exK = -75.2964504863    
                         Ntotal = 314.99718371      Nspin =0.99996983068    
                             Na = 157.99857677         Nb = 156.99860694    
                            current damping = 2.300
 
          Norm of current diis error: 0.34654E-03
          max. resid. norm for Fia-block=  2.527D-04 for orbital    156a    beta 
          max. resid. fock norm         =  5.137D-03 for orbital    755a    beta 

 ITERATION  ENERGY          1e-ENERGY        2e-ENERGY     NORM[dD(SAO)]  TOL
  44  -3209.2919257991    -16703.640446     7305.1276548    0.449D+00 0.101D-12
                            Exc = -236.577564566      Eck =  7541.70521934    
                         Ntotal = 314.99718372      Nspin =0.99996985299    
                             Na = 157.99857679         Nb = 156.99860693    
                            current damping = 2.150
 
          Norm of current diis error: 0.32561E-03
          max. resid. norm for Fia-block=  2.542D-04 for orbital    156a    beta 
          max. resid. fock norm         =  3.206D-03 for orbital    755a    beta 

 ITERATION  ENERGY          1e-ENERGY        2e-ENERGY     NORM[dD(SAO)]  TOL
  45  -3209.2919258976    -16703.641675     7305.1288834    0.102D+00 0.731D-13
                            Exc = -236.577594476      Eck =  7541.70647786    
                         Ntotal = 314.99718373      Nspin =0.99996987583    
                             Na = 157.99857680         Nb = 156.99860693    
                            current damping = 2.200
 
          Norm of current diis error: 0.28895E-03
          max. resid. norm for Fia-block=  2.426D-04 for orbital    156a    beta 
          max. resid. fock norm         =  1.720D-03 for orbital    755a    beta 
          mo-orthogonalization: Cholesky decomposition

 ITERATION  ENERGY          1e-ENERGY        2e-ENERGY     NORM[dD(SAO)]  TOL
  46  -3209.2919259852    -16703.640484     7305.1276929    0.166D+00 0.695D-13
                            Exc = -236.577566283      Eck =  7541.70525916    
                         Ntotal = 314.99718374      Nspin =0.99996987950    
                             Na = 157.99857681         Nb = 156.99860693    
                            current damping = 2.250
 
          Norm of current diis error: 0.26195E-03
          max. resid. norm for Fia-block=  2.313D-04 for orbital    156a    beta 
          max. resid. fock norm         =  6.869D-04 for orbital    761a    alpha

 ITERATION  ENERGY          1e-ENERGY        2e-ENERGY     NORM[dD(SAO)]  TOL
  47  -3209.2919260542    -16703.641467     7305.1286755    0.147D-01 0.694D-13
                            Exc = -236.577589923      Eck =  7541.70626541    
                         Ntotal = 314.99718374      Nspin =0.99996988566    
                             Na = 157.99857681         Nb = 156.99860693    
                            current damping = 2.300
 
          Norm of current diis error: 0.23314E-03
          max. resid. norm for Fia-block=  1.844D-04 for orbital    156a    beta 
          max. resid. fock norm         =  5.235D-04 for orbital    755a    beta 

 ITERATION  ENERGY          1e-ENERGY        2e-ENERGY     NORM[dD(SAO)]  TOL
  48  -3209.2919261122    -16703.640275     7305.1274837    0.117D-01 0.675D-13
                            Exc = -236.577561675      Eck =  7541.70504539    
                         Ntotal = 314.99718374      Nspin =0.99996988730    
                             Na = 157.99857682         Nb = 156.99860693    
                            current damping = 2.350
 
          Norm of current diis error: 0.21548E-03
          max. resid. norm for Fia-block=  1.575D-04 for orbital    156a    beta 
          max. resid. fock norm         =  4.466D-04 for orbital    755a    beta 

 ITERATION  ENERGY          1e-ENERGY        2e-ENERGY     NORM[dD(SAO)]  TOL
  49  -3209.2919261561    -16703.641334     7305.1285426    0.840D-02 0.612D-13
                            Exc = -236.577586742      Eck =  7541.70612933    
                         Ntotal = 314.99718375      Nspin =0.99996989195    
                             Na = 157.99857682         Nb = 156.99860693    
                            current damping = 2.400
 
          Norm of current diis error: 0.19440E-03
          max. resid. norm for Fia-block=  1.414D-04 for orbital    156a    beta 
          max. resid. fock norm         =  4.135D-04 for orbital    755a    beta 

 ITERATION  ENERGY          1e-ENERGY        2e-ENERGY     NORM[dD(SAO)]  TOL
  50  -3209.2919261876    -16703.640402     7305.1276104    0.583D-02 0.518D-13
                            Exc = -236.577565211      Eck =  7541.70517565    
                         Ntotal = 314.99718375      Nspin =0.99996989399    
                             Na = 157.99857682         Nb = 156.99860693    
                            current damping = 2.450
 
          Norm of current diis error: 0.17765E-03
          max. resid. norm for Fia-block=  1.310D-04 for orbital    156a    beta 
          max. resid. fock norm         =  4.639D-04 for orbital    755a    beta 
          mo-orthogonalization: Cholesky decomposition

 ITERATION  ENERGY          1e-ENERGY        2e-ENERGY     NORM[dD(SAO)]  TOL
  51  -3209.2919262131    -16703.641045     7305.1282531    0.873D-02 0.419D-13
                            Exc = -236.577580196      Eck =  7541.70583326    
                         Ntotal = 314.99718375      Nspin =0.99996989842    
                             Na = 157.99857682         Nb = 156.99860692    
                            current damping = 2.500
 
          Norm of current diis error: 0.16170E-03
          max. resid. norm for Fia-block=  1.150D-04 for orbital    156a    beta 
          max. resid. fock norm         =  6.550D-04 for orbital    770a    beta 

 ITERATION  ENERGY          1e-ENERGY        2e-ENERGY     NORM[dD(SAO)]  TOL
  52  -3209.2919262391    -16703.640382     7305.1275909    0.511D-02 0.339D-13
                            Exc = -236.577564903      Eck =  7541.70515577    
                         Ntotal = 314.99718375      Nspin =0.99996990100    
                             Na = 157.99857682         Nb = 156.99860692    
                            current damping = 2.550
 
          Norm of current diis error: 0.15000E-03
          max. resid. norm for Fia-block=  9.874D-05 for orbital    156a    beta 
          max. resid. fock norm         =  1.039D-03 for orbital    758a    alpha

 ITERATION  ENERGY          1e-ENERGY        2e-ENERGY     NORM[dD(SAO)]  TOL
  53  -3209.2919262595    -16703.640974     7305.1281824    0.615D-02 0.281D-13
                            Exc = -236.577578886      Eck =  7541.70576128    
                         Ntotal = 314.99718374      Nspin =0.99996990593    
                             Na = 157.99857682         Nb = 156.99860692    
                            current damping = 2.600
 
          Norm of current diis error: 0.13904E-03
          max. resid. norm for Fia-block=  8.797D-05 for orbital    156a    beta 
          max. resid. fock norm         =  1.705D-03 for orbital    758a    alpha

 ITERATION  ENERGY          1e-ENERGY        2e-ENERGY     NORM[dD(SAO)]  TOL
  54  -3209.2919262836    -16703.640353     7305.1275617    0.309D-01 0.246D-13
                            Exc = -236.577564465      Eck =  7541.70512618    
                         Ntotal = 314.99718374      Nspin =0.99996991004    
                             Na = 157.99857682         Nb = 156.99860691    
                            current damping = 2.650
 
          Norm of current diis error: 0.12984E-03
          max. resid. norm for Fia-block=  7.968D-05 for orbital    156a    beta 
          max. resid. fock norm         =  2.545D-03 for orbital    758a    alpha

 ITERATION  ENERGY          1e-ENERGY        2e-ENERGY     NORM[dD(SAO)]  TOL
  55  -3209.2919263392    -16703.640821     7305.1280294    0.249D-01 0.244D-13
                            Exc = -236.577575465      Eck =  7541.70560491    
                         Ntotal = 314.99718373      Nspin =0.99996991687    
                             Na = 157.99857682         Nb = 156.99860691    
                            current damping = 2.700
 
          Norm of current diis error: 0.12040E-03
          max. resid. norm for Fia-block=  7.475D-05 for orbital    156a    beta 
          max. resid. fock norm         =  1.765D-03 for orbital    758a    alpha
          mo-orthogonalization: Cholesky decomposition

 ITERATION  ENERGY          1e-ENERGY        2e-ENERGY     NORM[dD(SAO)]  TOL
  56  -3209.2919264238    -16703.640384     7305.1275924    0.162D-01 0.257D-13
                            Exc = -236.577565417      Eck =  7541.70515784    
                         Ntotal = 314.99718373      Nspin =0.99996992163    
                             Na = 157.99857682         Nb = 156.99860690    
                            current damping = 2.750
 
          Norm of current diis error: 0.11288E-03
          max. resid. norm for Fia-block=  6.839D-05 for orbital    156a    beta 
          max. resid. fock norm         =  5.308D-03 for orbital    770a    beta 

 ITERATION  ENERGY          1e-ENERGY        2e-ENERGY     NORM[dD(SAO)]  TOL
  57  -3209.2919262950    -16703.640739     7305.1279472    0.109D-01 0.260D-13
                            Exc = -236.577573781      Eck =  7541.70552100    
                         Ntotal = 314.99718374      Nspin =0.99996991850    
                             Na = 157.99857683         Nb = 156.99860691    
                            current damping = 2.800
 
          Norm of current diis error: 0.10575E-03
          max. resid. norm for Fia-block=  4.618D-05 for orbital    156a    beta 
          max. resid. fock norm         =  3.843D-03 for orbital    770a    beta 

 ITERATION  ENERGY          1e-ENERGY        2e-ENERGY     NORM[dD(SAO)]  TOL
  58  -3209.2919261345    -16703.640755     7305.1279641    0.262D-02 0.270D-13
                            Exc = -236.577574194      Eck =  7541.70553826    
                         Ntotal = 314.99718376      Nspin =0.99996991355    
                             Na = 157.99857683         Nb = 156.99860692    
                            current damping = 2.850
 
          Norm of current diis error: 0.10190E-03
          max. resid. norm for Fia-block=  3.169D-05 for orbital    156a    beta 
          max. resid. fock norm         =  9.569D-04 for orbital    758a    beta 

 ITERATION  ENERGY          1e-ENERGY        2e-ENERGY     NORM[dD(SAO)]  TOL
  59  -3209.2919262729    -16703.640662     7305.1278704    0.126D+00 0.455D-13
                            Exc = -236.577572046      Eck =  7541.70544242    
                         Ntotal = 314.99718376      Nspin =0.99996990956    
                             Na = 157.99857683         Nb = 156.99860692    
                            current damping = 2.900
 
          Norm of current diis error: 0.98032E-04
          max. resid. norm for Fia-block=  2.880D-05 for orbital    156a    beta 
          max. resid. fock norm         =  1.097D-03 for orbital    771a    alpha

 ITERATION  ENERGY          1e-ENERGY        2e-ENERGY     NORM[dD(SAO)]  TOL
  60  -3209.2919263657    -16703.640441     7305.1276492    0.506D-02 0.454D-13
                            Exc = -236.577566966      Eck =  7541.70521621    
                         Ntotal = 314.99718375      Nspin =0.99996990688    
                             Na = 157.99857683         Nb = 156.99860692    
                            current damping = 2.750
 
          Norm of current diis error: 0.95193E-04
          max. resid. norm for Fia-block=  3.699D-05 for orbital    156a    beta 
          max. resid. fock norm         =  1.325D-03 for orbital    794a    alpha
          mo-orthogonalization: Cholesky decomposition

 ITERATION  ENERGY          1e-ENERGY        2e-ENERGY     NORM[dD(SAO)]  TOL
  61  -3209.2919262940    -16703.640620     7305.1278281    0.464D-02 0.455D-13
                            Exc = -236.577571228      Eck =  7541.70539932    
                         Ntotal = 314.99718375      Nspin =0.99996990691    
                             Na = 157.99857683         Nb = 156.99860692    
                            current damping = 2.800
 
          Norm of current diis error: 0.91585E-04
          max. resid. norm for Fia-block=  2.727D-05 for orbital    156a    beta 
          max. resid. fock norm         =  7.105D-04 for orbital    755a    alpha

 ITERATION  ENERGY          1e-ENERGY        2e-ENERGY     NORM[dD(SAO)]  TOL
  62  -3209.2919262926    -16703.640663     7305.1278717    0.360D-02 0.455D-13
                            Exc = -236.577572284      Eck =  7541.70544394    
                         Ntotal = 314.99718375      Nspin =0.99996990635    
                             Na = 157.99857683         Nb = 156.99860692    
                            current damping = 2.650
 
          Norm of current diis error: 0.89555E-04
          max. resid. norm for Fia-block=  2.380D-05 for orbital    156a    beta 
          max. resid. fock norm         =  4.225D-04 for orbital    799a    alpha

 ITERATION  ENERGY          1e-ENERGY        2e-ENERGY     NORM[dD(SAO)]  TOL
  63  -3209.2919263266    -16703.640584     7305.1277922    0.304D-02 0.456D-13
                            Exc = -236.577570469      Eck =  7541.70536272    
                         Ntotal = 314.99718375      Nspin =0.99996990530    
                             Na = 157.99857683         Nb = 156.99860692    
                            current damping = 2.700
 
          Norm of current diis error: 0.86525E-04
          max. resid. norm for Fia-block=  2.368D-05 for orbital    156a    beta 
          max. resid. fock norm         =  4.005D-04 for orbital    799a    alpha

 ITERATION  ENERGY          1e-ENERGY        2e-ENERGY     NORM[dD(SAO)]  TOL
  64  -3209.2919263235    -16703.640444     7305.1276522    0.304D-02 0.159D-12
                            Exc = -236.577567257     Coul =  7617.00166080    
                            exK = -75.2964413392    
                         Ntotal = 314.99718375      Nspin =0.99996990424    
                             Na = 157.99857683         Nb = 156.99860692    
                            current damping = 2.550
 
          Norm of current diis error: 0.83986E-04
          max. resid. norm for Fia-block=  2.726D-05 for orbital    156a    beta 
          max. resid. fock norm         =  4.214D-04 for orbital    771a    alpha

 ITERATION  ENERGY          1e-ENERGY        2e-ENERGY     NORM[dD(SAO)]  TOL
  65  -3209.2919263310    -16703.640369     7305.1275770    0.381D-01 0.101D-12
                            Exc = -236.577565582      Eck =  7541.70514256    
                         Ntotal = 314.99718375      Nspin =0.99996990319    
                             Na = 157.99857683         Nb = 156.99860693    
                            current damping = 2.400
 
          Norm of current diis error: 0.81535E-04
          max. resid. norm for Fia-block=  3.052D-05 for orbital    156a    beta 
          max. resid. fock norm         =  5.400D-04 for orbital    758a    alpha
          mo-orthogonalization: Cholesky decomposition

 ITERATION  ENERGY          1e-ENERGY        2e-ENERGY     NORM[dD(SAO)]  TOL
  66  -3209.2919263405    -16703.640594     7305.1278022    0.424D-01 0.905D-13
                            Exc = -236.577570888      Eck =  7541.70537310    
                         Ntotal = 314.99718376      Nspin =0.99996990399    
                             Na = 157.99857683         Nb = 156.99860693    
                            current damping = 2.450
 
          Norm of current diis error: 0.78176E-04
          max. resid. norm for Fia-block=  3.449D-05 for orbital    156a    beta 
          max. resid. fock norm         =  4.606D-04 for orbital    758a    alpha

 ITERATION  ENERGY          1e-ENERGY        2e-ENERGY     NORM[dD(SAO)]  TOL
  67  -3209.2919263423    -16703.640335     7305.1275435    0.947D-02 0.705D-13
                            Exc = -236.577564928      Eck =  7541.70510847    
                         Ntotal = 314.99718376      Nspin =0.99996990404    
                             Na = 157.99857683         Nb = 156.99860693    
                            current damping = 2.500
 
          Norm of current diis error: 0.74272E-04
          max. resid. norm for Fia-block=  3.707D-05 for orbital    156a    beta 
          max. resid. fock norm         =  3.694D-04 for orbital    758a    alpha

 ITERATION  ENERGY          1e-ENERGY        2e-ENERGY     NORM[dD(SAO)]  TOL
  68  -3209.2919263468    -16703.640533     7305.1277410    0.127D-01 0.549D-13
                            Exc = -236.577569616      Eck =  7541.70531066    
                         Ntotal = 314.99718376      Nspin =0.99996990367    
                             Na = 157.99857683         Nb = 156.99860693    
                            current damping = 2.550
 
          Norm of current diis error: 0.69696E-04
          max. resid. norm for Fia-block=  3.770D-05 for orbital    156a    beta 
          max. resid. fock norm         =  5.335D-04 for orbital    758a    beta 

 ITERATION  ENERGY          1e-ENERGY        2e-ENERGY     NORM[dD(SAO)]  TOL
  69  -3209.2919263569    -16703.640313     7305.1275213    0.970D-02 0.455D-13
                            Exc = -236.577564571      Eck =  7541.70508590    
                         Ntotal = 314.99718376      Nspin =0.99996990192    
                             Na = 157.99857683         Nb = 156.99860693    
                            current damping = 2.600
 
          Norm of current diis error: 0.65922E-04
          max. resid. norm for Fia-block=  3.464D-05 for orbital    156a    beta 
          max. resid. fock norm         =  6.677D-04 for orbital    758a    beta 

 ITERATION  ENERGY          1e-ENERGY        2e-ENERGY     NORM[dD(SAO)]  TOL
  70  -3209.2919263688    -16703.640543     7305.1277510    0.378D-01 0.455D-13
                            Exc = -236.577569995      Eck =  7541.70532099    
                         Ntotal = 314.99718376      Nspin =0.99996990072    
                             Na = 157.99857683         Nb = 156.99860693    
                            current damping = 2.650
 
          Norm of current diis error: 0.62188E-04
          max. resid. norm for Fia-block=  3.246D-05 for orbital    156a    beta 
          max. resid. fock norm         =  5.232D-04 for orbital    698a    alpha
          mo-orthogonalization: Cholesky decomposition

 ITERATION  ENERGY          1e-ENERGY        2e-ENERGY     NORM[dD(SAO)]  TOL
  71  -3209.2919263748    -16703.640288     7305.1274969    0.991D-02 0.454D-13
                            Exc = -236.577564138      Eck =  7541.70506100    
                         Ntotal = 314.99718377      Nspin =0.99996990035    
                             Na = 157.99857683         Nb = 156.99860693    
                            current damping = 2.700
 
          Norm of current diis error: 0.58851E-04
          max. resid. norm for Fia-block=  3.079D-05 for orbital    156a    beta 
          max. resid. fock norm         =  5.744D-04 for orbital    770a    beta 

 ITERATION  ENERGY          1e-ENERGY        2e-ENERGY     NORM[dD(SAO)]  TOL
  72  -3209.2919263625    -16703.640487     7305.1276953    0.628D-02 0.455D-13
                            Exc = -236.577568827      Eck =  7541.70526414    
                         Ntotal = 314.99718377      Nspin =0.99996990275    
                             Na = 157.99857683         Nb = 156.99860693    
                            current damping = 2.750
 
          Norm of current diis error: 0.55125E-04
          max. resid. norm for Fia-block=  2.109D-05 for orbital    156a    beta 
          max. resid. fock norm         =  4.067D-04 for orbital    782a    alpha

 ENERGY CONVERGED !

          Overall gridpoints after grid construction =        346829

 ITERATION  ENERGY          1e-ENERGY        2e-ENERGY     NORM[dD(SAO)]  TOL
  73  -3209.2939726314    -16703.640518     7305.1256797    0.163D-02 0.456D-13
                            Exc = -236.579615849      Eck =  7541.70529558    
                         Ntotal = 315.00029811      Nspin = 1.0000135178    
                             Na = 158.00015581         Nb = 157.00014230    
                            current damping = 2.800
 
          Norm of current diis error: 0.53579E-04
          max. resid. norm for Fia-block=  2.699D-05 for orbital    156a    beta 
          max. resid. fock norm         =  6.011D-04 for orbital    794a    alpha

 End of SCF iterations

   convergence criteria satisfied after    73 iterations


   *************************************************************************
   y                                                                        
   *************************************************************************


                  ------------------------------------------ 
                 |  total energy      =  -3209.29397263135  |
                  ------------------------------------------ 
                 :  kinetic energy    =   3197.59242819843  :
                 :  potential energy  =  -6406.88640082978  :
                 :  virial theorem    =      1.99635385710  :
                 :  wavefunction norm =      1.00000000000  :
                  .......................................... 


 <geterg> : there is no data group $energy 


 <skperg> : $end is missing 


 orbitals $uhfmo_beta  will be written to file beta

 orbitals $uhfmo_alpha  will be written to file alpha
 
 alpha: 

    irrep                154a        155a        156a        157a        158a   
 eigenvalues H         -0.34852    -0.34482    -0.34162    -0.31851    -0.30216
            eV          -9.4837     -9.3831     -9.2960     -8.6673     -8.2222
 occupation              1.0000      1.0000      1.0000      1.0000      1.0000

    irrep                159a        160a        161a        162a        163a   
 eigenvalues H         -0.18011    -0.17085    -0.15006    -0.14227    -0.13141
            eV          -4.9012     -4.6490     -4.0833     -3.8714     -3.5760
 
 beta:  

    irrep                153a        154a        155a        156a        157a   
 eigenvalues H         -0.33425    -0.33051    -0.32868    -0.32239    -0.31551
            eV          -9.0956     -8.9936     -8.9440     -8.7728     -8.5854
 occupation              1.0000      1.0000      1.0000      1.0000      1.0000

    irrep                158a        159a        160a        161a        162a   
 eigenvalues H         -0.18178    -0.16991    -0.15011    -0.14207    -0.13117
            eV          -4.9465     -4.6235     -4.0846     -3.8660     -3.5694
 

                                             _ _ _ 
  IRREP     alpha occ.     beta occ.      tr(D*D-D)


 a        158.00000000   157.00000000    -0.25949345

   -------------------------------------------------

   sum    158.00000000   157.00000000    -0.25949345

 <S*S>     0.76898691

 
 
 
 ==============================================================================
                           electrostatic moments
 ==============================================================================

 reference point for electrostatic moments:    0.00000   0.00000   0.00000

 
              nuc           elec       ->  total
 ------------------------------------------------------------------------------
                          charge      
 ------------------------------------------------------------------------------
         316.000000    -315.000000       1.000000
 a-b                                     1.000000
 
 ------------------------------------------------------------------------------
                       dipole moment  
 ------------------------------------------------------------------------------
   x   -2074.118800    2065.981165      -8.137635
   y     142.547662    -143.375204      -0.827542
   z     -36.892406      37.403850       0.511443
 
   | dipole moment | =     8.1956 a.u. =    20.8311 debye 
 
 ------------------------------------------------------------------------------
                     quadrupole moment
 ------------------------------------------------------------------------------
  xx   18949.121228  -19041.954522     -92.833294
  yy    4665.348613   -4822.895742    -157.547128
  zz    7171.238253   -7281.920393    -110.682139
  xy   -2162.866245    2165.880364       3.014119
  xz    1395.146433   -1396.119537      -0.973104
  yz   -1693.278862    1673.429240     -19.849622
 
     1/3  trace=    -120.354187
     anisotropy=      67.553774
 
 ==============================================================================
 
HOMO-LUMO Separation
 HOMO         :   -0.30215616 H =     -8.22209 eV
 LUMO         :   -0.18177850 H =     -4.94645 eV
 HOMO-LUMO gap:    0.12037767 H =     +3.27564 eV
 
 ==============================================================================


    ------------------------------------------------------------------------
         total  cpu-time :   6 days  7 hours 27 minutes and 40 seconds
         total wall-time : 19 hours  0 minutes and 56 seconds
    ------------------------------------------------------------------------

   ****  ridft : all done  ****


    2024-11-26 11:06:09.526 

 ridft ended normally
