# Supplementary material for: Electronic Effects Drive Selectivity in CO2 Reduction Catalysis by Heptacoordinated Cobalt Complexes
Source: Inorg Chem. 2026 May 21;65(22):12678–92. doi: 10.1021/acs.inorgchem.6c01633 (PMC13250995; doi:10.1021/acs.inorgchem.6c01633)
Supplement: Supplementary file 2 [file ic6c01633_si_002.zip › backup_paper_acscat_Co/Co0MeOLCOOH/doublet/py_det_backward/vacuo/EN/wB97M-V/SP_wB97M-V.out]

  ========================================================================
                license information 
 Customer : 200000000357083
 ID       : LKO2626211

 License file is VALID, continuing with full version
  ========================================================================

   OpenMP run-time library returned nthreads =  8

 ridft (centipede32) : TURBOMOLE rev. V7-7 compiled 26 Oct 2022 at 08:57:28
 Copyright (C) 2022 TURBOMOLE GmbH, Karlsruhe


    2024-11-25 16:05:44.022 


                                  r i d f t

                        DFT program with RI approximation 
                                for coulomb part 


                                                 
                                 References:     
                                                 
          TURBOMOLE:                             
              R. Ahlrichs, M. Baer, M. Haeser, H. Horn, and
              C. Koelmel
              Electronic structure calculations on workstation
              computers: the program system TURBOMOLE
              Chem. Phys. Lett. 162: 165 (1989)
          Density Functional:                              
              O. Treutler and R. Ahlrichs                      
              Efficient Molecular Numerical Integration Schemes
              J. Chem. Phys. 102: 346 (1995)                   
          Parallel Version:                                
              Performance of parallel TURBOMOLE for Density    
              Functional Calculations                          
              M. v. Arnim and R. Ahlrichs                      
              J. Comp. Chem. 19: 1746 (1998)                   
          RI-J Method:                                     
              Auxiliary Basis Sets to approximate Coulomb      
              Potentials                                       
              Chem. Phys. Lett. 240: 283 (1995)                
              K. Eichkorn, O. Treutler, H. Oehm, M. Haeser     
              and R. Ahlrichs                                  
              Chem. Phys. Lett. 242: 652 (1995)                
                                                           
              Auxiliary Basis Sets for Main Row Atoms and their
              Use to approximate Coulomb Potentials            
              K. Eichkorn, F. Weigend, O. Treutler and         
              R. Ahlrichs                                      
              Theo. Chem. Acc. 97: 119 (1997)                   
                                                           
              Accurate Coulomb-fitting basis sets for H to Rn 
              F. Weigend                                        
              Phys. Chem. Chem. Phys. 8: 1057 (2006)            
                                                           
          Multipole accelerated RI-J (MARI-J):             
              Fast evaluation of the Coulomb potential for     
              electron densities using multipole accelerated   
              resolution of identity approximation             
              M. Sierka, A. Hogekamp and R. Ahlrichs           
              J. Chem. Phys. 118: 9136 (2003)                  
          RI-JK Method:                                     
              A fully direct RI-HF algorithm: Implementation,
              optimised auxiliary basis sets, demonstration of
              accuracy and efficiency                         
              F. Weigend                                      
              Phys. Chem. Chem. Phys. 4: 4285 (2002)           
          Two-component HF and DFT with spin-orbit coupling:  
              Self-consistent treatment of spin-orbit         
              interactions with efficient Hartree-Fock and    
              density functional methods                      
              M. K. Armbruster, F. Weigend, C. van Wüllen and 
              W. Klopper                                      
              Phys. Chem. Chem. Phys. 10: 1748 (2008)         
          Two-component difference density and DIIS algorithm 
              Efficient two-component self-consistent field   
              procedures and gradients: implementation in     
              TURBOMOLE and application to Au20-              
              A. Baldes, F. Weigend                           
              Mol. Phys. 111: 2617 (2013)                     
          Relativistic all-electron 2c calculations           
              An efficient implementation of two-component    
              relativistic exact-decoupling methods for large 
              molecules                                       
              D. Peng, N. Middendorf, F. Weigend, M. Reiher   
              J. Chem. Phys. 138: 184105 (2013)               
          Finite nucleus model and SNSO approximation         
              Efficient implementation of one- and two-       
              component analytical energy gradients in exact  
              two-component theory                            
              Y. J. Franzke, N. Middendorf, F. Weigend        
              J. Chem. Phys. 148: 104110 (2018)               
          Grids for all-electron relativistic methods         
              Error-consistent segmented contracted all-      
              electron relativistic basis sets of double-     
              and triple-zeta quality for NMR shielding       
              constants                                       
              Y. J. Franzke, R. Tress, T. M. Pazdera,         
              F. Weigend                                      
              Phys. Chem. Chem. Phys. 21: 166658 (2019)       
          Seminumerical exchange algorithms                   
              Seminumerical calculation of the Hartree-Fock   
              exchange matirx: Application to two-component   
              procedures and efficient evaluation of local    
              hybrid functionsl                               
               P. Plessow, F. Weigend,                        
              J. Comput. Chem. 33: 810 (2012)                 
          Improved seminumerical algorithms                   
              C. Holzer,                                      
              J. Chem. Phys. 153 (2020), 184115               
                                         


          OpenMP Shared-Memory Parallelization:  8 CPUs.

            By: Christof Holzer and Yannick J. Franzke


              +--------------------------------------------------+
              |      general information about current run       |
              +--------------------------------------------------+

 
 Libxc version: 5.2.3
 S. Lehtola, C. Steigemann, M.J.T. Oliveira, and M.A.L. Marques, Software X 7, 1 (2018)
 M.A.L. Marques, M.J.T. Oliveira, and T. Burnus, Comput. Phys. Commun. 183, 2272 (2012)
 TURBOMOLE integration by Christof Holzer

 Name of XC-Functional: wB97M-V exchange-correlation functional
 alpha=    0.15000
 beta =    0.85000
 omega=    0.30000
 functional uses VV10, parameters:
 b=    6.00000
 C=    0.01000
 [1] N. Mardirossian and M. Head-Gordon, J. Chem. Phys. 144, 214110 (2016)
 A Hybrid-DFT calculation using the RI-J approximation will be carried out.
 Allocatable memory for RI due to $ricore (MB):                   500

   *************************************************************************
   y                                                                        
   *************************************************************************


              +--------------------------------------------------+
              | Atomic coordinate, charge and isotop information |
              +--------------------------------------------------+

                    atomic coordinates            atom    charge  isotop
         -7.32179815    2.00104854    0.41672187    co    27.000     0
          0.24614886   -2.01250131    1.23050245    n      7.000     0
          0.10564743   -2.07766341    3.75691644    c      6.000     0
          0.31055842   -3.94227678    4.62429234    h      1.000     0
         -0.27099405    0.06140631    5.25746998    c      6.000     0
         -0.38512263   -0.10726271    7.30681642    h      1.000     0
         -0.45114704    2.40163918    4.06320694    c      6.000     0
         -0.71207448    4.12972264    5.15367639    h      1.000     0
         -0.26466859    2.50176205    1.43724368    c      6.000     0
         -0.33308685    4.31727644    0.46721116    h      1.000     0
          0.04196353    0.24701868    0.07596467    c      6.000     0
         -7.95862140    2.35213454   -3.16497491    n      7.000     0
         -6.14580316    2.98184807   -4.83974090    c      6.000     0
         -6.67763356    3.41727614   -7.37435469    c      6.000     0
         -5.13908754    3.89430349   -8.64933996    h      1.000     0
         -9.18759389    3.17827667   -8.21336228    c      6.000     0
         -9.97229639    3.56216864  -10.60011817    o      8.000     0
        -11.04993670    2.45165292   -6.46771606    c      6.000     0
        -12.98487782    2.22027199   -7.12185184    h      1.000     0
        -10.38728420    2.05271686   -3.96107551    c      6.000     0
        -11.01460427    0.92608245    0.33267321    n      7.000     0
        -12.43963728    0.17824533    2.29447961    c      6.000     0
        -11.46398777   -0.04616553    4.09507657    h      1.000     0
        -15.01954504   -0.27827555    2.08210402    c      6.000     0
        -16.09288548   -0.88096505    3.73136611    h      1.000     0
        -16.18171690    0.06141479   -0.26245662    c      6.000     0
        -18.20078707   -0.26714952   -0.49502268    h      1.000     0
        -14.71539813    0.83490922   -2.30452004    c      6.000     0
        -15.57381974    1.11887899   -4.15283539    h      1.000     0
        -12.13163872    1.25117525   -1.95804156    c      6.000     0
         -6.83197241    1.71386503    3.98983577    n      7.000     0
         -7.05606032    3.56297348    5.74120221    c      6.000     0
         -7.20859549    5.47792065    5.01772009    h      1.000     0
         -7.06154271    3.07890364    8.32016581    c      6.000     0
         -7.23663188    4.64846982    9.63911816    h      1.000     0
         -6.84498995    0.58734842    9.16391997    c      6.000     0
         -6.86578753    0.14387423   11.17408909    h      1.000     0
         -6.56665173   -1.32012225    7.37798696    c      6.000     0
         -6.33799732   -3.27269804    7.97945815    h      1.000     0
         -6.52915337   -0.72166817    4.80608425    c      6.000     0
         -5.76063532   -1.49397250    0.45297433    n      7.000     0
         -4.77296666   -2.94797215   -1.41673709    c      6.000     0
         -4.30424479   -5.50352340   -1.05963306    c      6.000     0
         -3.47674932   -6.62888615   -2.57086624    h      1.000     0
         -4.81053991   -6.65178289    1.27077216    c      6.000     0
         -4.38503188   -9.15328418    1.43600422    o      8.000     0
         -5.61016796   -5.10806035    3.26136289    c      6.000     0
         -5.87215465   -5.86044826    5.15210134    h      1.000     0
         -5.99993480   -2.54469604    2.79018136    c      6.000     0
         -2.41257302    0.42758614   -4.00532911    n      7.000     0
          0.07181696    0.20535674   -2.79341749    c      6.000     0
          1.24293923    1.76988106   -3.51247109    h      1.000     0
          0.93130816   -1.58535254   -3.39949524    h      1.000     0
         -3.53305925    2.94334207   -3.76563507    c      6.000     0
         -3.69207272    3.59375722   -1.77833497    h      1.000     0
         -2.29227856    4.29592263   -4.75184138    h      1.000     0
         -4.02415443   -1.79914012   -3.95191772    c      6.000     0
         -5.73437875   -1.40778569   -5.06246257    h      1.000     0
         -3.01113896   -3.29860717   -4.97644317    h      1.000     0
         -8.12604617    4.30334135  -12.45418708    c      6.000     0
         -4.81155519  -10.36836880    3.82475281    c      6.000     0
         -9.17819477    4.52779892  -14.21817811    h      1.000     0
         -6.67735616    2.83042830  -12.68285533    h      1.000     0
         -7.23829399    6.10807182  -11.92959912    h      1.000     0
         -4.38847260  -12.36685724    3.51318509    h      1.000     0
         -6.79206693  -10.15565508    4.42189370    h      1.000     0
         -3.53791211   -9.60516029    5.28123121    h      1.000     0
         -7.87881636    5.51509662    0.56347079    c      6.000     0
        -10.32245182    6.37321256    0.43121435    o      8.000     0
         -6.11232056    7.00262429    0.70042561    o      8.000     0
        -10.22591902    8.23132853    0.42354797    h      1.000     0
 
       center of nuclear mass  :   -6.58958522    0.48821696   -0.10584355
       center of nuclear charge:   -6.56366709    0.45110020   -0.11674812

              +--------------------------------------------------+
              |               basis set information              |
              +--------------------------------------------------+

              we will work with the 1s 3p 5d 7f 9g ... basis set
              ...i.e. with spherical basis functions...

   type   atoms  prim   cont   basis
   ---------------------------------------------------------------------------
    co       1     95     48   def2-TZVPD   [6s5p4d1f|17s12p7d1f]
    n        6     52     37   def2-TZVPD   [6s3p3d1f|12s6p3d1f]
    c       31     52     37   def2-TZVPD   [6s3p3d1f|12s6p3d1f]
    h       29     11      9   def2-TZVPD   [3s2p|5s2p]
    o        4     55     40   def2-TZVPD   [6s4p3d1f|12s7p3d1f]
   ---------------------------------------------------------------------------
   total:   71   2558   1838
   ---------------------------------------------------------------------------

   total number of primitive shells          :  111
   total number of contracted shells         :  698
   total number of cartesian basis functions : 2091
   total number of SCF-basis functions       : 1838


 integral neglect threshold       :  0.16E-12
 integral storage threshold THIZE :  0.10E-04
 integral storage threshold THIME :         5

 RI-J AUXILIARY BASIS SET information:

              we will work with the 1s 3p 5d 7f 9g ... basis set
              ...i.e. with spherical basis functions...

   type   atoms  prim   cont   basis
   ---------------------------------------------------------------------------
    co       1    107     89   def2-TZVPD   [8s5p5d2f3g|19s5p5d3f3g]
    n        6     70     49   def2-TZVPD   [6s4p3d1f1g|12s5p4d2f1g]
    c       31     70     49   def2-TZVPD   [6s4p3d1f1g|12s5p4d2f1g]
    h       29     16     11   def2-TZVPD   [3s1p1d|5s2p1d]
    o        4     70     49   def2-TZVPD   [6s4p3d1f1g|12s5p4d2f1g]
   ---------------------------------------------------------------------------
   total:   71   3441   2417
   ---------------------------------------------------------------------------

   total number of primitive shells          :  115
   total number of contracted shells         :  783
   total number of cartesian basis functions : 2967
   total number of SCF-basis functions       : 2417


 symmetry group of the molecule :   c1 

 the group has the following generators :
   c1(z)

    1 symmetry operations found

 there are 1 real representations :   a   

 maximum number of shells which are related by symmetry :  1

  
           ------------------
           density functional
           ------------------
 Name of XC-Functional: wB97M-V exchange-correlation functional
 alpha=    0.15000
 beta =    0.85000
 omega=    0.30000
 functional uses VV10, parameters:
 b=    6.00000
 C=    0.01000
 [1] N. Mardirossian and M. Head-Gordon, J. Chem. Phys. 144, 214110 (2016)
 spherical integration : Lebedev's spherical grid
 spherical gridsize    :                     5
    i.e. gridpoints    :                   590
  maximum batchsize    :                   100
 value for diffuse not defined
 radial integration    : Chebyshev 2nd kind (scaling 3)
 radial gridsize       :                     8
 radial gridsize(NL)   :                     2
 integration cells     :                    71
 partition function    : becke
 partition sharpness   :                     3
  
 using non-scf NL method
 Functional parameter b  6.00   44

 biggest AO integral is expected to be    16.578513373

          ------------------------
          nuclear repulsion energy  :   6189.33795779    
          ------------------------


         -----------------
         -S,T+V- integrals
         -----------------

 1e-integrals will be neglected if expon. factor < 0.159826E-13
 
 Difference densities algorithm switched on.
 The maximal number of linear combinations of
 difference densities is  20.

 DIIS switched on: error vector is FDS-SDF
 Max. Iterations for DIIS is     :   4
 DIIS matrix (see manual) 
    Scaling factor of diagonals  :  1.200
    threshold for scaling factor :  0.000

 scf convergence criterion : increment of total energy < .1000000D-07
                  and increment of one-electron energy < .1000000D-04

 MOs are in ASCII format !


    mo occupation :
   irrep   mo's   occupied
    a     1838      158
 
 number of basis functions   :  1838
 number of occupied orbitals :   158
 

 reading orbital data $uhfmo_alpha  from file alpha
 orbital characterization : expanded

 reading orbital data $uhfmo_beta  from file beta
 orbital characterization : expanded
 virtual MOs provided and orthogonalized by Cholesky decomposition
 virtual MOs provided and orthogonalized by Cholesky decomposition

 UHF mode switched on !

 closed shell shift switched on 
 all occupied orbitals are shifted by    0.05000

  
           ------------------------
               RI-J - INFORMATION
           ------------------------
 Contributions to RI integral batches: 
  neglected integral batches:                 73903
  direct contribution:                       161224
  memory contribution:                  8824
 Memory core needed for (P|Q) and Cholesky     45 MByte
 Memory core minimum needed except of (P|Q)     3 MByte
 Total minimum memory core needed (sum)        48 MByte
  
 ****************************************
 Memory allocated for RI-J   395 MByte
 ****************************************
                                            

 DSCF restart information will be dumped onto file alpha


 Starting SCF iterations

          Overall gridpoints after grid construction =       1093270

 ITERATION  ENERGY          1e-ENERGY        2e-ENERGY     NORM[dD(SAO)]  TOL
   1  -3202.4570985607    -16706.741680     7314.9466240    0.000D+00 0.159D-12
                            Exc = -226.135352676     Coul =  7627.83393525    
                            exK = -86.7519585301    
                         Ntotal = 314.99995065      Nspin =0.99999976792    
                             Na = 157.99997521         Nb = 156.99997544    
                            current damping = 1.000
 
          max. resid. norm for Fia-block=  5.648D-01 for orbital     94a    beta 
          max. resid. fock norm         =  7.251D+00 for orbital   1113a    alpha

 ITERATION  ENERGY          1e-ENERGY        2e-ENERGY     NORM[dD(SAO)]  TOL
   2  -3209.3059332811    -16657.560124     7258.9162329    0.633D+02 0.152D-12
                            Exc = -225.012007909      Eck =  7483.92824076    
                         Ntotal = 314.99994789      Nspin = 1.0000002633    
                             Na = 157.99997408         Nb = 156.99997382    
                            current damping = 0.950
 
          Norm of current diis error:  6.5208    
          max. resid. norm for Fia-block=  6.353D-01 for orbital    158a    alpha
          max. resid. fock norm         =  1.176D+00 for orbital   1746a    alpha

 ITERATION  ENERGY          1e-ENERGY        2e-ENERGY     NORM[dD(SAO)]  TOL
   3  -3210.6700814930    -16712.975063     7312.9670241    0.351D+02 0.119D-12
                            Exc = -227.456761958      Eck =  7540.42378611    
                         Ntotal = 314.99994740      Nspin = 1.0000000999    
                             Na = 157.99997375         Nb = 156.99997365    
                            current damping = 0.900
 
          Norm of current diis error:  4.1881    
          max. resid. norm for Fia-block=  2.266D-01 for orbital    155a    beta 
          max. resid. fock norm         =  3.272D-01 for orbital    159a    beta 

 ITERATION  ENERGY          1e-ENERGY        2e-ENERGY     NORM[dD(SAO)]  TOL
   4  -3211.6204643265    -16695.525417     7294.5669947    0.201D+02 0.897D-13
                            Exc = -227.094274835      Eck =  7521.66126956    
                         Ntotal = 314.99994401      Nspin = 1.0000003507    
                             Na = 157.99997218         Nb = 156.99997183    
                            current damping = 0.950
 
          Norm of current diis error:  2.0962    
          max. resid. norm for Fia-block=  9.341D-02 for orbital    158a    alpha
          max. resid. fock norm         =  1.710D-01 for orbital   1821a    alpha

 ITERATION  ENERGY          1e-ENERGY        2e-ENERGY     NORM[dD(SAO)]  TOL
   5  -3211.8330552286    -16701.734834     7300.5638208    0.165D+02 0.798D-13
                            Exc = -227.418049777      Eck =  7527.98187059    
                         Ntotal = 314.99994249      Nspin = 1.0000003813    
                             Na = 157.99997144         Nb = 156.99997105    
                            current damping = 1.000
 
          Norm of current diis error:  1.2254    
          max. resid. norm for Fia-block=  8.783D-02 for orbital    154a    beta 
          max. resid. fock norm         =  9.151D-02 for orbital    154a    beta 
          mo-orthogonalization: Cholesky decomposition

 ITERATION  ENERGY          1e-ENERGY        2e-ENERGY     NORM[dD(SAO)]  TOL
   6  -3211.9315542817    -16700.076455     7298.8069432    0.367D+01 0.688D-13
                            Exc = -227.443697152      Eck =  7526.25064040    
                         Ntotal = 314.99994086      Nspin = 1.0000004527    
                             Na = 157.99997066         Nb = 156.99997021    
                            current damping = 1.050
 
          Norm of current diis error: 0.67117    
          max. resid. norm for Fia-block=  4.336D-02 for orbital    154a    beta 
          max. resid. fock norm         =  5.051D-02 for orbital    154a    beta 

 ITERATION  ENERGY          1e-ENERGY        2e-ENERGY     NORM[dD(SAO)]  TOL
   7  -3211.9636017930    -16702.965598     7301.6640383    0.162D+01 0.605D-13
                            Exc = -227.577011649      Eck =  7529.24104991    
                         Ntotal = 314.99994041      Nspin = 1.0000004392    
                             Na = 157.99997042         Nb = 156.99996999    
                            current damping = 1.100
 
          Norm of current diis error: 0.41242    
          max. resid. norm for Fia-block=  3.106D-02 for orbital    153a    beta 
          max. resid. fock norm         =  3.237D-02 for orbital    158a    alpha

 ITERATION  ENERGY          1e-ENERGY        2e-ENERGY     NORM[dD(SAO)]  TOL
   8  -3211.9791155163    -16700.834194     7299.5171208    0.998D+00 0.562D-13
                            Exc = -227.539411855      Eck =  7527.05653270    
                         Ntotal = 314.99993988      Nspin = 1.0000004734    
                             Na = 157.99997018         Nb = 156.99996970    
                            current damping = 1.150
 
          Norm of current diis error: 0.25536    
          max. resid. norm for Fia-block=  2.225D-02 for orbital    157a    beta 
          max. resid. fock norm         =  3.159D-02 for orbital    153a    alpha

 ITERATION  ENERGY          1e-ENERGY        2e-ENERGY     NORM[dD(SAO)]  TOL
   9  -3211.9853708168    -16702.560111     7301.2367829    0.349D+00 0.523D-13
                            Exc = -227.602594140      Eck =  7528.83937701    
                         Ntotal = 314.99993982      Nspin = 1.0000004472    
                             Na = 157.99997013         Nb = 156.99996969    
                            current damping = 1.200
 
          Norm of current diis error: 0.15477    
          max. resid. norm for Fia-block=  1.872D-02 for orbital    158a    alpha
          max. resid. fock norm         =  1.899D-02 for orbital    158a    alpha

 ITERATION  ENERGY          1e-ENERGY        2e-ENERGY     NORM[dD(SAO)]  TOL
  10  -3211.9886741393    -16702.042850     7300.7162184    0.193D+00 0.500D-13
                            Exc = -227.594984196      Eck =  7528.31120260    
                         Ntotal = 314.99993969      Nspin = 1.0000004496    
                             Na = 157.99997007         Nb = 156.99996962    
                            current damping = 1.250
 
          Norm of current diis error: 0.97097E-01
          max. resid. norm for Fia-block=  1.479D-02 for orbital    158a    alpha
          max. resid. fock norm         =  1.544D-02 for orbital    158a    alpha
          mo-orthogonalization: Cholesky decomposition

 ITERATION  ENERGY          1e-ENERGY        2e-ENERGY     NORM[dD(SAO)]  TOL
  11  -3211.9902637591    -16702.199798     7300.8715768    0.579D-01 0.478D-13
                            Exc = -227.605208919      Eck =  7528.47678570    
                         Ntotal = 314.99993967      Nspin = 1.0000004390    
                             Na = 157.99997005         Nb = 156.99996961    
                            current damping = 1.300
 
          Norm of current diis error: 0.64612E-01
          max. resid. norm for Fia-block=  1.340D-02 for orbital    158a    alpha
          max. resid. fock norm         =  1.360D-02 for orbital    158a    alpha

 ITERATION  ENERGY          1e-ENERGY        2e-ENERGY     NORM[dD(SAO)]  TOL
  12  -3211.9911563444    -16702.144349     7300.8152347    0.352D-01 0.456D-13
                            Exc = -227.606200247      Eck =  7528.42143498    
                         Ntotal = 314.99993965      Nspin = 1.0000004316    
                             Na = 157.99997004         Nb = 156.99996961    
                            current damping = 1.350
 
          Norm of current diis error: 0.45105E-01
          max. resid. norm for Fia-block=  1.139D-02 for orbital    158a    alpha
          max. resid. fock norm         =  1.176D-02 for orbital    158a    alpha

 ITERATION  ENERGY          1e-ENERGY        2e-ENERGY     NORM[dD(SAO)]  TOL
  13  -3211.9916720599    -16702.262529     7300.9328989    0.169D-01 0.433D-13
                            Exc = -227.611573309      Eck =  7528.54447219    
                         Ntotal = 314.99993965      Nspin = 1.0000004215    
                             Na = 157.99997004         Nb = 156.99996961    
                            current damping = 1.400
 
          Norm of current diis error: 0.32643E-01
          max. resid. norm for Fia-block=  1.038D-02 for orbital    158a    alpha
          max. resid. fock norm         =  1.053D-02 for orbital    158a    alpha

 ITERATION  ENERGY          1e-ENERGY        2e-ENERGY     NORM[dD(SAO)]  TOL
  14  -3211.9919921423    -16702.106457     7300.7765070    0.140D-01 0.410D-13
                            Exc = -227.608224713      Eck =  7528.38473169    
                         Ntotal = 314.99993964      Nspin = 1.0000004163    
                             Na = 157.99997003         Nb = 156.99996961    
                            current damping = 1.450
 
          Norm of current diis error: 0.25763E-01
          max. resid. norm for Fia-block=  8.337D-03 for orbital    158a    alpha
          max. resid. fock norm         =  8.646D-03 for orbital    158a    alpha

 ITERATION  ENERGY          1e-ENERGY        2e-ENERGY     NORM[dD(SAO)]  TOL
  15  -3211.9922035341    -16702.222673     7300.8925117    0.692D-02 0.387D-13
                            Exc = -227.612493924      Eck =  7528.50500563    
                         Ntotal = 314.99993965      Nspin = 1.0000004076    
                             Na = 157.99997003         Nb = 156.99996962    
                            current damping = 1.500
 
          Norm of current diis error: 0.19295E-01
          max. resid. norm for Fia-block=  8.209D-03 for orbital    158a    alpha
          max. resid. fock norm         =  8.321D-03 for orbital    158a    alpha
          mo-orthogonalization: Cholesky decomposition

 ITERATION  ENERGY          1e-ENERGY        2e-ENERGY     NORM[dD(SAO)]  TOL
  16  -3211.9923599000    -16702.163085     7300.8327669    0.773D-02 0.364D-13
                            Exc = -227.611202027      Eck =  7528.44396893    
                         Ntotal = 314.99993965      Nspin = 1.0000004019    
                             Na = 157.99997003         Nb = 156.99996962    
                            current damping = 1.550
 
          Norm of current diis error: 0.15443E-01
          max. resid. norm for Fia-block=  7.417D-03 for orbital    158a    alpha
          max. resid. fock norm         =  7.542D-03 for orbital    158a    alpha

 ITERATION  ENERGY          1e-ENERGY        2e-ENERGY     NORM[dD(SAO)]  TOL
  17  -3211.9924782811    -16702.182495     7300.8520589    0.606D-02 0.342D-13
                            Exc = -227.612171019      Eck =  7528.46422992    
                         Ntotal = 314.99993965      Nspin = 1.0000003954    
                             Na = 157.99997002         Nb = 156.99996963    
                            current damping = 1.600
 
          Norm of current diis error: 0.12610E-01
          max. resid. norm for Fia-block=  6.767D-03 for orbital    158a    alpha
          max. resid. fock norm         =  6.861D-03 for orbital    158a    alpha

 ITERATION  ENERGY          1e-ENERGY        2e-ENERGY     NORM[dD(SAO)]  TOL
  18  -3211.9925678719    -16702.155872     7300.8253465    0.336D-02 0.321D-13
                            Exc = -227.611626857      Eck =  7528.43697334    
                         Ntotal = 314.99993965      Nspin = 1.0000003901    
                             Na = 157.99997002         Nb = 156.99996963    
                            current damping = 1.650
 
          Norm of current diis error: 0.10683E-01
          max. resid. norm for Fia-block=  6.022D-03 for orbital    158a    alpha
          max. resid. fock norm         =  6.125D-03 for orbital    158a    alpha

 ITERATION  ENERGY          1e-ENERGY        2e-ENERGY     NORM[dD(SAO)]  TOL
  19  -3211.9926384577    -16702.181920     7300.8513238    0.544D-02 0.302D-13
                            Exc = -227.612562088      Eck =  7528.46388589    
                         Ntotal = 314.99993965      Nspin = 1.0000003845    
                             Na = 157.99997002         Nb = 156.99996963    
                            current damping = 1.700
 
          Norm of current diis error: 0.92054E-02
          max. resid. norm for Fia-block=  5.317D-03 for orbital    158a    alpha
          max. resid. fock norm         =  5.401D-03 for orbital    158a    alpha

 ITERATION  ENERGY          1e-ENERGY        2e-ENERGY     NORM[dD(SAO)]  TOL
  20  -3211.9926914748    -16702.143771     7300.8131217    0.381D-02 0.285D-13
                            Exc = -227.611530942      Eck =  7528.42465264    
                         Ntotal = 314.99993965      Nspin = 1.0000003806    
                             Na = 157.99997002         Nb = 156.99996963    
                            current damping = 1.750
 
          Norm of current diis error: 0.80622E-02
          max. resid. norm for Fia-block=  4.812D-03 for orbital    158a    alpha
          max. resid. fock norm         =  4.895D-03 for orbital    158a    alpha
          mo-orthogonalization: Cholesky decomposition

 ITERATION  ENERGY          1e-ENERGY        2e-ENERGY     NORM[dD(SAO)]  TOL
  21  -3211.9927360952    -16702.168764     7300.8380699    0.304D-02 0.269D-13
                            Exc = -227.612348927      Eck =  7528.45041880    
                         Ntotal = 314.99993965      Nspin = 1.0000003761    
                             Na = 157.99997001         Nb = 156.99996964    
                            current damping = 1.800
 
          Norm of current diis error: 0.70217E-02
          max. resid. norm for Fia-block=  4.578D-03 for orbital    158a    alpha
          max. resid. fock norm         =  4.650D-03 for orbital    158a    alpha

 ITERATION  ENERGY          1e-ENERGY        2e-ENERGY     NORM[dD(SAO)]  TOL
  22  -3211.9927728682    -16702.146904     7300.8161730    0.304D-02 0.159D-12
                            Exc = -227.611737841     Coul =  7615.74652360    
                            exK = -87.3186127837    
                         Ntotal = 314.99993965      Nspin = 1.0000003730    
                             Na = 157.99997001         Nb = 156.99996964    
                            current damping = 1.850
 
          Norm of current diis error: 0.61135E-02
          max. resid. norm for Fia-block=  4.263D-03 for orbital    155a    beta 
          max. resid. fock norm         =  4.309D-03 for orbital    155a    beta 

 ITERATION  ENERGY          1e-ENERGY        2e-ENERGY     NORM[dD(SAO)]  TOL
  23  -3211.9928039643    -16702.158516     7300.8277540    0.245D+00 0.101D-12
                            Exc = -227.612106082      Eck =  7528.43986008    
                         Ntotal = 314.99993965      Nspin = 1.0000003696    
                             Na = 157.99997001         Nb = 156.99996964    
                            current damping = 1.900
 
          Norm of current diis error: 0.53718E-02
          max. resid. norm for Fia-block=  3.992D-03 for orbital    155a    beta 
          max. resid. fock norm         =  4.033D-03 for orbital    155a    beta 

 ITERATION  ENERGY          1e-ENERGY        2e-ENERGY     NORM[dD(SAO)]  TOL
  24  -3211.9928281195    -16702.141579     7300.8107931    0.307D-01 0.721D-13
                            Exc = -227.611611813      Eck =  7528.42240494    
                         Ntotal = 314.99993965      Nspin = 1.0000003671    
                             Na = 157.99997001         Nb = 156.99996964    
                            current damping = 1.950
 
          Norm of current diis error: 0.47207E-02
          max. resid. norm for Fia-block=  3.857D-03 for orbital    155a    beta 
          max. resid. fock norm         =  3.896D-03 for orbital    155a    beta 

 ITERATION  ENERGY          1e-ENERGY        2e-ENERGY     NORM[dD(SAO)]  TOL
  25  -3211.9928473373    -16702.154612     7300.8238071    0.328D-01 0.587D-13
                            Exc = -227.611999625      Eck =  7528.43580671    
                         Ntotal = 314.99993964      Nspin = 1.0000003646    
                             Na = 157.99997000         Nb = 156.99996964    
                            current damping = 2.000
 
          Norm of current diis error: 0.42057E-02
          max. resid. norm for Fia-block=  3.574D-03 for orbital    155a    beta 
          max. resid. fock norm         =  3.610D-03 for orbital    155a    beta 
          mo-orthogonalization: Cholesky decomposition

 ITERATION  ENERGY          1e-ENERGY        2e-ENERGY     NORM[dD(SAO)]  TOL
  26  -3211.9928623888    -16702.139265     7300.8084447    0.320D-01 0.515D-13
                            Exc = -227.611537223      Eck =  7528.41998195    
                         Ntotal = 314.99993964      Nspin = 1.0000003629    
                             Na = 157.99997000         Nb = 156.99996964    
                            current damping = 2.050
 
          Norm of current diis error: 0.36935E-02
          max. resid. norm for Fia-block=  3.506D-03 for orbital    155a    beta 
          max. resid. fock norm         =  3.538D-03 for orbital    155a    beta 

 ITERATION  ENERGY          1e-ENERGY        2e-ENERGY     NORM[dD(SAO)]  TOL
  27  -3211.9928746846    -16702.148102     7300.8172691    0.112D-01 0.464D-13
                            Exc = -227.611791768      Eck =  7528.42906085    
                         Ntotal = 314.99993964      Nspin = 1.0000003612    
                             Na = 157.99997000         Nb = 156.99996964    
                            current damping = 2.100
 
          Norm of current diis error: 0.32819E-02
          max. resid. norm for Fia-block=  3.312D-03 for orbital    155a    beta 
          max. resid. fock norm         =  3.344D-03 for orbital    155a    beta 

 ITERATION  ENERGY          1e-ENERGY        2e-ENERGY     NORM[dD(SAO)]  TOL
  28  -3211.9928845392    -16702.138502     7300.8076592    0.809D-02 0.424D-13
                            Exc = -227.611495653      Eck =  7528.41915488    
                         Ntotal = 314.99993964      Nspin = 1.0000003600    
                             Na = 157.99997000         Nb = 156.99996964    
                            current damping = 2.150
 
          Norm of current diis error: 0.28922E-02
          max. resid. norm for Fia-block=  3.101D-03 for orbital    155a    beta 
          max. resid. fock norm         =  3.127D-03 for orbital    155a    beta 

 ITERATION  ENERGY          1e-ENERGY        2e-ENERGY     NORM[dD(SAO)]  TOL
  29  -3211.9928922940    -16702.144435     7300.8135852    0.552D-02 0.392D-13
                            Exc = -227.611661232      Eck =  7528.42524642    
                         Ntotal = 314.99993964      Nspin = 1.0000003589    
                             Na = 157.99997000         Nb = 156.99996964    
                            current damping = 2.200
 
          Norm of current diis error: 0.25902E-02
          max. resid. norm for Fia-block=  2.829D-03 for orbital    155a    beta 
          max. resid. fock norm         =  2.855D-03 for orbital    155a    beta 

 ITERATION  ENERGY          1e-ENERGY        2e-ENERGY     NORM[dD(SAO)]  TOL
  30  -3211.9928983696    -16702.136539     7300.8056833    0.523D-02 0.367D-13
                            Exc = -227.611416010      Eck =  7528.41709927    
                         Ntotal = 314.99993964      Nspin = 1.0000003582    
                             Na = 157.99997000         Nb = 156.99996964    
                            current damping = 2.250
 
          Norm of current diis error: 0.23063E-02
          max. resid. norm for Fia-block=  2.595D-03 for orbital    155a    beta 
          max. resid. fock norm         =  2.617D-03 for orbital    155a    beta 
          mo-orthogonalization: Cholesky decomposition

 ITERATION  ENERGY          1e-ENERGY        2e-ENERGY     NORM[dD(SAO)]  TOL
  31  -3211.9929031263    -16702.141760     7300.8108989    0.331D-02 0.344D-13
                            Exc = -227.611561831      Eck =  7528.42246078    
                         Ntotal = 314.99993964      Nspin = 1.0000003576    
                             Na = 157.99997000         Nb = 156.99996964    
                            current damping = 2.300
 
          Norm of current diis error: 0.20815E-02
          max. resid. norm for Fia-block=  2.404D-03 for orbital    155a    beta 
          max. resid. fock norm         =  2.425D-03 for orbital    155a    beta 

 ITERATION  ENERGY          1e-ENERGY        2e-ENERGY     NORM[dD(SAO)]  TOL
  32  -3211.9929069746    -16702.135831     7300.8049659    0.487D-02 0.319D-13
                            Exc = -227.611376719      Eck =  7528.41634264    
                         Ntotal = 314.99993964      Nspin = 1.0000003573    
                             Na = 157.99997000         Nb = 156.99996964    
                            current damping = 2.350
 
          Norm of current diis error: 0.18644E-02
          max. resid. norm for Fia-block=  2.224D-03 for orbital    155a    beta 
          max. resid. fock norm         =  2.243D-03 for orbital    155a    beta 

 ITERATION  ENERGY          1e-ENERGY        2e-ENERGY     NORM[dD(SAO)]  TOL
  33  -3211.9929100546    -16702.139360     7300.8084920    0.448D-02 0.290D-13
                            Exc = -227.611474066      Eck =  7528.41996608    
                         Ntotal = 314.99993963      Nspin = 1.0000003570    
                             Na = 157.99997000         Nb = 156.99996964    
                            current damping = 2.400
 
          Norm of current diis error: 0.16901E-02
          max. resid. norm for Fia-block=  2.040D-03 for orbital    155a    beta 
          max. resid. fock norm         =  2.058D-03 for orbital    155a    beta 

 ITERATION  ENERGY          1e-ENERGY        2e-ENERGY     NORM[dD(SAO)]  TOL
  34  -3211.9929125504    -16702.135060     7300.8041901    0.351D-02 0.259D-13
                            Exc = -227.611339523      Eck =  7528.41552962    
                         Ntotal = 314.99993963      Nspin = 1.0000003571    
                             Na = 157.99997000         Nb = 156.99996964    
                            current damping = 2.450
 
          Norm of current diis error: 0.15267E-02
          max. resid. norm for Fia-block=  1.861D-03 for orbital    155a    beta 
          max. resid. fock norm         =  1.876D-03 for orbital    155a    beta 

 ITERATION  ENERGY          1e-ENERGY        2e-ENERGY     NORM[dD(SAO)]  TOL
  35  -3211.9929145451    -16702.137888     7300.8070161    0.259D-02 0.229D-13
                            Exc = -227.611417959      Eck =  7528.41843410    
                         Ntotal = 314.99993963      Nspin = 1.0000003573    
                             Na = 157.99996999         Nb = 156.99996964    
                            current damping = 2.500
 
          Norm of current diis error: 0.13938E-02
          max. resid. norm for Fia-block=  1.697D-03 for orbital    155a    beta 
          max. resid. fock norm         =  3.007D-03 for orbital    786a    alpha
          mo-orthogonalization: Cholesky decomposition

 ITERATION  ENERGY          1e-ENERGY        2e-ENERGY     NORM[dD(SAO)]  TOL
  36  -3211.9929161754    -16702.134418     7300.8035441    0.252D-02 0.203D-13
                            Exc = -227.611309899      Eck =  7528.41485403    
                         Ntotal = 314.99993963      Nspin = 1.0000003580    
                             Na = 157.99996999         Nb = 156.99996964    
                            current damping = 2.550
 
          Norm of current diis error: 0.12678E-02
          max. resid. norm for Fia-block=  1.556D-03 for orbital    155a    beta 
          max. resid. fock norm         =  4.810D-03 for orbital    786a    alpha

 ITERATION  ENERGY          1e-ENERGY        2e-ENERGY     NORM[dD(SAO)]  TOL
  37  -3211.9929175045    -16702.136641     7300.8057652    0.421D+00 0.201D-13
                            Exc = -227.611371924      Eck =  7528.41713715    
                         Ntotal = 314.99993963      Nspin = 1.0000003579    
                             Na = 157.99996999         Nb = 156.99996964    
                            current damping = 2.600
 
          Norm of current diis error: 0.11627E-02
          max. resid. norm for Fia-block=  1.423D-03 for orbital    155a    beta 
          max. resid. fock norm         =  2.602D-03 for orbital    786a    alpha

 ITERATION  ENERGY          1e-ENERGY        2e-ENERGY     NORM[dD(SAO)]  TOL
  38  -3211.9929185864    -16702.134043     7300.8031671    0.141D-01 0.201D-13
                            Exc = -227.611291231      Eck =  7528.41445831    
                         Ntotal = 314.99993964      Nspin = 1.0000003546    
                             Na = 157.99996999         Nb = 156.99996964    
                            current damping = 2.650
 
          Norm of current diis error: 0.10638E-02
          max. resid. norm for Fia-block=  1.303D-03 for orbital    155a    beta 
          max. resid. fock norm         =  1.715D-02 for orbital    770a    alpha

 ITERATION  ENERGY          1e-ENERGY        2e-ENERGY     NORM[dD(SAO)]  TOL
  39  -3211.9929193878    -16702.135711     7300.8048342    0.179D-01 0.201D-13
                            Exc = -227.611338027      Eck =  7528.41617222    
                         Ntotal = 314.99993963      Nspin = 1.0000003543    
                             Na = 157.99996999         Nb = 156.99996964    
                            current damping = 2.700
 
          Norm of current diis error: 0.98029E-03
          max. resid. norm for Fia-block=  1.185D-03 for orbital    155a    beta 
          max. resid. fock norm         =  1.274D-02 for orbital    786a    alpha

 ITERATION  ENERGY          1e-ENERGY        2e-ENERGY     NORM[dD(SAO)]  TOL
  40  -3211.9929200330    -16702.133691     7300.8028132    0.110D-01 0.201D-13
                            Exc = -227.611275672      Eck =  7528.41408887    
                         Ntotal = 314.99993963      Nspin = 1.0000003573    
                             Na = 157.99996999         Nb = 156.99996964    
                            current damping = 2.750
 
          Norm of current diis error: 0.90229E-03
          max. resid. norm for Fia-block=  1.082D-03 for orbital    155a    beta 
          max. resid. fock norm         =  1.225D-02 for orbital    768a    alpha
          mo-orthogonalization: Cholesky decomposition

 ITERATION  ENERGY          1e-ENERGY        2e-ENERGY     NORM[dD(SAO)]  TOL
  41  -3211.9929207755    -16702.135015     7300.8041365    0.244D-01 0.201D-13
                            Exc = -227.611313065      Eck =  7528.41544961    
                         Ntotal = 314.99993963      Nspin = 1.0000003550    
                             Na = 157.99996999         Nb = 156.99996964    
                            current damping = 2.800
 
          Norm of current diis error: 0.83565E-03
          max. resid. norm for Fia-block=  9.845D-04 for orbital    155a    beta 
          max. resid. fock norm         =  7.103D-03 for orbital    797a    alpha

 ITERATION  ENERGY          1e-ENERGY        2e-ENERGY     NORM[dD(SAO)]  TOL
  42  -3211.9929213320    -16702.133458     7300.8025784    0.223D-01 0.207D-13
                            Exc = -227.611264999      Eck =  7528.41384338    
                         Ntotal = 314.99993963      Nspin = 1.0000003550    
                             Na = 157.99996999         Nb = 156.99996964    
                            current damping = 2.850
 
          Norm of current diis error: 0.77335E-03
          max. resid. norm for Fia-block=  9.015D-04 for orbital    155a    beta 
          max. resid. fock norm         =  7.078D-03 for orbital    757a    alpha

 ITERATION  ENERGY          1e-ENERGY        2e-ENERGY     NORM[dD(SAO)]  TOL
  43  -3211.9929217490    -16702.134457     7300.8035771    0.223D-01 0.159D-12
                            Exc = -227.611293243     Coul =  7615.73346431    
                            exK = -87.3185939589    
                         Ntotal = 314.99993963      Nspin = 1.0000003571    
                             Na = 157.99996999         Nb = 156.99996964    
                            current damping = 2.900
 
          Norm of current diis error: 0.71960E-03
          max. resid. norm for Fia-block=  8.179D-04 for orbital    155a    beta 
          max. resid. fock norm         =  4.030D-03 for orbital    759a    alpha

 ITERATION  ENERGY          1e-ENERGY        2e-ENERGY     NORM[dD(SAO)]  TOL
  44  -3211.9929221020    -16702.133274     7300.8023939    0.297D+00 0.101D-12
                            Exc = -227.611256919      Eck =  7528.41365081    
                         Ntotal = 314.99993963      Nspin = 1.0000003574    
                             Na = 157.99996999         Nb = 156.99996964    
                            current damping = 2.950
 
          Norm of current diis error: 0.66977E-03
          max. resid. norm for Fia-block=  7.477D-04 for orbital    155a    beta 
          max. resid. fock norm         =  4.379D-03 for orbital    755a    alpha

 ITERATION  ENERGY          1e-ENERGY        2e-ENERGY     NORM[dD(SAO)]  TOL
  45  -3211.9929223989    -16702.134029     7300.8031488    0.270D+00 0.748D-13
                            Exc = -227.611278406      Eck =  7528.41442720    
                         Ntotal = 314.99993963      Nspin = 1.0000003576    
                             Na = 157.99996999         Nb = 156.99996964    
                            current damping = 3.000
 
          Norm of current diis error: 0.62645E-03
          max. resid. norm for Fia-block=  6.786D-04 for orbital    155a    beta 
          max. resid. fock norm         =  2.085D-03 for orbital    755a    alpha
          mo-orthogonalization: Cholesky decomposition

 ITERATION  ENERGY          1e-ENERGY        2e-ENERGY     NORM[dD(SAO)]  TOL
  46  -3211.9929226531    -16702.133134     7300.8022537    0.382D-01 0.650D-13
                            Exc = -227.611250959      Eck =  7528.41350463    
                         Ntotal = 314.99993963      Nspin = 1.0000003577    
                             Na = 157.99996999         Nb = 156.99996964    
                            current damping = 3.050
 
          Norm of current diis error: 0.58642E-03
          max. resid. norm for Fia-block=  6.204D-04 for orbital    155a    beta 
          max. resid. fock norm         =  6.256D-04 for orbital    155a    beta 

 ITERATION  ENERGY          1e-ENERGY        2e-ENERGY     NORM[dD(SAO)]  TOL
  47  -3211.9929228623    -16702.133688     7300.8028070    0.132D-01 0.624D-13
                            Exc = -227.611266681      Eck =  7528.41407372    
                         Ntotal = 314.99993963      Nspin = 1.0000003578    
                             Na = 157.99996999         Nb = 156.99996964    
                            current damping = 3.100
 
          Norm of current diis error: 0.55136E-03
          max. resid. norm for Fia-block=  5.631D-04 for orbital    155a    beta 
          max. resid. fock norm         =  5.680D-04 for orbital    155a    beta 

 ITERATION  ENERGY          1e-ENERGY        2e-ENERGY     NORM[dD(SAO)]  TOL
  48  -3211.9929230392    -16702.133030     7300.8021495    0.627D-02 0.599D-13
                            Exc = -227.611246521      Eck =  7528.41339607    
                         Ntotal = 314.99993963      Nspin = 1.0000003579    
                             Na = 157.99996999         Nb = 156.99996964    
                            current damping = 3.150
 
          Norm of current diis error: 0.51914E-03
          max. resid. norm for Fia-block=  5.149D-04 for orbital    155a    beta 
          max. resid. fock norm         =  5.192D-04 for orbital    155a    beta 

 ITERATION  ENERGY          1e-ENERGY        2e-ENERGY     NORM[dD(SAO)]  TOL
  49  -3211.9929231904    -16702.133418     7300.8025367    0.577D-02 0.558D-13
                            Exc = -227.611257508      Eck =  7528.41379421    
                         Ntotal = 314.99993963      Nspin = 1.0000003580    
                             Na = 157.99996999         Nb = 156.99996964    
                            current damping = 3.200
 
          Norm of current diis error: 0.49073E-03
          max. resid. norm for Fia-block=  4.676D-04 for orbital    155a    beta 
          max. resid. fock norm         =  4.716D-04 for orbital    155a    beta 

 ITERATION  ENERGY          1e-ENERGY        2e-ENERGY     NORM[dD(SAO)]  TOL
  50  -3211.9929233179    -16702.132948     7300.8020666    0.776D-02 0.497D-13
                            Exc = -227.611243085      Eck =  7528.41330972    
                         Ntotal = 314.99993963      Nspin = 1.0000003581    
                             Na = 157.99996999         Nb = 156.99996964    
                            current damping = 3.250
 
          Norm of current diis error: 0.46474E-03
          max. resid. norm for Fia-block=  4.275D-04 for orbital    155a    beta 
          max. resid. fock norm         =  4.311D-04 for orbital    155a    beta 
          mo-orthogonalization: Cholesky decomposition

 ITERATION  ENERGY          1e-ENERGY        2e-ENERGY     NORM[dD(SAO)]  TOL
  51  -3211.9929234239    -16702.133204     7300.8023224    0.419D-02 0.428D-13
                            Exc = -227.611250295      Eck =  7528.41357272    
                         Ntotal = 314.99993963      Nspin = 1.0000003582    
                             Na = 157.99996999         Nb = 156.99996964    
                            current damping = 3.300
 
          Norm of current diis error: 0.44168E-03
          max. resid. norm for Fia-block=  3.887D-04 for orbital    155a    beta 
          max. resid. fock norm         =  5.242D-04 for orbital    756a    beta 

 ITERATION  ENERGY          1e-ENERGY        2e-ENERGY     NORM[dD(SAO)]  TOL
  52  -3211.9929235170    -16702.132882     7300.8020004    0.407D-01 0.455D-13
                            Exc = -227.611240383      Eck =  7528.41324083    
                         Ntotal = 314.99993963      Nspin = 1.0000003582    
                             Na = 157.99996999         Nb = 156.99996964    
                            current damping = 3.350
 
          Norm of current diis error: 0.42067E-03
          max. resid. norm for Fia-block=  3.557D-04 for orbital    155a    beta 
          max. resid. fock norm         =  3.586D-04 for orbital    155a    beta 

 ITERATION  ENERGY          1e-ENERGY        2e-ENERGY     NORM[dD(SAO)]  TOL
  53  -3211.9929235999    -16702.133034     7300.8021531    0.545D-02 0.564D-13
                            Exc = -227.611244622      Eck =  7528.41339771    
                         Ntotal = 314.99993963      Nspin = 1.0000003582    
                             Na = 157.99996999         Nb = 156.99996964    
                            current damping = 3.400
 
          Norm of current diis error: 0.40191E-03
          max. resid. norm for Fia-block=  3.241D-04 for orbital    155a    beta 
          max. resid. fock norm         =  3.875D-04 for orbital    756a    alpha

 ITERATION  ENERGY          1e-ENERGY        2e-ENERGY     NORM[dD(SAO)]  TOL
  54  -3211.9929236753    -16702.132825     7300.8019435    0.427D-02 0.476D-13
                            Exc = -227.611238132      Eck =  7528.41318166    
                         Ntotal = 314.99993963      Nspin = 1.0000003582    
                             Na = 157.99996999         Nb = 156.99996964    
                            current damping = 3.450
 
          Norm of current diis error: 0.38485E-03
          max. resid. norm for Fia-block=  2.971D-04 for orbital    155a    beta 
          max. resid. fock norm         =  9.512D-04 for orbital    756a    alpha

 ITERATION  ENERGY          1e-ENERGY        2e-ENERGY     NORM[dD(SAO)]  TOL
  55  -3211.9929237390    -16702.132903     7300.8020218    0.443D-02 0.456D-13
                            Exc = -227.611240225      Eck =  7528.41326201    
                         Ntotal = 314.99993963      Nspin = 1.0000003582    
                             Na = 157.99996999         Nb = 156.99996964    
                            current damping = 3.500
 
          Norm of current diis error: 0.36952E-03
          max. resid. norm for Fia-block=  2.718D-04 for orbital    155a    beta 
          max. resid. fock norm         =  6.449D-04 for orbital    756a    alpha
          mo-orthogonalization: Cholesky decomposition

 ITERATION  ENERGY          1e-ENERGY        2e-ENERGY     NORM[dD(SAO)]  TOL
  56  -3211.9929238008    -16702.132773     7300.8018917    0.209D-01 0.455D-13
                            Exc = -227.611236150      Eck =  7528.41312784    
                         Ntotal = 314.99993963      Nspin = 1.0000003583    
                             Na = 157.99996999         Nb = 156.99996964    
                            current damping = 3.550
 
          Norm of current diis error: 0.35557E-03
          max. resid. norm for Fia-block=  2.502D-04 for orbital    155a    beta 
          max. resid. fock norm         =  5.299D-04 for orbital    757a    alpha

 ITERATION  ENERGY          1e-ENERGY        2e-ENERGY     NORM[dD(SAO)]  TOL
  57  -3211.9929238442    -16702.132803     7300.8019213    0.458D-02 0.455D-13
                            Exc = -227.611236844      Eck =  7528.41315815    
                         Ntotal = 314.99993963      Nspin = 1.0000003584    
                             Na = 157.99996999         Nb = 156.99996964    
                            current damping = 3.600
 
          Norm of current diis error: 0.34294E-03
          max. resid. norm for Fia-block=  2.306D-04 for orbital    155a    beta 
          max. resid. fock norm         =  6.136D-04 for orbital    794a    beta 

 ITERATION  ENERGY          1e-ENERGY        2e-ENERGY     NORM[dD(SAO)]  TOL
  58  -3211.9929238831    -16702.132724     7300.8018427    0.419D-02 0.456D-13
                            Exc = -227.611234343      Eck =  7528.41307708    
                         Ntotal = 314.99993963      Nspin = 1.0000003584    
                             Na = 157.99996999         Nb = 156.99996964    
                            current damping = 3.650
 
          Norm of current diis error: 0.33140E-03
          max. resid. norm for Fia-block=  2.138D-04 for orbital    155a    beta 
          max. resid. fock norm         =  7.834D-04 for orbital    757a    alpha

 ENERGY CONVERGED !

          Overall gridpoints after grid construction =       1093270

 ITERATION  ENERGY          1e-ENERGY        2e-ENERGY     NORM[dD(SAO)]  TOL
  59  -3210.8526261591    -16702.132726     7301.9421424    0.324D-02 0.456D-13
                            Exc = -226.470936509      Eck =  7528.41307886    
                            VV10=  1.14029774347    
                         Ntotal = 314.99993963      Nspin = 1.0000003585    
                             Na = 157.99996999         Nb = 156.99996964    
                            current damping = 3.700
 
          Norm of current diis error: 0.32084E-03
          max. resid. norm for Fia-block=  1.229D-04 for orbital    155a    beta 
          max. resid. fock norm         =  4.577D-04 for orbital    757a    alpha

 End of SCF iterations

   convergence criteria satisfied after    59 iterations


   *************************************************************************
   y                                                                        
   *************************************************************************


                  ------------------------------------------ 
                 |  total energy      =  -3210.85262615910  |
                  ------------------------------------------ 
                 :  kinetic energy    =   3202.88157070367  :
                 :  potential energy  =  -6414.87449460624  :
                 :  VV10 correlation  =      1.14029774347  :
                 :  virial theorem    =      1.99716333335  :
                 :  wavefunction norm =      1.00000000000  :
                  .......................................... 


 <geterg> : there is no data group $energy 


 <skperg> : $end is missing 


 orbitals $uhfmo_beta  will be written to file beta

 orbitals $uhfmo_alpha  will be written to file alpha
 
 alpha: 

    irrep                154a        155a        156a        157a        158a   
 eigenvalues H         -0.43275    -0.43016    -0.42657    -0.40370    -0.38271
            eV         -11.7759    -11.7053    -11.6077    -10.9853    -10.4141
 occupation              1.0000      1.0000      1.0000      1.0000      1.0000

    irrep                159a        160a        161a        162a        163a   
 eigenvalues H         -0.11340    -0.10226    -0.08009    -0.07129    -0.06186
            eV          -3.0859     -2.7827     -2.1793     -1.9400     -1.6834
 
 beta:  

    irrep                153a        154a        155a        156a        157a   
 eigenvalues H         -0.42805    -0.42389    -0.41675    -0.41188    -0.40020
            eV         -11.6480    -11.5347    -11.3404    -11.2078    -10.8902
 occupation              1.0000      1.0000      1.0000      1.0000      1.0000

    irrep                158a        159a        160a        161a        162a   
 eigenvalues H         -0.11541    -0.10170    -0.08030    -0.07128    -0.06179
            eV          -3.1404     -2.7674     -2.1852     -1.9395     -1.6814
 

                                             _ _ _ 
  IRREP     alpha occ.     beta occ.      tr(D*D-D)


 a        158.00000000   157.00000000    -0.25594849

   -------------------------------------------------

   sum    158.00000000   157.00000000    -0.25594849

 <S*S>     0.76189698

 
 
 
 ==============================================================================
                           electrostatic moments
 ==============================================================================

 reference point for electrostatic moments:    0.00000   0.00000   0.00000

 
              nuc           elec       ->  total
 ------------------------------------------------------------------------------
                          charge      
 ------------------------------------------------------------------------------
         316.000000    -315.000000       1.000000
 a-b                                     1.000000
 
 ------------------------------------------------------------------------------
                       dipole moment  
 ------------------------------------------------------------------------------
   x   -2074.118800    2065.958824      -8.159976
   y     142.547662    -143.468157      -0.920495
   z     -36.892406      37.516821       0.624415
 
   | dipole moment | =     8.2354 a.u. =    20.9324 debye 
 
 ------------------------------------------------------------------------------
                     quadrupole moment
 ------------------------------------------------------------------------------
  xx   18949.121228  -19043.610425     -94.489198
  yy    4665.348613   -4826.512951    -161.164338
  zz    7171.238253   -7284.017401    -112.779148
  xy   -2162.866245    2166.792444       3.926199
  xz    1395.146433   -1396.813439      -1.667006
  yz   -1693.278862    1673.576959     -19.701903
 
     1/3  trace=    -122.810895
     anisotropy=      69.135291
 
 ==============================================================================
 
HOMO-LUMO Separation
 HOMO         :   -0.38270650 H =    -10.41398 eV
 LUMO         :   -0.11540756 H =     -3.14040 eV
 HOMO-LUMO gap:    0.26729894 H =     +7.27358 eV
 
 ==============================================================================


    ------------------------------------------------------------------------
         total  cpu-time :   6 days 15 hours 57 minutes and  3 seconds
         total wall-time : 21 hours  8 minutes and 41 seconds
    ------------------------------------------------------------------------

   ****  ridft : all done  ****


    2024-11-26 13:14:25.436 

 ridft ended normally
