# Supplementary material for: Electronic Effects Drive Selectivity in CO2 Reduction Catalysis by Heptacoordinated Cobalt Complexes
Source: Inorg Chem. 2026 May 21;65(22):12678–92. doi: 10.1021/acs.inorgchem.6c01633 (PMC13250995; doi:10.1021/acs.inorgchem.6c01633)
Supplement: Supplementary file 2 [file ic6c01633_si_002.zip › backup_paper_acscat_Co/Co0MeOLCOOH/doublet/py_det_backward/vacuo/EN/SP_BP86.out]

  ========================================================================
                license information 
 Customer : 200000000357083
 ID       : LKO2626211

 License file is VALID, continuing with full version
  ========================================================================

   OpenMP run-time library returned nthreads =  8

 ridft (centipede42) : TURBOMOLE rev. V7-7 compiled 26 Oct 2022 at 08:57:28
 Copyright (C) 2022 TURBOMOLE GmbH, Karlsruhe


    2024-11-25 16:03:58.895 


                                  r i d f t

                        DFT program with RI approximation 
                                for coulomb part 


                                                 
                                 References:     
                                                 
          TURBOMOLE:                             
              R. Ahlrichs, M. Baer, M. Haeser, H. Horn, and
              C. Koelmel
              Electronic structure calculations on workstation
              computers: the program system TURBOMOLE
              Chem. Phys. Lett. 162: 165 (1989)
          Density Functional:                              
              O. Treutler and R. Ahlrichs                      
              Efficient Molecular Numerical Integration Schemes
              J. Chem. Phys. 102: 346 (1995)                   
          Parallel Version:                                
              Performance of parallel TURBOMOLE for Density    
              Functional Calculations                          
              M. v. Arnim and R. Ahlrichs                      
              J. Comp. Chem. 19: 1746 (1998)                   
          RI-J Method:                                     
              Auxiliary Basis Sets to approximate Coulomb      
              Potentials                                       
              Chem. Phys. Lett. 240: 283 (1995)                
              K. Eichkorn, O. Treutler, H. Oehm, M. Haeser     
              and R. Ahlrichs                                  
              Chem. Phys. Lett. 242: 652 (1995)                
                                                           
              Auxiliary Basis Sets for Main Row Atoms and their
              Use to approximate Coulomb Potentials            
              K. Eichkorn, F. Weigend, O. Treutler and         
              R. Ahlrichs                                      
              Theo. Chem. Acc. 97: 119 (1997)                   
                                                           
              Accurate Coulomb-fitting basis sets for H to Rn 
              F. Weigend                                        
              Phys. Chem. Chem. Phys. 8: 1057 (2006)            
                                                           
          Multipole accelerated RI-J (MARI-J):             
              Fast evaluation of the Coulomb potential for     
              electron densities using multipole accelerated   
              resolution of identity approximation             
              M. Sierka, A. Hogekamp and R. Ahlrichs           
              J. Chem. Phys. 118: 9136 (2003)                  
          RI-JK Method:                                     
              A fully direct RI-HF algorithm: Implementation,
              optimised auxiliary basis sets, demonstration of
              accuracy and efficiency                         
              F. Weigend                                      
              Phys. Chem. Chem. Phys. 4: 4285 (2002)           
          Two-component HF and DFT with spin-orbit coupling:  
              Self-consistent treatment of spin-orbit         
              interactions with efficient Hartree-Fock and    
              density functional methods                      
              M. K. Armbruster, F. Weigend, C. van Wüllen and 
              W. Klopper                                      
              Phys. Chem. Chem. Phys. 10: 1748 (2008)         
          Two-component difference density and DIIS algorithm 
              Efficient two-component self-consistent field   
              procedures and gradients: implementation in     
              TURBOMOLE and application to Au20-              
              A. Baldes, F. Weigend                           
              Mol. Phys. 111: 2617 (2013)                     
          Relativistic all-electron 2c calculations           
              An efficient implementation of two-component    
              relativistic exact-decoupling methods for large 
              molecules                                       
              D. Peng, N. Middendorf, F. Weigend, M. Reiher   
              J. Chem. Phys. 138: 184105 (2013)               
          Finite nucleus model and SNSO approximation         
              Efficient implementation of one- and two-       
              component analytical energy gradients in exact  
              two-component theory                            
              Y. J. Franzke, N. Middendorf, F. Weigend        
              J. Chem. Phys. 148: 104110 (2018)               
          Grids for all-electron relativistic methods         
              Error-consistent segmented contracted all-      
              electron relativistic basis sets of double-     
              and triple-zeta quality for NMR shielding       
              constants                                       
              Y. J. Franzke, R. Tress, T. M. Pazdera,         
              F. Weigend                                      
              Phys. Chem. Chem. Phys. 21: 166658 (2019)       
          Seminumerical exchange algorithms                   
              Seminumerical calculation of the Hartree-Fock   
              exchange matirx: Application to two-component   
              procedures and efficient evaluation of local    
              hybrid functionsl                               
               P. Plessow, F. Weigend,                        
              J. Comput. Chem. 33: 810 (2012)                 
          Improved seminumerical algorithms                   
              C. Holzer,                                      
              J. Chem. Phys. 153 (2020), 184115               
                                         


          OpenMP Shared-Memory Parallelization:  8 CPUs.

            By: Christof Holzer and Yannick J. Franzke


              +--------------------------------------------------+
              |      general information about current run       |
              +--------------------------------------------------+

 
 B-P86 functional
 exchange:    LDA + Becke (B88)
 correlation: LDA (VWN) + Perdew (P86)
 A DFT calculation using the RI-J approximation will be carried out.
 Allocatable memory for RI due to $ricore (MB):                   500

   *************************************************************************
   y                                                                        
   *************************************************************************


              +--------------------------------------------------+
              | Atomic coordinate, charge and isotop information |
              +--------------------------------------------------+

                    atomic coordinates            atom    charge  isotop
         -7.32179815    2.00104854    0.41672187    co    27.000     0
          0.24614886   -2.01250131    1.23050245    n      7.000     0
          0.10564743   -2.07766341    3.75691644    c      6.000     0
          0.31055842   -3.94227678    4.62429234    h      1.000     0
         -0.27099405    0.06140631    5.25746998    c      6.000     0
         -0.38512263   -0.10726271    7.30681642    h      1.000     0
         -0.45114704    2.40163918    4.06320694    c      6.000     0
         -0.71207448    4.12972264    5.15367639    h      1.000     0
         -0.26466859    2.50176205    1.43724368    c      6.000     0
         -0.33308685    4.31727644    0.46721116    h      1.000     0
          0.04196353    0.24701868    0.07596467    c      6.000     0
         -7.95862140    2.35213454   -3.16497491    n      7.000     0
         -6.14580316    2.98184807   -4.83974090    c      6.000     0
         -6.67763356    3.41727614   -7.37435469    c      6.000     0
         -5.13908754    3.89430349   -8.64933996    h      1.000     0
         -9.18759389    3.17827667   -8.21336228    c      6.000     0
         -9.97229639    3.56216864  -10.60011817    o      8.000     0
        -11.04993670    2.45165292   -6.46771606    c      6.000     0
        -12.98487782    2.22027199   -7.12185184    h      1.000     0
        -10.38728420    2.05271686   -3.96107551    c      6.000     0
        -11.01460427    0.92608245    0.33267321    n      7.000     0
        -12.43963728    0.17824533    2.29447961    c      6.000     0
        -11.46398777   -0.04616553    4.09507657    h      1.000     0
        -15.01954504   -0.27827555    2.08210402    c      6.000     0
        -16.09288548   -0.88096505    3.73136611    h      1.000     0
        -16.18171690    0.06141479   -0.26245662    c      6.000     0
        -18.20078707   -0.26714952   -0.49502268    h      1.000     0
        -14.71539813    0.83490922   -2.30452004    c      6.000     0
        -15.57381974    1.11887899   -4.15283539    h      1.000     0
        -12.13163872    1.25117525   -1.95804156    c      6.000     0
         -6.83197241    1.71386503    3.98983577    n      7.000     0
         -7.05606032    3.56297348    5.74120221    c      6.000     0
         -7.20859549    5.47792065    5.01772009    h      1.000     0
         -7.06154271    3.07890364    8.32016581    c      6.000     0
         -7.23663188    4.64846982    9.63911816    h      1.000     0
         -6.84498995    0.58734842    9.16391997    c      6.000     0
         -6.86578753    0.14387423   11.17408909    h      1.000     0
         -6.56665173   -1.32012225    7.37798696    c      6.000     0
         -6.33799732   -3.27269804    7.97945815    h      1.000     0
         -6.52915337   -0.72166817    4.80608425    c      6.000     0
         -5.76063532   -1.49397250    0.45297433    n      7.000     0
         -4.77296666   -2.94797215   -1.41673709    c      6.000     0
         -4.30424479   -5.50352340   -1.05963306    c      6.000     0
         -3.47674932   -6.62888615   -2.57086624    h      1.000     0
         -4.81053991   -6.65178289    1.27077216    c      6.000     0
         -4.38503188   -9.15328418    1.43600422    o      8.000     0
         -5.61016796   -5.10806035    3.26136289    c      6.000     0
         -5.87215465   -5.86044826    5.15210134    h      1.000     0
         -5.99993480   -2.54469604    2.79018136    c      6.000     0
         -2.41257302    0.42758614   -4.00532911    n      7.000     0
          0.07181696    0.20535674   -2.79341749    c      6.000     0
          1.24293923    1.76988106   -3.51247109    h      1.000     0
          0.93130816   -1.58535254   -3.39949524    h      1.000     0
         -3.53305925    2.94334207   -3.76563507    c      6.000     0
         -3.69207272    3.59375722   -1.77833497    h      1.000     0
         -2.29227856    4.29592263   -4.75184138    h      1.000     0
         -4.02415443   -1.79914012   -3.95191772    c      6.000     0
         -5.73437875   -1.40778569   -5.06246257    h      1.000     0
         -3.01113896   -3.29860717   -4.97644317    h      1.000     0
         -8.12604617    4.30334135  -12.45418708    c      6.000     0
         -4.81155519  -10.36836880    3.82475281    c      6.000     0
         -9.17819477    4.52779892  -14.21817811    h      1.000     0
         -6.67735616    2.83042830  -12.68285533    h      1.000     0
         -7.23829399    6.10807182  -11.92959912    h      1.000     0
         -4.38847260  -12.36685724    3.51318509    h      1.000     0
         -6.79206693  -10.15565508    4.42189370    h      1.000     0
         -3.53791211   -9.60516029    5.28123121    h      1.000     0
         -7.87881636    5.51509662    0.56347079    c      6.000     0
        -10.32245182    6.37321256    0.43121435    o      8.000     0
         -6.11232056    7.00262429    0.70042561    o      8.000     0
        -10.22591902    8.23132853    0.42354797    h      1.000     0
 
       center of nuclear mass  :   -6.58958522    0.48821696   -0.10584355
       center of nuclear charge:   -6.56366709    0.45110020   -0.11674812

              +--------------------------------------------------+
              |               basis set information              |
              +--------------------------------------------------+

              we will work with the 1s 3p 5d 7f 9g ... basis set
              ...i.e. with spherical basis functions...

   type   atoms  prim   cont   basis
   ---------------------------------------------------------------------------
    co       1     95     48   def2-TZVPD   [6s5p4d1f|17s12p7d1f]
    n        6     52     37   def2-TZVPD   [6s3p3d1f|12s6p3d1f]
    c       31     52     37   def2-TZVPD   [6s3p3d1f|12s6p3d1f]
    h       29     11      9   def2-TZVPD   [3s2p|5s2p]
    o        4     55     40   def2-TZVPD   [6s4p3d1f|12s7p3d1f]
   ---------------------------------------------------------------------------
   total:   71   2558   1838
   ---------------------------------------------------------------------------

   total number of primitive shells          :  111
   total number of contracted shells         :  698
   total number of cartesian basis functions : 2091
   total number of SCF-basis functions       : 1838


 integral neglect threshold       :  0.16E-12
 integral storage threshold THIZE :  0.10E-04
 integral storage threshold THIME :         5

 RI-J AUXILIARY BASIS SET information:

              we will work with the 1s 3p 5d 7f 9g ... basis set
              ...i.e. with spherical basis functions...

   type   atoms  prim   cont   basis
   ---------------------------------------------------------------------------
    co       1    107     89   def2-TZVPD   [8s5p5d2f3g|19s5p5d3f3g]
    n        6     70     49   def2-TZVPD   [6s4p3d1f1g|12s5p4d2f1g]
    c       31     70     49   def2-TZVPD   [6s4p3d1f1g|12s5p4d2f1g]
    h       29     16     11   def2-TZVPD   [3s1p1d|5s2p1d]
    o        4     70     49   def2-TZVPD   [6s4p3d1f1g|12s5p4d2f1g]
   ---------------------------------------------------------------------------
   total:   71   3441   2417
   ---------------------------------------------------------------------------

   total number of primitive shells          :  115
   total number of contracted shells         :  783
   total number of cartesian basis functions : 2967
   total number of SCF-basis functions       : 2417


 symmetry group of the molecule :   c1 

 the group has the following generators :
   c1(z)

    1 symmetry operations found

 there are 1 real representations :   a   

 maximum number of shells which are related by symmetry :  1

  
           ------------------
           density functional
           ------------------
 B-P86 functional
 exchange:    LDA + Becke (B88)
 correlation: LDA (VWN) + Perdew (P86)
 iterations will be done with small grid
  
 spherical integration : Lebedev's spherical grid
 spherical gridsize    :                     3
    i.e. gridpoints    :                   302
  maximum batchsize    :                   100
 value for diffuse not defined
 radial integration    : Chebyshev 2nd kind (scaling 3)
 radial gridsize       :                     3
 integration cells     :                    71
 partition function    : becke
 partition sharpness   :                     3
  

 biggest AO integral is expected to be    16.578513373

          ------------------------
          nuclear repulsion energy  :   6189.33795779    
          ------------------------

  _________________________________
 |                                 |
 |         DFTD3 V3.1 Rev 0        |
 | S.Grimme, University Bonn       |
 |            June  2014           |
 |   see standalone version        |
 |       dftd3 -h for options      |
 |_________________________________|
 
 Please cite DFT-D3 work done with this code as:
 S. Grimme, J. Antony, S. Ehrlich and H. Krieg,
 J. Chem. Phys, 132 (2010), 154104.
 If used with BJ-damping cite also
 S. Grimme, S. Ehrlich and L. Goerigk,
 J. Comput. Chem. 32 (2011), 1456-1465
 For DFT-D2 the reference is
 S. Grimme, J. Comput. Chem., 27 (2006), 1787-1799
 
C6 coefficients used:
                     2  C6 for element                      1
Z=  1 CN= 0.912     C6(AA)=    3.03
Z=  1 CN= 0.000     C6(AA)=    7.59
                     5  C6 for element                      6
Z=  6 CN= 0.000     C6(AA)=   49.11
Z=  6 CN= 0.987     C6(AA)=   43.25
Z=  6 CN= 1.998     C6(AA)=   29.36
Z=  6 CN= 2.999     C6(AA)=   25.78
Z=  6 CN= 3.984     C6(AA)=   18.21
                     4  C6 for element                      7
Z=  7 CN= 0.000     C6(AA)=   25.27
Z=  7 CN= 0.994     C6(AA)=   22.12
Z=  7 CN= 2.014     C6(AA)=   19.68
Z=  7 CN= 2.990     C6(AA)=   15.58
                     3  C6 for element                      8
Z=  8 CN= 0.000     C6(AA)=   15.51
Z=  8 CN= 0.993     C6(AA)=   12.82
Z=  8 CN= 1.989     C6(AA)=   10.37
                     4  C6 for element                     27
Z= 27 CN= 0.000     C6(AA)=  532.78
Z= 27 CN= 1.715     C6(AA)=  186.55
Z= 27 CN= 2.926     C6(AA)=  148.07
Z= 27 CN= 7.779     C6(AA)=  118.29

#           XYZ [au]              R0(AA) [Ang.]  CN          C6(AA)     C8(AA)   C10(AA) [au]
  1  -7.32180   2.00105   0.41672   co  0.979  5.126       148.1     13018.4   1402199.4
  2   0.24615  -2.01250   1.23050   n   0.490  2.151        19.4       428.6     11581.7
  3   0.10565  -2.07766   3.75692   c   0.561  3.193        25.1       725.0     25686.2
  4   0.31056  -3.94228   4.62429   h   0.363  1.002         3.1        37.3       553.1
  5  -0.27099   0.06141   5.25747   c   0.561  3.128        25.4       733.2     25976.8
  6  -0.38512  -0.10726   7.30682   h   0.363  1.002         3.1        37.3       553.1
  7  -0.45115   2.40164   4.06321   c   0.561  3.142        25.3       731.7     25924.1
  8  -0.71207   4.12972   5.15368   h   0.363  1.002         3.1        37.3       553.0
  9  -0.26467   2.50176   1.43724   c   0.561  3.161        25.2       729.5     25844.5
 10  -0.33309   4.31728   0.46721   h   0.363  1.003         3.1        37.3       553.0
 11   0.04196   0.24702   0.07596   c   0.561  3.227        24.9       719.2     25480.9
 12  -7.95862   2.35213  -3.16497   n   0.490  3.199        15.6       344.1      9299.4
 13  -6.14580   2.98185  -4.83974   c   0.561  3.272        24.5       709.5     25137.0
 14  -6.67763   3.41728  -7.37435   c   0.561  3.176        25.2       727.5     25774.8
 15  -5.13909   3.89430  -8.64934   h   0.363  1.004         3.1        37.3       552.9
 16  -9.18759   3.17828  -8.21336   c   0.561  3.208        25.0       722.6     25601.1
 17  -9.97230   3.56217 -10.60012   o   0.469  2.045        10.4       209.8      5187.3
 18 -11.04994   2.45165  -6.46772   c   0.561  3.185        25.1       726.2     25728.8
 19 -12.98488   2.22027  -7.12185   h   0.363  1.004         3.1        37.3       552.9
 20 -10.38728   2.05272  -3.96108   c   0.561  3.311        24.2       699.2     24770.4
 21 -11.01460   0.92608   0.33267   n   0.490  3.059        15.6       344.8      9318.6
 22 -12.43964   0.17825   2.29448   c   0.561  3.202        25.0       723.6     25636.7
 23 -11.46399  -0.04617   4.09508   h   0.363  1.005         3.1        37.3       552.8
 24 -15.01955  -0.27828   2.08210   c   0.561  3.126        25.4       733.4     25983.9
 25 -16.09289  -0.88097   3.73137   h   0.363  1.002         3.1        37.3       553.1
 26 -16.18172   0.06141  -0.26246   c   0.561  3.137        25.3       732.2     25942.3
 27 -18.20079  -0.26715  -0.49502   h   0.363  1.002         3.1        37.3       553.1
 28 -14.71540   0.83491  -2.30452   c   0.561  3.159        25.2       729.7     25853.2
 29 -15.57382   1.11888  -4.15284   h   0.363  1.003         3.1        37.3       553.0
 30 -12.13164   1.25118  -1.95804   c   0.561  3.312        24.2       698.9     24760.4
 31  -6.83197   1.71387   3.98984   n   0.490  3.138        15.6       344.3      9305.3
 32  -7.05606   3.56297   5.74120   c   0.561  3.211        25.0       722.0     25581.3
 33  -7.20860   5.47792   5.01772   h   0.363  1.006         3.1        37.3       552.7
 34  -7.06154   3.07890   8.32017   c   0.561  3.127        25.4       733.3     25980.9
 35  -7.23663   4.64847   9.63912   h   0.363  1.002         3.1        37.3       553.0
 36  -6.84499   0.58735   9.16392   c   0.561  3.134        25.3       732.5     25952.4
 37  -6.86579   0.14387  11.17409   h   0.363  1.002         3.1        37.3       553.1
 38  -6.56665  -1.32012   7.37799   c   0.561  3.163        25.2       729.1     25832.9
 39  -6.33800  -3.27270   7.97946   h   0.363  1.004         3.1        37.3       552.9
 40  -6.52915  -0.72167   4.80608   c   0.561  3.339        23.9       690.4     24459.6
 41  -5.76064  -1.49397   0.45297   n   0.490  3.086        15.6       344.6      9313.1
 42  -4.77297  -2.94797  -1.41674   c   0.561  3.225        24.9       719.5     25490.8
 43  -4.30424  -5.50352  -1.05963   c   0.561  3.199        25.0       724.1     25653.1
 44  -3.47675  -6.62889  -2.57087   h   0.363  1.004         3.1        37.3       552.9
 45  -4.81054  -6.65178   1.27077   c   0.561  3.208        25.0       722.5     25596.8
 46  -4.38503  -9.15328   1.43600   o   0.469  2.045        10.4       209.8      5187.3
 47  -5.61017  -5.10806   3.26136   c   0.561  3.188        25.1       725.7     25712.6
 48  -5.87215  -5.86045   5.15210   h   0.363  1.005         3.1        37.3       552.8
 49  -5.99993  -2.54470   2.79018   c   0.561  3.333        23.9       692.4     24532.1
 50  -2.41257   0.42759  -4.00533   n   0.490  3.107        15.6       344.5      9309.7
 51   0.07182   0.20536  -2.79342   c   0.561  4.141        18.2       527.7     18696.3
 52   1.24294   1.76988  -3.51247   h   0.363  1.002         3.1        37.3       553.1
 53   0.93131  -1.58535  -3.39950   h   0.363  1.003         3.1        37.3       553.0
 54  -3.53306   2.94334  -3.76564   c   0.561  4.177        18.2       527.4     18686.4
 55  -3.69207   3.59376  -1.77833   h   0.363  1.017         3.1        37.3       551.9
 56  -2.29228   4.29592  -4.75184   h   0.363  1.002         3.1        37.4       553.1
 57  -4.02415  -1.79914  -3.95192   c   0.561  4.141        18.2       527.7     18696.3
 58  -5.73438  -1.40779  -5.06246   h   0.363  1.006         3.1        37.3       552.8
 59  -3.01114  -3.29861  -4.97644   h   0.363  1.004         3.1        37.3       552.9
 60  -8.12605   4.30334 -12.45419   c   0.561  4.044        18.3       529.0     18742.5
 61  -4.81156 -10.36837   3.82475   c   0.561  4.045        18.3       529.0     18741.5
 62  -9.17819   4.52780 -14.21818   h   0.363  0.996         3.1        37.4       553.6
 63  -6.67736   2.83043 -12.68286   h   0.363  0.995         3.1        37.4       553.7
 64  -7.23829   6.10807 -11.92960   h   0.363  0.995         3.1        37.4       553.7
 65  -4.38847 -12.36686   3.51319   h   0.363  0.996         3.1        37.4       553.6
 66  -6.79207 -10.15566   4.42189   h   0.363  0.995         3.1        37.4       553.7
 67  -3.53791  -9.60516   5.28123   h   0.363  0.995         3.1        37.4       553.7
 68  -7.87882   5.51510   0.56347   c   0.561  3.040        25.6       740.2     26223.8
 69 -10.32245   6.37321   0.43121   o   0.469  2.036        10.4       209.9      5188.2
 70  -6.11232   7.00262   0.70043   o   0.469  1.060        12.8       257.6      6367.1
 71 -10.22592   8.23133   0.42355   h   0.363  1.009         3.1        37.3       552.5

molecular C6(AA) [au] =     62968.94

           DFT-D V3(BJ)
 DF b-p                                               
 parameters
 s6       :    1.0000
 s8       :    3.2822
 a1       :    0.3946
 a2       :    4.8516
 k1-k3    :   16.0000    1.3333   -4.0000
 
 Edisp /kcal,au:  -130.5682 -0.20807363

 E6    /kcal :   -48.7993
 E8    /kcal :   -81.7689
 % E8        : 62.63
 nuclear repulsion energy                  =    6189.337957786
  DFT-D3 Energy contribution               =      -0.208073626
 nuclear repulsion + dispersion correction =    6189.129884161


         -----------------
         -S,T+V- integrals
         -----------------

 1e-integrals will be neglected if expon. factor < 0.159826E-13
 
 Difference densities algorithm switched on.
 The maximal number of linear combinations of
 difference densities is  20.

 DIIS switched on: error vector is FDS-SDF
 Max. Iterations for DIIS is     :   4
 DIIS matrix (see manual) 
    Scaling factor of diagonals  :  1.200
    threshold for scaling factor :  0.000

 scf convergence criterion : increment of total energy < .1000000D-07
                  and increment of one-electron energy < .1000000D-04

 MOs are in ASCII format !


    mo occupation :
   irrep   mo's   occupied
    a     1838      158
 
 number of basis functions   :  1838
 number of occupied orbitals :   158
 

 reading orbital data $uhfmo_alpha  from file alpha
 orbital characterization : expanded

 reading orbital data $uhfmo_beta  from file beta
 orbital characterization : expanded
 virtual MOs provided and orthogonalized by Cholesky decomposition
 virtual MOs provided and orthogonalized by Cholesky decomposition

 UHF mode switched on !

 closed shell shift switched on 
 all occupied orbitals are shifted by    0.05000

  
           ------------------------
               RI-J - INFORMATION
           ------------------------
 Contributions to RI integral batches: 
  neglected integral batches:                 73903
  direct contribution:                       161224
  memory contribution:                  8824
 Memory core needed for (P|Q) and Cholesky     45 MByte
 Memory core minimum needed except of (P|Q)     3 MByte
 Total minimum memory core needed (sum)        48 MByte
  
 ****************************************
 Memory allocated for RI-J   395 MByte
 ****************************************
                                            

 DSCF restart information will be dumped onto file alpha


 Starting SCF iterations

          Overall gridpoints after grid construction =         95844

 ITERATION  ENERGY          1e-ENERGY        2e-ENERGY     NORM[dD(SAO)]  TOL
   1  -3202.4714324671    -16706.741680     7315.1403638    0.000D+00 0.159D-12
                            Exc = -312.693571484     Coul =  7627.83393525    
                         Ntotal = 314.99245725      Nspin =0.99991074280    
                             Na = 157.99618400         Nb = 156.99627325    
                            current damping = 1.000
 
          max. resid. norm for Fia-block=  5.656D-01 for orbital     94a    beta 
          max. resid. fock norm         =  7.109D+00 for orbital   1113a    alpha

 ITERATION  ENERGY          1e-ENERGY        2e-ENERGY     NORM[dD(SAO)]  TOL
   2  -3209.4088419392    -16652.747062     7254.2083358    0.727D+02 0.154D-12
                            Exc = -311.291407867     Coul =  7565.49974371    
                         Ntotal = 314.99448803      Nspin =0.99999538607    
                             Na = 157.99724171         Nb = 156.99724632    
                            current damping = 0.950
 
          Norm of current diis error:  6.3125    
          max. resid. norm for Fia-block=  6.871D-01 for orbital    158a    alpha
          max. resid. fock norm         =  1.114D+00 for orbital   1768a    alpha

 ITERATION  ENERGY          1e-ENERGY        2e-ENERGY     NORM[dD(SAO)]  TOL
   3  -3210.4937538539    -16728.124974     7328.5013359    0.447D+02 0.128D-12
                            Exc = -315.042911386     Coul =  7643.54424727    
                         Ntotal = 314.99593753      Nspin =0.99995156562    
                             Na = 157.99794455         Nb = 156.99799298    
                            current damping = 0.900
 
          Norm of current diis error:  4.4496    
          max. resid. norm for Fia-block=  2.367D-01 for orbital    154a    beta 
          max. resid. fock norm         =  3.108D-01 for orbital    159a    beta 

 ITERATION  ENERGY          1e-ENERGY        2e-ENERGY     NORM[dD(SAO)]  TOL
   4  -3211.7755340966    -16691.352569     7290.4471507    0.242D+02 0.885D-13
                            Exc = -314.056698327     Coul =  7604.50384901    
                         Ntotal = 314.99661259      Nspin =0.99994645340    
                             Na = 157.99827952         Nb = 156.99833307    
                            current damping = 0.950
 
          Norm of current diis error:  2.0389    
          max. resid. norm for Fia-block=  9.879D-02 for orbital    154a    alpha
          max. resid. fock norm         =  1.719D-01 for orbital   1821a    alpha

 ITERATION  ENERGY          1e-ENERGY        2e-ENERGY     NORM[dD(SAO)]  TOL
   5  -3211.9839287454    -16704.819671     7303.7058586    0.237D+02 0.754D-13
                            Exc = -314.490562353     Coul =  7618.19642091    
                         Ntotal = 314.99695925      Nspin =0.99994163029    
                             Na = 157.99845044         Nb = 156.99850881    
                            current damping = 1.000
 
          Norm of current diis error:  1.0896    
          max. resid. norm for Fia-block=  4.738D-02 for orbital    154a    beta 
          max. resid. fock norm         =  5.412D-02 for orbital    154a    beta 
          mo-orthogonalization: Cholesky decomposition

 ITERATION  ENERGY          1e-ENERGY        2e-ENERGY     NORM[dD(SAO)]  TOL
   6  -3212.0677821242    -16700.670205     7299.4725384    0.706D+01 0.659D-13
                            Exc = -314.477078565     Coul =  7613.94961692    
                         Ntotal = 314.99712241      Nspin =0.99993437319    
                             Na = 157.99852839         Nb = 156.99859402    
                            current damping = 1.050
 
          Norm of current diis error: 0.54828    
          max. resid. norm for Fia-block=  2.166D-02 for orbital    155a    alpha
          max. resid. fock norm         =  3.525D-02 for orbital   1649a    alpha

 ITERATION  ENERGY          1e-ENERGY        2e-ENERGY     NORM[dD(SAO)]  TOL
   7  -3212.0843162552    -16706.307099     7305.0928985    0.274D+01 0.611D-13
                            Exc = -314.703458894     Coul =  7619.79635736    
                         Ntotal = 314.99722271      Nspin =0.99993692385    
                             Na = 157.99857982         Nb = 156.99864289    
                            current damping = 1.100
 
          Norm of current diis error: 0.35574    
          max. resid. norm for Fia-block=  1.756D-02 for orbital    158a    alpha
          max. resid. fock norm         =  2.692D-02 for orbital    158a    beta 

 ITERATION  ENERGY          1e-ENERGY        2e-ENERGY     NORM[dD(SAO)]  TOL
   8  -3212.0876542572    -16699.875477     7298.6579390    0.219D+01 0.581D-13
                            Exc = -314.551061351     Coul =  7613.20900034    
                         Ntotal = 314.99725549      Nspin =0.99993180077    
                             Na = 157.99859364         Nb = 156.99866184    
                            current damping = 1.150
 
          Norm of current diis error: 0.38226    
          max. resid. norm for Fia-block=  2.215D-02 for orbital    155a    alpha
          max. resid. fock norm         =  2.716D-02 for orbital    158a    alpha

 ITERATION  ENERGY          1e-ENERGY        2e-ENERGY     NORM[dD(SAO)]  TOL
   9  -3212.0937885804    -16704.503592     7303.2799197    0.146D+01 0.559D-13
                            Exc = -314.692940052     Coul =  7617.97285972    
                         Ntotal = 314.99728495      Nspin =0.99993964091    
                             Na = 157.99861230         Nb = 156.99867266    
                            current damping = 1.200
 
          Norm of current diis error: 0.23243    
          max. resid. norm for Fia-block=  8.559D-03 for orbital    153a    beta 
          max. resid. fock norm         =  1.070D-02 for orbital    158a    alpha

 ITERATION  ENERGY          1e-ENERGY        2e-ENERGY     NORM[dD(SAO)]  TOL
  10  -3212.0975547306    -16703.410611     7302.1831717    0.603D+00 0.546D-13
                            Exc = -314.647172980     Coul =  7616.83034469    
                         Ntotal = 314.99728519      Nspin =0.99993903280    
                             Na = 157.99861211         Nb = 156.99867308    
                            current damping = 1.250
 
          Norm of current diis error: 0.91442E-01
          max. resid. norm for Fia-block=  3.507D-03 for orbital    157a    beta 
          max. resid. fock norm         =  8.617D-03 for orbital   1834a    beta 
          mo-orthogonalization: Cholesky decomposition

 ITERATION  ENERGY          1e-ENERGY        2e-ENERGY     NORM[dD(SAO)]  TOL
  11  -3212.0981049484    -16704.021460     7302.7934713    0.294D+00 0.535D-13
                            Exc = -314.679166297     Coul =  7617.47263760    
                         Ntotal = 314.99729599      Nspin =0.99994021896    
                             Na = 157.99861810         Nb = 156.99867788    
                            current damping = 1.300
 
          Norm of current diis error: 0.45867E-01
          max. resid. norm for Fia-block=  2.302D-03 for orbital    158a    alpha
          max. resid. fock norm         =  3.324D-03 for orbital   1834a    beta 

 ITERATION  ENERGY          1e-ENERGY        2e-ENERGY     NORM[dD(SAO)]  TOL
  12  -3212.0982877853    -16703.750616     7302.5224439    0.144D+00 0.524D-13
                            Exc = -314.674356506     Coul =  7617.19680040    
                         Ntotal = 314.99729852      Nspin =0.99994103305    
                             Na = 157.99861978         Nb = 156.99867874    
                            current damping = 1.350
 
          Norm of current diis error: 0.34318E-01
          max. resid. norm for Fia-block=  2.620D-03 for orbital    154a    alpha
          max. resid. fock norm         =  3.781D-03 for orbital    156a    alpha

 ITERATION  ENERGY          1e-ENERGY        2e-ENERGY     NORM[dD(SAO)]  TOL
  13  -3212.0982934294    -16704.548744     7303.3205664    0.721D-01 0.513D-13
                            Exc = -314.690776944     Coul =  7618.01134336    
                         Ntotal = 314.99729963      Nspin =0.99994257584    
                             Na = 157.99862110         Nb = 156.99867852    
                            current damping = 1.400
 
          Norm of current diis error: 0.41482E-01
          max. resid. norm for Fia-block=  1.794D-03 for orbital    158a    alpha
          max. resid. fock norm         =  2.023D-03 for orbital    158a    alpha

 ITERATION  ENERGY          1e-ENERGY        2e-ENERGY     NORM[dD(SAO)]  TOL
  14  -3212.0984339421    -16704.120697     7302.8923789    0.335D-01 0.501D-13
                            Exc = -314.679263750     Coul =  7617.57164263    
                         Ntotal = 314.99730005      Nspin =0.99994276795    
                             Na = 157.99862141         Nb = 156.99867864    
                            current damping = 1.450
 
          Norm of current diis error: 0.12487E-01
          max. resid. norm for Fia-block=  1.077D-03 for orbital    157a    beta 
          max. resid. fock norm         =  1.108D-03 for orbital    157a    beta 

 ITERATION  ENERGY          1e-ENERGY        2e-ENERGY     NORM[dD(SAO)]  TOL
  15  -3212.0984616980    -16704.041769     7302.8134236    0.204D-01 0.488D-13
                            Exc = -314.680307707     Coul =  7617.49373133    
                         Ntotal = 314.99730130      Nspin =0.99994315973    
                             Na = 157.99862223         Nb = 156.99867907    
                            current damping = 1.300
 
          Norm of current diis error: 0.63043E-02
          max. resid. norm for Fia-block=  9.514D-04 for orbital    157a    beta 
          max. resid. fock norm         =  9.715D-04 for orbital    157a    beta 
          mo-orthogonalization: Cholesky decomposition

 ITERATION  ENERGY          1e-ENERGY        2e-ENERGY     NORM[dD(SAO)]  TOL
  16  -3212.0984751737    -16703.987640     7302.7592806    0.136D-01 0.469D-13
                            Exc = -314.678191682     Coul =  7617.43747227    
                         Ntotal = 314.99730170      Nspin =0.99994351018    
                             Na = 157.99862261         Nb = 156.99867910    
                            current damping = 1.150
 
          Norm of current diis error: 0.73911E-02
          max. resid. norm for Fia-block=  7.249D-04 for orbital    157a    beta 
          max. resid. fock norm         =  7.498D-04 for orbital    157a    beta 

 ITERATION  ENERGY          1e-ENERGY        2e-ENERGY     NORM[dD(SAO)]  TOL
  17  -3212.0984861445    -16704.022615     7302.7942446    0.972D-02 0.451D-13
                            Exc = -314.679295253     Coul =  7617.47353983    
                         Ntotal = 314.99730223      Nspin =0.99994390554    
                             Na = 157.99862307         Nb = 156.99867916    
                            current damping = 1.200
 
          Norm of current diis error: 0.36277E-02
          max. resid. norm for Fia-block=  6.889D-04 for orbital    157a    beta 
          max. resid. fock norm         =  7.165D-04 for orbital    157a    beta 

 ITERATION  ENERGY          1e-ENERGY        2e-ENERGY     NORM[dD(SAO)]  TOL
  18  -3212.0984920920    -16704.071840     7302.8434633    0.858D-02 0.430D-13
                            Exc = -314.680652797     Coul =  7617.52411612    
                         Ntotal = 314.99730256      Nspin =0.99994421124    
                             Na = 157.99862339         Nb = 156.99867917    
                            current damping = 1.050
 
          Norm of current diis error: 0.32913E-02
          max. resid. norm for Fia-block=  5.204D-04 for orbital    157a    beta 
          max. resid. fock norm         =  5.285D-04 for orbital    157a    beta 

 ITERATION  ENERGY          1e-ENERGY        2e-ENERGY     NORM[dD(SAO)]  TOL
  19  -3212.0984963150    -16704.016478     7302.7880978    0.307D-02 0.413D-13
                            Exc = -314.679334375     Coul =  7617.46743219    
                         Ntotal = 314.99730285      Nspin =0.99994438172    
                             Na = 157.99862362         Nb = 156.99867923    
                            current damping = 1.100
 
          Norm of current diis error: 0.24552E-02
          max. resid. norm for Fia-block=  4.517D-04 for orbital    157a    beta 
          max. resid. fock norm         =  4.630D-04 for orbital    157a    beta 

 ITERATION  ENERGY          1e-ENERGY        2e-ENERGY     NORM[dD(SAO)]  TOL
  20  -3212.0984989248    -16704.023414     7302.7950308    0.254D-02 0.396D-13
                            Exc = -314.679113939     Coul =  7617.47414471    
                         Ntotal = 314.99730307      Nspin =0.99994455777    
                             Na = 157.99862381         Nb = 156.99867926    
                            current damping = 1.150
 
          Norm of current diis error: 0.17970E-02
          max. resid. norm for Fia-block=  3.667D-04 for orbital    157a    beta 
          max. resid. fock norm         =  3.763D-04 for orbital    157a    beta 
          mo-orthogonalization: Cholesky decomposition

 ITERATION  ENERGY          1e-ENERGY        2e-ENERGY     NORM[dD(SAO)]  TOL
  21  -3212.0985004587    -16704.036870     7302.8084849    0.168D-02 0.384D-13
                            Exc = -314.679787826     Coul =  7617.48827271    
                         Ntotal = 314.99730328      Nspin =0.99994469615    
                             Na = 157.99862399         Nb = 156.99867929    
                            current damping = 1.000
 
          Norm of current diis error: 0.14561E-02
          max. resid. norm for Fia-block=  2.753D-04 for orbital    157a    beta 
          max. resid. fock norm         =  2.786D-04 for orbital    157a    beta 

 ITERATION  ENERGY          1e-ENERGY        2e-ENERGY     NORM[dD(SAO)]  TOL
  22  -3212.0985014459    -16704.024014     7302.7956287    0.168D-02 0.159D-12
                            Exc = -314.679330218     Coul =  7617.47495896    
                         Ntotal = 314.99730336      Nspin =0.99994477252    
                             Na = 157.99862407         Nb = 156.99867929    
                            current damping = 1.050
 
          Norm of current diis error: 0.13191E-02
          max. resid. norm for Fia-block=  2.550D-04 for orbital    157a    beta 
          max. resid. fock norm         =  2.621D-04 for orbital    157a    beta 

 ITERATION  ENERGY          1e-ENERGY        2e-ENERGY     NORM[dD(SAO)]  TOL
  23  -3212.0985021986    -16704.026458     7302.7980712    0.387D-01 0.101D-12
                            Exc = -314.679385894     Coul =  7617.47745710    
                         Ntotal = 314.99730352      Nspin =0.99994485616    
                             Na = 157.99862419         Nb = 156.99867933    
                            current damping = 1.100
 
          Norm of current diis error: 0.77243E-03
          max. resid. norm for Fia-block=  2.209D-04 for orbital    157a    beta 
          max. resid. fock norm         =  2.275D-04 for orbital    157a    beta 

 ITERATION  ENERGY          1e-ENERGY        2e-ENERGY     NORM[dD(SAO)]  TOL
  24  -3212.0985026532    -16704.036135     7302.8077486    0.574D-02 0.703D-13
                            Exc = -314.679550843     Coul =  7617.48729948    
                         Ntotal = 314.99730357      Nspin =0.99994492562    
                             Na = 157.99862425         Nb = 156.99867932    
                            current damping = 0.950
 
          Norm of current diis error: 0.62797E-03
          max. resid. norm for Fia-block=  1.459D-04 for orbital    157a    beta 
          max. resid. fock norm         =  1.473D-04 for orbital    157a    beta 

 ITERATION  ENERGY          1e-ENERGY        2e-ENERGY     NORM[dD(SAO)]  TOL
  25  -3212.0985029156    -16704.026188     7302.7978012    0.562D-02 0.612D-13
                            Exc = -314.679408883     Coul =  7617.47721012    
                         Ntotal = 314.99730366      Nspin =0.99994496146    
                             Na = 157.99862431         Nb = 156.99867935    
                            current damping = 1.000
 
          Norm of current diis error: 0.54761E-03
          max. resid. norm for Fia-block=  1.250D-04 for orbital    157a    beta 
          max. resid. fock norm         =  1.271D-04 for orbital    157a    beta 
          mo-orthogonalization: Cholesky decomposition

 ITERATION  ENERGY          1e-ENERGY        2e-ENERGY     NORM[dD(SAO)]  TOL
  26  -3212.0985030803    -16704.026024     7302.7976372    0.461D-02 0.551D-13
                            Exc = -314.679345648     Coul =  7617.47698282    
                         Ntotal = 314.99730371      Nspin =0.99994499502    
                             Na = 157.99862435         Nb = 156.99867936    
                            current damping = 0.850
 
          Norm of current diis error: 0.54726E-03
          max. resid. norm for Fia-block=  1.060D-04 for orbital    157a    beta 
          max. resid. fock norm         =  1.091D-04 for orbital    157a    beta 

 ITERATION  ENERGY          1e-ENERGY        2e-ENERGY     NORM[dD(SAO)]  TOL
  27  -3212.0985032081    -16704.031694     7302.8033066    0.388D-02 0.511D-13
                            Exc = -314.679544011     Coul =  7617.48285059    
                         Ntotal = 314.99730378      Nspin =0.99994503205    
                             Na = 157.99862441         Nb = 156.99867937    
                            current damping = 0.900
 
          Norm of current diis error: 0.37836E-03
          max. resid. norm for Fia-block=  7.289D-05 for orbital    157a    beta 
          max. resid. fock norm         =  7.378D-05 for orbital    157a    beta 

 ITERATION  ENERGY          1e-ENERGY        2e-ENERGY     NORM[dD(SAO)]  TOL
  28  -3212.0985032743    -16704.028621     7302.8002339    0.170D-02 0.483D-13
                            Exc = -314.679399973     Coul =  7617.47963389    
                         Ntotal = 314.99730377      Nspin =0.99994504957    
                             Na = 157.99862441         Nb = 156.99867936    
                            current damping = 0.950
 
          Norm of current diis error: 0.26277E-03
          max. resid. norm for Fia-block=  6.674D-05 for orbital    157a    beta 
          max. resid. fock norm         =  6.831D-05 for orbital    157a    beta 

 ITERATION  ENERGY          1e-ENERGY        2e-ENERGY     NORM[dD(SAO)]  TOL
  29  -3212.0985033195    -16704.027067     7302.7986797    0.174D-02 0.462D-13
                            Exc = -314.679390251     Coul =  7617.47806999    
                         Ntotal = 314.99730380      Nspin =0.99994506621    
                             Na = 157.99862443         Nb = 156.99867937    
                            current damping = 0.800
 
          Norm of current diis error: 0.25822E-03
          max. resid. norm for Fia-block=  5.160D-05 for orbital    157a    beta 
          max. resid. fock norm         =  5.285D-05 for orbital    157a    beta 

 ITERATION  ENERGY          1e-ENERGY        2e-ENERGY     NORM[dD(SAO)]  TOL
  30  -3212.0985033510    -16704.030728     7302.8023400    0.866D-03 0.445D-13
                            Exc = -314.679453301     Coul =  7617.48179334    
                         Ntotal = 314.99730382      Nspin =0.99994508394    
                             Na = 157.99862445         Nb = 156.99867937    
                            current damping = 0.850
 
          Norm of current diis error: 0.18501E-03
          max. resid. norm for Fia-block=  3.590D-05 for orbital    157a    beta 
          max. resid. fock norm         =  3.633D-05 for orbital    157a    beta 
          mo-orthogonalization: Cholesky decomposition

 ITERATION  ENERGY          1e-ENERGY        2e-ENERGY     NORM[dD(SAO)]  TOL
  31  -3212.0985033670    -16704.029605     7302.8012175    0.526D-03 0.434D-13
                            Exc = -314.679449242     Coul =  7617.48066676    
                         Ntotal = 314.99730383      Nspin =0.99994509370    
                             Na = 157.99862446         Nb = 156.99867937    
                            current damping = 0.900
 
          Norm of current diis error: 0.12700E-03
          max. resid. norm for Fia-block=  3.248D-05 for orbital    157a    beta 
          max. resid. fock norm         =  3.312D-05 for orbital    157a    beta 

 ITERATION  ENERGY          1e-ENERGY        2e-ENERGY     NORM[dD(SAO)]  TOL
  32  -3212.0985033770    -16704.027551     7302.7991632    0.523D-03 0.422D-13
                            Exc = -314.679380929     Coul =  7617.47854412    
                         Ntotal = 314.99730383      Nspin =0.99994510008    
                             Na = 157.99862447         Nb = 156.99867937    
                            current damping = 0.750
 
          Norm of current diis error: 0.18009E-03
          max. resid. norm for Fia-block=  2.668D-05 for orbital    157a    beta 
          max. resid. fock norm         =  2.748D-05 for orbital    157a    beta 

 ITERATION  ENERGY          1e-ENERGY        2e-ENERGY     NORM[dD(SAO)]  TOL
  33  -3212.0985033869    -16704.028690     7302.8003027    0.506D-03 0.411D-13
                            Exc = -314.679428133     Coul =  7617.47973080    
                         Ntotal = 314.99730385      Nspin =0.99994510898    
                             Na = 157.99862448         Nb = 156.99867937    
                            current damping = 0.800
 
          Norm of current diis error: 0.86491E-04
          max. resid. norm for Fia-block=  1.816D-05 for orbital    157a    beta 
          max. resid. fock norm         =  1.843D-05 for orbital    157a    beta 

 ITERATION  ENERGY          1e-ENERGY        2e-ENERGY     NORM[dD(SAO)]  TOL
  34  -3212.0985033920    -16704.029348     7302.8009608    0.548D-03 0.402D-13
                            Exc = -314.679430285     Coul =  7617.48039110    
                         Ntotal = 314.99730385      Nspin =0.99994511456    
                             Na = 157.99862448         Nb = 156.99867937    
                            current damping = 0.650
 
          Norm of current diis error: 0.63927E-04
          max. resid. norm for Fia-block=  1.850D-05 for orbital    157a    beta 
          max. resid. fock norm         =  1.910D-05 for orbital    157a    beta 

 ITERATION  ENERGY          1e-ENERGY        2e-ENERGY     NORM[dD(SAO)]  TOL
  35  -3212.0985033951    -16704.028887     7302.8004994    0.557D-03 0.383D-13
                            Exc = -314.679427625     Coul =  7617.47992702    
                         Ntotal = 314.99730386      Nspin =0.99994511961    
                             Na = 157.99862449         Nb = 156.99867937    
                            current damping = 0.700
 
          Norm of current diis error: 0.50963E-04
          max. resid. norm for Fia-block=  1.218D-05 for orbital    157a    beta 
          max. resid. fock norm         =  1.234D-05 for orbital    157a    beta 
          mo-orthogonalization: Cholesky decomposition

 ITERATION  ENERGY          1e-ENERGY        2e-ENERGY     NORM[dD(SAO)]  TOL
  36  -3212.0985033963    -16704.028688     7302.8003003    0.760D-03 0.369D-13
                            Exc = -314.679413433     Coul =  7617.47971372    
                         Ntotal = 314.99730386      Nspin =0.99994512260    
                             Na = 157.99862449         Nb = 156.99867937    
                            current damping = 0.550
 
          Norm of current diis error: 0.63052E-04
          max. resid. norm for Fia-block=  1.052D-05 for orbital    157a    beta 
          max. resid. fock norm         =  1.092D-05 for orbital    157a    beta 

 ITERATION  ENERGY          1e-ENERGY        2e-ENERGY     NORM[dD(SAO)]  TOL
  37  -3212.0985033973    -16704.030087     7302.8016993    0.191D-01 0.455D-13
                            Exc = -314.679458000     Coul =  7617.48115734    
                         Ntotal = 314.99730386      Nspin =0.99994512713    
                             Na = 157.99862449         Nb = 156.99867937    
                            current damping = 0.600
 
          Norm of current diis error: 0.93377E-04
          max. resid. norm for Fia-block=  6.437D-06 for orbital    157a    beta 
          max. resid. fock norm         =  6.652D-06 for orbital    756a    beta 

 ITERATION  ENERGY          1e-ENERGY        2e-ENERGY     NORM[dD(SAO)]  TOL
  38  -3212.0985033982    -16704.029238     7302.8008504    0.782D-03 0.449D-13
                            Exc = -314.679431594     Coul =  7617.48028201    
                         Ntotal = 314.99730386      Nspin =0.99994512800    
                             Na = 157.99862449         Nb = 156.99867937    
                            current damping = 0.650
 
          Norm of current diis error: 0.26634E-04
          max. resid. norm for Fia-block=  6.069D-06 for orbital    157a    beta 
          max. resid. fock norm         =  1.969D-05 for orbital    756a    beta 

 ITERATION  ENERGY          1e-ENERGY        2e-ENERGY     NORM[dD(SAO)]  TOL
  39  -3212.0985033987    -16704.028738     7302.8003501    0.248D-02 0.432D-13
                            Exc = -314.679421379     Coul =  7617.47977148    
                         Ntotal = 314.99730386      Nspin =0.99994512941    
                             Na = 157.99862450         Nb = 156.99867937    
                            current damping = 0.500
 
          Norm of current diis error: 0.30313E-04
          max. resid. norm for Fia-block=  4.656D-06 for orbital    157a    beta 
          max. resid. fock norm         =  1.163D-05 for orbital    756a    beta 

 ITERATION  ENERGY          1e-ENERGY        2e-ENERGY     NORM[dD(SAO)]  TOL
  40  -3212.0985034011    -16704.028870     7302.8004820    0.363D-03 0.422D-13
                            Exc = -314.679421194     Coul =  7617.47990324    
                         Ntotal = 314.99730386      Nspin =0.99994513095    
                             Na = 157.99862450         Nb = 156.99867937    
                            current damping = 0.550
 
          Norm of current diis error: 0.21855E-04
          max. resid. norm for Fia-block=  3.347D-06 for orbital    157a    beta 
          max. resid. fock norm         =  8.713D-06 for orbital    821a    alpha
          mo-orthogonalization: Cholesky decomposition

 ITERATION  ENERGY          1e-ENERGY        2e-ENERGY     NORM[dD(SAO)]  TOL
  41  -3212.0985034011    -16704.029075     7302.8006874    0.658D-02 0.455D-13
                            Exc = -314.679429952     Coul =  7617.48011734    
                         Ntotal = 314.99730386      Nspin =0.99994513219    
                             Na = 157.99862450         Nb = 156.99867937    
                            current damping = 0.400
 
          Norm of current diis error: 0.17171E-04
          max. resid. norm for Fia-block=  3.302D-06 for orbital    157a    beta 
          max. resid. fock norm         =  9.695D-06 for orbital    756a    beta 

 ITERATION  ENERGY          1e-ENERGY        2e-ENERGY     NORM[dD(SAO)]  TOL
  42  -3212.0985034021    -16704.029211     7302.8008237    0.123D-02 0.456D-13
                            Exc = -314.679432509     Coul =  7617.48025620    
                         Ntotal = 314.99730386      Nspin =0.99994513335    
                             Na = 157.99862450         Nb = 156.99867937    
                            current damping = 0.250
 
          Norm of current diis error: 0.19875E-04
          max. resid. norm for Fia-block=  1.726D-06 for orbital    157a    beta 
          max. resid. fock norm         =  7.015D-06 for orbital    813a    alpha

 ITERATION  ENERGY          1e-ENERGY        2e-ENERGY     NORM[dD(SAO)]  TOL
  43  -3212.0985033998    -16704.028828     7302.8004402    0.123D-02 0.159D-12
                            Exc = -314.679421448     Coul =  7617.47986160    
                         Ntotal = 314.99730386      Nspin =0.99994513361    
                             Na = 157.99862450         Nb = 156.99867936    
                            current damping = 0.300
 
          Norm of current diis error: 0.16854E-04
          max. resid. norm for Fia-block=  1.655D-06 for orbital    157a    beta 
          max. resid. fock norm         =  1.974D-05 for orbital    828a    alpha

 ENERGY CONVERGED !

          Overall gridpoints after grid construction =        346829

 ITERATION  ENERGY          1e-ENERGY        2e-ENERGY     NORM[dD(SAO)]  TOL
  44  -3212.0988787269    -16704.028857     7302.8000939    0.716D-02 0.101D-12
                            Exc = -314.679797095     Coul =  7617.47989100    
                         Ntotal = 315.00031282      Nspin = 1.0000168715    
                             Na = 158.00016484         Nb = 157.00014797    
                            current damping = 0.350
 
          Norm of current diis error: 0.14451E-04
          max. resid. norm for Fia-block=  1.101D-06 for orbital    157a    beta 
          max. resid. fock norm         =  8.741D-06 for orbital    771a    alpha

 End of SCF iterations

   convergence criteria satisfied after    44 iterations


   *************************************************************************
   y                                                                        
   *************************************************************************


                  ------------------------------------------ 
                 |  total energy      =  -3212.09887872689  |
                  ------------------------------------------ 
                 :  kinetic energy    =   3201.06246079620  :
                 :  potential energy  =  -6413.16133952310  :
                 :  virial theorem    =      1.99656411015  :
                 :  wavefunction norm =      1.00000000000  :
                  .......................................... 


 <geterg> : there is no data group $energy 


 <skperg> : $end is missing 


 orbitals $uhfmo_beta  will be written to file beta

 orbitals $uhfmo_alpha  will be written to file alpha
 
 alpha: 

    irrep                154a        155a        156a        157a        158a   
 eigenvalues H         -0.29457    -0.28648    -0.27924    -0.27499    -0.25199
            eV          -8.0158     -7.7957     -7.5985     -7.4829     -6.8571
 occupation              1.0000      1.0000      1.0000      1.0000      1.0000

    irrep                159a        160a        161a        162a        163a   
 eigenvalues H         -0.20582    -0.20238    -0.18210    -0.17798    -0.17029
            eV          -5.6006     -5.5071     -4.9553     -4.8430     -4.6340
 
 beta:  

    irrep                153a        154a        155a        156a        157a   
 eigenvalues H         -0.29783    -0.27655    -0.27620    -0.26958    -0.26311
            eV          -8.1045     -7.5254     -7.5157     -7.3357     -7.1595
 occupation              1.0000      1.0000      1.0000      1.0000      1.0000

    irrep                158a        159a        160a        161a        162a   
 eigenvalues H         -0.20991    -0.20196    -0.18692    -0.18068    -0.17487
            eV          -5.7119     -5.4956     -5.0863     -4.9167     -4.7586
 

                                             _ _ _ 
  IRREP     alpha occ.     beta occ.      tr(D*D-D)


 a        158.00000000   157.00000000    -0.25812375

   -------------------------------------------------

   sum    158.00000000   157.00000000    -0.25812375

 <S*S>     0.76624749

 
 
 
 ==============================================================================
                           electrostatic moments
 ==============================================================================

 reference point for electrostatic moments:    0.00000   0.00000   0.00000

 
              nuc           elec       ->  total
 ------------------------------------------------------------------------------
                          charge      
 ------------------------------------------------------------------------------
         316.000000    -315.000000       1.000000
 a-b                                     1.000000
 
 ------------------------------------------------------------------------------
                       dipole moment  
 ------------------------------------------------------------------------------
   x   -2074.118800    2065.961471      -8.157329
   y     142.547662    -143.066696      -0.519034
   z     -36.892406      37.090802       0.198396
 
   | dipole moment | =     8.1762 a.u. =    20.7819 debye 
 
 ------------------------------------------------------------------------------
                     quadrupole moment
 ------------------------------------------------------------------------------
  xx   18949.121228  -19042.639237     -93.518009
  yy    4665.348613   -4821.520946    -156.172333
  zz    7171.238253   -7285.440306    -114.202053
  xy   -2162.866245    2163.259368       0.393123
  xz    1395.146433   -1393.746755       1.399679
  yz   -1693.278862    1673.486272     -19.792589
 
     1/3  trace=    -121.297465
     anisotropy=      65.107833
 
 ==============================================================================
 
HOMO-LUMO Separation
 HOMO         :   -0.25199286 H =     -6.85708 eV
 LUMO         :   -0.20990705 H =     -5.71186 eV
 HOMO-LUMO gap:    0.04208581 H =     +1.14521 eV
 
 ==============================================================================


    ------------------------------------------------------------------------
         total  cpu-time :  1 hours 20 minutes and 37 seconds
         total wall-time : 13 minutes and  7 seconds
    ------------------------------------------------------------------------

   ****  ridft : all done  ****


    2024-11-25 16:17:05.944 

 ridft ended normally
