# Supplementary material for: Electronic Effects Drive Selectivity in CO2 Reduction Catalysis by Heptacoordinated Cobalt Complexes
Source: Inorg Chem. 2026 May 21;65(22):12678–92. doi: 10.1021/acs.inorgchem.6c01633 (PMC13250995; doi:10.1021/acs.inorgchem.6c01633)
Supplement: Supplementary file 2 [file ic6c01633_si_002.zip › backup_paper_acscat_Co/Co0MeOLCOOH/doublet/py_det_backward/vacuo/EN/B3LYP/SP_B3LYP.out]

  ========================================================================
                license information 
 Customer : 200000000357083
 ID       : LKO2626211

 License file is VALID, continuing with full version
  ========================================================================

   OpenMP run-time library returned nthreads =  8

 ridft (centipede41) : TURBOMOLE rev. V7-7 compiled 26 Oct 2022 at 08:57:28
 Copyright (C) 2022 TURBOMOLE GmbH, Karlsruhe


    2024-11-25 16:04:43.766 


                                  r i d f t

                        DFT program with RI approximation 
                                for coulomb part 


                                                 
                                 References:     
                                                 
          TURBOMOLE:                             
              R. Ahlrichs, M. Baer, M. Haeser, H. Horn, and
              C. Koelmel
              Electronic structure calculations on workstation
              computers: the program system TURBOMOLE
              Chem. Phys. Lett. 162: 165 (1989)
          Density Functional:                              
              O. Treutler and R. Ahlrichs                      
              Efficient Molecular Numerical Integration Schemes
              J. Chem. Phys. 102: 346 (1995)                   
          Parallel Version:                                
              Performance of parallel TURBOMOLE for Density    
              Functional Calculations                          
              M. v. Arnim and R. Ahlrichs                      
              J. Comp. Chem. 19: 1746 (1998)                   
          RI-J Method:                                     
              Auxiliary Basis Sets to approximate Coulomb      
              Potentials                                       
              Chem. Phys. Lett. 240: 283 (1995)                
              K. Eichkorn, O. Treutler, H. Oehm, M. Haeser     
              and R. Ahlrichs                                  
              Chem. Phys. Lett. 242: 652 (1995)                
                                                           
              Auxiliary Basis Sets for Main Row Atoms and their
              Use to approximate Coulomb Potentials            
              K. Eichkorn, F. Weigend, O. Treutler and         
              R. Ahlrichs                                      
              Theo. Chem. Acc. 97: 119 (1997)                   
                                                           
              Accurate Coulomb-fitting basis sets for H to Rn 
              F. Weigend                                        
              Phys. Chem. Chem. Phys. 8: 1057 (2006)            
                                                           
          Multipole accelerated RI-J (MARI-J):             
              Fast evaluation of the Coulomb potential for     
              electron densities using multipole accelerated   
              resolution of identity approximation             
              M. Sierka, A. Hogekamp and R. Ahlrichs           
              J. Chem. Phys. 118: 9136 (2003)                  
          RI-JK Method:                                     
              A fully direct RI-HF algorithm: Implementation,
              optimised auxiliary basis sets, demonstration of
              accuracy and efficiency                         
              F. Weigend                                      
              Phys. Chem. Chem. Phys. 4: 4285 (2002)           
          Two-component HF and DFT with spin-orbit coupling:  
              Self-consistent treatment of spin-orbit         
              interactions with efficient Hartree-Fock and    
              density functional methods                      
              M. K. Armbruster, F. Weigend, C. van Wüllen and 
              W. Klopper                                      
              Phys. Chem. Chem. Phys. 10: 1748 (2008)         
          Two-component difference density and DIIS algorithm 
              Efficient two-component self-consistent field   
              procedures and gradients: implementation in     
              TURBOMOLE and application to Au20-              
              A. Baldes, F. Weigend                           
              Mol. Phys. 111: 2617 (2013)                     
          Relativistic all-electron 2c calculations           
              An efficient implementation of two-component    
              relativistic exact-decoupling methods for large 
              molecules                                       
              D. Peng, N. Middendorf, F. Weigend, M. Reiher   
              J. Chem. Phys. 138: 184105 (2013)               
          Finite nucleus model and SNSO approximation         
              Efficient implementation of one- and two-       
              component analytical energy gradients in exact  
              two-component theory                            
              Y. J. Franzke, N. Middendorf, F. Weigend        
              J. Chem. Phys. 148: 104110 (2018)               
          Grids for all-electron relativistic methods         
              Error-consistent segmented contracted all-      
              electron relativistic basis sets of double-     
              and triple-zeta quality for NMR shielding       
              constants                                       
              Y. J. Franzke, R. Tress, T. M. Pazdera,         
              F. Weigend                                      
              Phys. Chem. Chem. Phys. 21: 166658 (2019)       
          Seminumerical exchange algorithms                   
              Seminumerical calculation of the Hartree-Fock   
              exchange matirx: Application to two-component   
              procedures and efficient evaluation of local    
              hybrid functionsl                               
               P. Plessow, F. Weigend,                        
              J. Comput. Chem. 33: 810 (2012)                 
          Improved seminumerical algorithms                   
              C. Holzer,                                      
              J. Chem. Phys. 153 (2020), 184115               
                                         


          OpenMP Shared-Memory Parallelization:  8 CPUs.

            By: Christof Holzer and Yannick J. Franzke


              +--------------------------------------------------+
              |      general information about current run       |
              +--------------------------------------------------+

 
 Becke-3-Parameter hybrid functional: B3-LYP
 exchange:    0.8*LDA + 0.72*B88 + 0.2*HF
 correlation: 0.19*LDA(VWN) + 0.81*LYP
 A Hybrid-DFT calculation using the RI-J approximation will be carried out.
 Allocatable memory for RI due to $ricore (MB):                   500

   *************************************************************************
   y                                                                        
   *************************************************************************


              +--------------------------------------------------+
              | Atomic coordinate, charge and isotop information |
              +--------------------------------------------------+

                    atomic coordinates            atom    charge  isotop
         -7.32179815    2.00104854    0.41672187    co    27.000     0
          0.24614886   -2.01250131    1.23050245    n      7.000     0
          0.10564743   -2.07766341    3.75691644    c      6.000     0
          0.31055842   -3.94227678    4.62429234    h      1.000     0
         -0.27099405    0.06140631    5.25746998    c      6.000     0
         -0.38512263   -0.10726271    7.30681642    h      1.000     0
         -0.45114704    2.40163918    4.06320694    c      6.000     0
         -0.71207448    4.12972264    5.15367639    h      1.000     0
         -0.26466859    2.50176205    1.43724368    c      6.000     0
         -0.33308685    4.31727644    0.46721116    h      1.000     0
          0.04196353    0.24701868    0.07596467    c      6.000     0
         -7.95862140    2.35213454   -3.16497491    n      7.000     0
         -6.14580316    2.98184807   -4.83974090    c      6.000     0
         -6.67763356    3.41727614   -7.37435469    c      6.000     0
         -5.13908754    3.89430349   -8.64933996    h      1.000     0
         -9.18759389    3.17827667   -8.21336228    c      6.000     0
         -9.97229639    3.56216864  -10.60011817    o      8.000     0
        -11.04993670    2.45165292   -6.46771606    c      6.000     0
        -12.98487782    2.22027199   -7.12185184    h      1.000     0
        -10.38728420    2.05271686   -3.96107551    c      6.000     0
        -11.01460427    0.92608245    0.33267321    n      7.000     0
        -12.43963728    0.17824533    2.29447961    c      6.000     0
        -11.46398777   -0.04616553    4.09507657    h      1.000     0
        -15.01954504   -0.27827555    2.08210402    c      6.000     0
        -16.09288548   -0.88096505    3.73136611    h      1.000     0
        -16.18171690    0.06141479   -0.26245662    c      6.000     0
        -18.20078707   -0.26714952   -0.49502268    h      1.000     0
        -14.71539813    0.83490922   -2.30452004    c      6.000     0
        -15.57381974    1.11887899   -4.15283539    h      1.000     0
        -12.13163872    1.25117525   -1.95804156    c      6.000     0
         -6.83197241    1.71386503    3.98983577    n      7.000     0
         -7.05606032    3.56297348    5.74120221    c      6.000     0
         -7.20859549    5.47792065    5.01772009    h      1.000     0
         -7.06154271    3.07890364    8.32016581    c      6.000     0
         -7.23663188    4.64846982    9.63911816    h      1.000     0
         -6.84498995    0.58734842    9.16391997    c      6.000     0
         -6.86578753    0.14387423   11.17408909    h      1.000     0
         -6.56665173   -1.32012225    7.37798696    c      6.000     0
         -6.33799732   -3.27269804    7.97945815    h      1.000     0
         -6.52915337   -0.72166817    4.80608425    c      6.000     0
         -5.76063532   -1.49397250    0.45297433    n      7.000     0
         -4.77296666   -2.94797215   -1.41673709    c      6.000     0
         -4.30424479   -5.50352340   -1.05963306    c      6.000     0
         -3.47674932   -6.62888615   -2.57086624    h      1.000     0
         -4.81053991   -6.65178289    1.27077216    c      6.000     0
         -4.38503188   -9.15328418    1.43600422    o      8.000     0
         -5.61016796   -5.10806035    3.26136289    c      6.000     0
         -5.87215465   -5.86044826    5.15210134    h      1.000     0
         -5.99993480   -2.54469604    2.79018136    c      6.000     0
         -2.41257302    0.42758614   -4.00532911    n      7.000     0
          0.07181696    0.20535674   -2.79341749    c      6.000     0
          1.24293923    1.76988106   -3.51247109    h      1.000     0
          0.93130816   -1.58535254   -3.39949524    h      1.000     0
         -3.53305925    2.94334207   -3.76563507    c      6.000     0
         -3.69207272    3.59375722   -1.77833497    h      1.000     0
         -2.29227856    4.29592263   -4.75184138    h      1.000     0
         -4.02415443   -1.79914012   -3.95191772    c      6.000     0
         -5.73437875   -1.40778569   -5.06246257    h      1.000     0
         -3.01113896   -3.29860717   -4.97644317    h      1.000     0
         -8.12604617    4.30334135  -12.45418708    c      6.000     0
         -4.81155519  -10.36836880    3.82475281    c      6.000     0
         -9.17819477    4.52779892  -14.21817811    h      1.000     0
         -6.67735616    2.83042830  -12.68285533    h      1.000     0
         -7.23829399    6.10807182  -11.92959912    h      1.000     0
         -4.38847260  -12.36685724    3.51318509    h      1.000     0
         -6.79206693  -10.15565508    4.42189370    h      1.000     0
         -3.53791211   -9.60516029    5.28123121    h      1.000     0
         -7.87881636    5.51509662    0.56347079    c      6.000     0
        -10.32245182    6.37321256    0.43121435    o      8.000     0
         -6.11232056    7.00262429    0.70042561    o      8.000     0
        -10.22591902    8.23132853    0.42354797    h      1.000     0
 
       center of nuclear mass  :   -6.58958522    0.48821696   -0.10584355
       center of nuclear charge:   -6.56366709    0.45110020   -0.11674812

              +--------------------------------------------------+
              |               basis set information              |
              +--------------------------------------------------+

              we will work with the 1s 3p 5d 7f 9g ... basis set
              ...i.e. with spherical basis functions...

   type   atoms  prim   cont   basis
   ---------------------------------------------------------------------------
    co       1     95     48   def2-TZVPD   [6s5p4d1f|17s12p7d1f]
    n        6     52     37   def2-TZVPD   [6s3p3d1f|12s6p3d1f]
    c       31     52     37   def2-TZVPD   [6s3p3d1f|12s6p3d1f]
    h       29     11      9   def2-TZVPD   [3s2p|5s2p]
    o        4     55     40   def2-TZVPD   [6s4p3d1f|12s7p3d1f]
   ---------------------------------------------------------------------------
   total:   71   2558   1838
   ---------------------------------------------------------------------------

   total number of primitive shells          :  111
   total number of contracted shells         :  698
   total number of cartesian basis functions : 2091
   total number of SCF-basis functions       : 1838


 integral neglect threshold       :  0.16E-12
 integral storage threshold THIZE :  0.10E-04
 integral storage threshold THIME :         5

 RI-J AUXILIARY BASIS SET information:

              we will work with the 1s 3p 5d 7f 9g ... basis set
              ...i.e. with spherical basis functions...

   type   atoms  prim   cont   basis
   ---------------------------------------------------------------------------
    co       1    107     89   def2-TZVPD   [8s5p5d2f3g|19s5p5d3f3g]
    n        6     70     49   def2-TZVPD   [6s4p3d1f1g|12s5p4d2f1g]
    c       31     70     49   def2-TZVPD   [6s4p3d1f1g|12s5p4d2f1g]
    h       29     16     11   def2-TZVPD   [3s1p1d|5s2p1d]
    o        4     70     49   def2-TZVPD   [6s4p3d1f1g|12s5p4d2f1g]
   ---------------------------------------------------------------------------
   total:   71   3441   2417
   ---------------------------------------------------------------------------

   total number of primitive shells          :  115
   total number of contracted shells         :  783
   total number of cartesian basis functions : 2967
   total number of SCF-basis functions       : 2417


 symmetry group of the molecule :   c1 

 the group has the following generators :
   c1(z)

    1 symmetry operations found

 there are 1 real representations :   a   

 maximum number of shells which are related by symmetry :  1

  
           ------------------
           density functional
           ------------------
 Becke-3-Parameter hybrid functional: B3-LYP
 exchange:    0.8*LDA + 0.72*B88 + 0.2*HF
 correlation: 0.19*LDA(VWN) + 0.81*LYP
 spherical integration : Lebedev's spherical grid
 spherical gridsize    :                     5
    i.e. gridpoints    :                   590
  maximum batchsize    :                   100
 value for diffuse not defined
 radial integration    : Chebyshev 2nd kind (scaling 3)
 radial gridsize       :                     8
 integration cells     :                    71
 partition function    : becke
 partition sharpness   :                     3
  

 biggest AO integral is expected to be    16.578513373

          ------------------------
          nuclear repulsion energy  :   6189.33795779    
          ------------------------

  _________________________________
 |                                 |
 |         DFTD3 V3.1 Rev 0        |
 | S.Grimme, University Bonn       |
 |            June  2014           |
 |   see standalone version        |
 |       dftd3 -h for options      |
 |_________________________________|
 
 Please cite DFT-D3 work done with this code as:
 S. Grimme, J. Antony, S. Ehrlich and H. Krieg,
 J. Chem. Phys, 132 (2010), 154104.
 If used with BJ-damping cite also
 S. Grimme, S. Ehrlich and L. Goerigk,
 J. Comput. Chem. 32 (2011), 1456-1465
 For DFT-D2 the reference is
 S. Grimme, J. Comput. Chem., 27 (2006), 1787-1799
 
C6 coefficients used:
                     2  C6 for element                      1
Z=  1 CN= 0.912     C6(AA)=    3.03
Z=  1 CN= 0.000     C6(AA)=    7.59
                     5  C6 for element                      6
Z=  6 CN= 0.000     C6(AA)=   49.11
Z=  6 CN= 0.987     C6(AA)=   43.25
Z=  6 CN= 1.998     C6(AA)=   29.36
Z=  6 CN= 2.999     C6(AA)=   25.78
Z=  6 CN= 3.984     C6(AA)=   18.21
                     4  C6 for element                      7
Z=  7 CN= 0.000     C6(AA)=   25.27
Z=  7 CN= 0.994     C6(AA)=   22.12
Z=  7 CN= 2.014     C6(AA)=   19.68
Z=  7 CN= 2.990     C6(AA)=   15.58
                     3  C6 for element                      8
Z=  8 CN= 0.000     C6(AA)=   15.51
Z=  8 CN= 0.993     C6(AA)=   12.82
Z=  8 CN= 1.989     C6(AA)=   10.37
                     4  C6 for element                     27
Z= 27 CN= 0.000     C6(AA)=  532.78
Z= 27 CN= 1.715     C6(AA)=  186.55
Z= 27 CN= 2.926     C6(AA)=  148.07
Z= 27 CN= 7.779     C6(AA)=  118.29

#           XYZ [au]              R0(AA) [Ang.]  CN          C6(AA)     C8(AA)   C10(AA) [au]
  1  -7.32180   2.00105   0.41672   co  0.988  5.126       148.1     13018.4   1402199.4
  2   0.24615  -2.01250   1.23050   n   0.495  2.151        19.4       428.6     11581.7
  3   0.10565  -2.07766   3.75692   c   0.566  3.193        25.1       725.0     25686.2
  4   0.31056  -3.94228   4.62429   h   0.366  1.002         3.1        37.3       553.1
  5  -0.27099   0.06141   5.25747   c   0.566  3.128        25.4       733.2     25976.8
  6  -0.38512  -0.10726   7.30682   h   0.366  1.002         3.1        37.3       553.1
  7  -0.45115   2.40164   4.06321   c   0.566  3.142        25.3       731.7     25924.1
  8  -0.71207   4.12972   5.15368   h   0.366  1.002         3.1        37.3       553.0
  9  -0.26467   2.50176   1.43724   c   0.566  3.161        25.2       729.5     25844.5
 10  -0.33309   4.31728   0.46721   h   0.366  1.003         3.1        37.3       553.0
 11   0.04196   0.24702   0.07596   c   0.566  3.227        24.9       719.2     25480.9
 12  -7.95862   2.35213  -3.16497   n   0.495  3.199        15.6       344.1      9299.4
 13  -6.14580   2.98185  -4.83974   c   0.566  3.272        24.5       709.5     25137.0
 14  -6.67763   3.41728  -7.37435   c   0.566  3.176        25.2       727.5     25774.8
 15  -5.13909   3.89430  -8.64934   h   0.366  1.004         3.1        37.3       552.9
 16  -9.18759   3.17828  -8.21336   c   0.566  3.208        25.0       722.6     25601.1
 17  -9.97230   3.56217 -10.60012   o   0.473  2.045        10.4       209.8      5187.3
 18 -11.04994   2.45165  -6.46772   c   0.566  3.185        25.1       726.2     25728.8
 19 -12.98488   2.22027  -7.12185   h   0.366  1.004         3.1        37.3       552.9
 20 -10.38728   2.05272  -3.96108   c   0.566  3.311        24.2       699.2     24770.4
 21 -11.01460   0.92608   0.33267   n   0.495  3.059        15.6       344.8      9318.6
 22 -12.43964   0.17825   2.29448   c   0.566  3.202        25.0       723.6     25636.7
 23 -11.46399  -0.04617   4.09508   h   0.366  1.005         3.1        37.3       552.8
 24 -15.01955  -0.27828   2.08210   c   0.566  3.126        25.4       733.4     25983.9
 25 -16.09289  -0.88097   3.73137   h   0.366  1.002         3.1        37.3       553.1
 26 -16.18172   0.06141  -0.26246   c   0.566  3.137        25.3       732.2     25942.3
 27 -18.20079  -0.26715  -0.49502   h   0.366  1.002         3.1        37.3       553.1
 28 -14.71540   0.83491  -2.30452   c   0.566  3.159        25.2       729.7     25853.2
 29 -15.57382   1.11888  -4.15284   h   0.366  1.003         3.1        37.3       553.0
 30 -12.13164   1.25118  -1.95804   c   0.566  3.312        24.2       698.9     24760.4
 31  -6.83197   1.71387   3.98984   n   0.495  3.138        15.6       344.3      9305.3
 32  -7.05606   3.56297   5.74120   c   0.566  3.211        25.0       722.0     25581.3
 33  -7.20860   5.47792   5.01772   h   0.366  1.006         3.1        37.3       552.7
 34  -7.06154   3.07890   8.32017   c   0.566  3.127        25.4       733.3     25980.9
 35  -7.23663   4.64847   9.63912   h   0.366  1.002         3.1        37.3       553.0
 36  -6.84499   0.58735   9.16392   c   0.566  3.134        25.3       732.5     25952.4
 37  -6.86579   0.14387  11.17409   h   0.366  1.002         3.1        37.3       553.1
 38  -6.56665  -1.32012   7.37799   c   0.566  3.163        25.2       729.1     25832.9
 39  -6.33800  -3.27270   7.97946   h   0.366  1.004         3.1        37.3       552.9
 40  -6.52915  -0.72167   4.80608   c   0.566  3.339        23.9       690.4     24459.6
 41  -5.76064  -1.49397   0.45297   n   0.495  3.086        15.6       344.6      9313.1
 42  -4.77297  -2.94797  -1.41674   c   0.566  3.225        24.9       719.5     25490.8
 43  -4.30424  -5.50352  -1.05963   c   0.566  3.199        25.0       724.1     25653.1
 44  -3.47675  -6.62889  -2.57087   h   0.366  1.004         3.1        37.3       552.9
 45  -4.81054  -6.65178   1.27077   c   0.566  3.208        25.0       722.5     25596.8
 46  -4.38503  -9.15328   1.43600   o   0.473  2.045        10.4       209.8      5187.3
 47  -5.61017  -5.10806   3.26136   c   0.566  3.188        25.1       725.7     25712.6
 48  -5.87215  -5.86045   5.15210   h   0.366  1.005         3.1        37.3       552.8
 49  -5.99993  -2.54470   2.79018   c   0.566  3.333        23.9       692.4     24532.1
 50  -2.41257   0.42759  -4.00533   n   0.495  3.107        15.6       344.5      9309.7
 51   0.07182   0.20536  -2.79342   c   0.566  4.141        18.2       527.7     18696.3
 52   1.24294   1.76988  -3.51247   h   0.366  1.002         3.1        37.3       553.1
 53   0.93131  -1.58535  -3.39950   h   0.366  1.003         3.1        37.3       553.0
 54  -3.53306   2.94334  -3.76564   c   0.566  4.177        18.2       527.4     18686.4
 55  -3.69207   3.59376  -1.77833   h   0.366  1.017         3.1        37.3       551.9
 56  -2.29228   4.29592  -4.75184   h   0.366  1.002         3.1        37.4       553.1
 57  -4.02415  -1.79914  -3.95192   c   0.566  4.141        18.2       527.7     18696.3
 58  -5.73438  -1.40779  -5.06246   h   0.366  1.006         3.1        37.3       552.8
 59  -3.01114  -3.29861  -4.97644   h   0.366  1.004         3.1        37.3       552.9
 60  -8.12605   4.30334 -12.45419   c   0.566  4.044        18.3       529.0     18742.5
 61  -4.81156 -10.36837   3.82475   c   0.566  4.045        18.3       529.0     18741.5
 62  -9.17819   4.52780 -14.21818   h   0.366  0.996         3.1        37.4       553.6
 63  -6.67736   2.83043 -12.68286   h   0.366  0.995         3.1        37.4       553.7
 64  -7.23829   6.10807 -11.92960   h   0.366  0.995         3.1        37.4       553.7
 65  -4.38847 -12.36686   3.51319   h   0.366  0.996         3.1        37.4       553.6
 66  -6.79207 -10.15566   4.42189   h   0.366  0.995         3.1        37.4       553.7
 67  -3.53791  -9.60516   5.28123   h   0.366  0.995         3.1        37.4       553.7
 68  -7.87882   5.51510   0.56347   c   0.566  3.040        25.6       740.2     26223.8
 69 -10.32245   6.37321   0.43121   o   0.473  2.036        10.4       209.9      5188.2
 70  -6.11232   7.00262   0.70043   o   0.473  1.060        12.8       257.6      6367.1
 71 -10.22592   8.23133   0.42355   h   0.366  1.009         3.1        37.3       552.5

molecular C6(AA) [au] =     62968.94

           DFT-D V3(BJ)
 DF b3-lyp                                            
 parameters
 s6       :    1.0000
 s8       :    1.9889
 a1       :    0.3981
 a2       :    4.4211
 k1-k3    :   16.0000    1.3333   -4.0000
 
 Edisp /kcal,au:  -133.5214 -0.21277984

 E6    /kcal :   -62.4318
 E8    /kcal :   -71.0895
 % E8        : 53.24
 nuclear repulsion energy                  =    6189.337957786
  DFT-D3 Energy contribution               =      -0.212779840
 nuclear repulsion + dispersion correction =    6189.125177946


         -----------------
         -S,T+V- integrals
         -----------------

 1e-integrals will be neglected if expon. factor < 0.159826E-13
 
 Difference densities algorithm switched on.
 The maximal number of linear combinations of
 difference densities is  20.

 DIIS switched on: error vector is FDS-SDF
 Max. Iterations for DIIS is     :   4
 DIIS matrix (see manual) 
    Scaling factor of diagonals  :  1.200
    threshold for scaling factor :  0.000

 scf convergence criterion : increment of total energy < .1000000D-07
                  and increment of one-electron energy < .1000000D-04

 MOs are in ASCII format !


    mo occupation :
   irrep   mo's   occupied
    a     1838      158
 
 number of basis functions   :  1838
 number of occupied orbitals :   158
 

 reading orbital data $uhfmo_alpha  from file alpha
 orbital characterization : expanded

 reading orbital data $uhfmo_beta  from file beta
 orbital characterization : expanded
 virtual MOs provided and orthogonalized by Cholesky decomposition
 virtual MOs provided and orthogonalized by Cholesky decomposition

 UHF mode switched on !

 closed shell shift switched on 
 all occupied orbitals are shifted by    0.05000

  
           ------------------------
               RI-J - INFORMATION
           ------------------------
 Contributions to RI integral batches: 
  neglected integral batches:                 73903
  direct contribution:                       161224
  memory contribution:                  8824
 Memory core needed for (P|Q) and Cholesky     45 MByte
 Memory core minimum needed except of (P|Q)     3 MByte
 Total minimum memory core needed (sum)        48 MByte
  
 ****************************************
 Memory allocated for RI-J   395 MByte
 ****************************************
                                            

 DSCF restart information will be dumped onto file alpha


 Starting SCF iterations

          Overall gridpoints after grid construction =       1093270

 ITERATION  ENERGY          1e-ENERGY        2e-ENERGY     NORM[dD(SAO)]  TOL
   1  -3200.8986941038    -16706.741680     7316.7178083    0.000D+00 0.159D-12
                            Exc = -251.230904272     Coul =  7627.83393525    
                            exK = -59.8852226371    
                         Ntotal = 314.99995065      Nspin =0.99999976792    
                             Na = 157.99997521         Nb = 156.99997544    
                            current damping = 1.000
 
          max. resid. norm for Fia-block=  5.630D-01 for orbital     94a    beta 
          max. resid. fock norm         =  7.173D+00 for orbital   1113a    alpha

 ITERATION  ENERGY          1e-ENERGY        2e-ENERGY     NORM[dD(SAO)]  TOL
   2  -3207.9053486781    -16655.885372     7258.8548456    0.711D+02 0.155D-12
                            Exc = -250.250373667      Eck =  7509.10521926    
                         Ntotal = 314.99994836      Nspin = 1.0000003073    
                             Na = 157.99997433         Nb = 156.99997403    
                            current damping = 0.950
 
          Norm of current diis error:  6.4498    
          max. resid. norm for Fia-block=  6.748D-01 for orbital    158a    alpha
          max. resid. fock norm         =  1.105D+00 for orbital   1747a    alpha

 ITERATION  ENERGY          1e-ENERGY        2e-ENERGY     NORM[dD(SAO)]  TOL
   3  -3209.1383777238    -16722.956407     7324.6928512    0.405D+02 0.127D-12
                            Exc = -253.066948697      Eck =  7577.75979987    
                         Ntotal = 314.99994894      Nspin = 1.0000001097    
                             Na = 157.99997452         Nb = 156.99997441    
                            current damping = 0.900
 
          Norm of current diis error:  4.3067    
          max. resid. norm for Fia-block=  2.272D-01 for orbital    154a    beta 
          max. resid. fock norm         =  3.257D-01 for orbital    159a    beta 

 ITERATION  ENERGY          1e-ENERGY        2e-ENERGY     NORM[dD(SAO)]  TOL
   4  -3210.2741315318    -16693.780448     7294.3811384    0.224D+02 0.862D-13
                            Exc = -252.467931600      Eck =  7546.84906996    
                         Ntotal = 314.99994521      Nspin = 1.0000004628    
                             Na = 157.99997284         Nb = 156.99997238    
                            current damping = 0.950
 
          Norm of current diis error:  2.0196    
          max. resid. norm for Fia-block=  8.678D-02 for orbital    158a    alpha
          max. resid. fock norm         =  1.858D-01 for orbital   1821a    alpha

 ITERATION  ENERGY          1e-ENERGY        2e-ENERGY     NORM[dD(SAO)]  TOL
   5  -3210.4699788890    -16704.355645     7304.7604879    0.220D+02 0.757D-13
                            Exc = -252.832920149      Eck =  7557.59340802    
                         Ntotal = 314.99994400      Nspin = 1.0000004723    
                             Na = 157.99997224         Nb = 156.99997176    
                            current damping = 1.000
 
          Norm of current diis error:  1.1231    
          max. resid. norm for Fia-block=  6.224D-02 for orbital    154a    beta 
          max. resid. fock norm         =  6.732D-02 for orbital    154a    beta 
          mo-orthogonalization: Cholesky decomposition

 ITERATION  ENERGY          1e-ENERGY        2e-ENERGY     NORM[dD(SAO)]  TOL
   6  -3210.5556807571    -16701.318526     7301.6376669    0.545D+01 0.659D-13
                            Exc = -252.845124293      Eck =  7554.48279119    
                         Ntotal = 314.99994252      Nspin = 1.0000005417    
                             Na = 157.99997153         Nb = 156.99997099    
                            current damping = 1.050
 
          Norm of current diis error: 0.57850    
          max. resid. norm for Fia-block=  2.719D-02 for orbital    155a    alpha
          max. resid. fock norm         =  3.526D-02 for orbital   1656a    alpha

 ITERATION  ENERGY          1e-ENERGY        2e-ENERGY     NORM[dD(SAO)]  TOL
   7  -3210.5769213909    -16705.183316     7305.4812170    0.195D+01 0.603D-13
                            Exc = -252.993610885      Eck =  7558.47482793    
                         Ntotal = 314.99994251      Nspin = 1.0000005363    
                             Na = 157.99997152         Nb = 156.99997099    
                            current damping = 1.100
 
          Norm of current diis error: 0.34565    
          max. resid. norm for Fia-block=  2.304D-02 for orbital    153a    beta 
          max. resid. fock norm         =  2.591D-02 for orbital    165a    beta 

 ITERATION  ENERGY          1e-ENERGY        2e-ENERGY     NORM[dD(SAO)]  TOL
   8  -3210.5856251803    -16701.689014     7301.9782110    0.145D+01 0.569D-13
                            Exc = -252.931430650      Eck =  7554.90964162    
                         Ntotal = 314.99994200      Nspin = 1.0000005808    
                             Na = 157.99997129         Nb = 156.99997071    
                            current damping = 1.150
 
          Norm of current diis error: 0.24545    
          max. resid. norm for Fia-block=  1.974D-02 for orbital    154a    alpha
          max. resid. fock norm         =  2.652D-02 for orbital    154a    alpha

 ITERATION  ENERGY          1e-ENERGY        2e-ENERGY     NORM[dD(SAO)]  TOL
   9  -3210.5895220909    -16704.505346     7304.7906460    0.803D+00 0.541D-13
                            Exc = -253.007294793      Eck =  7557.79794075    
                         Ntotal = 314.99994198      Nspin = 1.0000005502    
                             Na = 157.99997126         Nb = 156.99997071    
                            current damping = 1.200
 
          Norm of current diis error: 0.13677    
          max. resid. norm for Fia-block=  1.050D-02 for orbital    158a    alpha
          max. resid. fock norm         =  1.180D-02 for orbital    158a    alpha

 ITERATION  ENERGY          1e-ENERGY        2e-ENERGY     NORM[dD(SAO)]  TOL
  10  -3210.5914369809    -16703.836761     7304.1201463    0.390D+00 0.528D-13
                            Exc = -252.993396902      Eck =  7557.11354318    
                         Ntotal = 314.99994190      Nspin = 1.0000005675    
                             Na = 157.99997123         Nb = 156.99997067    
                            current damping = 1.250
 
          Norm of current diis error: 0.71057E-01
          max. resid. norm for Fia-block=  6.640D-03 for orbital    158a    alpha
          max. resid. fock norm         =  7.395D-03 for orbital    158a    alpha
          mo-orthogonalization: Cholesky decomposition

 ITERATION  ENERGY          1e-ENERGY        2e-ENERGY     NORM[dD(SAO)]  TOL
  11  -3210.5920714790    -16703.914969     7304.1977195    0.150D+00 0.513D-13
                            Exc = -253.005351674      Eck =  7557.20307117    
                         Ntotal = 314.99994193      Nspin = 1.0000005627    
                             Na = 157.99997125         Nb = 156.99997069    
                            current damping = 1.300
 
          Norm of current diis error: 0.42104E-01
          max. resid. norm for Fia-block=  5.388D-03 for orbital    158a    alpha
          max. resid. fock norm         =  5.663D-03 for orbital    158a    alpha

 ITERATION  ENERGY          1e-ENERGY        2e-ENERGY     NORM[dD(SAO)]  TOL
  12  -3210.5923777772    -16703.804551     7304.0869951    0.108D+00 0.499D-13
                            Exc = -253.001460964      Eck =  7557.08845604    
                         Ntotal = 314.99994187      Nspin = 1.0000005633    
                             Na = 157.99997122         Nb = 156.99997066    
                            current damping = 1.350
 
          Norm of current diis error: 0.30553E-01
          max. resid. norm for Fia-block=  3.967D-03 for orbital    158a    alpha
          max. resid. fock norm         =  4.624D-03 for orbital    158a    alpha

 ITERATION  ENERGY          1e-ENERGY        2e-ENERGY     NORM[dD(SAO)]  TOL
  13  -3210.5925310974    -16704.205248     7304.4875385    0.579D-01 0.485D-13
                            Exc = -253.011651126      Eck =  7557.49918963    
                         Ntotal = 314.99994190      Nspin = 1.0000005582    
                             Na = 157.99997123         Nb = 156.99997067    
                            current damping = 1.400
 
          Norm of current diis error: 0.23750E-01
          max. resid. norm for Fia-block=  3.830D-03 for orbital    158a    alpha
          max. resid. fock norm         =  4.059D-03 for orbital    158a    alpha

 ITERATION  ENERGY          1e-ENERGY        2e-ENERGY     NORM[dD(SAO)]  TOL
  14  -3210.5926415721    -16703.917804     7304.1999847    0.215D-01 0.471D-13
                            Exc = -253.006173983      Eck =  7557.20615866    
                         Ntotal = 314.99994188      Nspin = 1.0000005596    
                             Na = 157.99997122         Nb = 156.99997066    
                            current damping = 1.450
 
          Norm of current diis error: 0.17252E-01
          max. resid. norm for Fia-block=  2.836D-03 for orbital    158a    alpha
          max. resid. fock norm         =  3.131D-03 for orbital    158a    alpha

 ITERATION  ENERGY          1e-ENERGY        2e-ENERGY     NORM[dD(SAO)]  TOL
  15  -3210.5927172531    -16703.955974     7304.2380786    0.210D-01 0.455D-13
                            Exc = -253.008738833      Eck =  7557.24681741    
                         Ntotal = 314.99994188      Nspin = 1.0000005560    
                             Na = 157.99997122         Nb = 156.99997066    
                            current damping = 1.500
 
          Norm of current diis error: 0.11449E-01
          max. resid. norm for Fia-block=  2.529D-03 for orbital    158a    alpha
          max. resid. fock norm         =  2.654D-03 for orbital    158a    alpha
          mo-orthogonalization: Cholesky decomposition

 ITERATION  ENERGY          1e-ENERGY        2e-ENERGY     NORM[dD(SAO)]  TOL
  16  -3210.5927674391    -16703.952199     7304.2342533    0.106D-01 0.439D-13
                            Exc = -253.007565608      Eck =  7557.24181888    
                         Ntotal = 314.99994187      Nspin = 1.0000005552    
                             Na = 157.99997121         Nb = 156.99997066    
                            current damping = 1.550
 
          Norm of current diis error: 0.90105E-02
          max. resid. norm for Fia-block=  2.095D-03 for orbital    158a    alpha
          max. resid. fock norm         =  2.208D-03 for orbital    158a    alpha

 ITERATION  ENERGY          1e-ENERGY        2e-ENERGY     NORM[dD(SAO)]  TOL
  17  -3210.5928044014    -16703.987142     7304.2691592    0.118D-01 0.421D-13
                            Exc = -253.008918811      Eck =  7557.27807801    
                         Ntotal = 314.99994188      Nspin = 1.0000005532    
                             Na = 157.99997122         Nb = 156.99997066    
                            current damping = 1.600
 
          Norm of current diis error: 0.71374E-02
          max. resid. norm for Fia-block=  2.003D-03 for orbital    158a    alpha
          max. resid. fock norm         =  2.110D-03 for orbital    166a    beta 

 ITERATION  ENERGY          1e-ENERGY        2e-ENERGY     NORM[dD(SAO)]  TOL
  18  -3210.5928333844    -16703.940330     7304.2223188    0.700D-02 0.402D-13
                            Exc = -253.007903645      Eck =  7557.23022247    
                         Ntotal = 314.99994187      Nspin = 1.0000005523    
                             Na = 157.99997121         Nb = 156.99997066    
                            current damping = 1.650
 
          Norm of current diis error: 0.67957E-02
          max. resid. norm for Fia-block=  1.716D-03 for orbital    157a    beta 
          max. resid. fock norm         =  1.940D-03 for orbital    166a    beta 

 ITERATION  ENERGY          1e-ENERGY        2e-ENERGY     NORM[dD(SAO)]  TOL
  19  -3210.5928560804    -16704.002950     7304.2849155    0.556D-02 0.382D-13
                            Exc = -253.009412553      Eck =  7557.29432803    
                         Ntotal = 314.99994187      Nspin = 1.0000005502    
                             Na = 157.99997121         Nb = 156.99997066    
                            current damping = 1.700
 
          Norm of current diis error: 0.58774E-02
          max. resid. norm for Fia-block=  1.404D-03 for orbital    157a    beta 
          max. resid. fock norm         =  1.593D-03 for orbital    166a    beta 

 ITERATION  ENERGY          1e-ENERGY        2e-ENERGY     NORM[dD(SAO)]  TOL
  20  -3210.5928723657    -16703.964698     7304.2466481    0.466D-02 0.365D-13
                            Exc = -253.008304511      Eck =  7557.25495258    
                         Ntotal = 314.99994187      Nspin = 1.0000005497    
                             Na = 157.99997121         Nb = 156.99997066    
                            current damping = 1.750
 
          Norm of current diis error: 0.46390E-02
          max. resid. norm for Fia-block=  1.709D-03 for orbital    157a    beta 
          max. resid. fock norm         =  1.929D-03 for orbital    166a    beta 
          mo-orthogonalization: Cholesky decomposition

 ITERATION  ENERGY          1e-ENERGY        2e-ENERGY     NORM[dD(SAO)]  TOL
  21  -3210.5928888290    -16703.970462     7304.2523949    0.916D-02 0.338D-13
                            Exc = -253.008712947      Eck =  7557.26110788    
                         Ntotal = 314.99994187      Nspin = 1.0000005484    
                             Na = 157.99997121         Nb = 156.99997066    
                            current damping = 1.800
 
          Norm of current diis error: 0.39550E-02
          max. resid. norm for Fia-block=  1.538D-03 for orbital    157a    beta 
          max. resid. fock norm         =  1.729D-03 for orbital    166a    beta 

 ITERATION  ENERGY          1e-ENERGY        2e-ENERGY     NORM[dD(SAO)]  TOL
  22  -3210.5929011899    -16703.961637     7304.2435581    0.916D-02 0.159D-12
                            Exc = -253.008358388     Coul =  7617.50665736    
                            exK = -60.2547409075    
                         Ntotal = 314.99994187      Nspin = 1.0000005484    
                             Na = 157.99997121         Nb = 156.99997066    
                            current damping = 1.850
 
          Norm of current diis error: 0.34882E-02
          max. resid. norm for Fia-block=  1.416D-03 for orbital    157a    beta 
          max. resid. fock norm         =  1.619D-03 for orbital    166a    beta 

 ITERATION  ENERGY          1e-ENERGY        2e-ENERGY     NORM[dD(SAO)]  TOL
  23  -3210.5929109530    -16703.979630     7304.2615414    0.203D+00 0.101D-12
                            Exc = -253.008788245      Eck =  7557.27032963    
                         Ntotal = 314.99994187      Nspin = 1.0000005475    
                             Na = 157.99997121         Nb = 156.99997066    
                            current damping = 1.900
 
          Norm of current diis error: 0.31223E-02
          max. resid. norm for Fia-block=  1.141D-03 for orbital    157a    beta 
          max. resid. fock norm         =  1.281D-03 for orbital    166a    beta 

 ITERATION  ENERGY          1e-ENERGY        2e-ENERGY     NORM[dD(SAO)]  TOL
  24  -3210.5929175326    -16703.950331     7304.2322358    0.264D-01 0.744D-13
                            Exc = -253.008110824      Eck =  7557.24034664    
                         Ntotal = 314.99994187      Nspin = 1.0000005472    
                             Na = 157.99997121         Nb = 156.99997066    
                            current damping = 1.950
 
          Norm of current diis error: 0.30184E-02
          max. resid. norm for Fia-block=  1.081D-03 for orbital    157a    beta 
          max. resid. fock norm         =  1.244D-03 for orbital    166a    beta 

 ITERATION  ENERGY          1e-ENERGY        2e-ENERGY     NORM[dD(SAO)]  TOL
  25  -3210.5929233011    -16703.966180     7304.2480784    0.252D-01 0.593D-13
                            Exc = -253.008544349      Eck =  7557.25662273    
                         Ntotal = 314.99994187      Nspin = 1.0000005465    
                             Na = 157.99997121         Nb = 156.99997066    
                            current damping = 2.000
 
          Norm of current diis error: 0.24047E-02
          max. resid. norm for Fia-block=  1.247D-03 for orbital    157a    beta 
          max. resid. fock norm         =  1.421D-03 for orbital    166a    beta 
          mo-orthogonalization: Cholesky decomposition

 ITERATION  ENERGY          1e-ENERGY        2e-ENERGY     NORM[dD(SAO)]  TOL
  26  -3210.5929288234    -16703.962148     7304.2440413    0.517D-01 0.502D-13
                            Exc = -253.008342803      Eck =  7557.25238411    
                         Ntotal = 314.99994187      Nspin = 1.0000005461    
                             Na = 157.99997121         Nb = 156.99997066    
                            current damping = 2.050
 
          Norm of current diis error: 0.21041E-02
          max. resid. norm for Fia-block=  1.119D-03 for orbital    156a    beta 
          max. resid. fock norm         =  1.285D-03 for orbital    166a    beta 

 ITERATION  ENERGY          1e-ENERGY        2e-ENERGY     NORM[dD(SAO)]  TOL
  27  -3210.5929330836    -16703.964188     7304.2460773    0.160D-01 0.455D-13
                            Exc = -253.008476541      Eck =  7557.25455385    
                         Ntotal = 314.99994186      Nspin = 1.0000005455    
                             Na = 157.99997121         Nb = 156.99997066    
                            current damping = 2.100
 
          Norm of current diis error: 0.18495E-02
          max. resid. norm for Fia-block=  9.323D-04 for orbital    157a    beta 
          max. resid. fock norm         =  1.055D-03 for orbital    166a    beta 

 ITERATION  ENERGY          1e-ENERGY        2e-ENERGY     NORM[dD(SAO)]  TOL
  28  -3210.5929360889    -16703.954914     7304.2367996    0.126D-01 0.421D-13
                            Exc = -253.008210456      Eck =  7557.24501004    
                         Ntotal = 314.99994186      Nspin = 1.0000005453    
                             Na = 157.99997120         Nb = 156.99997066    
                            current damping = 2.150
 
          Norm of current diis error: 0.17386E-02
          max. resid. norm for Fia-block=  7.655D-04 for orbital    156a    beta 
          max. resid. fock norm         =  8.765D-04 for orbital    166a    beta 

 ITERATION  ENERGY          1e-ENERGY        2e-ENERGY     NORM[dD(SAO)]  TOL
  29  -3210.5929382717    -16703.967540     7304.2494236    0.452D-02 0.398D-13
                            Exc = -253.008512418      Eck =  7557.25793600    
                         Ntotal = 314.99994186      Nspin = 1.0000005448    
                             Na = 157.99997120         Nb = 156.99997066    
                            current damping = 2.200
 
          Norm of current diis error: 0.15730E-02
          max. resid. norm for Fia-block=  7.035D-04 for orbital    157a    beta 
          max. resid. fock norm         =  7.971D-04 for orbital    166a    beta 

 ITERATION  ENERGY          1e-ENERGY        2e-ENERGY     NORM[dD(SAO)]  TOL
  30  -3210.5929400672    -16703.957640     7304.2395221    0.512D-02 0.379D-13
                            Exc = -253.008270705      Eck =  7557.24779277    
                         Ntotal = 314.99994186      Nspin = 1.0000005446    
                             Na = 157.99997120         Nb = 156.99997066    
                            current damping = 2.250
 
          Norm of current diis error: 0.13626E-02
          max. resid. norm for Fia-block=  7.764D-04 for orbital    156a    beta 
          max. resid. fock norm         =  8.827D-04 for orbital    166a    beta 
          mo-orthogonalization: Cholesky decomposition

 ITERATION  ENERGY          1e-ENERGY        2e-ENERGY     NORM[dD(SAO)]  TOL
  31  -3210.5929417788    -16703.961007     7304.2428870    0.737D-02 0.351D-13
                            Exc = -253.008369986      Eck =  7557.25125701    
                         Ntotal = 314.99994186      Nspin = 1.0000005442    
                             Na = 157.99997120         Nb = 156.99997066    
                            current damping = 2.300
 
          Norm of current diis error: 0.11984E-02
          max. resid. norm for Fia-block=  6.976D-04 for orbital    156a    beta 
          max. resid. fock norm         =  7.908D-04 for orbital    166a    beta 

 ITERATION  ENERGY          1e-ENERGY        2e-ENERGY     NORM[dD(SAO)]  TOL
  32  -3210.5929431211    -16703.957639     7304.2395179    0.722D-02 0.316D-13
                            Exc = -253.008257559      Eck =  7557.24777545    
                         Ntotal = 314.99994186      Nspin = 1.0000005438    
                             Na = 157.99997120         Nb = 156.99997066    
                            current damping = 2.350
 
          Norm of current diis error: 0.10792E-02
          max. resid. norm for Fia-block=  5.858D-04 for orbital    156a    beta 
          max. resid. fock norm         =  9.698D-04 for orbital    755a    beta 

 ITERATION  ENERGY          1e-ENERGY        2e-ENERGY     NORM[dD(SAO)]  TOL
  33  -3210.5929441056    -16703.961843     7304.2437206    0.897D-02 0.281D-13
                            Exc = -253.008377945      Eck =  7557.25209856    
                         Ntotal = 314.99994186      Nspin = 1.0000005430    
                             Na = 157.99997120         Nb = 156.99997066    
                            current damping = 2.400
 
          Norm of current diis error: 0.99664E-03
          max. resid. norm for Fia-block=  4.749D-04 for orbital    156a    beta 
          max. resid. fock norm         =  1.320D-03 for orbital    755a    beta 

 ITERATION  ENERGY          1e-ENERGY        2e-ENERGY     NORM[dD(SAO)]  TOL
  34  -3210.5929448261    -16703.954977     7304.2368544    0.764D-02 0.253D-13
                            Exc = -253.008207425      Eck =  7557.24506184    
                         Ntotal = 314.99994186      Nspin = 1.0000005422    
                             Na = 157.99997120         Nb = 156.99997066    
                            current damping = 2.450
 
          Norm of current diis error: 0.92978E-03
          max. resid. norm for Fia-block=  4.317D-04 for orbital    156a    beta 
          max. resid. fock norm         =  1.928D-03 for orbital    755a    beta 

 ITERATION  ENERGY          1e-ENERGY        2e-ENERGY     NORM[dD(SAO)]  TOL
  35  -3210.5929454234    -16703.959587     7304.2414638    0.351D-02 0.229D-13
                            Exc = -253.008312543      Eck =  7557.24977631    
                         Ntotal = 314.99994186      Nspin = 1.0000005409    
                             Na = 157.99997120         Nb = 156.99997066    
                            current damping = 2.500
 
          Norm of current diis error: 0.81583E-03
          max. resid. norm for Fia-block=  4.667D-04 for orbital    156a    beta 
          max. resid. fock norm         =  3.560D-03 for orbital    755a    beta 
          mo-orthogonalization: Cholesky decomposition

 ITERATION  ENERGY          1e-ENERGY        2e-ENERGY     NORM[dD(SAO)]  TOL
  36  -3210.5929460051    -16703.956779     7304.2386549    0.337D-02 0.205D-13
                            Exc = -253.008243759      Eck =  7557.24689867    
                         Ntotal = 314.99994186      Nspin = 1.0000005386    
                             Na = 157.99997120         Nb = 156.99997066    
                            current damping = 2.550
 
          Norm of current diis error: 0.73841E-03
          max. resid. norm for Fia-block=  4.251D-04 for orbital    156a    beta 
          max. resid. fock norm         =  5.509D-03 for orbital    755a    beta 

 ITERATION  ENERGY          1e-ENERGY        2e-ENERGY     NORM[dD(SAO)]  TOL
  37  -3210.5929465035    -16703.958704     7304.2405798    0.295D+00 0.201D-13
                            Exc = -253.008294568      Eck =  7557.24887439    
                         Ntotal = 314.99994186      Nspin = 1.0000005365    
                             Na = 157.99997120         Nb = 156.99997066    
                            current damping = 2.600
 
          Norm of current diis error: 0.67172E-03
          max. resid. norm for Fia-block=  3.497D-04 for orbital    156a    beta 
          max. resid. fock norm         =  4.488D-03 for orbital    758a    alpha

 ITERATION  ENERGY          1e-ENERGY        2e-ENERGY     NORM[dD(SAO)]  TOL
  38  -3210.5929469028    -16703.955436     7304.2373116    0.293D-01 0.216D-13
                            Exc = -253.008207974      Eck =  7557.24551962    
                         Ntotal = 314.99994186      Nspin = 1.0000005382    
                             Na = 157.99997120         Nb = 156.99997066    
                            current damping = 2.650
 
          Norm of current diis error: 0.63493E-03
          max. resid. norm for Fia-block=  2.936D-04 for orbital    156a    beta 
          max. resid. fock norm         =  5.770D-03 for orbital    755a    beta 

 ITERATION  ENERGY          1e-ENERGY        2e-ENERGY     NORM[dD(SAO)]  TOL
  39  -3210.5929472101    -16703.958655     7304.2405298    0.245D-01 0.201D-13
                            Exc = -253.008287043      Eck =  7557.24881685    
                         Ntotal = 314.99994186      Nspin = 1.0000005384    
                             Na = 157.99997120         Nb = 156.99997066    
                            current damping = 2.700
 
          Norm of current diis error: 0.57841E-03
          max. resid. norm for Fia-block=  2.893D-04 for orbital    156a    beta 
          max. resid. fock norm         =  9.671D-03 for orbital    755a    beta 

 ITERATION  ENERGY          1e-ENERGY        2e-ENERGY     NORM[dD(SAO)]  TOL
  40  -3210.5929474774    -16703.955900     7304.2377744    0.186D-01 0.201D-13
                            Exc = -253.008221172      Eck =  7557.24599552    
                         Ntotal = 314.99994186      Nspin = 1.0000005349    
                             Na = 157.99997120         Nb = 156.99997066    
                            current damping = 2.750
 
          Norm of current diis error: 0.53171E-03
          max. resid. norm for Fia-block=  2.785D-04 for orbital    156a    beta 
          max. resid. fock norm         =  8.582D-03 for orbital    758a    alpha
          mo-orthogonalization: Cholesky decomposition

 ITERATION  ENERGY          1e-ENERGY        2e-ENERGY     NORM[dD(SAO)]  TOL
  41  -3210.5929476795    -16703.957585     7304.2394593    0.426D+00 0.201D-13
                            Exc = -253.008260216      Eck =  7557.24771951    
                         Ntotal = 314.99994186      Nspin = 1.0000005347    
                             Na = 157.99997120         Nb = 156.99997066    
                            current damping = 2.800
 
          Norm of current diis error: 0.48555E-03
          max. resid. norm for Fia-block=  2.528D-04 for orbital    156a    beta 
          max. resid. fock norm         =  7.335D-03 for orbital    758a    alpha

 ITERATION  ENERGY          1e-ENERGY        2e-ENERGY     NORM[dD(SAO)]  TOL
  42  -3210.5929477724    -16703.955774     7304.2376480    0.356D-01 0.203D-13
                            Exc = -253.008214836      Eck =  7557.24586281    
                         Ntotal = 314.99994186      Nspin = 1.0000005408    
                             Na = 157.99997120         Nb = 156.99997066    
                            current damping = 2.850
 
          Norm of current diis error: 0.45382E-03
          max. resid. norm for Fia-block=  2.209D-04 for orbital    156a    beta 
          max. resid. fock norm         =  7.902D-03 for orbital    758a    alpha

 ITERATION  ENERGY          1e-ENERGY        2e-ENERGY     NORM[dD(SAO)]  TOL
  43  -3210.5929477828    -16703.957513     7304.2393871    0.356D-01 0.159D-12
                            Exc = -253.008258155     Coul =  7617.50237618    
                            exK = -60.2547309309    
                         Ntotal = 314.99994186      Nspin = 1.0000005438    
                             Na = 157.99997120         Nb = 156.99997066    
                            current damping = 2.900
 
          Norm of current diis error: 0.42205E-03
          max. resid. norm for Fia-block=  1.981D-04 for orbital    156a    beta 
          max. resid. fock norm         =  1.030D-02 for orbital    758a    alpha

 ITERATION  ENERGY          1e-ENERGY        2e-ENERGY     NORM[dD(SAO)]  TOL
  44  -3210.5929479055    -16703.955535     7304.2374089    0.751D+00 0.101D-12
                            Exc = -253.008208780      Eck =  7557.24561770    
                         Ntotal = 314.99994186      Nspin = 1.0000005446    
                             Na = 157.99997120         Nb = 156.99997066    
                            current damping = 2.950
 
          Norm of current diis error: 0.39648E-03
          max. resid. norm for Fia-block=  1.849D-04 for orbital    156a    beta 
          max. resid. fock norm         =  7.985D-03 for orbital    758a    alpha

 ITERATION  ENERGY          1e-ENERGY        2e-ENERGY     NORM[dD(SAO)]  TOL
  45  -3210.5929480068    -16703.956964     7304.2388376    0.214D+00 0.715D-13
                            Exc = -253.008243127      Eck =  7557.24708074    
                         Ntotal = 314.99994186      Nspin = 1.0000005449    
                             Na = 157.99997120         Nb = 156.99997066    
                            current damping = 3.000
 
          Norm of current diis error: 0.36539E-03
          max. resid. norm for Fia-block=  1.786D-04 for orbital    156a    beta 
          max. resid. fock norm         =  3.228D-03 for orbital    758a    alpha
          mo-orthogonalization: Cholesky decomposition

 ITERATION  ENERGY          1e-ENERGY        2e-ENERGY     NORM[dD(SAO)]  TOL
  46  -3210.5929480911    -16703.955678     7304.2375518    0.143D-01 0.622D-13
                            Exc = -253.008211665      Eck =  7557.24576348    
                         Ntotal = 314.99994186      Nspin = 1.0000005451    
                             Na = 157.99997120         Nb = 156.99997066    
                            current damping = 3.050
 
          Norm of current diis error: 0.34268E-03
          max. resid. norm for Fia-block=  1.629D-04 for orbital    156a    beta 
          max. resid. fock norm         =  5.643D-04 for orbital    758a    alpha

 ITERATION  ENERGY          1e-ENERGY        2e-ENERGY     NORM[dD(SAO)]  TOL
  47  -3210.5929481568    -16703.956718     7304.2385921    0.117D-01 0.596D-13
                            Exc = -253.008236904      Eck =  7557.24682903    
                         Ntotal = 314.99994186      Nspin = 1.0000005452    
                             Na = 157.99997120         Nb = 156.99997066    
                            current damping = 3.100
 
          Norm of current diis error: 0.31954E-03
          max. resid. norm for Fia-block=  1.485D-04 for orbital    156a    beta 
          max. resid. fock norm         =  4.200D-04 for orbital    758a    alpha

 ITERATION  ENERGY          1e-ENERGY        2e-ENERGY     NORM[dD(SAO)]  TOL
  48  -3210.5929482167    -16703.955491     7304.2373647    0.821D-02 0.560D-13
                            Exc = -253.008206260      Eck =  7557.24557097    
                         Ntotal = 314.99994186      Nspin = 1.0000005453    
                             Na = 157.99997120         Nb = 156.99997066    
                            current damping = 3.150
 
          Norm of current diis error: 0.30288E-03
          max. resid. norm for Fia-block=  1.352D-04 for orbital    156a    beta 
          max. resid. fock norm         =  4.077D-04 for orbital    758a    alpha

 ITERATION  ENERGY          1e-ENERGY        2e-ENERGY     NORM[dD(SAO)]  TOL
  49  -3210.5929482588    -16703.956529     7304.2384026    0.756D-02 0.513D-13
                            Exc = -253.008231622      Eck =  7557.24663424    
                         Ntotal = 314.99994186      Nspin = 1.0000005453    
                             Na = 157.99997120         Nb = 156.99997066    
                            current damping = 3.200
 
          Norm of current diis error: 0.28261E-03
          max. resid. norm for Fia-block=  1.294D-04 for orbital    156a    beta 
          max. resid. fock norm         =  4.564D-04 for orbital    758a    alpha

 ITERATION  ENERGY          1e-ENERGY        2e-ENERGY     NORM[dD(SAO)]  TOL
  50  -3210.5929482894    -16703.955523     7304.2373972    0.771D-02 0.453D-13
                            Exc = -253.008206777      Eck =  7557.24560396    
                         Ntotal = 314.99994186      Nspin = 1.0000005454    
                             Na = 157.99997120         Nb = 156.99997066    
                            current damping = 3.250
 
          Norm of current diis error: 0.26711E-03
          max. resid. norm for Fia-block=  1.211D-04 for orbital    156a    beta 
          max. resid. fock norm         =  5.094D-04 for orbital    771a    alpha
          mo-orthogonalization: Cholesky decomposition

 ITERATION  ENERGY          1e-ENERGY        2e-ENERGY     NORM[dD(SAO)]  TOL
  51  -3210.5929483165    -16703.956286     7304.2381602    0.105D-01 0.392D-13
                            Exc = -253.008225256      Eck =  7557.24638545    
                         Ntotal = 314.99994186      Nspin = 1.0000005455    
                             Na = 157.99997120         Nb = 156.99997066    
                            current damping = 3.300
 
          Norm of current diis error: 0.25001E-03
          max. resid. norm for Fia-block=  1.140D-04 for orbital    156a    beta 
          max. resid. fock norm         =  7.306D-04 for orbital    770a    alpha

 ITERATION  ENERGY          1e-ENERGY        2e-ENERGY     NORM[dD(SAO)]  TOL
  52  -3210.5929483329    -16703.955480     7304.2373536    0.789D-02 0.338D-13
                            Exc = -253.008205254      Eck =  7557.24555889    
                         Ntotal = 314.99994186      Nspin = 1.0000005456    
                             Na = 157.99997120         Nb = 156.99997066    
                            current damping = 3.350
 
          Norm of current diis error: 0.23736E-03
          max. resid. norm for Fia-block=  1.052D-04 for orbital    156a    beta 
          max. resid. fock norm         =  1.083D-03 for orbital    770a    alpha

 ITERATION  ENERGY          1e-ENERGY        2e-ENERGY     NORM[dD(SAO)]  TOL
  53  -3210.5929483430    -16703.956167     7304.2380409    0.485D-02 0.293D-13
                            Exc = -253.008222021      Eck =  7557.24626291    
                         Ntotal = 314.99994186      Nspin = 1.0000005457    
                             Na = 157.99997120         Nb = 156.99997066    
                            current damping = 3.400
 
          Norm of current diis error: 0.22317E-03
          max. resid. norm for Fia-block=  9.933D-05 for orbital    156a    beta 
          max. resid. fock norm         =  1.608D-03 for orbital    770a    alpha

 ITERATION  ENERGY          1e-ENERGY        2e-ENERGY     NORM[dD(SAO)]  TOL
  54  -3210.5929483489    -16703.955438     7304.2373117    0.453D-02 0.257D-13
                            Exc = -253.008203949      Eck =  7557.24551567    
                         Ntotal = 314.99994186      Nspin = 1.0000005459    
                             Na = 157.99997120         Nb = 156.99997066    
                            current damping = 3.450
 
          Norm of current diis error: 0.21226E-03
          max. resid. norm for Fia-block=  9.312D-05 for orbital    156a    beta 
          max. resid. fock norm         =  2.308D-03 for orbital    770a    alpha

 ITERATION  ENERGY          1e-ENERGY        2e-ENERGY     NORM[dD(SAO)]  TOL
  55  -3210.5929483707    -16703.956018     7304.2378915    0.567D-01 0.236D-13
                            Exc = -253.008218054      Eck =  7557.24610953    
                         Ntotal = 314.99994186      Nspin = 1.0000005460    
                             Na = 157.99997120         Nb = 156.99997066    
                            current damping = 3.500
 
          Norm of current diis error: 0.19977E-03
          max. resid. norm for Fia-block=  8.902D-05 for orbital    156a    beta 
          max. resid. fock norm         =  2.706D-03 for orbital    770a    alpha
          mo-orthogonalization: Cholesky decomposition

 ITERATION  ENERGY          1e-ENERGY        2e-ENERGY     NORM[dD(SAO)]  TOL
  56  -3210.5929484747    -16703.955430     7304.2373037    0.920D-02 0.247D-13
                            Exc = -253.008203508      Eck =  7557.24550717    
                         Ntotal = 314.99994186      Nspin = 1.0000005459    
                             Na = 157.99997120         Nb = 156.99997066    
                            current damping = 3.550
 
          Norm of current diis error: 0.19018E-03
          max. resid. norm for Fia-block=  8.314D-05 for orbital    156a    beta 
          max. resid. fock norm         =  1.778D-03 for orbital    770a    alpha

 ITERATION  ENERGY          1e-ENERGY        2e-ENERGY     NORM[dD(SAO)]  TOL
  57  -3210.5929486871    -16703.955907     7304.2377806    0.162D-01 0.246D-13
                            Exc = -253.008215133      Eck =  7557.24599572    
                         Ntotal = 314.99994186      Nspin = 1.0000005455    
                             Na = 157.99997120         Nb = 156.99997066    
                            current damping = 3.600
 
          Norm of current diis error: 0.17958E-03
          max. resid. norm for Fia-block=  8.010D-05 for orbital    156a    beta 
          max. resid. fock norm         =  7.237D-03 for orbital    770a    alpha

 ITERATION  ENERGY          1e-ENERGY        2e-ENERGY     NORM[dD(SAO)]  TOL
  58  -3210.5929486412    -16703.955396     7304.2372693    0.335D-01 0.252D-13
                            Exc = -253.008202469      Eck =  7557.24547180    
                         Ntotal = 314.99994186      Nspin = 1.0000005453    
                             Na = 157.99997120         Nb = 156.99997066    
                            current damping = 3.650
 
          Norm of current diis error: 0.17132E-03
          max. resid. norm for Fia-block=  5.733D-05 for orbital    156a    beta 
          max. resid. fock norm         =  4.238D-03 for orbital    770a    alpha

 ITERATION  ENERGY          1e-ENERGY        2e-ENERGY     NORM[dD(SAO)]  TOL
  59  -3210.5929486062    -16703.955256     7304.2371294    0.510D-02 0.253D-13
                            Exc = -253.008198972      Eck =  7557.24532834    
                         Ntotal = 314.99994186      Nspin = 1.0000005452    
                             Na = 157.99997120         Nb = 156.99997066    
                            current damping = 3.700
 
          Norm of current diis error: 0.16682E-03
          max. resid. norm for Fia-block=  4.471D-05 for orbital    156a    beta 
          max. resid. fock norm         =  1.597D-03 for orbital    758a    alpha

 ITERATION  ENERGY          1e-ENERGY        2e-ENERGY     NORM[dD(SAO)]  TOL
  60  -3210.5929485279    -16703.955289     7304.2371627    0.179D+00 0.456D-13
                            Exc = -253.008199736      Eck =  7557.24536244    
                         Ntotal = 314.99994186      Nspin = 1.0000005454    
                             Na = 157.99997120         Nb = 156.99997066    
                            current damping = 3.750
 
          Norm of current diis error: 0.16131E-03
          max. resid. norm for Fia-block=  4.076D-05 for orbital    156a    beta 
          max. resid. fock norm         =  9.426D-04 for orbital    770a    alpha
          mo-orthogonalization: Cholesky decomposition

 ITERATION  ENERGY          1e-ENERGY        2e-ENERGY     NORM[dD(SAO)]  TOL
  61  -3210.5929485255    -16703.955516     7304.2373893    0.108D-01 0.455D-13
                            Exc = -253.008205235      Eck =  7557.24559455    
                         Ntotal = 314.99994186      Nspin = 1.0000005454    
                             Na = 157.99997120         Nb = 156.99997066    
                            current damping = 3.600
 
          Norm of current diis error: 0.15466E-03
          max. resid. norm for Fia-block=  4.402D-05 for orbital    156a    beta 
          max. resid. fock norm         =  1.158D-03 for orbital    770a    alpha

 ITERATION  ENERGY          1e-ENERGY        2e-ENERGY     NORM[dD(SAO)]  TOL
  62  -3210.5929485550    -16703.955675     7304.2375481    0.243D-02 0.456D-13
                            Exc = -253.008209050      Eck =  7557.24575717    
                         Ntotal = 314.99994186      Nspin = 1.0000005453    
                             Na = 157.99997120         Nb = 156.99997066    
                            current damping = 3.450
 
          Norm of current diis error: 0.14977E-03
          max. resid. norm for Fia-block=  4.131D-05 for orbital    156a    beta 
          max. resid. fock norm         =  8.890D-04 for orbital    770a    beta 

 ENERGY CONVERGED !


 ITERATION  ENERGY          1e-ENERGY        2e-ENERGY     NORM[dD(SAO)]  TOL
  63  -3210.5929485619    -16703.955639     7304.2375127    0.326D-02 0.456D-13
                            Exc = -253.008208100      Eck =  7557.24572084    
                         Ntotal = 314.99994186      Nspin = 1.0000005453    
                             Na = 157.99997120         Nb = 156.99997066    
                            current damping = 3.500
 
          Norm of current diis error: 0.14494E-03
          max. resid. norm for Fia-block=  5.257D-05 for orbital    156a    beta 
          max. resid. fock norm         =  9.661D-04 for orbital    770a    beta 

 End of SCF iterations

   convergence criteria satisfied after    63 iterations


   *************************************************************************
   y                                                                        
   *************************************************************************


                  ------------------------------------------ 
                 |  total energy      =  -3210.59294856187  |
                  ------------------------------------------ 
                 :  kinetic energy    =   3199.59758838689  :
                 :  potential energy  =  -6410.19053694876  :
                 :  virial theorem    =      1.99657528676  :
                 :  wavefunction norm =      1.00000000000  :
                  .......................................... 


 <geterg> : there is no data group $energy 


 <skperg> : $end is missing 


 orbitals $uhfmo_beta  will be written to file beta

 orbitals $uhfmo_alpha  will be written to file alpha
 
 alpha: 

    irrep                154a        155a        156a        157a        158a   
 eigenvalues H         -0.33390    -0.33155    -0.32602    -0.30735    -0.28739
            eV          -9.0859     -9.0221     -8.8715     -8.3634     -7.8202
 occupation              1.0000      1.0000      1.0000      1.0000      1.0000

    irrep                159a        160a        161a        162a        163a   
 eigenvalues H         -0.18172    -0.17323    -0.15301    -0.14584    -0.13513
            eV          -4.9450     -4.7140     -4.1636     -3.9686     -3.6772
 
 beta:  

    irrep                153a        154a        155a        156a        157a   
 eigenvalues H         -0.32190    -0.31829    -0.31468    -0.30895    -0.30386
            eV          -8.7594     -8.6613     -8.5629     -8.4070     -8.2685
 occupation              1.0000      1.0000      1.0000      1.0000      1.0000

    irrep                158a        159a        160a        161a        162a   
 eigenvalues H         -0.18368    -0.17241    -0.15309    -0.14576    -0.13485
            eV          -4.9982     -4.6914     -4.1659     -3.9663     -3.6695
 

                                             _ _ _ 
  IRREP     alpha occ.     beta occ.      tr(D*D-D)


 a        158.00000000   157.00000000    -0.25783931

   -------------------------------------------------

   sum    158.00000000   157.00000000    -0.25783931

 <S*S>     0.76567861

 
 
 
 ==============================================================================
                           electrostatic moments
 ==============================================================================

 reference point for electrostatic moments:    0.00000   0.00000   0.00000

 
              nuc           elec       ->  total
 ------------------------------------------------------------------------------
                          charge      
 ------------------------------------------------------------------------------
         316.000000    -315.000000       1.000000
 a-b                                     1.000000
 
 ------------------------------------------------------------------------------
                       dipole moment  
 ------------------------------------------------------------------------------
   x   -2074.118800    2065.976243      -8.142558
   y     142.547662    -143.350698      -0.803036
   z     -36.892406      37.378900       0.486493
 
   | dipole moment | =     8.1965 a.u. =    20.8335 debye 
 
 ------------------------------------------------------------------------------
                     quadrupole moment
 ------------------------------------------------------------------------------
  xx   18949.121228  -19043.841580     -94.720352
  yy    4665.348613   -4825.230441    -159.881828
  zz    7171.238253   -7284.919998    -113.681744
  xy   -2162.866245    2165.852114       2.985869
  xz    1395.146433   -1395.876576      -0.730142
  yz   -1693.278862    1673.586263     -19.692598
 
     1/3  trace=    -122.761308
     anisotropy=      67.540661
 
 ==============================================================================
 
HOMO-LUMO Separation
 HOMO         :   -0.28738568 H =     -7.82017 eV
 LUMO         :   -0.18368044 H =     -4.99820 eV
 HOMO-LUMO gap:    0.10370524 H =     +2.82196 eV
 
 ==============================================================================


    ------------------------------------------------------------------------
         total  cpu-time :   4 days  0 hours 30 minutes and 24 seconds
         total wall-time : 12 hours 13 minutes and 26 seconds
    ------------------------------------------------------------------------

   ****  ridft : all done  ****


    2024-11-26 04:18:09.526 

 ridft ended normally
