# Supplementary material for: Electronic Effects Drive Selectivity in CO2 Reduction Catalysis by Heptacoordinated Cobalt Complexes
Source: Inorg Chem. 2026 May 21;65(22):12678–92. doi: 10.1021/acs.inorgchem.6c01633 (PMC13250995; doi:10.1021/acs.inorgchem.6c01633)
Supplement: Supplementary file 2 [file ic6c01633_si_002.zip › backup_paper_acscat_Co/Co0MeOLCOOH/doublet/py_det_backward/vacuo/EN/PBE/SP_PBE.out]

  ========================================================================
                license information 
 Customer : 200000000357083
 ID       : LKO2626211

 License file is VALID, continuing with full version
  ========================================================================

   OpenMP run-time library returned nthreads =  8

 ridft (centipede31) : TURBOMOLE rev. V7-7 compiled 26 Oct 2022 at 08:57:28
 Copyright (C) 2022 TURBOMOLE GmbH, Karlsruhe


    2024-11-25 16:04:58.949 


                                  r i d f t

                        DFT program with RI approximation 
                                for coulomb part 


                                                 
                                 References:     
                                                 
          TURBOMOLE:                             
              R. Ahlrichs, M. Baer, M. Haeser, H. Horn, and
              C. Koelmel
              Electronic structure calculations on workstation
              computers: the program system TURBOMOLE
              Chem. Phys. Lett. 162: 165 (1989)
          Density Functional:                              
              O. Treutler and R. Ahlrichs                      
              Efficient Molecular Numerical Integration Schemes
              J. Chem. Phys. 102: 346 (1995)                   
          Parallel Version:                                
              Performance of parallel TURBOMOLE for Density    
              Functional Calculations                          
              M. v. Arnim and R. Ahlrichs                      
              J. Comp. Chem. 19: 1746 (1998)                   
          RI-J Method:                                     
              Auxiliary Basis Sets to approximate Coulomb      
              Potentials                                       
              Chem. Phys. Lett. 240: 283 (1995)                
              K. Eichkorn, O. Treutler, H. Oehm, M. Haeser     
              and R. Ahlrichs                                  
              Chem. Phys. Lett. 242: 652 (1995)                
                                                           
              Auxiliary Basis Sets for Main Row Atoms and their
              Use to approximate Coulomb Potentials            
              K. Eichkorn, F. Weigend, O. Treutler and         
              R. Ahlrichs                                      
              Theo. Chem. Acc. 97: 119 (1997)                   
                                                           
              Accurate Coulomb-fitting basis sets for H to Rn 
              F. Weigend                                        
              Phys. Chem. Chem. Phys. 8: 1057 (2006)            
                                                           
          Multipole accelerated RI-J (MARI-J):             
              Fast evaluation of the Coulomb potential for     
              electron densities using multipole accelerated   
              resolution of identity approximation             
              M. Sierka, A. Hogekamp and R. Ahlrichs           
              J. Chem. Phys. 118: 9136 (2003)                  
          RI-JK Method:                                     
              A fully direct RI-HF algorithm: Implementation,
              optimised auxiliary basis sets, demonstration of
              accuracy and efficiency                         
              F. Weigend                                      
              Phys. Chem. Chem. Phys. 4: 4285 (2002)           
          Two-component HF and DFT with spin-orbit coupling:  
              Self-consistent treatment of spin-orbit         
              interactions with efficient Hartree-Fock and    
              density functional methods                      
              M. K. Armbruster, F. Weigend, C. van Wüllen and 
              W. Klopper                                      
              Phys. Chem. Chem. Phys. 10: 1748 (2008)         
          Two-component difference density and DIIS algorithm 
              Efficient two-component self-consistent field   
              procedures and gradients: implementation in     
              TURBOMOLE and application to Au20-              
              A. Baldes, F. Weigend                           
              Mol. Phys. 111: 2617 (2013)                     
          Relativistic all-electron 2c calculations           
              An efficient implementation of two-component    
              relativistic exact-decoupling methods for large 
              molecules                                       
              D. Peng, N. Middendorf, F. Weigend, M. Reiher   
              J. Chem. Phys. 138: 184105 (2013)               
          Finite nucleus model and SNSO approximation         
              Efficient implementation of one- and two-       
              component analytical energy gradients in exact  
              two-component theory                            
              Y. J. Franzke, N. Middendorf, F. Weigend        
              J. Chem. Phys. 148: 104110 (2018)               
          Grids for all-electron relativistic methods         
              Error-consistent segmented contracted all-      
              electron relativistic basis sets of double-     
              and triple-zeta quality for NMR shielding       
              constants                                       
              Y. J. Franzke, R. Tress, T. M. Pazdera,         
              F. Weigend                                      
              Phys. Chem. Chem. Phys. 21: 166658 (2019)       
          Seminumerical exchange algorithms                   
              Seminumerical calculation of the Hartree-Fock   
              exchange matirx: Application to two-component   
              procedures and efficient evaluation of local    
              hybrid functionsl                               
               P. Plessow, F. Weigend,                        
              J. Comput. Chem. 33: 810 (2012)                 
          Improved seminumerical algorithms                   
              C. Holzer,                                      
              J. Chem. Phys. 153 (2020), 184115               
                                         


          OpenMP Shared-Memory Parallelization:  8 CPUs.

            By: Christof Holzer and Yannick J. Franzke


              +--------------------------------------------------+
              |      general information about current run       |
              +--------------------------------------------------+

 
 PBE functional
 exchange:    LDA + PBE
 correlation: LDA (PW) + PBE
 A DFT calculation using the RI-J approximation will be carried out.
 Allocatable memory for RI due to $ricore (MB):                   500

   *************************************************************************
   y                                                                        
   *************************************************************************


              +--------------------------------------------------+
              | Atomic coordinate, charge and isotop information |
              +--------------------------------------------------+

                    atomic coordinates            atom    charge  isotop
         -7.32179815    2.00104854    0.41672187    co    27.000     0
          0.24614886   -2.01250131    1.23050245    n      7.000     0
          0.10564743   -2.07766341    3.75691644    c      6.000     0
          0.31055842   -3.94227678    4.62429234    h      1.000     0
         -0.27099405    0.06140631    5.25746998    c      6.000     0
         -0.38512263   -0.10726271    7.30681642    h      1.000     0
         -0.45114704    2.40163918    4.06320694    c      6.000     0
         -0.71207448    4.12972264    5.15367639    h      1.000     0
         -0.26466859    2.50176205    1.43724368    c      6.000     0
         -0.33308685    4.31727644    0.46721116    h      1.000     0
          0.04196353    0.24701868    0.07596467    c      6.000     0
         -7.95862140    2.35213454   -3.16497491    n      7.000     0
         -6.14580316    2.98184807   -4.83974090    c      6.000     0
         -6.67763356    3.41727614   -7.37435469    c      6.000     0
         -5.13908754    3.89430349   -8.64933996    h      1.000     0
         -9.18759389    3.17827667   -8.21336228    c      6.000     0
         -9.97229639    3.56216864  -10.60011817    o      8.000     0
        -11.04993670    2.45165292   -6.46771606    c      6.000     0
        -12.98487782    2.22027199   -7.12185184    h      1.000     0
        -10.38728420    2.05271686   -3.96107551    c      6.000     0
        -11.01460427    0.92608245    0.33267321    n      7.000     0
        -12.43963728    0.17824533    2.29447961    c      6.000     0
        -11.46398777   -0.04616553    4.09507657    h      1.000     0
        -15.01954504   -0.27827555    2.08210402    c      6.000     0
        -16.09288548   -0.88096505    3.73136611    h      1.000     0
        -16.18171690    0.06141479   -0.26245662    c      6.000     0
        -18.20078707   -0.26714952   -0.49502268    h      1.000     0
        -14.71539813    0.83490922   -2.30452004    c      6.000     0
        -15.57381974    1.11887899   -4.15283539    h      1.000     0
        -12.13163872    1.25117525   -1.95804156    c      6.000     0
         -6.83197241    1.71386503    3.98983577    n      7.000     0
         -7.05606032    3.56297348    5.74120221    c      6.000     0
         -7.20859549    5.47792065    5.01772009    h      1.000     0
         -7.06154271    3.07890364    8.32016581    c      6.000     0
         -7.23663188    4.64846982    9.63911816    h      1.000     0
         -6.84498995    0.58734842    9.16391997    c      6.000     0
         -6.86578753    0.14387423   11.17408909    h      1.000     0
         -6.56665173   -1.32012225    7.37798696    c      6.000     0
         -6.33799732   -3.27269804    7.97945815    h      1.000     0
         -6.52915337   -0.72166817    4.80608425    c      6.000     0
         -5.76063532   -1.49397250    0.45297433    n      7.000     0
         -4.77296666   -2.94797215   -1.41673709    c      6.000     0
         -4.30424479   -5.50352340   -1.05963306    c      6.000     0
         -3.47674932   -6.62888615   -2.57086624    h      1.000     0
         -4.81053991   -6.65178289    1.27077216    c      6.000     0
         -4.38503188   -9.15328418    1.43600422    o      8.000     0
         -5.61016796   -5.10806035    3.26136289    c      6.000     0
         -5.87215465   -5.86044826    5.15210134    h      1.000     0
         -5.99993480   -2.54469604    2.79018136    c      6.000     0
         -2.41257302    0.42758614   -4.00532911    n      7.000     0
          0.07181696    0.20535674   -2.79341749    c      6.000     0
          1.24293923    1.76988106   -3.51247109    h      1.000     0
          0.93130816   -1.58535254   -3.39949524    h      1.000     0
         -3.53305925    2.94334207   -3.76563507    c      6.000     0
         -3.69207272    3.59375722   -1.77833497    h      1.000     0
         -2.29227856    4.29592263   -4.75184138    h      1.000     0
         -4.02415443   -1.79914012   -3.95191772    c      6.000     0
         -5.73437875   -1.40778569   -5.06246257    h      1.000     0
         -3.01113896   -3.29860717   -4.97644317    h      1.000     0
         -8.12604617    4.30334135  -12.45418708    c      6.000     0
         -4.81155519  -10.36836880    3.82475281    c      6.000     0
         -9.17819477    4.52779892  -14.21817811    h      1.000     0
         -6.67735616    2.83042830  -12.68285533    h      1.000     0
         -7.23829399    6.10807182  -11.92959912    h      1.000     0
         -4.38847260  -12.36685724    3.51318509    h      1.000     0
         -6.79206693  -10.15565508    4.42189370    h      1.000     0
         -3.53791211   -9.60516029    5.28123121    h      1.000     0
         -7.87881636    5.51509662    0.56347079    c      6.000     0
        -10.32245182    6.37321256    0.43121435    o      8.000     0
         -6.11232056    7.00262429    0.70042561    o      8.000     0
        -10.22591902    8.23132853    0.42354797    h      1.000     0
 
       center of nuclear mass  :   -6.58958522    0.48821696   -0.10584355
       center of nuclear charge:   -6.56366709    0.45110020   -0.11674812

              +--------------------------------------------------+
              |               basis set information              |
              +--------------------------------------------------+

              we will work with the 1s 3p 5d 7f 9g ... basis set
              ...i.e. with spherical basis functions...

   type   atoms  prim   cont   basis
   ---------------------------------------------------------------------------
    co       1     95     48   def2-TZVPD   [6s5p4d1f|17s12p7d1f]
    n        6     52     37   def2-TZVPD   [6s3p3d1f|12s6p3d1f]
    c       31     52     37   def2-TZVPD   [6s3p3d1f|12s6p3d1f]
    h       29     11      9   def2-TZVPD   [3s2p|5s2p]
    o        4     55     40   def2-TZVPD   [6s4p3d1f|12s7p3d1f]
   ---------------------------------------------------------------------------
   total:   71   2558   1838
   ---------------------------------------------------------------------------

   total number of primitive shells          :  111
   total number of contracted shells         :  698
   total number of cartesian basis functions : 2091
   total number of SCF-basis functions       : 1838


 integral neglect threshold       :  0.16E-12
 integral storage threshold THIZE :  0.10E-04
 integral storage threshold THIME :         5

 RI-J AUXILIARY BASIS SET information:

              we will work with the 1s 3p 5d 7f 9g ... basis set
              ...i.e. with spherical basis functions...

   type   atoms  prim   cont   basis
   ---------------------------------------------------------------------------
    co       1    107     89   def2-TZVPD   [8s5p5d2f3g|19s5p5d3f3g]
    n        6     70     49   def2-TZVPD   [6s4p3d1f1g|12s5p4d2f1g]
    c       31     70     49   def2-TZVPD   [6s4p3d1f1g|12s5p4d2f1g]
    h       29     16     11   def2-TZVPD   [3s1p1d|5s2p1d]
    o        4     70     49   def2-TZVPD   [6s4p3d1f1g|12s5p4d2f1g]
   ---------------------------------------------------------------------------
   total:   71   3441   2417
   ---------------------------------------------------------------------------

   total number of primitive shells          :  115
   total number of contracted shells         :  783
   total number of cartesian basis functions : 2967
   total number of SCF-basis functions       : 2417


 symmetry group of the molecule :   c1 

 the group has the following generators :
   c1(z)

    1 symmetry operations found

 there are 1 real representations :   a   

 maximum number of shells which are related by symmetry :  1

  
           ------------------
           density functional
           ------------------
 PBE functional
 exchange:    LDA + PBE
 correlation: LDA (PW) + PBE
 iterations will be done with small grid
  
 spherical integration : Lebedev's spherical grid
 spherical gridsize    :                     3
    i.e. gridpoints    :                   302
  maximum batchsize    :                   100
 value for diffuse not defined
 radial integration    : Chebyshev 2nd kind (scaling 3)
 radial gridsize       :                     3
 integration cells     :                    71
 partition function    : becke
 partition sharpness   :                     3
  

 biggest AO integral is expected to be    16.578513373

          ------------------------
          nuclear repulsion energy  :   6189.33795779    
          ------------------------

  _________________________________
 |                                 |
 |         DFTD3 V3.1 Rev 0        |
 | S.Grimme, University Bonn       |
 |            June  2014           |
 |   see standalone version        |
 |       dftd3 -h for options      |
 |_________________________________|
 
 Please cite DFT-D3 work done with this code as:
 S. Grimme, J. Antony, S. Ehrlich and H. Krieg,
 J. Chem. Phys, 132 (2010), 154104.
 If used with BJ-damping cite also
 S. Grimme, S. Ehrlich and L. Goerigk,
 J. Comput. Chem. 32 (2011), 1456-1465
 For DFT-D2 the reference is
 S. Grimme, J. Comput. Chem., 27 (2006), 1787-1799
 
C6 coefficients used:
                     2  C6 for element                      1
Z=  1 CN= 0.912     C6(AA)=    3.03
Z=  1 CN= 0.000     C6(AA)=    7.59
                     5  C6 for element                      6
Z=  6 CN= 0.000     C6(AA)=   49.11
Z=  6 CN= 0.987     C6(AA)=   43.25
Z=  6 CN= 1.998     C6(AA)=   29.36
Z=  6 CN= 2.999     C6(AA)=   25.78
Z=  6 CN= 3.984     C6(AA)=   18.21
                     4  C6 for element                      7
Z=  7 CN= 0.000     C6(AA)=   25.27
Z=  7 CN= 0.994     C6(AA)=   22.12
Z=  7 CN= 2.014     C6(AA)=   19.68
Z=  7 CN= 2.990     C6(AA)=   15.58
                     3  C6 for element                      8
Z=  8 CN= 0.000     C6(AA)=   15.51
Z=  8 CN= 0.993     C6(AA)=   12.82
Z=  8 CN= 1.989     C6(AA)=   10.37
                     4  C6 for element                     27
Z= 27 CN= 0.000     C6(AA)=  532.78
Z= 27 CN= 1.715     C6(AA)=  186.55
Z= 27 CN= 2.926     C6(AA)=  148.07
Z= 27 CN= 7.779     C6(AA)=  118.29

#           XYZ [au]              R0(AA) [Ang.]  CN          C6(AA)     C8(AA)   C10(AA) [au]
  1  -7.32180   2.00105   0.41672   co  1.064  5.126       148.1     13018.4   1402199.4
  2   0.24615  -2.01250   1.23050   n   0.533  2.151        19.4       428.6     11581.7
  3   0.10565  -2.07766   3.75692   c   0.610  3.193        25.1       725.0     25686.2
  4   0.31056  -3.94228   4.62429   h   0.395  1.002         3.1        37.3       553.1
  5  -0.27099   0.06141   5.25747   c   0.610  3.128        25.4       733.2     25976.8
  6  -0.38512  -0.10726   7.30682   h   0.395  1.002         3.1        37.3       553.1
  7  -0.45115   2.40164   4.06321   c   0.610  3.142        25.3       731.7     25924.1
  8  -0.71207   4.12972   5.15368   h   0.395  1.002         3.1        37.3       553.0
  9  -0.26467   2.50176   1.43724   c   0.610  3.161        25.2       729.5     25844.5
 10  -0.33309   4.31728   0.46721   h   0.395  1.003         3.1        37.3       553.0
 11   0.04196   0.24702   0.07596   c   0.610  3.227        24.9       719.2     25480.9
 12  -7.95862   2.35213  -3.16497   n   0.533  3.199        15.6       344.1      9299.4
 13  -6.14580   2.98185  -4.83974   c   0.610  3.272        24.5       709.5     25137.0
 14  -6.67763   3.41728  -7.37435   c   0.610  3.176        25.2       727.5     25774.8
 15  -5.13909   3.89430  -8.64934   h   0.395  1.004         3.1        37.3       552.9
 16  -9.18759   3.17828  -8.21336   c   0.610  3.208        25.0       722.6     25601.1
 17  -9.97230   3.56217 -10.60012   o   0.510  2.045        10.4       209.8      5187.3
 18 -11.04994   2.45165  -6.46772   c   0.610  3.185        25.1       726.2     25728.8
 19 -12.98488   2.22027  -7.12185   h   0.395  1.004         3.1        37.3       552.9
 20 -10.38728   2.05272  -3.96108   c   0.610  3.311        24.2       699.2     24770.4
 21 -11.01460   0.92608   0.33267   n   0.533  3.059        15.6       344.8      9318.6
 22 -12.43964   0.17825   2.29448   c   0.610  3.202        25.0       723.6     25636.7
 23 -11.46399  -0.04617   4.09508   h   0.395  1.005         3.1        37.3       552.8
 24 -15.01955  -0.27828   2.08210   c   0.610  3.126        25.4       733.4     25983.9
 25 -16.09289  -0.88097   3.73137   h   0.395  1.002         3.1        37.3       553.1
 26 -16.18172   0.06141  -0.26246   c   0.610  3.137        25.3       732.2     25942.3
 27 -18.20079  -0.26715  -0.49502   h   0.395  1.002         3.1        37.3       553.1
 28 -14.71540   0.83491  -2.30452   c   0.610  3.159        25.2       729.7     25853.2
 29 -15.57382   1.11888  -4.15284   h   0.395  1.003         3.1        37.3       553.0
 30 -12.13164   1.25118  -1.95804   c   0.610  3.312        24.2       698.9     24760.4
 31  -6.83197   1.71387   3.98984   n   0.533  3.138        15.6       344.3      9305.3
 32  -7.05606   3.56297   5.74120   c   0.610  3.211        25.0       722.0     25581.3
 33  -7.20860   5.47792   5.01772   h   0.395  1.006         3.1        37.3       552.7
 34  -7.06154   3.07890   8.32017   c   0.610  3.127        25.4       733.3     25980.9
 35  -7.23663   4.64847   9.63912   h   0.395  1.002         3.1        37.3       553.0
 36  -6.84499   0.58735   9.16392   c   0.610  3.134        25.3       732.5     25952.4
 37  -6.86579   0.14387  11.17409   h   0.395  1.002         3.1        37.3       553.1
 38  -6.56665  -1.32012   7.37799   c   0.610  3.163        25.2       729.1     25832.9
 39  -6.33800  -3.27270   7.97946   h   0.395  1.004         3.1        37.3       552.9
 40  -6.52915  -0.72167   4.80608   c   0.610  3.339        23.9       690.4     24459.6
 41  -5.76064  -1.49397   0.45297   n   0.533  3.086        15.6       344.6      9313.1
 42  -4.77297  -2.94797  -1.41674   c   0.610  3.225        24.9       719.5     25490.8
 43  -4.30424  -5.50352  -1.05963   c   0.610  3.199        25.0       724.1     25653.1
 44  -3.47675  -6.62889  -2.57087   h   0.395  1.004         3.1        37.3       552.9
 45  -4.81054  -6.65178   1.27077   c   0.610  3.208        25.0       722.5     25596.8
 46  -4.38503  -9.15328   1.43600   o   0.510  2.045        10.4       209.8      5187.3
 47  -5.61017  -5.10806   3.26136   c   0.610  3.188        25.1       725.7     25712.6
 48  -5.87215  -5.86045   5.15210   h   0.395  1.005         3.1        37.3       552.8
 49  -5.99993  -2.54470   2.79018   c   0.610  3.333        23.9       692.4     24532.1
 50  -2.41257   0.42759  -4.00533   n   0.533  3.107        15.6       344.5      9309.7
 51   0.07182   0.20536  -2.79342   c   0.610  4.141        18.2       527.7     18696.3
 52   1.24294   1.76988  -3.51247   h   0.395  1.002         3.1        37.3       553.1
 53   0.93131  -1.58535  -3.39950   h   0.395  1.003         3.1        37.3       553.0
 54  -3.53306   2.94334  -3.76564   c   0.610  4.177        18.2       527.4     18686.4
 55  -3.69207   3.59376  -1.77833   h   0.395  1.017         3.1        37.3       551.9
 56  -2.29228   4.29592  -4.75184   h   0.395  1.002         3.1        37.4       553.1
 57  -4.02415  -1.79914  -3.95192   c   0.610  4.141        18.2       527.7     18696.3
 58  -5.73438  -1.40779  -5.06246   h   0.395  1.006         3.1        37.3       552.8
 59  -3.01114  -3.29861  -4.97644   h   0.395  1.004         3.1        37.3       552.9
 60  -8.12605   4.30334 -12.45419   c   0.610  4.044        18.3       529.0     18742.5
 61  -4.81156 -10.36837   3.82475   c   0.610  4.045        18.3       529.0     18741.5
 62  -9.17819   4.52780 -14.21818   h   0.395  0.996         3.1        37.4       553.6
 63  -6.67736   2.83043 -12.68286   h   0.395  0.995         3.1        37.4       553.7
 64  -7.23829   6.10807 -11.92960   h   0.395  0.995         3.1        37.4       553.7
 65  -4.38847 -12.36686   3.51319   h   0.395  0.996         3.1        37.4       553.6
 66  -6.79207 -10.15566   4.42189   h   0.395  0.995         3.1        37.4       553.7
 67  -3.53791  -9.60516   5.28123   h   0.395  0.995         3.1        37.4       553.7
 68  -7.87882   5.51510   0.56347   c   0.610  3.040        25.6       740.2     26223.8
 69 -10.32245   6.37321   0.43121   o   0.510  2.036        10.4       209.9      5188.2
 70  -6.11232   7.00262   0.70043   o   0.510  1.060        12.8       257.6      6367.1
 71 -10.22592   8.23133   0.42355   h   0.395  1.009         3.1        37.3       552.5

molecular C6(AA) [au] =     62968.94

           DFT-D V3(BJ)
 DF pbe                                               
 parameters
 s6       :    1.0000
 s8       :    0.7875
 a1       :    0.4289
 a2       :    4.4407
 k1-k3    :   16.0000    1.3333   -4.0000
 
 Edisp /kcal,au:   -80.1994 -0.12780581

 E6    /kcal :   -56.1977
 E8    /kcal :   -24.0016
 % E8        : 29.93
 nuclear repulsion energy                  =    6189.337957786
  DFT-D3 Energy contribution               =      -0.127805810
 nuclear repulsion + dispersion correction =    6189.210151977


         -----------------
         -S,T+V- integrals
         -----------------

 1e-integrals will be neglected if expon. factor < 0.159826E-13
 
 Difference densities algorithm switched on.
 The maximal number of linear combinations of
 difference densities is  20.

 DIIS switched on: error vector is FDS-SDF
 Max. Iterations for DIIS is     :   4
 DIIS matrix (see manual) 
    Scaling factor of diagonals  :  1.200
    threshold for scaling factor :  0.000

 scf convergence criterion : increment of total energy < .1000000D-07
                  and increment of one-electron energy < .1000000D-04

 MOs are in ASCII format !


    mo occupation :
   irrep   mo's   occupied
    a     1838      158
 
 number of basis functions   :  1838
 number of occupied orbitals :   158
 

 reading orbital data $uhfmo_alpha  from file alpha
 orbital characterization : expanded

 reading orbital data $uhfmo_beta  from file beta
 orbital characterization : expanded
 virtual MOs provided and orthogonalized by Cholesky decomposition
 virtual MOs provided and orthogonalized by Cholesky decomposition

 UHF mode switched on !

 closed shell shift switched on 
 all occupied orbitals are shifted by    0.05000

  
           ------------------------
               RI-J - INFORMATION
           ------------------------
 Contributions to RI integral batches: 
  neglected integral batches:                 73903
  direct contribution:                       161224
  memory contribution:                  8824
 Memory core needed for (P|Q) and Cholesky     45 MByte
 Memory core minimum needed except of (P|Q)     3 MByte
 Total minimum memory core needed (sum)        48 MByte
  
 ****************************************
 Memory allocated for RI-J   395 MByte
 ****************************************
                                            

 DSCF restart information will be dumped onto file alpha


 Starting SCF iterations

          Overall gridpoints after grid construction =         95844

 ITERATION  ENERGY          1e-ENERGY        2e-ENERGY     NORM[dD(SAO)]  TOL
   1  -3199.6192159402    -16706.741680     7317.9123125    0.000D+00 0.159D-12
                            Exc = -309.921622773     Coul =  7627.83393525    
                         Ntotal = 314.99245725      Nspin =0.99991074280    
                             Na = 157.99618400         Nb = 156.99627325    
                            current damping = 1.000
 
          max. resid. norm for Fia-block=  5.661D-01 for orbital     94a    beta 
          max. resid. fock norm         =  7.113D+00 for orbital   1113a    alpha

 ITERATION  ENERGY          1e-ENERGY        2e-ENERGY     NORM[dD(SAO)]  TOL
   2  -3206.5545222492    -16652.325694     7256.5610200    0.698D+02 0.155D-12
                            Exc = -308.412507798     Coul =  7564.97352775    
                         Ntotal = 314.99450734      Nspin =0.99999576989    
                             Na = 157.99725155         Nb = 156.99725578    
                            current damping = 0.950
 
          Norm of current diis error:  6.3074    
          max. resid. norm for Fia-block=  6.865D-01 for orbital    158a    alpha
          max. resid. fock norm         =  1.107D+00 for orbital   1753a    alpha

 ITERATION  ENERGY          1e-ENERGY        2e-ENERGY     NORM[dD(SAO)]  TOL
   3  -3207.6477116459    -16727.657522     7330.7996587    0.439D+02 0.129D-12
                            Exc = -312.132671774     Coul =  7642.93233052    
                         Ntotal = 314.99596332      Nspin =0.99995278278    
                             Na = 157.99795805         Nb = 156.99800527    
                            current damping = 0.900
 
          Norm of current diis error:  4.4390    
          max. resid. norm for Fia-block=  2.351D-01 for orbital    154a    beta 
          max. resid. fock norm         =  3.102D-01 for orbital    159a    beta 

 ITERATION  ENERGY          1e-ENERGY        2e-ENERGY     NORM[dD(SAO)]  TOL
   4  -3208.9226419497    -16690.944441     7292.8116474    0.242D+02 0.880D-13
                            Exc = -311.156485484     Coul =  7603.96813293    
                         Ntotal = 314.99664399      Nspin =0.99994794924    
                             Na = 157.99829597         Nb = 156.99834802    
                            current damping = 0.950
 
          Norm of current diis error:  2.0405    
          max. resid. norm for Fia-block=  9.883D-02 for orbital    154a    alpha
          max. resid. fock norm         =  1.687D-01 for orbital   1821a    alpha

 ITERATION  ENERGY          1e-ENERGY        2e-ENERGY     NORM[dD(SAO)]  TOL
   5  -3209.1324005119    -16704.396931     7306.0543786    0.230D+02 0.754D-13
                            Exc = -311.584573741     Coul =  7617.63895230    
                         Ntotal = 314.99699356      Nspin =0.99994459317    
                             Na = 157.99846908         Nb = 156.99852448    
                            current damping = 1.000
 
          Norm of current diis error:  1.0858    
          max. resid. norm for Fia-block=  4.723D-02 for orbital    154a    beta 
          max. resid. fock norm         =  5.395D-02 for orbital    154a    beta 
          mo-orthogonalization: Cholesky decomposition

 ITERATION  ENERGY          1e-ENERGY        2e-ENERGY     NORM[dD(SAO)]  TOL
   6  -3209.2157247200    -16700.160282     7301.7344048    0.664D+01 0.659D-13
                            Exc = -311.568333185     Coul =  7613.30273800    
                         Ntotal = 314.99715778      Nspin =0.99993783138    
                             Na = 157.99854781         Nb = 156.99860997    
                            current damping = 1.050
 
          Norm of current diis error: 0.54780    
          max. resid. norm for Fia-block=  2.177D-02 for orbital    155a    alpha
          max. resid. fock norm         =  3.564D-02 for orbital   1649a    alpha

 ITERATION  ENERGY          1e-ENERGY        2e-ENERGY     NORM[dD(SAO)]  TOL
   7  -3209.2320981132    -16705.841286     7307.3990363    0.258D+01 0.612D-13
                            Exc = -311.793842462     Coul =  7619.19287880    
                         Ntotal = 314.99725840      Nspin =0.99994087502    
                             Na = 157.99859964         Nb = 156.99865876    
                            current damping = 1.100
 
          Norm of current diis error: 0.35598    
          max. resid. norm for Fia-block=  1.753D-02 for orbital    158a    alpha
          max. resid. fock norm         =  2.705D-02 for orbital    158a    beta 

 ITERATION  ENERGY          1e-ENERGY        2e-ENERGY     NORM[dD(SAO)]  TOL
   8  -3209.2352356365    -16699.285667     7300.8402792    0.209D+01 0.582D-13
                            Exc = -311.637757161     Coul =  7612.47803641    
                         Ntotal = 314.99729377      Nspin =0.99993599893    
                             Na = 157.99861489         Nb = 156.99867889    
                            current damping = 1.150
 
          Norm of current diis error: 0.38738    
          max. resid. norm for Fia-block=  2.202D-02 for orbital    155a    alpha
          max. resid. fock norm         =  2.705D-02 for orbital    158a    alpha

 ITERATION  ENERGY          1e-ENERGY        2e-ENERGY     NORM[dD(SAO)]  TOL
   9  -3209.2416709955    -16703.874940     7305.4231175    0.133D+01 0.560D-13
                            Exc = -311.777551093     Coul =  7617.20066856    
                         Ntotal = 314.99732461      Nspin =0.99994393962    
                             Na = 157.99863427         Nb = 156.99869033    
                            current damping = 1.200
 
          Norm of current diis error: 0.23025    
          max. resid. norm for Fia-block=  8.551D-03 for orbital    153a    beta 
          max. resid. fock norm         =  1.058D-02 for orbital    158a    alpha

 ITERATION  ENERGY          1e-ENERGY        2e-ENERGY     NORM[dD(SAO)]  TOL
  10  -3209.2453173058    -16702.789095     7304.3336253    0.554D+00 0.548D-13
                            Exc = -311.732195546     Coul =  7616.06582089    
                         Ntotal = 314.99732610      Nspin =0.99994341977    
                             Na = 157.99863476         Nb = 156.99869134    
                            current damping = 1.250
 
          Norm of current diis error: 0.94267E-01
          max. resid. norm for Fia-block=  3.531D-03 for orbital    157a    beta 
          max. resid. fock norm         =  8.592D-03 for orbital   1834a    beta 
          mo-orthogonalization: Cholesky decomposition

 ITERATION  ENERGY          1e-ENERGY        2e-ENERGY     NORM[dD(SAO)]  TOL
  11  -3209.2458888759    -16703.447668     7304.9916267    0.282D+00 0.536D-13
                            Exc = -311.764935048     Coul =  7616.75656176    
                         Ntotal = 314.99733775      Nspin =0.99994466925    
                             Na = 157.99864121         Nb = 156.99869654    
                            current damping = 1.300
 
          Norm of current diis error: 0.46099E-01
          max. resid. norm for Fia-block=  2.280D-03 for orbital    158a    alpha
          max. resid. fock norm         =  3.329D-03 for orbital   1834a    beta 

 ITERATION  ENERGY          1e-ENERGY        2e-ENERGY     NORM[dD(SAO)]  TOL
  12  -3209.2460735706    -16703.193865     7304.7376399    0.135D+00 0.525D-13
                            Exc = -311.760726395     Coul =  7616.49836632    
                         Ntotal = 314.99734119      Nspin =0.99994548804    
                             Na = 157.99864334         Nb = 156.99869785    
                            current damping = 1.350
 
          Norm of current diis error: 0.33573E-01
          max. resid. norm for Fia-block=  2.564D-03 for orbital    154a    alpha
          max. resid. fock norm         =  3.695D-03 for orbital    156a    alpha

 ITERATION  ENERGY          1e-ENERGY        2e-ENERGY     NORM[dD(SAO)]  TOL
  13  -3209.2460770477    -16703.976461     7305.5202315    0.701D-01 0.514D-13
                            Exc = -311.776405142     Coul =  7617.29663668    
                         Ntotal = 314.99734275      Nspin =0.99994701765    
                             Na = 157.99864488         Nb = 156.99869787    
                            current damping = 1.400
 
          Norm of current diis error: 0.41287E-01
          max. resid. norm for Fia-block=  1.773D-03 for orbital    158a    alpha
          max. resid. fock norm         =  2.005D-03 for orbital    158a    alpha

 ITERATION  ENERGY          1e-ENERGY        2e-ENERGY     NORM[dD(SAO)]  TOL
  14  -3209.2462159916    -16703.544085     7305.0877168    0.329D-01 0.502D-13
                            Exc = -311.764982702     Coul =  7616.85269947    
                         Ntotal = 314.99734372      Nspin =0.99994720614    
                             Na = 157.99864546         Nb = 156.99869826    
                            current damping = 1.450
 
          Norm of current diis error: 0.12350E-01
          max. resid. norm for Fia-block=  1.051D-03 for orbital    157a    beta 
          max. resid. fock norm         =  1.081D-03 for orbital    157a    beta 

 ITERATION  ENERGY          1e-ENERGY        2e-ENERGY     NORM[dD(SAO)]  TOL
  15  -3209.2462430362    -16703.470441     7305.0140463    0.188D-01 0.489D-13
                            Exc = -311.766245842     Coul =  7616.78029217    
                         Ntotal = 314.99734536      Nspin =0.99994759119    
                             Na = 157.99864647         Nb = 156.99869888    
                            current damping = 1.300
 
          Norm of current diis error: 0.62787E-02
          max. resid. norm for Fia-block=  9.210D-04 for orbital    157a    beta 
          max. resid. fock norm         =  9.397D-04 for orbital    157a    beta 
          mo-orthogonalization: Cholesky decomposition

 ITERATION  ENERGY          1e-ENERGY        2e-ENERGY     NORM[dD(SAO)]  TOL
  16  -3209.2462561159    -16703.415483     7304.9590747    0.130D-01 0.470D-13
                            Exc = -311.764109472     Coul =  7616.72318420    
                         Ntotal = 314.99734606      Nspin =0.99994793352    
                             Na = 157.99864700         Nb = 156.99869907    
                            current damping = 1.150
 
          Norm of current diis error: 0.74352E-02
          max. resid. norm for Fia-block=  7.030D-04 for orbital    157a    beta 
          max. resid. fock norm         =  7.266D-04 for orbital    157a    beta 

 ITERATION  ENERGY          1e-ENERGY        2e-ENERGY     NORM[dD(SAO)]  TOL
  17  -3209.2462669171    -16703.449077     7304.9926585    0.892D-02 0.452D-13
                            Exc = -311.765144793     Coul =  7616.75780331    
                         Ntotal = 314.99734678      Nspin =0.99994832505    
                             Na = 157.99864755         Nb = 156.99869923    
                            current damping = 1.200
 
          Norm of current diis error: 0.36696E-02
          max. resid. norm for Fia-block=  6.602D-04 for orbital    157a    beta 
          max. resid. fock norm         =  7.036D-04 for orbital    160a    beta 

 ITERATION  ENERGY          1e-ENERGY        2e-ENERGY     NORM[dD(SAO)]  TOL
  18  -3209.2462725327    -16703.504953     7305.0485290    0.769D-02 0.431D-13
                            Exc = -311.766673209     Coul =  7616.81520217    
                         Ntotal = 314.99734731      Nspin =0.99994863019    
                             Na = 157.99864797         Nb = 156.99869934    
                            current damping = 1.050
 
          Norm of current diis error: 0.35459E-02
          max. resid. norm for Fia-block=  4.981D-04 for orbital    157a    beta 
          max. resid. fock norm         =  5.055D-04 for orbital    157a    beta 

 ITERATION  ENERGY          1e-ENERGY        2e-ENERGY     NORM[dD(SAO)]  TOL
  19  -3209.2462767598    -16703.446821     7304.9903921    0.295D-02 0.415D-13
                            Exc = -311.765311184     Coul =  7616.75570329    
                         Ntotal = 314.99734771      Nspin =0.99994879721    
                             Na = 157.99864826         Nb = 156.99869946    
                            current damping = 1.100
 
          Norm of current diis error: 0.23444E-02
          max. resid. norm for Fia-block=  4.279D-04 for orbital    157a    beta 
          max. resid. fock norm         =  4.376D-04 for orbital    157a    beta 

 ITERATION  ENERGY          1e-ENERGY        2e-ENERGY     NORM[dD(SAO)]  TOL
  20  -3209.2462792109    -16703.449929     7304.9934975    0.245D-02 0.399D-13
                            Exc = -311.764970430     Coul =  7616.75846792    
                         Ntotal = 314.99734799      Nspin =0.99994897193    
                             Na = 157.99864848         Nb = 156.99869951    
                            current damping = 1.150
 
          Norm of current diis error: 0.19105E-02
          max. resid. norm for Fia-block=  3.480D-04 for orbital    157a    beta 
          max. resid. fock norm         =  3.569D-04 for orbital    157a    beta 
          mo-orthogonalization: Cholesky decomposition

 ITERATION  ENERGY          1e-ENERGY        2e-ENERGY     NORM[dD(SAO)]  TOL
  21  -3209.2462807246    -16703.463102     7305.0066697    0.123D-02 0.386D-13
                            Exc = -311.765605558     Coul =  7616.77227524    
                         Ntotal = 314.99734827      Nspin =0.99994911162    
                             Na = 157.99864869         Nb = 156.99869958    
                            current damping = 1.000
 
          Norm of current diis error: 0.13702E-02
          max. resid. norm for Fia-block=  2.635D-04 for orbital    157a    beta 
          max. resid. fock norm         =  2.666D-04 for orbital    157a    beta 

 ITERATION  ENERGY          1e-ENERGY        2e-ENERGY     NORM[dD(SAO)]  TOL
  22  -3209.2462816516    -16703.451641     7304.9952069    0.123D-02 0.159D-12
                            Exc = -311.765217141     Coul =  7616.76042403    
                         Ntotal = 314.99734839      Nspin =0.99994919219    
                             Na = 157.99864879         Nb = 156.99869960    
                            current damping = 1.050
 
          Norm of current diis error: 0.13454E-02
          max. resid. norm for Fia-block=  2.492D-04 for orbital    157a    beta 
          max. resid. fock norm         =  2.567D-04 for orbital    157a    beta 

 ITERATION  ENERGY          1e-ENERGY        2e-ENERGY     NORM[dD(SAO)]  TOL
  23  -3209.2462823993    -16703.457327     7305.0008921    0.360D-01 0.101D-12
                            Exc = -311.765377337     Coul =  7616.76626949    
                         Ntotal = 314.99734857      Nspin =0.99994928266    
                             Na = 157.99864893         Nb = 156.99869964    
                            current damping = 1.100
 
          Norm of current diis error: 0.65839E-03
          max. resid. norm for Fia-block=  1.983D-04 for orbital    157a    beta 
          max. resid. fock norm         =  2.024D-04 for orbital    157a    beta 

 ITERATION  ENERGY          1e-ENERGY        2e-ENERGY     NORM[dD(SAO)]  TOL
  24  -3209.2462828165    -16703.456556     7305.0001215    0.562D-02 0.719D-13
                            Exc = -311.765279060     Coul =  7616.76540057    
                         Ntotal = 314.99734864      Nspin =0.99994934467    
                             Na = 157.99864899         Nb = 156.99869965    
                            current damping = 1.150
 
          Norm of current diis error: 0.56035E-03
          max. resid. norm for Fia-block=  1.607D-04 for orbital    157a    beta 
          max. resid. fock norm         =  1.644D-04 for orbital    157a    beta 

 ITERATION  ENERGY          1e-ENERGY        2e-ENERGY     NORM[dD(SAO)]  TOL
  25  -3209.2462830626    -16703.462238     7305.0058034    0.388D-02 0.613D-13
                            Exc = -311.765535736     Coul =  7616.77133910    
                         Ntotal = 314.99734874      Nspin =0.99994939536    
                             Na = 157.99864907         Nb = 156.99869967    
                            current damping = 1.200
 
          Norm of current diis error: 0.50326E-03
          max. resid. norm for Fia-block=  1.102D-04 for orbital    157a    beta 
          max. resid. fock norm         =  1.111D-04 for orbital    157a    beta 
          mo-orthogonalization: Cholesky decomposition

 ITERATION  ENERGY          1e-ENERGY        2e-ENERGY     NORM[dD(SAO)]  TOL
  26  -3209.2462831950    -16703.453215     7304.9967794    0.469D-02 0.563D-13
                            Exc = -311.765242326     Coul =  7616.76202169    
                         Ntotal = 314.99734879      Nspin =0.99994941836    
                             Na = 157.99864910         Nb = 156.99869969    
                            current damping = 1.250
 
          Norm of current diis error: 0.58224E-03
          max. resid. norm for Fia-block=  1.101D-04 for orbital    157a    beta 
          max. resid. fock norm         =  1.134D-04 for orbital    157a    beta 

 ITERATION  ENERGY          1e-ENERGY        2e-ENERGY     NORM[dD(SAO)]  TOL
  27  -3209.2462833184    -16703.457643     7305.0012072    0.285D-02 0.522D-13
                            Exc = -311.765325485     Coul =  7616.76653272    
                         Ntotal = 314.99734884      Nspin =0.99994945209    
                             Na = 157.99864914         Nb = 156.99869969    
                            current damping = 1.300
 
          Norm of current diis error: 0.28028E-03
          max. resid. norm for Fia-block=  8.424D-05 for orbital    157a    beta 
          max. resid. fock norm         =  8.572D-05 for orbital    157a    beta 

 ITERATION  ENERGY          1e-ENERGY        2e-ENERGY     NORM[dD(SAO)]  TOL
  28  -3209.2462833839    -16703.456539     7305.0001032    0.183D-02 0.490D-13
                            Exc = -311.765326889     Coul =  7616.76543006    
                         Ntotal = 314.99734885      Nspin =0.99994947321    
                             Na = 157.99864916         Nb = 156.99869969    
                            current damping = 1.350
 
          Norm of current diis error: 0.25630E-03
          max. resid. norm for Fia-block=  6.653D-05 for orbital    157a    beta 
          max. resid. fock norm         =  6.754D-05 for orbital    157a    beta 

 ITERATION  ENERGY          1e-ENERGY        2e-ENERGY     NORM[dD(SAO)]  TOL
  29  -3209.2462834284    -16703.457830     7305.0013944    0.101D-02 0.467D-13
                            Exc = -311.765366902     Coul =  7616.76676131    
                         Ntotal = 314.99734889      Nspin =0.99994949149    
                             Na = 157.99864919         Nb = 156.99869970    
                            current damping = 1.400
 
          Norm of current diis error: 0.17582E-03
          max. resid. norm for Fia-block=  5.645D-05 for orbital    157a    beta 
          max. resid. fock norm         =  5.727D-05 for orbital    157a    beta 

 ITERATION  ENERGY          1e-ENERGY        2e-ENERGY     NORM[dD(SAO)]  TOL
  30  -3209.2462834533    -16703.455897     7304.9994616    0.763D-03 0.447D-13
                            Exc = -311.765292645     Coul =  7616.76475425    
                         Ntotal = 314.99734891      Nspin =0.99994950358    
                             Na = 157.99864920         Nb = 156.99869970    
                            current damping = 1.450
 
          Norm of current diis error: 0.22243E-03
          max. resid. norm for Fia-block=  4.864D-05 for orbital    157a    beta 
          max. resid. fock norm         =  4.999D-05 for orbital    157a    beta 
          mo-orthogonalization: Cholesky decomposition

 ITERATION  ENERGY          1e-ENERGY        2e-ENERGY     NORM[dD(SAO)]  TOL
  31  -3209.2462834758    -16703.458986     7305.0025505    0.686D-03 0.428D-13
                            Exc = -311.765373769     Coul =  7616.76792424    
                         Ntotal = 314.99734892      Nspin =0.99994951834    
                             Na = 157.99864922         Nb = 156.99869970    
                            current damping = 1.500
 
          Norm of current diis error: 0.17738E-03
          max. resid. norm for Fia-block=  3.684D-05 for orbital    157a    beta 
          max. resid. fock norm         =  3.727D-05 for orbital    157a    beta 

 ITERATION  ENERGY          1e-ENERGY        2e-ENERGY     NORM[dD(SAO)]  TOL
  32  -3209.2462834906    -16703.457215     7305.0007794    0.617D-03 0.416D-13
                            Exc = -311.765339537     Coul =  7616.76611898    
                         Ntotal = 314.99734893      Nspin =0.99994952548    
                             Na = 157.99864923         Nb = 156.99869970    
                            current damping = 1.550
 
          Norm of current diis error: 0.11060E-03
          max. resid. norm for Fia-block=  3.789D-05 for orbital    157a    beta 
          max. resid. fock norm         =  3.895D-05 for orbital    157a    beta 

 ITERATION  ENERGY          1e-ENERGY        2e-ENERGY     NORM[dD(SAO)]  TOL
  33  -3209.2462834994    -16703.457526     7305.0010907    0.637D-03 0.396D-13
                            Exc = -311.765344373     Coul =  7616.76643502    
                         Ntotal = 314.99734894      Nspin =0.99994953429    
                             Na = 157.99864924         Nb = 156.99869970    
                            current damping = 1.600
 
          Norm of current diis error: 0.89942E-04
          max. resid. norm for Fia-block=  2.845D-05 for orbital    157a    beta 
          max. resid. fock norm         =  2.889D-05 for orbital    157a    beta 

 ITERATION  ENERGY          1e-ENERGY        2e-ENERGY     NORM[dD(SAO)]  TOL
  34  -3209.2462835072    -16703.456983     7305.0005473    0.133D-01 0.454D-13
                            Exc = -311.765329211     Coul =  7616.76587652    
                         Ntotal = 314.99734895      Nspin =0.99994954034    
                             Na = 157.99864924         Nb = 156.99869970    
                            current damping = 1.650
 
          Norm of current diis error: 0.82832E-04
          max. resid. norm for Fia-block=  2.431D-05 for orbital    157a    beta 
          max. resid. fock norm         =  2.479D-05 for orbital    157a    beta 

 ITERATION  ENERGY          1e-ENERGY        2e-ENERGY     NORM[dD(SAO)]  TOL
  35  -3209.2462835097    -16703.457904     7305.0014684    0.121D-02 0.444D-13
                            Exc = -311.765358809     Coul =  7616.76682725    
                         Ntotal = 314.99734895      Nspin =0.99994954671    
                             Na = 157.99864925         Nb = 156.99869970    
                            current damping = 1.700
 
          Norm of current diis error: 0.75956E-04
          max. resid. norm for Fia-block=  2.115D-05 for orbital    157a    beta 
          max. resid. fock norm         =  2.417D-05 for orbital    756a    beta 
          mo-orthogonalization: Cholesky decomposition

 ITERATION  ENERGY          1e-ENERGY        2e-ENERGY     NORM[dD(SAO)]  TOL
  36  -3209.2462835162    -16703.457021     7305.0005857    0.749D-03 0.432D-13
                            Exc = -311.765332001     Coul =  7616.76591770    
                         Ntotal = 314.99734895      Nspin =0.99994955029    
                             Na = 157.99864925         Nb = 156.99869970    
                            current damping = 1.750
 
          Norm of current diis error: 0.63543E-04
          max. resid. norm for Fia-block=  1.858D-05 for orbital    157a    beta 
          max. resid. fock norm         =  2.281D-05 for orbital    770a    beta 

 ITERATION  ENERGY          1e-ENERGY        2e-ENERGY     NORM[dD(SAO)]  TOL
  37  -3209.2462835181    -16703.457455     7305.0010198    0.120D-02 0.422D-13
                            Exc = -311.765340786     Coul =  7616.76636059    
                         Ntotal = 314.99734896      Nspin =0.99994955454    
                             Na = 157.99864926         Nb = 156.99869970    
                            current damping = 1.800
 
          Norm of current diis error: 0.45506E-04
          max. resid. norm for Fia-block=  1.570D-05 for orbital    157a    beta 
          max. resid. fock norm         =  1.690D-05 for orbital    799a    beta 

 ITERATION  ENERGY          1e-ENERGY        2e-ENERGY     NORM[dD(SAO)]  TOL
  38  -3209.2462835196    -16703.457201     7305.0007651    0.104D-02 0.412D-13
                            Exc = -311.765336831     Coul =  7616.76610192    
                         Ntotal = 314.99734896      Nspin =0.99994955771    
                             Na = 157.99864926         Nb = 156.99869970    
                            current damping = 1.850
 
          Norm of current diis error: 0.39544E-04
          max. resid. norm for Fia-block=  1.390D-05 for orbital    157a    beta 
          max. resid. fock norm         =  2.987D-05 for orbital    795a    beta 

 ITERATION  ENERGY          1e-ENERGY        2e-ENERGY     NORM[dD(SAO)]  TOL
  39  -3209.2462835196    -16703.457447     7305.0010113    0.760D-02 0.455D-13
                            Exc = -311.765342525     Coul =  7616.76635379    
                         Ntotal = 314.99734896      Nspin =0.99994956078    
                             Na = 157.99864926         Nb = 156.99869970    
                            current damping = 1.900
 
          Norm of current diis error: 0.32635E-04
          max. resid. norm for Fia-block=  1.092D-05 for orbital    157a    beta 
          max. resid. fock norm         =  1.105D-05 for orbital    157a    beta 

 ITERATION  ENERGY          1e-ENERGY        2e-ENERGY     NORM[dD(SAO)]  TOL
  40  -3209.2462835211    -16703.457169     7305.0007334    0.259D-03 0.456D-13
                            Exc = -311.765333565     Coul =  7616.76606696    
                         Ntotal = 314.99734896      Nspin =0.99994956265    
                             Na = 157.99864926         Nb = 156.99869970    
                            current damping = 1.950
 
          Norm of current diis error: 0.33452E-04
          max. resid. norm for Fia-block=  9.236D-06 for orbital    157a    beta 
          max. resid. fock norm         =  1.929D-05 for orbital    795a    alpha
          mo-orthogonalization: Cholesky decomposition

 ITERATION  ENERGY          1e-ENERGY        2e-ENERGY     NORM[dD(SAO)]  TOL
  41  -3209.2462835210    -16703.457394     7305.0009586    0.441D-03 0.456D-13
                            Exc = -311.765340986     Coul =  7616.76629954    
                         Ntotal = 314.99734897      Nspin =0.99994956471    
                             Na = 157.99864927         Nb = 156.99869970    
                            current damping = 2.000
 
          Norm of current diis error: 0.26165E-04
          max. resid. norm for Fia-block=  8.213D-06 for orbital    157a    beta 
          max. resid. fock norm         =  1.578D-05 for orbital    770a    alpha

 ITERATION  ENERGY          1e-ENERGY        2e-ENERGY     NORM[dD(SAO)]  TOL
  42  -3209.2462835210    -16703.457310     7305.0008745    0.154D-02 0.455D-13
                            Exc = -311.765339433     Coul =  7616.76621394    
                         Ntotal = 314.99734897      Nspin =0.99994956629    
                             Na = 157.99864927         Nb = 156.99869970    
                            current damping = 2.050
 
          Norm of current diis error: 0.22461E-04
          max. resid. norm for Fia-block=  6.768D-06 for orbital    157a    beta 
          max. resid. fock norm         =  1.214D-05 for orbital    770a    alpha

 ENERGY CONVERGED !

          Overall gridpoints after grid construction =        346829

 ITERATION  ENERGY          1e-ENERGY        2e-ENERGY     NORM[dD(SAO)]  TOL
  43  -3209.2484080359    -16703.457311     7304.9987508    0.154D-02 0.159D-12
                            Exc = -311.767463090     Coul =  7616.76621393    
                         Ntotal = 315.00031510      Nspin = 1.0000166234    
                             Na = 158.00016586         Nb = 157.00014924    
                            current damping = 2.100
 
          Norm of current diis error: 0.18807E-04
          max. resid. norm for Fia-block=  6.802D-06 for orbital    157a    beta 
          max. resid. fock norm         =  4.831D-05 for orbital    832a    alpha

 End of SCF iterations

   convergence criteria satisfied after    43 iterations


   *************************************************************************
   y                                                                        
   *************************************************************************


                  ------------------------------------------ 
                 |  total energy      =  -3209.24840803594  |
                  ------------------------------------------ 
                 :  kinetic energy    =   3198.68448737735  :
                 :  potential energy  =  -6407.93289541329  :
                 :  virial theorem    =      1.99670828826  :
                 :  wavefunction norm =      1.00000000000  :
                  .......................................... 


 <geterg> : there is no data group $energy 


 <skperg> : $end is missing 


 orbitals $uhfmo_beta  will be written to file beta

 orbitals $uhfmo_alpha  will be written to file alpha
 
 alpha: 

    irrep                154a        155a        156a        157a        158a   
 eigenvalues H         -0.29103    -0.28310    -0.27585    -0.27167    -0.24852
            eV          -7.9195     -7.7037     -7.5062     -7.3925     -6.7626
 occupation              1.0000      1.0000      1.0000      1.0000      1.0000

    irrep                159a        160a        161a        162a        163a   
 eigenvalues H         -0.20312    -0.19971    -0.17955    -0.17551    -0.16775
            eV          -5.5271     -5.4345     -4.8858     -4.7758     -4.5647
 
 beta:  

    irrep                153a        154a        155a        156a        157a   
 eigenvalues H         -0.29478    -0.27302    -0.27276    -0.26587    -0.25942
            eV          -8.0215     -7.4292     -7.4222     -7.2347     -7.0591
 occupation              1.0000      1.0000      1.0000      1.0000      1.0000

    irrep                158a        159a        160a        161a        162a   
 eigenvalues H         -0.20730    -0.19932    -0.18483    -0.17816    -0.17247
            eV          -5.6411     -5.4239     -5.0295     -4.8481     -4.6931
 

                                             _ _ _ 
  IRREP     alpha occ.     beta occ.      tr(D*D-D)


 a        158.00000000   157.00000000    -0.25838121

   -------------------------------------------------

   sum    158.00000000   157.00000000    -0.25838121

 <S*S>     0.76676242

 
 
 
 ==============================================================================
                           electrostatic moments
 ==============================================================================

 reference point for electrostatic moments:    0.00000   0.00000   0.00000

 
              nuc           elec       ->  total
 ------------------------------------------------------------------------------
                          charge      
 ------------------------------------------------------------------------------
         316.000000    -315.000000       1.000000
 a-b                                     1.000000
 
 ------------------------------------------------------------------------------
                       dipole moment  
 ------------------------------------------------------------------------------
   x   -2074.118800    2065.969493      -8.149307
   y     142.547662    -143.062664      -0.515002
   z     -36.892406      37.073055       0.180649
 
   | dipole moment | =     8.1676 a.u. =    20.7599 debye 
 
 ------------------------------------------------------------------------------
                     quadrupole moment
 ------------------------------------------------------------------------------
  xx   18949.121228  -19043.212757     -94.091530
  yy    4665.348613   -4821.863674    -156.515061
  zz    7171.238253   -7285.928831    -114.690578
  xy   -2162.866245    2163.225618       0.359373
  xz    1395.146433   -1393.638570       1.507863
  yz   -1693.278862    1673.489476     -19.789386
 
     1/3  trace=    -121.765723
     anisotropy=      64.940130
 
 ==============================================================================
 
HOMO-LUMO Separation
 HOMO         :   -0.24851911 H =     -6.76255 eV
 LUMO         :   -0.20730358 H =     -5.64102 eV
 HOMO-LUMO gap:    0.04121553 H =     +1.12153 eV
 
 ==============================================================================


    ------------------------------------------------------------------------
         total  cpu-time :  2 hours  1 minutes and 20 seconds
         total wall-time : 18 minutes and 36 seconds
    ------------------------------------------------------------------------

   ****  ridft : all done  ****


    2024-11-25 16:23:34.943 

 ridft ended normally
