# Supplementary material for: Electronic Effects Drive Selectivity in CO2 Reduction Catalysis by Heptacoordinated Cobalt Complexes
Source: Inorg Chem. 2026 May 21;65(22):12678–92. doi: 10.1021/acs.inorgchem.6c01633 (PMC13250995; doi:10.1021/acs.inorgchem.6c01633)
Supplement: Supplementary file 2 [file ic6c01633_si_002.zip › backup_paper_acscat_Co/Co0MeOLCOOH/doublet/py_det_backward/vacuo/energy]

$energy      SCF               SCFKIN            SCFPOT
     1 -3212.087563632      3201.160798870     -6413.248362502
     2 -3212.087601185      3201.161366750     -6413.248967935
     3 -3212.087684947      3201.164318923     -6413.252003870
     4 -3212.087876162      3201.173141730     -6413.261017892
     5 -3212.088281380      3201.190228312     -6413.278509693
     6 -3212.088973291      3201.212232317     -6413.301205608
     7 -3212.089452428      3201.251030758     -6413.340483187
     8 -3212.089618031      3201.246862765     -6413.336480796
     9 -3212.089956829      3201.240256374     -6413.330213203
    10 -3212.090032374      3201.206249333     -6413.296281707
    11 -3212.090237820      3201.222817646     -6413.313055466
    12 -3212.090437459      3201.225757062     -6413.316194521
    13 -3212.090212880      3201.300619643     -6413.390832523
    14 -3212.090392155      3201.269537431     -6413.359929586
    15 -3212.090524324      3201.237559609     -6413.328083933
    16 -3212.090586017      3201.232285504     -6413.322871521
    17 -3212.090644865      3201.227653273     -6413.318298139
    18 -3212.090648008      3201.231647716     -6413.322295724
    19 -3212.090671561      3201.232499241     -6413.323170802
    20 -3212.090686969      3201.233616662     -6413.324303631
    21 -3212.090683117      3201.232279929     -6413.322963046
    22 -3212.090687692      3201.231112106     -6413.321799798
    23 -3212.090690225      3201.233000245     -6413.323690470
    24 -3212.090692977      3201.233273570     -6413.323966547
    25 -3212.090695079      3201.233066190     -6413.323761268
    26 -3212.090697361      3201.231870173     -6413.322567534
    27 -3212.090701085      3201.230265218     -6413.320966303
    28 -3212.090704292      3201.231615908     -6413.322320200
    29 -3212.090706629      3201.231171047     -6413.321877676
    30 -3212.090706248      3201.231031756     -6413.321738004
    31 -3212.090708402      3201.231619327     -6413.322327729
    32 -3212.090711394      3201.231218270     -6413.321929664
    33 -3212.090713767      3201.231216221     -6413.321929988
    34 -3212.090713264      3201.231231738     -6413.321945002
    35 -3212.090713280      3201.230989534     -6413.321702813
    36 -3212.090714522      3201.231706748     -6413.322421270
    37 -3212.090715689      3201.231693414     -6413.322409103
    38 -3212.090715925      3201.231421163     -6413.322137088
    39 -3212.090716897      3201.232095718     -6413.322812615
    40 -3212.090716981      3201.231777764     -6413.322494745
    41 -3212.090717322      3201.231802220     -6413.322519542
    42 -3212.090718343      3201.231294216     -6413.322012559
    43 -3212.090718540      3201.232034977     -6413.322753516
    44 -3212.090719342      3201.231574906     -6413.322294248
    45 -3212.090719862      3201.231916386     -6413.322636249
    46 -3212.090719986      3201.237180609     -6413.327900595
    47 -3212.090719907      3201.232575349     -6413.323295256
    48 -3212.090719943      3201.230664548     -6413.321384491
$end
