# Supplementary material for: Electronic Effects Drive Selectivity in CO2 Reduction Catalysis by Heptacoordinated Cobalt Complexes
Source: Inorg Chem. 2026 May 21;65(22):12678–92. doi: 10.1021/acs.inorgchem.6c01633 (PMC13250995; doi:10.1021/acs.inorgchem.6c01633)
Supplement: Supplementary file 2 [file ic6c01633_si_002.zip › backup_paper_acscat_Co/Co0MeOLCOOH/doublet/py_det_backward/vacuo/job.last]

OPTIMIZATION CYCLE 47
Thu 21 Nov 2024 01:35:06 AM CET

   OpenMP run-time library returned nthreads =  8

 rdgrad (centipede47) : TURBOMOLE rev. V7-7 compiled 19 Oct 2022 at 02:10:57
 Copyright (C) 2022 TURBOMOLE GmbH, Karlsruhe


    2024-11-21 01:35:06.364 


 UHF modus switched on !


                                 r d g r a d

                          gradient for ridft program 

                        by K.Eichkorn, O.Treutler, H.Oehm, 
                             M.Haeser and R.Ahlrichs
                  (Chemical Physics Letters 242 (1995) 652-660)
                    parallel version: M.v.Arnim  &  R.Ahlrichs
                            quantum chemistry group
                             university  karlsruhe
                                   germany


                          References             
                                                 
          Density Functional:                              
              O. Treutler and R. Ahlrichs                      
              Efficient Molecular Numerical Integration Schemes
              J. Chem. Phys. 102: 346 (1995)                   
          Parallel Version:                                
              Performance of parallel TURBOMOLE for Density    
              Functional Calculations                          
              M. v. Arnim and R. Ahlrichs                      
              J. Comp. Chem. 19: 1746 (1998)                   
          RI-J Method:                                     
              Auxiliary Basis Sets to approximate Coulomb      
              Potentials                                       
              Chem. Phys. Lett. 240: 283 (1995)                
              K. Eichkorn, O. Treutler, H. Oehm, M. Haeser     
              and R. Ahlrichs                                  
              Chem. Phys. Lett. 242: 652 (1995)                
                                                           
              Auxiliary Basis Sets for Main Row Atoms and their
              Use to approximate Coulomb Potentials            
              K. Eichkorn, F. Weigend, O. Treutler and         
              R. Ahlrichs                                      
              Theo. Chem. Acc. 97: 119 (1997)                  
          Relativistic Two-component ECP formalism             
              Efficient two-component self-consistent field    
              procedures and gradients: implementation in      
              TURBOMOLE and application to Au20-               
              A. Baldes and F. Weigend                         
              Mol. Phys. 111: 2617 (2013)                      
          Relativistic all-electron 2c calculations (X2C, DLU) 
              Efficient implementation of one- and two-component
              analytical energy gradients in exact two-component
              theory                                           
              Y. J. Franzke, N. Middendorf and F. Weigend      
              J. Chem. Phys. 148: 104110 (2018)                
          Exploitation of symmetry in scalar X2C response      
              NMR shielding tensors and chemical shifts in     
              scalar-relativistic local exact two-component    
              theory                                           
              Y. J. Franzke and F. Weigend                     
              J. Chem. Theory Comput. 15: 1028 (2019)          
                                                              


          OpenMP Shared-Memory Parallelization:  8 CPUs.

            By: Yannick J. Franzke and Christof Holzer
 

   *************************************************************************
   y                                                                        
   *************************************************************************


 integral neglect threshold       :  0.20E-10
 integral storage threshold THIZE :  0.10E-04
 integral storage threshold THIME :         5

 B-P86 functional
 exchange:    LDA + Becke (B88)
 correlation: LDA (VWN) + Perdew (P86)
 A DFT gradient calculation using the RI-J approximation will be carried out.
  
  
 AUXILIARY BASIS SET information:

 symmetry group of the molecule :   c1 

 the group has the following generators :
   c1(z)

    1 symmetry operations found

 there are 1 real representations :   a   

 maximum number of shells which are related by symmetry :  1


    mo occupation :
   irrep   mo's   occupied
    a     1490      158
 
 number of basis functions   :  1490
 number of occupied orbitals :   158
 

 biggest AO integral is expected to be    16.578513373
  
           ------------------
           density functional
           ------------------
 B-P86 functional
 exchange:    LDA + Becke (B88)
 correlation: LDA (VWN) + Perdew (P86)
 iterations will be done with small grid
  
 spherical integration : Lebedev's spherical grid
 spherical gridsize    :                     3
    i.e. gridpoints    :                   302
  maximum batchsize    :                   100
 value for diffuse not defined
 radial integration    : Chebyshev 2nd kind (scaling 3)
 radial gridsize       :                     3
 integration cells     :                    71
 partition function    : becke
 partition sharpness   :                     3
  

 Using current-dependent DFT

  
           ------------------------
             RDGRAD - INFORMATION
           ------------------------
  
 Threshold for integral neglect (rithr1): 1E-10
 Threshold for integral neglect (rithr2): 1E-10
 Contributions to RI integral batches: 
  neglected integral batches:                 71163
  direct contribution:                        98490
     
 ****************************************
 Memory allocated for RDGRAD: 95 MiB
 ****************************************
                                            
     

 nuclear repulsion energy  :   6189.34634332    

  MOs are in ASCII format !


 reading orbital data $uhfmo_alpha  from file alpha
 orbital characterization : scfconv=6

 reading orbital data $uhfmo_beta  from file beta
 orbital characterization : scfconv=6
  Deviation of MOs from orthonormality   7.014633318647157E-011
  Deviation of MOs from orthonormality   7.014455682963217E-011

    ----------------------------------------
     S+T+V CONTRIBUTIONS TO ENERGY GRADIENT 
    ----------------------------------------

 1e-integral 1st. derivatives will be neglected if expon. factor < 0.393371E-13

  _________________________________
 |                                 |
 |         DFTD3 V3.1 Rev 0        |
 | S.Grimme, University Bonn       |
 |            June  2014           |
 |   see standalone version        |
 |       dftd3 -h for options      |
 |_________________________________|
 
 Please cite DFT-D3 work done with this code as:
 S. Grimme, J. Antony, S. Ehrlich and H. Krieg,
 J. Chem. Phys, 132 (2010), 154104.
 If used with BJ-damping cite also
 S. Grimme, S. Ehrlich and L. Goerigk,
 J. Comput. Chem. 32 (2011), 1456-1465
 For DFT-D2 the reference is
 S. Grimme, J. Comput. Chem., 27 (2006), 1787-1799
 
C6 coefficients used:
                     2  C6 for element                      1
Z=  1 CN= 0.912     C6(AA)=    3.03
Z=  1 CN= 0.000     C6(AA)=    7.59
                     5  C6 for element                      6
Z=  6 CN= 0.000     C6(AA)=   49.11
Z=  6 CN= 0.987     C6(AA)=   43.25
Z=  6 CN= 1.998     C6(AA)=   29.36
Z=  6 CN= 2.999     C6(AA)=   25.78
Z=  6 CN= 3.984     C6(AA)=   18.21
                     4  C6 for element                      7
Z=  7 CN= 0.000     C6(AA)=   25.27
Z=  7 CN= 0.994     C6(AA)=   22.12
Z=  7 CN= 2.014     C6(AA)=   19.68
Z=  7 CN= 2.990     C6(AA)=   15.58
                     3  C6 for element                      8
Z=  8 CN= 0.000     C6(AA)=   15.51
Z=  8 CN= 0.993     C6(AA)=   12.82
Z=  8 CN= 1.989     C6(AA)=   10.37
                     4  C6 for element                     27
Z= 27 CN= 0.000     C6(AA)=  532.78
Z= 27 CN= 1.715     C6(AA)=  186.55
Z= 27 CN= 2.926     C6(AA)=  148.07
Z= 27 CN= 7.779     C6(AA)=  118.29

#           XYZ [au]              R0(AA) [Ang.]  CN          C6(AA)     C8(AA)   C10(AA) [au]
  1  -7.32178   2.00105   0.41671   co  0.979  5.126       148.1     13018.4   1402199.4
  2   0.24610  -2.01246   1.23055   n   0.490  2.151        19.4       428.6     11581.7
  3   0.10558  -2.07761   3.75696   c   0.561  3.193        25.1       725.0     25686.2
  4   0.31054  -3.94222   4.62435   h   0.363  1.002         3.1        37.3       553.1
  5  -0.27109   0.06146   5.25751   c   0.561  3.128        25.4       733.2     25976.8
  6  -0.38528  -0.10721   7.30685   h   0.363  1.002         3.1        37.3       553.1
  7  -0.45121   2.40169   4.06324   c   0.561  3.142        25.3       731.7     25924.1
  8  -0.71211   4.12978   5.15370   h   0.363  1.002         3.1        37.3       553.0
  9  -0.26473   2.50180   1.43728   c   0.561  3.161        25.2       729.5     25844.5
 10  -0.33314   4.31731   0.46724   h   0.363  1.003         3.1        37.3       553.0
 11   0.04191   0.24706   0.07601   c   0.561  3.227        24.9       719.2     25480.9
 12  -7.95861   2.35215  -3.16497   n   0.490  3.199        15.6       344.1      9299.4
 13  -6.14580   2.98187  -4.83975   c   0.561  3.272        24.5       709.5     25137.0
 14  -6.67764   3.41729  -7.37436   c   0.561  3.176        25.2       727.5     25774.8
 15  -5.13910   3.89436  -8.64934   h   0.363  1.004         3.1        37.3       552.9
 16  -9.18759   3.17825  -8.21337   c   0.561  3.208        25.0       722.6     25601.1
 17  -9.97229   3.56203 -10.60015   o   0.469  2.045        10.4       209.8      5187.3
 18 -11.04993   2.45166  -6.46771   c   0.561  3.185        25.1       726.2     25728.8
 19 -12.98488   2.22030  -7.12183   h   0.363  1.004         3.1        37.3       552.9
 20 -10.38727   2.05274  -3.96107   c   0.561  3.311        24.2       699.2     24770.4
 21 -11.01457   0.92609   0.33268   n   0.490  3.059        15.6       344.8      9318.6
 22 -12.43960   0.17824   2.29448   c   0.561  3.202        25.0       723.6     25636.7
 23 -11.46393  -0.04628   4.09505   h   0.363  1.005         3.1        37.3       552.8
 24 -15.01952  -0.27821   2.08213   c   0.561  3.126        25.4       733.4     25983.9
 25 -16.09287  -0.88086   3.73140   h   0.363  1.002         3.1        37.3       553.1
 26 -16.18171   0.06153  -0.26242   c   0.561  3.137        25.3       732.2     25942.3
 27 -18.20080  -0.26696  -0.49496   h   0.363  1.002         3.1        37.3       553.1
 28 -14.71539   0.83501  -2.30449   c   0.561  3.159        25.2       729.7     25853.2
 29 -15.57383   1.11904  -4.15279   h   0.363  1.003         3.1        37.3       553.0
 30 -12.13162   1.25120  -1.95803   c   0.561  3.312        24.2       698.9     24760.4
 31  -6.83197   1.71384   3.98982   n   0.490  3.138        15.6       344.3      9305.3
 32  -7.05604   3.56294   5.74120   c   0.561  3.211        25.0       722.0     25581.3
 33  -7.20860   5.47789   5.01773   h   0.363  1.006         3.1        37.3       552.7
 34  -7.06150   3.07886   8.32016   c   0.561  3.127        25.4       733.3     25980.9
 35  -7.23654   4.64842   9.63912   h   0.363  1.002         3.1        37.3       553.0
 36  -6.84496   0.58730   9.16391   c   0.561  3.134        25.3       732.5     25952.4
 37  -6.86570   0.14382  11.17408   h   0.363  1.002         3.1        37.3       553.1
 38  -6.56668  -1.32017   7.37796   c   0.561  3.163        25.2       729.1     25832.9
 39  -6.33808  -3.27276   7.97942   h   0.363  1.004         3.1        37.3       552.9
 40  -6.52918  -0.72170   4.80606   c   0.561  3.339        23.9       690.4     24459.6
 41  -5.76063  -1.49397   0.45296   n   0.490  3.086        15.6       344.6      9313.1
 42  -4.77295  -2.94795  -1.41675   c   0.561  3.225        24.9       719.5     25490.8
 43  -4.30421  -5.50350  -1.05967   c   0.561  3.199        25.0       724.1     25653.1
 44  -3.47667  -6.62884  -2.57090   h   0.363  1.004         3.1        37.3       552.9
 45  -4.81052  -6.65179   1.27072   c   0.561  3.208        25.0       722.5     25596.8
 46  -4.38500  -9.15329   1.43594   o   0.469  2.045        10.4       209.8      5187.3
 47  -5.61017  -5.10808   3.26132   c   0.561  3.188        25.1       725.7     25712.6
 48  -5.87212  -5.86047   5.15206   h   0.363  1.005         3.1        37.3       552.8
 49  -5.99996  -2.54472   2.79015   c   0.561  3.333        23.9       692.4     24532.1
 50  -2.41256   0.42762  -4.00532   n   0.490  3.107        15.6       344.5      9309.7
 51   0.07181   0.20539  -2.79338   c   0.561  4.141        18.2       527.7     18696.3
 52   1.24295   1.76990  -3.51241   h   0.363  1.002         3.1        37.3       553.1
 53   0.93130  -1.58533  -3.39943   h   0.363  1.003         3.1        37.3       553.0
 54  -3.53304   2.94338  -3.76566   c   0.561  4.177        18.2       527.4     18686.4
 55  -3.69205   3.59383  -1.77838   h   0.363  1.017         3.1        37.3       551.9
 56  -2.29227   4.29595  -4.75190   h   0.363  1.002         3.1        37.4       553.1
 57  -4.02415  -1.79910  -3.95193   c   0.561  4.141        18.2       527.7     18696.3
 58  -5.73438  -1.40773  -5.06246   h   0.363  1.006         3.1        37.3       552.8
 59  -3.01114  -3.29856  -4.97647   h   0.363  1.004         3.1        37.3       552.9
 60  -8.12603   4.30313 -12.45424   c   0.561  4.044        18.3       529.0     18742.5
 61  -4.81155 -10.36840   3.82467   c   0.561  4.045        18.3       529.0     18741.5
 62  -9.17818   4.52749 -14.21825   h   0.363  0.996         3.1        37.4       553.6
 63  -6.67733   2.83021 -12.68284   h   0.363  0.995         3.1        37.4       553.7
 64  -7.23830   6.10789 -11.92974   h   0.363  0.995         3.1        37.4       553.7
 65  -4.38845 -12.36688   3.51309   h   0.363  0.996         3.1        37.4       553.6
 66  -6.79207 -10.15571   4.42178   h   0.363  0.995         3.1        37.4       553.7
 67  -3.53793  -9.60519   5.28117   h   0.363  0.995         3.1        37.4       553.7
 68  -7.87881   5.51509   0.56352   c   0.561  3.040        25.6       740.2     26223.8
 69 -10.32246   6.37321   0.43144   o   0.469  2.036        10.4       209.9      5188.2
 70  -6.11231   7.00262   0.70038   o   0.469  1.060        12.8       257.6      6367.1
 71 -10.22592   8.23132   0.42378   h   0.363  1.009         3.1        37.3       552.5

molecular C6(AA) [au] =     62968.94

           DFT-D V3(BJ)
 DF b-p                                               
 parameters
 s6       :    1.0000
 s8       :    3.2822
 a1       :    0.3946
 a2       :    4.8516
 k1-k3    :   16.0000    1.3333   -4.0000
 
 Edisp /kcal,au:  -130.5687 -0.20807445

 E6    /kcal :   -48.7994
 E8    /kcal :   -81.7693
 % E8        : 62.63
 
 doing analytical gradient O(N^2) ...
 
 |G|=  8.052672430425017E-002

 setting up bound for integral derivative estimation

 increment for numerical differentiation : 0.00050000

 biggest AO integral is expected to be    16.578513373
 biggest cartesian 1st derivative AO integral is expected to be    55.953047518
          Overall gridpoints after grid construction =        346828

 Integrated ground state density     :   315.0002965291041    

 Integrated ground state spin density:   1.000016008588025    


          ------------------------------------------------
           cartesian gradient of the energy (hartree/bohr)
          ------------------------------------------------

  ATOM      1 co          2 n           3 c           4 h           5 c 
dE/dx -0.4066452D-04 -0.4517179D-05 -0.7152600D-06 -0.1781348D-05 -0.2732049D-06
dE/dy -0.1746115D-04 -0.7055487D-05 -0.4474114D-05 -0.4725651D-05 -0.1902405D-05
dE/dz -0.2040689D-04  0.4104508D-05  0.2673757D-05  0.3593470D-05  0.3198506D-05

  ATOM      6 h           7 c           8 h           9 c          10 h 
dE/dx -0.5956746D-05  0.2095014D-05  0.2019441D-05 -0.9891679D-06  0.1129876D-05
dE/dy -0.2292002D-05 -0.2996737D-05 -0.3271209D-05 -0.5614310D-05 -0.6430211D-05
dE/dz  0.1815168D-05 -0.1005546D-05  0.1660929D-06 -0.4528252D-06 -0.1010976D-05

  ATOM     11 c          12 n          13 c          14 c          15 h 
dE/dx -0.1316724D-06  0.6467501D-05  0.5025715D-05  0.6219783D-05  0.4543869D-05
dE/dy -0.5990451D-05 -0.3071874D-05 -0.5554614D-05 -0.9198284D-05 -0.6496886D-05
dE/dz  0.3232912D-05  0.1412453D-04 -0.1657100D-05 -0.8796813D-06 -0.1468837D-05

  ATOM     16 c          17 o          18 c          19 h          20 c 
dE/dx  0.3311968D-05  0.5957712D-05  0.4515395D-05  0.3474336D-05  0.1744671D-05
dE/dy -0.5986228D-05 -0.4110800D-05 -0.2675868D-05 -0.3411974D-05 -0.2626121D-05
dE/dz -0.4440823D-05 -0.2263546D-05 -0.4944352D-05 -0.3592456D-05 -0.7156672D-06

  ATOM     21 n          22 c          23 h          24 c          25 h 
dE/dx  0.4652875D-04 -0.2927865D-05 -0.1917175D-05 -0.5011892D-06 -0.1404915D-05
dE/dy  0.8835885D-05 -0.2514281D-05  0.1442439D-06  0.2556285D-05  0.2607553D-05
dE/dz  0.1235526D-05 -0.2994601D-05 -0.1952703D-05 -0.3983393D-05 -0.3982139D-05

  ATOM     26 c          27 h          28 c          29 h          30 c 
dE/dx -0.1560757D-05  0.8738965D-06  0.9924701D-06  0.2313533D-05 -0.9822372D-06
dE/dy  0.2819909D-05  0.3914442D-06  0.2670036D-05  0.1172530D-05 -0.5512375D-05
dE/dz -0.2028644D-05 -0.5564735D-05 -0.2782291D-05 -0.4154296D-05 -0.9742179D-05

  ATOM     31 n          32 c          33 h          34 c          35 h 
dE/dx  0.9316898D-05  0.2153598D-05 -0.2515464D-05 -0.2565686D-05  0.1815810D-05
dE/dy -0.3730252D-05 -0.2779610D-05  0.2173183D-06  0.1399669D-05  0.2013478D-06
dE/dz -0.5682432D-06 -0.3439856D-05 -0.2847353D-05 -0.2884740D-05 -0.2334301D-05

  ATOM     36 c          37 h          38 c          39 h          40 c 
dE/dx -0.5291173D-05 -0.4999292D-05 -0.1435655D-05 -0.4128085D-05 -0.1024456D-04
dE/dy  0.9487786D-07  0.9350282D-06 -0.1003624D-05 -0.1484163D-06 -0.1861985D-05
dE/dz -0.9579149D-06 -0.1032096D-05  0.1735067D-05  0.2478981D-06 -0.8286233D-06

  ATOM     41 n          42 c          43 c          44 h          45 c 
dE/dx -0.1208457D-05  0.2431777D-05  0.1512914D-05 -0.2992418D-05 -0.2334734D-05
dE/dy  0.4600458D-06 -0.6967478D-05 -0.5770086D-05 -0.4957891D-05 -0.2745637D-05
dE/dz -0.2491279D-05  0.9755422D-06  0.4034435D-05  0.1579153D-05  0.2319062D-05

  ATOM     46 o          47 c          48 h          49 c          50 n 
dE/dx -0.1285433D-06 -0.1687145D-05 -0.4417912D-05 -0.7535488D-05  0.3500471D-05
dE/dy -0.2904612D-05 -0.3922553D-05 -0.1402893D-05 -0.3938781D-05 -0.8997069D-05
dE/dz  0.4019681D-05  0.1442908D-05  0.1439410D-05 -0.1116597D-07  0.9521142D-05

  ATOM     51 c          52 h          53 h          54 c          55 h 
dE/dx -0.3423407D-05  0.3779230D-05  0.1487636D-05 -0.5355669D-06  0.4499851D-05
dE/dy -0.7795019D-05 -0.8440776D-05 -0.8388029D-05 -0.4569547D-05 -0.3993911D-05
dE/dz -0.3302994D-05  0.1693403D-05  0.4678553D-05 -0.6499826D-05 -0.1315801D-05

  ATOM     56 h          57 c          58 h          59 h          60 c 
dE/dx  0.4490469D-05  0.2655963D-05  0.9957686D-06 -0.5812832D-07  0.7634707D-05
dE/dy -0.7005016D-05 -0.1218773D-05 -0.4636647D-05 -0.7753890D-05 -0.6760029D-05
dE/dz  0.6548115D-06 -0.3355189D-05  0.4011014D-06  0.1304624D-05 -0.3447243D-05

  ATOM     61 c          62 h          63 h          64 h          65 h 
dE/dx -0.4032199D-05  0.7035610D-05  0.5586280D-05  0.7089973D-05 -0.7241627D-05
dE/dy -0.2417845D-05 -0.6798778D-05 -0.7749144D-05 -0.7473138D-05 -0.3123731D-05
dE/dz  0.4352517D-05 -0.2989435D-05 -0.1889758D-05 -0.2713104D-05  0.3599443D-05

  ATOM     66 h          67 h          68 c          69 o          70 o 
dE/dx -0.5799923D-05 -0.5950872D-05 -0.4650440D-06  0.7498328D-06  0.6702556D-05
dE/dy -0.2922551D-05 -0.1105009D-05  0.4016536D-05 -0.7704577D-05 -0.3789287D-05
dE/dz  0.2701945D-05  0.3066489D-05  0.9362369D-05  0.4023891D-04 -0.5480822D-04

  ATOM     71 h 
dE/dx  0.3524492D-05
dE/dy -0.8081409D-06
dE/dz -0.7423771D-05
 
 resulting FORCE  (fx,fy,fz) = (0.309D-04,-.240D-03,-.517D-04)
 resulting MOMENT (mx,my,mz) = (-.135D-02,-.184D-02,0.235D-03)


 exx =      -0.000527 eyy =      -0.000142 ezz =       0.000237
 eyz =       0.000055 exz =      -0.000161 exy =       0.000828


 **********************************************************************
  |maximum component of gradient| : 0.54808222E-04  (atom 70 o )       
   gradient norm                  : 0.11375283E-03
 **********************************************************************
   ***  cartesian gradients written onto <gradient>  ***


     --- calculation of the energy gradient finished ---


    ------------------------------------------------------------------------
         total  cpu-time :  3 minutes and 46 seconds
         total wall-time :  29.65 seconds
    ------------------------------------------------------------------------

   ****  rdgrad : all done  ****


    2024-11-21 01:35:35.996 

fine, there is no data group "$actual step"
next step = relax

 statpt (centipede47) : TURBOMOLE rev. V7-7 compiled 19 Oct 2022 at 01:15:37
 Copyright (C) 2022 TURBOMOLE GmbH, Karlsruhe


    2024-11-21 01:35:36.056 


                           this is S T A T P T   


                     hessian and coordinate update for
                          stationary point search 

                     by barbara unterreiner, marek sierka,
                           and reinhart ahlrichs

                          quantum chemistry group
                          universitaet  karlsruhe
                                  germany


              +--------------------------------------------------+
              | Atomic coordinate, charge and isotop information |
              +--------------------------------------------------+

                    atomic coordinates            atom    charge  isotop
         -7.32177982    2.00104632    0.41671468    co    27.000     0
          0.24609577   -2.01245720    1.23055001    n      7.000     0
          0.10558281   -2.07761410    3.75696250    c      6.000     0
          0.31053767   -3.94221949    4.62434675    h      1.000     0
         -0.27109021    0.06145691    5.25750644    c      6.000     0
         -0.38528481   -0.10721228    7.30684986    h      1.000     0
         -0.45121352    2.40168881    4.06323810    c      6.000     0
         -0.71211209    4.12977783    5.15370495    h      1.000     0
         -0.26472979    2.50180425    1.43727631    c      6.000     0
         -0.33314271    4.31731408    0.46723871    h      1.000     0
          0.04191228    0.24705791    0.07600702    c      6.000     0
         -7.95860655    2.35215464   -3.16497366    n      7.000     0
         -6.14579559    2.98186701   -4.83974927    c      6.000     0
         -6.67763660    3.41728747   -7.37436154    c      6.000     0
         -5.13910200    3.89435886   -8.64934417    h      1.000     0
         -9.18759162    3.17824544   -8.21337138    c      6.000     0
         -9.97228500    3.56202806  -10.60014793    o      8.000     0
        -11.04993353    2.45166112   -6.46770933    c      6.000     0
        -12.98488217    2.22029908   -7.12183271    h      1.000     0
        -10.38727285    2.05273944   -3.96106849    c      6.000     0
        -11.01457478    0.92608872    0.33267600    n      7.000     0
        -12.43960197    0.17823553    2.29447966    c      6.000     0
        -11.46393230   -0.04627927    4.09505121    h      1.000     0
        -15.01952457   -0.27821209    2.08212741    c      6.000     0
        -16.09286893   -0.88086357    3.73140137    h      1.000     0
        -16.18171292    0.06153043   -0.26241769    c      6.000     0
        -18.20079785   -0.26696478   -0.49496348    h      1.000     0
        -14.71539402    0.83500731   -2.30448825    c      6.000     0
        -15.57383044    1.11903716   -4.15278852    h      1.000     0
        -12.13161986    1.25119944   -1.95803135    c      6.000     0
         -6.83196877    1.71383929    3.98982241    n      7.000     0
         -7.05603927    3.56294104    5.74120012    c      6.000     0
         -7.20859982    5.47789141    5.01773106    h      1.000     0
         -7.06149529    3.07886015    8.32016219    c      6.000     0
         -7.23654398    4.64842375    9.63912475    h      1.000     0
         -6.84495846    0.58729791    9.16390539    c      6.000     0
         -6.86569797    0.14382072   11.17407614    h      1.000     0
         -6.56667844   -1.32017168    7.37796142    c      6.000     0
         -6.33807521   -3.27275840    7.97942069    h      1.000     0
         -6.52917618   -0.72170244    4.80606264    c      6.000     0
         -5.76062903   -1.49397242    0.45295729    n      7.000     0
         -4.77294666   -2.94795381   -1.41675498    c      6.000     0
         -4.30420717   -5.50350343   -1.05966684    c      6.000     0
         -3.47667040   -6.62884281   -2.57089506    h      1.000     0
         -4.81051898   -6.65178502    1.27072393    c      6.000     0
         -4.38499995   -9.15328655    1.43593793    o      8.000     0
         -5.61017236   -5.10808102    3.26131971    c      6.000     0
         -5.87212303   -5.86047307    5.15206239    h      1.000     0
         -5.99995809   -2.54471733    2.79014989    c      6.000     0
         -2.41256362    0.42762120   -4.00531962    n      7.000     0
          0.07180705    0.20538651   -2.79337506    c      6.000     0
          1.24295028    1.76990101   -3.51241349    h      1.000     0
          0.93129806   -1.58532919   -3.39943083    h      1.000     0
         -3.53304438    2.94338137   -3.76566390    c      6.000     0
         -3.69204880    3.59382611   -1.77837784    h      1.000     0
         -2.29226819    4.29594632   -4.75189616    h      1.000     0
         -4.02414936   -1.79909809   -3.95192788    c      6.000     0
         -5.73437643   -1.40772772   -5.06245951    h      1.000     0
         -3.01114445   -3.29855873   -4.97647224    h      1.000     0
         -8.12603331    4.30312794  -12.45424279    c      6.000     0
         -4.81154930  -10.36839736    3.82466731    c      6.000     0
         -9.17817740    4.52749426  -14.21824863    h      1.000     0
         -6.67733174    2.83021442  -12.68283542    h      1.000     0
         -7.23829773    6.10789025  -11.92973536    h      1.000     0
         -4.38844592  -12.36687967    3.51308511    h      1.000     0
         -6.79207287  -10.15570849    4.42178021    h      1.000     0
         -3.53793474   -9.60518923    5.28117168    h      1.000     0
         -7.87881314    5.51508762    0.56351796    c      6.000     0
        -10.32245602    6.37320656    0.43143786    o      8.000     0
         -6.11231323    7.00262376    0.70037914    o      8.000     0
        -10.22592133    8.23132337    0.42378090    h      1.000     0
 
       center of nuclear mass  :   -6.58958395    0.48821832   -0.10584249
       center of nuclear charge:   -6.56366597    0.45110133   -0.11674713
  Keyword $statpt not found - using default options
 
        ***************  Stationary point options ******************
        ************************************************************
           Maximum allowed trust radius:           3.000000E-01
           Minimum allowed trust radius:           1.000000E-03
           Initial trust radius:                   1.500000E-01
           GDIIS used if gradient norm <           1.000000E-02
           Number of previous steps for GDIIS:       5
           Hessian update method:                  BFGS
                        *** Convergence criteria ***                
           Threshold for energy change:            1.000000E-06
           Threshold for max displacement element: 1.000000E-03
           Threshold for max gradient element :    1.000000E-03
           Threshold for RMS of displacement:      5.000000E-04
           Threshold for RMS of gradient:          5.000000E-04
        ************************************************************
 

  Keyword $statp missing in file <control>

  Keyword $statpt not found - using default options
     Number of symmetry restricted degrees of freedom:   213
     Constituted by:     3 translational degrees of freedom
                         3 rotational degrees of freedom
                       207 internal degrees of freedom

  *************************************************************************
   ATOM                      CARTESIAN COORDINATES
    1 co     -7.32177982372932      2.00104632451137      0.41671467883701
    2 n       0.24609577413759     -2.01245720392867      1.23055000684006
    3 c       0.10558280717607     -2.07761409969051      3.75696250453093
    4 h       0.31053766673845     -3.94221949347611      4.62434675284948
    5 c      -0.27109021487845      0.06145690951545      5.25750644346088
    6 h      -0.38528480552095     -0.10721228110541      7.30684985962595
    7 c      -0.45121352202190      2.40168880626958      4.06323809839476
    8 h      -0.71211209443702      4.12977782698065      5.15370494846176
    9 c      -0.26472979262947      2.50180425390637      1.43727631142597
   10 h      -0.33314271148869      4.31731408321022      0.46723870787552
   11 c       0.04191227702633      0.24705791135952      0.07600701679451
   12 n      -7.95860654849846      2.35215463719085     -3.16497366219633
   13 c      -6.14579558786401      2.98186701332067     -4.83974926693414
   14 c      -6.67763660036949      3.41728747159196     -7.37436154320396
   15 h      -5.13910200229658      3.89435885654792     -8.64934417395877
   16 c      -9.18759162216643      3.17824544176942     -8.21337138333917
   17 o      -9.97228500440335      3.56202806076578    -10.60014793088719
   18 c     -11.04993353155867      2.45166112138075     -6.46770933449688
   19 h     -12.98488216789197      2.22029907713350     -7.12183270886386
   20 c     -10.38727284749030      2.05273943816754     -3.96106849062943
   21 n     -11.01457478442797      0.92608872180785      0.33267599556171
   22 c     -12.43960196822259      0.17823552750969      2.29447965792165
   23 h     -11.46393230482076     -0.04627927472998      4.09505120992174
   24 c     -15.01952457108004     -0.27821208988531      2.08212741463958
   25 h     -16.09286893199214     -0.88086356890166      3.73140137151019
   26 c     -16.18171291715709      0.06153042654217     -0.26241769129645
   27 h     -18.20079785018908     -0.26696477702799     -0.49496348115972
   28 c     -14.71539402257068      0.83500730633119     -2.30448824823055
   29 h     -15.57383043843799      1.11903716148183     -4.15278851791048
   30 c     -12.13161986480802      1.25119943816147     -1.95803134977688
   31 n      -6.83196876616862      1.71383928562867      3.98982241170783
   32 c      -7.05603926891986      3.56294104026249      5.74120012007912
   33 h      -7.20859981898882      5.47789141444275      5.01773105728738
   34 c      -7.06149528547607      3.07886015322482      8.32016219055172
   35 h      -7.23654397723684      4.64842374981463      9.63912474749772
   36 c      -6.84495846035566      0.58729790874251      9.16390539215129
   37 h      -6.86569797119320      0.14382071912657     11.17407614196661
   38 c      -6.56667843654836     -1.32017168063210      7.37796142492548
   39 h      -6.33807520784306     -3.27275839934088      7.97942068582046
   40 c      -6.52917617608014     -0.72170244118284      4.80606263533791
   41 n      -5.76062902791451     -1.49397242053224      0.45295729465445
   42 c      -4.77294666204851     -2.94795381215054     -1.41675498107059
   43 c      -4.30420716694723     -5.50350342632313     -1.05966683637037
   44 h      -3.47667039631349     -6.62884280987437     -2.57089506481285
   45 c      -4.81051898364374     -6.65178501927369      1.27072392907264
   46 o      -4.38499995499925     -9.15328655022622      1.43593793196960
   47 c      -5.61017236444679     -5.10808101566588      3.26131970727259
   48 h      -5.87212303241599     -5.86047306688399      5.15206238591805
   49 c      -5.99995808678440     -2.54471732531178      2.79014989074405
   50 n      -2.41256362492851      0.42762120462420     -4.00531961954618
   51 c       0.07180704858976      0.20538651109458     -2.79337506409274
   52 h       1.24295028254156      1.76990101050448     -3.51241348781376
   53 h       0.93129805653033     -1.58532919423805     -3.39943083275159
   54 c      -3.53304438062671      2.94338136527444     -3.76566389801677
   55 h      -3.69204880172046      3.59382610594038     -1.77837784201997
   56 h      -2.29226818576964      4.29594631677610     -4.75189616318122
   57 c      -4.02414935861392     -1.79909808732217     -3.95192788232885
   58 h      -5.73437643441516     -1.40772772292056     -5.06245950596812
   59 h      -3.01114445429452     -3.29855873084460     -4.97647224211411
   60 c      -8.12603330574296      4.30312794281643    -12.45424279298030
   61 c      -4.81154929765885    -10.36839735861724      3.82466731317118
   62 h      -9.17817740307214      4.52749425552181    -14.21824862649092
   63 h      -6.67733174294263      2.83021442487816    -12.68283542210582
   64 h      -7.23829772818496      6.10789025347683    -11.92973535977941
   65 h      -4.38844592019636    -12.36687966831236      3.51308510509336
   66 h      -6.79207286685608    -10.15570849274974      4.42178020825964
   67 h      -3.53793474158186     -9.60518922629706      5.28117168008116
   68 c      -7.87881313691098      5.51508762142049      0.56351795513221
   69 o     -10.32245602264100      6.37320655799794      0.43143785928665
   70 o      -6.11231322822890      7.00262376258924      0.70037913668458
   71 h     -10.22592132746071      8.23132337234957      0.42378090149020
  *************************************************************************
   ATOM                      CARTESIAN GRADIENTS  
    1 co     -0.00004066452499     -0.00001746115292     -0.00002040688676
    2 n      -0.00000451717863     -0.00000705548737      0.00000410450833
    3 c      -0.00000071525997     -0.00000447411433      0.00000267375709
    4 h      -0.00000178134777     -0.00000472565078      0.00000359346985
    5 c      -0.00000027320494     -0.00000190240541      0.00000319850635
    6 h      -0.00000595674567     -0.00000229200227      0.00000181516774
    7 c       0.00000209501354     -0.00000299673659     -0.00000100554609
    8 h       0.00000201944126     -0.00000327120914      0.00000016609291
    9 c      -0.00000098916794     -0.00000561431037     -0.00000045282516
   10 h       0.00000112987566     -0.00000643021139     -0.00000101097570
   11 c      -0.00000013167243     -0.00000599045089      0.00000323291219
   12 n       0.00000646750088     -0.00000307187352      0.00001412452950
   13 c       0.00000502571506     -0.00000555461389     -0.00000165710035
   14 c       0.00000621978253     -0.00000919828413     -0.00000087968130
   15 h       0.00000454386856     -0.00000649688596     -0.00000146883743
   16 c       0.00000331196755     -0.00000598622810     -0.00000444082285
   17 o       0.00000595771184     -0.00000411080015     -0.00000226354593
   18 c       0.00000451539486     -0.00000267586765     -0.00000494435213
   19 h       0.00000347433646     -0.00000341197448     -0.00000359245598
   20 c       0.00000174467138     -0.00000262612134     -0.00000071566717
   21 n       0.00004652874679      0.00000883588507      0.00000123552581
   22 c      -0.00000292786544     -0.00000251428096     -0.00000299460069
   23 h      -0.00000191717493      0.00000014424391     -0.00000195270276
   24 c      -0.00000050118918      0.00000255628515     -0.00000398339304
   25 h      -0.00000140491491      0.00000260755280     -0.00000398213855
   26 c      -0.00000156075672      0.00000281990851     -0.00000202864448
   27 h       0.00000087389650      0.00000039144425     -0.00000556473501
   28 c       0.00000099247014      0.00000267003598     -0.00000278229085
   29 h       0.00000231353330      0.00000117253044     -0.00000415429577
   30 c      -0.00000098223718     -0.00000551237459     -0.00000974217860
   31 n       0.00000931689798     -0.00000373025189     -0.00000056824321
   32 c       0.00000215359838     -0.00000277961016     -0.00000343985568
   33 h      -0.00000251546412      0.00000021731828     -0.00000284735276
   34 c      -0.00000256568633      0.00000139966857     -0.00000288473961
   35 h       0.00000181580976      0.00000020134784     -0.00000233430113
   36 c      -0.00000529117291      0.00000009487786     -0.00000095791487
   37 h      -0.00000499929239      0.00000093502822     -0.00000103209598
   38 c      -0.00000143565489     -0.00000100362399      0.00000173506748
   39 h      -0.00000412808460     -0.00000014841634      0.00000024789807
   40 c      -0.00001024456149     -0.00000186198469     -0.00000082862327
   41 n      -0.00000120845665      0.00000046004578     -0.00000249127890
   42 c       0.00000243177726     -0.00000696747778      0.00000097554217
   43 c       0.00000151291366     -0.00000577008617      0.00000403443513
   44 h      -0.00000299241845     -0.00000495789065      0.00000157915337
   45 c      -0.00000233473393     -0.00000274563712      0.00000231906195
   46 o      -0.00000012854328     -0.00000290461185      0.00000401968096
   47 c      -0.00000168714529     -0.00000392255253      0.00000144290793
   48 h      -0.00000441791193     -0.00000140289347      0.00000143940957
   49 c      -0.00000753548782     -0.00000393878140     -0.00000001116597
   50 n       0.00000350047141     -0.00000899706938      0.00000952114247
   51 c      -0.00000342340699     -0.00000779501887     -0.00000330299400
   52 h       0.00000377923021     -0.00000844077646      0.00000169340328
   53 h       0.00000148763621     -0.00000838802874      0.00000467855344
   54 c      -0.00000053556686     -0.00000456954718     -0.00000649982580
   55 h       0.00000449985051     -0.00000399391143     -0.00000131580082
   56 h       0.00000449046890     -0.00000700501604      0.00000065481149
   57 c       0.00000265596311     -0.00000121877298     -0.00000335518924
   58 h       0.00000099576857     -0.00000463664705      0.00000040110142
   59 h      -0.00000005812832     -0.00000775388964      0.00000130462375
   60 c       0.00000763470679     -0.00000676002859     -0.00000344724286
   61 c      -0.00000403219851     -0.00000241784484      0.00000435251650
   62 h       0.00000703560998     -0.00000679877795     -0.00000298943494
   63 h       0.00000558627957     -0.00000774914438     -0.00000188975757
   64 h       0.00000708997275     -0.00000747313789     -0.00000271310432
   65 h      -0.00000724162712     -0.00000312373123      0.00000359944293
   66 h      -0.00000579992346     -0.00000292255096      0.00000270194517
   67 h      -0.00000595087165     -0.00000110500895      0.00000306648946
   68 c      -0.00000046504396      0.00000401653581      0.00000936236907
   69 o       0.00000074983280     -0.00000770457697      0.00004023890912
   70 o       0.00000670255636     -0.00000378928705     -0.00005480822217
   71 h       0.00000352449235     -0.00000080814091     -0.00000742377069
  *************************************************************************

  norm of actual CARTESIAN gradient:  1.13753E-04
  norm of actual INTERNAL  gradient:  1.28118E-04

  ENERGY =   -3212.0907199070 a.u.; # of cycle =   47

  Approximate Hessian read from $hessapprox data section

  Hessian updated according to BFGS formula
  Number of zero Hessian eigenvalues:   0
  Number of structures for GDIIS interpolation:    5
  GDIIS step:     0.000310

  Transforming internal coordinate displacements to Cartesian space
      Iteration   1 residual norm     3.095578E-04
      Iteration   2 residual norm     9.368552E-09
      Transformation converged
      Residual norm:    9.368552E-09 after    2 iterations

      ****************************************************************** 
                          CONVERGENCE INFORMATION

                               Converged?     Value      Criterion
             Energy change         yes      0.0000001   0.0000010
             RMS of displacement   yes      0.0000215   0.0005000
             RMS of gradient       yes      0.0000089   0.0005000
             MAX displacement      yes      0.0000907   0.0010000
             MAX gradient          yes      0.0000464   0.0010000
      ****************************************************************** 


    ------------------------------------------------------------------------
         total  cpu-time :   0.45 seconds
         total wall-time :   0.45 seconds
    ------------------------------------------------------------------------

   ****  statpt : all done  ****


    2024-11-21 01:35:36.499 

fine, there is no data group "$actual step"
next step = ridft

  ========================================================================
                license information 
 Customer : 200000000357083
 ID       : LKO2626211

 License file is VALID, continuing with full version
  ========================================================================

   OpenMP run-time library returned nthreads =  8

 ridft (centipede47) : TURBOMOLE rev. V7-7 compiled 26 Oct 2022 at 08:57:28
 Copyright (C) 2022 TURBOMOLE GmbH, Karlsruhe


    2024-11-21 01:35:36.669 


                                  r i d f t

                        DFT program with RI approximation 
                                for coulomb part 


                                                 
                                 References:     
                                                 
          TURBOMOLE:                             
              R. Ahlrichs, M. Baer, M. Haeser, H. Horn, and
              C. Koelmel
              Electronic structure calculations on workstation
              computers: the program system TURBOMOLE
              Chem. Phys. Lett. 162: 165 (1989)
          Density Functional:                              
              O. Treutler and R. Ahlrichs                      
              Efficient Molecular Numerical Integration Schemes
              J. Chem. Phys. 102: 346 (1995)                   
          Parallel Version:                                
              Performance of parallel TURBOMOLE for Density    
              Functional Calculations                          
              M. v. Arnim and R. Ahlrichs                      
              J. Comp. Chem. 19: 1746 (1998)                   
          RI-J Method:                                     
              Auxiliary Basis Sets to approximate Coulomb      
              Potentials                                       
              Chem. Phys. Lett. 240: 283 (1995)                
              K. Eichkorn, O. Treutler, H. Oehm, M. Haeser     
              and R. Ahlrichs                                  
              Chem. Phys. Lett. 242: 652 (1995)                
                                                           
              Auxiliary Basis Sets for Main Row Atoms and their
              Use to approximate Coulomb Potentials            
              K. Eichkorn, F. Weigend, O. Treutler and         
              R. Ahlrichs                                      
              Theo. Chem. Acc. 97: 119 (1997)                   
                                                           
              Accurate Coulomb-fitting basis sets for H to Rn 
              F. Weigend                                        
              Phys. Chem. Chem. Phys. 8: 1057 (2006)            
                                                           
          Multipole accelerated RI-J (MARI-J):             
              Fast evaluation of the Coulomb potential for     
              electron densities using multipole accelerated   
              resolution of identity approximation             
              M. Sierka, A. Hogekamp and R. Ahlrichs           
              J. Chem. Phys. 118: 9136 (2003)                  
          RI-JK Method:                                     
              A fully direct RI-HF algorithm: Implementation,
              optimised auxiliary basis sets, demonstration of
              accuracy and efficiency                         
              F. Weigend                                      
              Phys. Chem. Chem. Phys. 4: 4285 (2002)           
          Two-component HF and DFT with spin-orbit coupling:  
              Self-consistent treatment of spin-orbit         
              interactions with efficient Hartree-Fock and    
              density functional methods                      
              M. K. Armbruster, F. Weigend, C. van Wüllen and 
              W. Klopper                                      
              Phys. Chem. Chem. Phys. 10: 1748 (2008)         
          Two-component difference density and DIIS algorithm 
              Efficient two-component self-consistent field   
              procedures and gradients: implementation in     
              TURBOMOLE and application to Au20-              
              A. Baldes, F. Weigend                           
              Mol. Phys. 111: 2617 (2013)                     
          Relativistic all-electron 2c calculations           
              An efficient implementation of two-component    
              relativistic exact-decoupling methods for large 
              molecules                                       
              D. Peng, N. Middendorf, F. Weigend, M. Reiher   
              J. Chem. Phys. 138: 184105 (2013)               
          Finite nucleus model and SNSO approximation         
              Efficient implementation of one- and two-       
              component analytical energy gradients in exact  
              two-component theory                            
              Y. J. Franzke, N. Middendorf, F. Weigend        
              J. Chem. Phys. 148: 104110 (2018)               
          Grids for all-electron relativistic methods         
              Error-consistent segmented contracted all-      
              electron relativistic basis sets of double-     
              and triple-zeta quality for NMR shielding       
              constants                                       
              Y. J. Franzke, R. Tress, T. M. Pazdera,         
              F. Weigend                                      
              Phys. Chem. Chem. Phys. 21: 166658 (2019)       
          Seminumerical exchange algorithms                   
              Seminumerical calculation of the Hartree-Fock   
              exchange matirx: Application to two-component   
              procedures and efficient evaluation of local    
              hybrid functionsl                               
               P. Plessow, F. Weigend,                        
              J. Comput. Chem. 33: 810 (2012)                 
          Improved seminumerical algorithms                   
              C. Holzer,                                      
              J. Chem. Phys. 153 (2020), 184115               
                                         


          OpenMP Shared-Memory Parallelization:  8 CPUs.

            By: Christof Holzer and Yannick J. Franzke


              +--------------------------------------------------+
              |      general information about current run       |
              +--------------------------------------------------+

 
 B-P86 functional
 exchange:    LDA + Becke (B88)
 correlation: LDA (VWN) + Perdew (P86)
 A DFT calculation using the RI-J approximation will be carried out.
 Allocatable memory for RI due to $ricore (MB):                   500

   *************************************************************************
   y                                                                        
   *************************************************************************


              +--------------------------------------------------+
              | Atomic coordinate, charge and isotop information |
              +--------------------------------------------------+

                    atomic coordinates            atom    charge  isotop
         -7.32179815    2.00104854    0.41672187    co    27.000     0
          0.24614886   -2.01250131    1.23050245    n      7.000     0
          0.10564743   -2.07766341    3.75691644    c      6.000     0
          0.31055842   -3.94227678    4.62429234    h      1.000     0
         -0.27099405    0.06140631    5.25746998    c      6.000     0
         -0.38512263   -0.10726271    7.30681642    h      1.000     0
         -0.45114704    2.40163918    4.06320694    c      6.000     0
         -0.71207448    4.12972264    5.15367639    h      1.000     0
         -0.26466859    2.50176205    1.43724368    c      6.000     0
         -0.33308685    4.31727644    0.46721116    h      1.000     0
          0.04196353    0.24701868    0.07596467    c      6.000     0
         -7.95862140    2.35213454   -3.16497491    n      7.000     0
         -6.14580316    2.98184807   -4.83974090    c      6.000     0
         -6.67763356    3.41727614   -7.37435469    c      6.000     0
         -5.13908754    3.89430349   -8.64933996    h      1.000     0
         -9.18759389    3.17827667   -8.21336228    c      6.000     0
         -9.97229639    3.56216864  -10.60011817    o      8.000     0
        -11.04993670    2.45165292   -6.46771606    c      6.000     0
        -12.98487782    2.22027199   -7.12185184    h      1.000     0
        -10.38728420    2.05271686   -3.96107551    c      6.000     0
        -11.01460427    0.92608245    0.33267321    n      7.000     0
        -12.43963728    0.17824533    2.29447961    c      6.000     0
        -11.46398777   -0.04616553    4.09507657    h      1.000     0
        -15.01954504   -0.27827555    2.08210402    c      6.000     0
        -16.09288548   -0.88096505    3.73136611    h      1.000     0
        -16.18171690    0.06141479   -0.26245662    c      6.000     0
        -18.20078707   -0.26714952   -0.49502268    h      1.000     0
        -14.71539813    0.83490922   -2.30452004    c      6.000     0
        -15.57381974    1.11887899   -4.15283539    h      1.000     0
        -12.13163872    1.25117525   -1.95804156    c      6.000     0
         -6.83197241    1.71386503    3.98983577    n      7.000     0
         -7.05606032    3.56297348    5.74120221    c      6.000     0
         -7.20859549    5.47792065    5.01772009    h      1.000     0
         -7.06154271    3.07890364    8.32016581    c      6.000     0
         -7.23663188    4.64846982    9.63911816    h      1.000     0
         -6.84498995    0.58734842    9.16391997    c      6.000     0
         -6.86578753    0.14387423   11.17408909    h      1.000     0
         -6.56665173   -1.32012225    7.37798696    c      6.000     0
         -6.33799732   -3.27269804    7.97945815    h      1.000     0
         -6.52915337   -0.72166817    4.80608425    c      6.000     0
         -5.76063532   -1.49397250    0.45297433    n      7.000     0
         -4.77296666   -2.94797215   -1.41673709    c      6.000     0
         -4.30424479   -5.50352340   -1.05963306    c      6.000     0
         -3.47674932   -6.62888615   -2.57086624    h      1.000     0
         -4.81053991   -6.65178289    1.27077216    c      6.000     0
         -4.38503188   -9.15328418    1.43600422    o      8.000     0
         -5.61016796   -5.10806035    3.26136289    c      6.000     0
         -5.87215465   -5.86044826    5.15210134    h      1.000     0
         -5.99993480   -2.54469604    2.79018136    c      6.000     0
         -2.41257302    0.42758614   -4.00532911    n      7.000     0
          0.07181696    0.20535674   -2.79341749    c      6.000     0
          1.24293923    1.76988106   -3.51247109    h      1.000     0
          0.93130816   -1.58535254   -3.39949524    h      1.000     0
         -3.53305925    2.94334207   -3.76563507    c      6.000     0
         -3.69207272    3.59375722   -1.77833497    h      1.000     0
         -2.29227856    4.29592263   -4.75184138    h      1.000     0
         -4.02415443   -1.79914012   -3.95191772    c      6.000     0
         -5.73437875   -1.40778569   -5.06246257    h      1.000     0
         -3.01113896   -3.29860717   -4.97644317    h      1.000     0
         -8.12604617    4.30334135  -12.45418708    c      6.000     0
         -4.81155519  -10.36836880    3.82475281    c      6.000     0
         -9.17819477    4.52779892  -14.21817811    h      1.000     0
         -6.67735616    2.83042830  -12.68285533    h      1.000     0
         -7.23829399    6.10807182  -11.92959912    h      1.000     0
         -4.38847260  -12.36685724    3.51318509    h      1.000     0
         -6.79206693  -10.15565508    4.42189370    h      1.000     0
         -3.53791211   -9.60516029    5.28123121    h      1.000     0
         -7.87881636    5.51509662    0.56347079    c      6.000     0
        -10.32245182    6.37321256    0.43121435    o      8.000     0
         -6.11232056    7.00262429    0.70042561    o      8.000     0
        -10.22591902    8.23132853    0.42354797    h      1.000     0
 
       center of nuclear mass  :   -6.58958522    0.48821696   -0.10584355
       center of nuclear charge:   -6.56366709    0.45110020   -0.11674812

              +--------------------------------------------------+
              |               basis set information              |
              +--------------------------------------------------+

              we will work with the 1s 3p 5d 7f 9g ... basis set
              ...i.e. with spherical basis functions...

   type   atoms  prim   cont   basis
   ---------------------------------------------------------------------------
    co       1     92     45   def2-TZVP   [6s4p4d1f|17s11p7d1f]
    n        6     46     31   def2-TZVP   [5s3p2d1f|11s6p2d1f]
    c       31     46     31   def2-TZVP   [5s3p2d1f|11s6p2d1f]
    h       29      8      6   def2-TZVP   [3s1p|5s1p]
    o        4     46     31   def2-TZVP   [5s3p2d1f|11s6p2d1f]
   ---------------------------------------------------------------------------
   total:   71   2210   1490
   ---------------------------------------------------------------------------

   total number of primitive shells          :  102
   total number of contracted shells         :  582
   total number of cartesian basis functions : 1702
   total number of SCF-basis functions       : 1490


 integral neglect threshold       :  0.20E-10
 integral storage threshold THIZE :  0.10E-04
 integral storage threshold THIME :         5

 RI-J AUXILIARY BASIS SET information:

              we will work with the 1s 3p 5d 7f 9g ... basis set
              ...i.e. with spherical basis functions...

   type   atoms  prim   cont   basis
   ---------------------------------------------------------------------------
    co       1    107     89   def2-TZVP   [8s5p5d2f3g|19s5p5d3f3g]
    n        6     70     49   def2-TZVP   [6s4p3d1f1g|12s5p4d2f1g]
    c       31     70     49   def2-TZVP   [6s4p3d1f1g|12s5p4d2f1g]
    h       29     16     11   def2-TZVP   [3s1p1d|5s2p1d]
    o        4     70     49   def2-TZVP   [6s4p3d1f1g|12s5p4d2f1g]
   ---------------------------------------------------------------------------
   total:   71   3441   2417
   ---------------------------------------------------------------------------

   total number of primitive shells          :  115
   total number of contracted shells         :  783
   total number of cartesian basis functions : 2967
   total number of SCF-basis functions       : 2417


 symmetry group of the molecule :   c1 

 the group has the following generators :
   c1(z)

    1 symmetry operations found

 there are 1 real representations :   a   

 maximum number of shells which are related by symmetry :  1

  
           ------------------
           density functional
           ------------------
 B-P86 functional
 exchange:    LDA + Becke (B88)
 correlation: LDA (VWN) + Perdew (P86)
 iterations will be done with small grid
  
 spherical integration : Lebedev's spherical grid
 spherical gridsize    :                     3
    i.e. gridpoints    :                   302
  maximum batchsize    :                   100
 value for diffuse not defined
 radial integration    : Chebyshev 2nd kind (scaling 3)
 radial gridsize       :                     3
 integration cells     :                    71
 partition function    : becke
 partition sharpness   :                     3
  

 biggest AO integral is expected to be    16.578513373

          ------------------------
          nuclear repulsion energy  :   6189.33795779    
          ------------------------

  _________________________________
 |                                 |
 |         DFTD3 V3.1 Rev 0        |
 | S.Grimme, University Bonn       |
 |            June  2014           |
 |   see standalone version        |
 |       dftd3 -h for options      |
 |_________________________________|
 
 Please cite DFT-D3 work done with this code as:
 S. Grimme, J. Antony, S. Ehrlich and H. Krieg,
 J. Chem. Phys, 132 (2010), 154104.
 If used with BJ-damping cite also
 S. Grimme, S. Ehrlich and L. Goerigk,
 J. Comput. Chem. 32 (2011), 1456-1465
 For DFT-D2 the reference is
 S. Grimme, J. Comput. Chem., 27 (2006), 1787-1799
 
C6 coefficients used:
                     2  C6 for element                      1
Z=  1 CN= 0.912     C6(AA)=    3.03
Z=  1 CN= 0.000     C6(AA)=    7.59
                     5  C6 for element                      6
Z=  6 CN= 0.000     C6(AA)=   49.11
Z=  6 CN= 0.987     C6(AA)=   43.25
Z=  6 CN= 1.998     C6(AA)=   29.36
Z=  6 CN= 2.999     C6(AA)=   25.78
Z=  6 CN= 3.984     C6(AA)=   18.21
                     4  C6 for element                      7
Z=  7 CN= 0.000     C6(AA)=   25.27
Z=  7 CN= 0.994     C6(AA)=   22.12
Z=  7 CN= 2.014     C6(AA)=   19.68
Z=  7 CN= 2.990     C6(AA)=   15.58
                     3  C6 for element                      8
Z=  8 CN= 0.000     C6(AA)=   15.51
Z=  8 CN= 0.993     C6(AA)=   12.82
Z=  8 CN= 1.989     C6(AA)=   10.37
                     4  C6 for element                     27
Z= 27 CN= 0.000     C6(AA)=  532.78
Z= 27 CN= 1.715     C6(AA)=  186.55
Z= 27 CN= 2.926     C6(AA)=  148.07
Z= 27 CN= 7.779     C6(AA)=  118.29

#           XYZ [au]              R0(AA) [Ang.]  CN          C6(AA)     C8(AA)   C10(AA) [au]
  1  -7.32180   2.00105   0.41672   co  0.979  5.126       148.1     13018.4   1402199.4
  2   0.24615  -2.01250   1.23050   n   0.490  2.151        19.4       428.6     11581.7
  3   0.10565  -2.07766   3.75692   c   0.561  3.193        25.1       725.0     25686.2
  4   0.31056  -3.94228   4.62429   h   0.363  1.002         3.1        37.3       553.1
  5  -0.27099   0.06141   5.25747   c   0.561  3.128        25.4       733.2     25976.8
  6  -0.38512  -0.10726   7.30682   h   0.363  1.002         3.1        37.3       553.1
  7  -0.45115   2.40164   4.06321   c   0.561  3.142        25.3       731.7     25924.1
  8  -0.71207   4.12972   5.15368   h   0.363  1.002         3.1        37.3       553.0
  9  -0.26467   2.50176   1.43724   c   0.561  3.161        25.2       729.5     25844.5
 10  -0.33309   4.31728   0.46721   h   0.363  1.003         3.1        37.3       553.0
 11   0.04196   0.24702   0.07596   c   0.561  3.227        24.9       719.2     25480.9
 12  -7.95862   2.35213  -3.16497   n   0.490  3.199        15.6       344.1      9299.4
 13  -6.14580   2.98185  -4.83974   c   0.561  3.272        24.5       709.5     25137.0
 14  -6.67763   3.41728  -7.37435   c   0.561  3.176        25.2       727.5     25774.8
 15  -5.13909   3.89430  -8.64934   h   0.363  1.004         3.1        37.3       552.9
 16  -9.18759   3.17828  -8.21336   c   0.561  3.208        25.0       722.6     25601.1
 17  -9.97230   3.56217 -10.60012   o   0.469  2.045        10.4       209.8      5187.3
 18 -11.04994   2.45165  -6.46772   c   0.561  3.185        25.1       726.2     25728.8
 19 -12.98488   2.22027  -7.12185   h   0.363  1.004         3.1        37.3       552.9
 20 -10.38728   2.05272  -3.96108   c   0.561  3.311        24.2       699.2     24770.4
 21 -11.01460   0.92608   0.33267   n   0.490  3.059        15.6       344.8      9318.6
 22 -12.43964   0.17825   2.29448   c   0.561  3.202        25.0       723.6     25636.7
 23 -11.46399  -0.04617   4.09508   h   0.363  1.005         3.1        37.3       552.8
 24 -15.01955  -0.27828   2.08210   c   0.561  3.126        25.4       733.4     25983.9
 25 -16.09289  -0.88097   3.73137   h   0.363  1.002         3.1        37.3       553.1
 26 -16.18172   0.06141  -0.26246   c   0.561  3.137        25.3       732.2     25942.3
 27 -18.20079  -0.26715  -0.49502   h   0.363  1.002         3.1        37.3       553.1
 28 -14.71540   0.83491  -2.30452   c   0.561  3.159        25.2       729.7     25853.2
 29 -15.57382   1.11888  -4.15284   h   0.363  1.003         3.1        37.3       553.0
 30 -12.13164   1.25118  -1.95804   c   0.561  3.312        24.2       698.9     24760.4
 31  -6.83197   1.71387   3.98984   n   0.490  3.138        15.6       344.3      9305.3
 32  -7.05606   3.56297   5.74120   c   0.561  3.211        25.0       722.0     25581.3
 33  -7.20860   5.47792   5.01772   h   0.363  1.006         3.1        37.3       552.7
 34  -7.06154   3.07890   8.32017   c   0.561  3.127        25.4       733.3     25980.9
 35  -7.23663   4.64847   9.63912   h   0.363  1.002         3.1        37.3       553.0
 36  -6.84499   0.58735   9.16392   c   0.561  3.134        25.3       732.5     25952.4
 37  -6.86579   0.14387  11.17409   h   0.363  1.002         3.1        37.3       553.1
 38  -6.56665  -1.32012   7.37799   c   0.561  3.163        25.2       729.1     25832.9
 39  -6.33800  -3.27270   7.97946   h   0.363  1.004         3.1        37.3       552.9
 40  -6.52915  -0.72167   4.80608   c   0.561  3.339        23.9       690.4     24459.6
 41  -5.76064  -1.49397   0.45297   n   0.490  3.086        15.6       344.6      9313.1
 42  -4.77297  -2.94797  -1.41674   c   0.561  3.225        24.9       719.5     25490.8
 43  -4.30424  -5.50352  -1.05963   c   0.561  3.199        25.0       724.1     25653.1
 44  -3.47675  -6.62889  -2.57087   h   0.363  1.004         3.1        37.3       552.9
 45  -4.81054  -6.65178   1.27077   c   0.561  3.208        25.0       722.5     25596.8
 46  -4.38503  -9.15328   1.43600   o   0.469  2.045        10.4       209.8      5187.3
 47  -5.61017  -5.10806   3.26136   c   0.561  3.188        25.1       725.7     25712.6
 48  -5.87215  -5.86045   5.15210   h   0.363  1.005         3.1        37.3       552.8
 49  -5.99993  -2.54470   2.79018   c   0.561  3.333        23.9       692.4     24532.1
 50  -2.41257   0.42759  -4.00533   n   0.490  3.107        15.6       344.5      9309.7
 51   0.07182   0.20536  -2.79342   c   0.561  4.141        18.2       527.7     18696.3
 52   1.24294   1.76988  -3.51247   h   0.363  1.002         3.1        37.3       553.1
 53   0.93131  -1.58535  -3.39950   h   0.363  1.003         3.1        37.3       553.0
 54  -3.53306   2.94334  -3.76564   c   0.561  4.177        18.2       527.4     18686.4
 55  -3.69207   3.59376  -1.77833   h   0.363  1.017         3.1        37.3       551.9
 56  -2.29228   4.29592  -4.75184   h   0.363  1.002         3.1        37.4       553.1
 57  -4.02415  -1.79914  -3.95192   c   0.561  4.141        18.2       527.7     18696.3
 58  -5.73438  -1.40779  -5.06246   h   0.363  1.006         3.1        37.3       552.8
 59  -3.01114  -3.29861  -4.97644   h   0.363  1.004         3.1        37.3       552.9
 60  -8.12605   4.30334 -12.45419   c   0.561  4.044        18.3       529.0     18742.5
 61  -4.81156 -10.36837   3.82475   c   0.561  4.045        18.3       529.0     18741.5
 62  -9.17819   4.52780 -14.21818   h   0.363  0.996         3.1        37.4       553.6
 63  -6.67736   2.83043 -12.68286   h   0.363  0.995         3.1        37.4       553.7
 64  -7.23829   6.10807 -11.92960   h   0.363  0.995         3.1        37.4       553.7
 65  -4.38847 -12.36686   3.51319   h   0.363  0.996         3.1        37.4       553.6
 66  -6.79207 -10.15566   4.42189   h   0.363  0.995         3.1        37.4       553.7
 67  -3.53791  -9.60516   5.28123   h   0.363  0.995         3.1        37.4       553.7
 68  -7.87882   5.51510   0.56347   c   0.561  3.040        25.6       740.2     26223.8
 69 -10.32245   6.37321   0.43121   o   0.469  2.036        10.4       209.9      5188.2
 70  -6.11232   7.00262   0.70043   o   0.469  1.060        12.8       257.6      6367.1
 71 -10.22592   8.23133   0.42355   h   0.363  1.009         3.1        37.3       552.5

molecular C6(AA) [au] =     62968.94

           DFT-D V3(BJ)
 DF b-p                                               
 parameters
 s6       :    1.0000
 s8       :    3.2822
 a1       :    0.3946
 a2       :    4.8516
 k1-k3    :   16.0000    1.3333   -4.0000
 
 Edisp /kcal,au:  -130.5682 -0.20807363

 E6    /kcal :   -48.7993
 E8    /kcal :   -81.7689
 % E8        : 62.63
 nuclear repulsion energy                  =    6189.337957786
  DFT-D3 Energy contribution               =      -0.208073626
 nuclear repulsion + dispersion correction =    6189.129884161


         -----------------
         -S,T+V- integrals
         -----------------

 1e-integrals will be neglected if expon. factor < 0.196355E-11
 
 Difference densities algorithm switched on.
 The maximal number of linear combinations of
 difference densities is  20.

 DIIS switched on: error vector is FDS-SDF
 Max. Iterations for DIIS is     :   4
 DIIS matrix (see manual) 
    Scaling factor of diagonals  :  1.200
    threshold for scaling factor :  0.000

 scf convergence criterion : increment of total energy < .1000000D-05
                  and increment of one-electron energy < .1000000D-02

 MOs are in ASCII format !


    mo occupation :
   irrep   mo's   occupied
    a     1490      158
 
 number of basis functions   :  1490
 number of occupied orbitals :   158
 

 reading orbital data $uhfmo_alpha  from file alpha
 orbital characterization : scfconv=6

 reading orbital data $uhfmo_beta  from file beta
 orbital characterization : scfconv=6
 mo-orthogonalization by Cholesky decomposition
 mo-orthogonalization by Cholesky decomposition

 UHF mode switched on !

 closed shell shift switched on 
 all occupied orbitals are shifted by    0.05000

  
           ------------------------
               RI-J - INFORMATION
           ------------------------
 Contributions to RI integral batches: 
  neglected integral batches:                 71163
  direct contribution:                        88680
  memory contribution:                  9810
 Memory core needed for (P|Q) and Cholesky     45 MByte
 Memory core minimum needed except of (P|Q)     3 MByte
 Total minimum memory core needed (sum)        47 MByte
  
 ****************************************
 Memory allocated for RI-J   493 MByte
 ****************************************
                                            

 DSCF restart information will be dumped onto file alpha


 Starting SCF iterations

          Overall gridpoints after grid construction =         95844

 ITERATION  ENERGY          1e-ENERGY        2e-ENERGY     NORM[dD(SAO)]  TOL
   1  -3212.0902772095    -16704.227505     7303.0073433    0.000D+00 0.196D-10
                            Exc = -314.698284625     Coul =  7617.70562796    
                         Ntotal = 314.99681299      Nspin =0.99993940218    
                             Na = 157.99837620         Nb = 156.99843679    
                            current damping = 1.000
 
          max. resid. norm for Fia-block=  2.742D-05 for orbital    154a    beta 
          max. resid. fock norm         =  2.207D-04 for orbital   1485a    alpha

 ITERATION  ENERGY          1e-ENERGY        2e-ENERGY     NORM[dD(SAO)]  TOL
   2  -3212.0902771844    -16704.217479     7302.9973175    0.327D-03 0.124D-10
                            Exc = -314.698001105     Coul =  7617.69531862    
                         Ntotal = 314.99681298      Nspin =0.99993939268    
                             Na = 157.99837619         Nb = 156.99843679    
                            current damping = 1.000
 
          Norm of current diis error: 0.61820E-03
          max. resid. norm for Fia-block=  1.144D-05 for orbital    157a    beta 
          max. resid. fock norm         =  1.103D-04 for orbital   1485a    alpha

 ENERGY CONVERGED !

          Overall gridpoints after grid construction =        346829

 ITERATION  ENERGY          1e-ENERGY        2e-ENERGY     NORM[dD(SAO)]  TOL
   3  -3212.0907199432    -16704.221168     7303.0005636    0.134D-03 0.107D-10
                            Exc = -314.698551981     Coul =  7617.69911560    
                         Ntotal = 315.00029667      Nspin = 1.0000160113    
                             Na = 158.00015634         Nb = 157.00014033    
                            current damping = 1.050
 
          Norm of current diis error: 0.32806E-03
          max. resid. norm for Fia-block=  1.100D-05 for orbital    157a    beta 
          max. resid. fock norm         =  5.526D-05 for orbital   1485a    alpha

 End of SCF iterations

   convergence criteria satisfied after     3 iterations


   *************************************************************************
   y                                                                        
   *************************************************************************


                  ------------------------------------------ 
                 |  total energy      =  -3212.09071994316  |
                  ------------------------------------------ 
                 :  kinetic energy    =   3201.23066454806  :
                 :  potential energy  =  -6413.32138449122  :
                 :  virial theorem    =      1.99661900726  :
                 :  wavefunction norm =      1.00000000000  :
                  .......................................... 


 orbitals $uhfmo_beta  will be written to file beta

 orbitals $uhfmo_alpha  will be written to file alpha
 
 alpha: 

    irrep                154a        155a        156a        157a        158a   
 eigenvalues H         -0.29387    -0.28580    -0.27851    -0.27414    -0.25122
            eV          -7.9967     -7.7770     -7.5788     -7.4598     -6.8361
 occupation              1.0000      1.0000      1.0000      1.0000      1.0000

    irrep                159a        160a        161a        162a        163a   
 eigenvalues H         -0.20508    -0.20162    -0.18123    -0.17707    -0.16932
            eV          -5.5806     -5.4863     -4.9315     -4.8183     -4.6075
 
 beta:  

    irrep                153a        154a        155a        156a        157a   
 eigenvalues H         -0.29689    -0.27584    -0.27536    -0.26889    -0.26240
            eV          -8.0789     -7.5061     -7.4929     -7.3169     -7.1403
 occupation              1.0000      1.0000      1.0000      1.0000      1.0000

    irrep                158a        159a        160a        161a        162a   
 eigenvalues H         -0.20918    -0.20119    -0.18618    -0.17979    -0.17398
            eV          -5.6922     -5.4747     -5.0662     -4.8924     -4.7343
 

                                             _ _ _ 
  IRREP     alpha occ.     beta occ.      tr(D*D-D)


 a        158.00000000   157.00000000    -0.25809220

   -------------------------------------------------

   sum    158.00000000   157.00000000    -0.25809220

 <S*S>     0.76618440

 
 
 
 ==============================================================================
                           electrostatic moments
 ==============================================================================

 reference point for electrostatic moments:    0.00000   0.00000   0.00000

 
              nuc           elec       ->  total
 ------------------------------------------------------------------------------
                          charge      
 ------------------------------------------------------------------------------
         316.000000    -315.000000       1.000000
 a-b                                     1.000000
 
 ------------------------------------------------------------------------------
                       dipole moment  
 ------------------------------------------------------------------------------
   x   -2074.118800    2065.947016      -8.171784
   y     142.547662    -143.039261      -0.491598
   z     -36.892406      37.087098       0.194692
 
   | dipole moment | =     8.1889 a.u. =    20.8140 debye 
 
 ------------------------------------------------------------------------------
                     quadrupole moment
 ------------------------------------------------------------------------------
  xx   18949.121228  -19042.333544     -93.212317
  yy    4665.348613   -4820.714874    -155.366261
  zz    7171.238253   -7285.024692    -113.786438
  xy   -2162.866245    2162.857186      -0.009059
  xz    1395.146433   -1393.793990       1.352443
  yz   -1693.278862    1673.455804     -19.823058
 
     1/3  trace=    -120.788339
     anisotropy=      64.745601
 
 ==============================================================================
 
HOMO-LUMO Separation
 HOMO         :   -0.25122171 H =     -6.83609 eV
 LUMO         :   -0.20918285 H =     -5.69216 eV
 HOMO-LUMO gap:    0.04203886 H =     +1.14394 eV
 
 ==============================================================================


    ------------------------------------------------------------------------
         total  cpu-time :  4 minutes and  8 seconds
         total wall-time :  38.61 seconds
    ------------------------------------------------------------------------

   ****  ridft : all done  ****


    2024-11-21 01:36:15.269 

fine, there is no data group "$actual step"
next step = rdgrad
 energy change  : actual value =   0.7900E-07 threshold =   0.1000E-05
 geom. gradient : actual value =   0.4644E-04 threshold =   0.1000E-02

CONVERGENCY CRITERIA FULFILLED IN CYCLE 47
