# Supplementary material for: Electronic Effects Drive Selectivity in CO2 Reduction Catalysis by Heptacoordinated Cobalt Complexes
Source: Inorg Chem. 2026 May 21;65(22):12678–92. doi: 10.1021/acs.inorgchem.6c01633 (PMC13250995; doi:10.1021/acs.inorgchem.6c01633)
Supplement: Supplementary file 2 [file ic6c01633_si_002.zip › backup_paper_acscat_Co/Co0MeOLCOOH/doublet/py_det_backward/vacuo/thermo_new.out]

      -----------------------------------------------------------
     |                   =====================                   |
     |                        T H E R M O                        |
     |                   =====================                   |
     |                         S. Ehlert                         |
     |          Mulliken Center for Theoretical Chemistry        |
     |                    University of Bonn                     |
      -----------------------------------------------------------

   * xtb-thermo version 6.6.0 (8843059) compiled by 'stahn@majestix' on 2023-02-09

 * started run on 2024/11/26 at 17:17:27.722     
eigval :       -0.02    -0.01    -0.00     0.01     0.01     0.02
eigval :       21.72    22.87    26.62    39.96    44.41    46.75
eigval :       52.51    69.46    71.44    80.18    90.73    99.76
eigval :      103.43   110.02   113.19   127.66   131.26   143.60
eigval :      152.14   158.12   171.06   182.79   196.19   199.85
eigval :      204.41   213.76   221.31   233.22   239.85   247.84
eigval :      263.84   279.84   286.84   293.03   300.52   307.80
eigval :      330.49   336.44   356.86   365.24   375.94   388.94
eigval :      391.28   403.38   412.62   423.14   429.56   438.71
eigval :      442.87   469.01   477.84   497.38   505.84   538.52
eigval :      548.20   559.34   576.95   592.77   597.17   602.79
eigval :      611.04   618.10   623.13   634.44   646.98   649.91
eigval :      651.31   658.89   682.27   695.50   706.27   722.07
eigval :      729.71   734.13   740.99   742.73   765.00   768.09
eigval :      780.36   815.64   819.22   828.40   837.24   851.66
eigval :      855.46   862.45   865.99   874.95   881.84   883.36
eigval :      907.29   928.81   936.90   937.32   939.29   949.76
eigval :      963.31   965.57   967.27   976.22   983.25   984.08
eigval :      997.00   997.30  1003.95  1008.41  1019.07  1045.52
eigval :     1046.93  1050.62  1055.54  1061.61  1079.27  1083.35
eigval :     1089.66  1106.44  1122.22  1122.80  1125.57  1127.63
eigval :     1130.97  1147.07  1153.69  1153.81  1158.38  1162.87
eigval :     1173.33  1182.59  1210.88  1212.42  1231.08  1236.37
eigval :     1240.85  1244.15  1272.76  1278.24  1284.78  1290.76
eigval :     1302.65  1304.62  1306.49  1317.63  1320.80  1329.75
eigval :     1342.60  1345.81  1353.40  1379.78  1401.94  1403.75
eigval :     1410.44  1416.36  1423.00  1432.96  1433.69  1434.88
eigval :     1443.53  1445.20  1445.21  1449.71  1450.15  1456.81
eigval :     1457.98  1460.51  1465.02  1472.79  1477.87  1532.06
eigval :     1538.94  1550.81  1559.41  1567.01  1577.49  1591.37
eigval :     1594.87  1602.01  1610.10  1641.53  2857.02  2953.47
eigval :     2959.53  2959.73  2964.11  2974.54  3019.09  3022.40
eigval :     3025.43  3030.97  3070.38  3094.84  3097.49  3108.11
eigval :     3111.86  3118.82  3123.13  3124.43  3129.52  3132.87
eigval :     3133.90  3138.01  3142.08  3144.49  3149.15  3153.86
eigval :     3163.64  3164.12  3516.26

Refinement of some symmetry elements was terminated before convergence was reached.
Some symmetry elements may remain unidentified.
Molecule has no symmetry elements
It seems to be the C1 point group
c1  symmetry found (for desy threshold:  0.10E+00) used in thermo

          ...................................................
          :                      SETUP                      :
          :.................................................:
          :  # frequencies                         207      :
          :  # imaginary freq.                       0      :
          :  linear?                             false      :
          :  only rotor calc.                    false      :
          :  symmetry                               c1      :
          :  rotational number                       1      :
          :  scaling factor                  0.9914000      :
          :  rotor cutoff                  100.0000000 cm⁻¹ :
          :  imag. cutoff                  -50.0000000 cm⁻¹ :
          :.................................................:

    mode    ω/cm⁻¹     T·S(HO)/kcal·mol⁻¹    T·S(FR)/kcal·mol⁻¹   T·S(vib)
   ------------------------------------------------------------------------
       1     21.53    -1.93433 (  0.21%)    -1.30611 ( 99.79%)    -1.30746
       2     22.67    -1.90369 (  0.26%)    -1.29078 ( 99.74%)    -1.29239
       3     26.39    -1.81394 (  0.48%)    -1.24586 ( 99.52%)    -1.24860
       4     39.61    -1.57373 (  2.40%)    -1.12551 ( 97.60%)    -1.13628
       5     44.03    -1.51134 (  3.62%)    -1.09421 ( 96.38%)    -1.10932
       6     46.35    -1.48103 (  4.41%)    -1.07900 ( 95.59%)    -1.09673
       7     52.06    -1.41247 (  6.84%)    -1.04456 ( 93.16%)    -1.06974
       8     68.87    -1.24790 ( 18.36%)    -0.96169 ( 81.64%)    -1.01425
       9     70.82    -1.23147 ( 20.10%)    -0.95340 ( 79.90%)    -1.00930
      10     79.49    -1.16378 ( 28.54%)    -0.91919 ( 71.46%)    -0.98899
      11     89.95    -1.09156 ( 39.57%)    -0.88257 ( 60.43%)    -0.96526
      12     98.90    -1.03631 ( 48.90%)    -0.85447 ( 51.10%)    -0.94338
      13    102.54    -1.01535 ( 52.50%)    -0.84378 ( 47.50%)    -0.93386
      14    109.07    -0.97951 ( 58.60%)    -0.82547 ( 41.40%)    -0.91574
      15    112.21    -0.96310 ( 61.32%)    -0.81707 ( 38.68%)    -0.90662
      16    126.57    -0.89373 ( 71.96%)    -0.78141 ( 28.04%)    -0.86223
      17    130.14    -0.87777 ( 74.15%)    -0.77317 ( 25.85%)    -0.85073
      18    142.37    -0.82642 ( 80.42%)    -0.74656 ( 19.58%)    -0.81078
      19    150.83    -0.79360 ( 83.81%)    -0.72946 ( 16.19%)    -0.78321
      20    156.76    -0.77175 ( 85.79%)    -0.71802 ( 14.21%)    -0.76412
      21    169.59    -0.72750 ( 89.21%)    -0.69473 ( 10.79%)    -0.72397
      22    181.22    -0.69046 ( 91.51%)    -0.67508 (  8.49%)    -0.68916
      23    194.51    -0.65129 ( 93.47%)    -0.65412 (  6.53%)    -0.65148
      24    198.13    -0.64113 ( 93.91%)    -0.64864 (  6.09%)    -0.64158
      25    202.65    -0.62877 ( 94.40%)    -0.64197 (  5.60%)    -0.62951
      26    211.92    -0.60437 ( 95.28%)    -0.62871 (  4.72%)    -0.60552
      27    219.41    -0.58556 ( 95.86%)    -0.61843 (  4.14%)    -0.58692
      28    231.21    -0.55739 ( 96.62%)    -0.60291 (  3.38%)    -0.55893
      29    237.79    -0.54245 ( 96.97%)    -0.59460 (  3.03%)    -0.54403
      30    245.71    -0.52509 ( 97.33%)    -0.58489 (  2.67%)    -0.52668
      31    261.57    -0.49232 ( 97.91%)    -0.56636 (  2.09%)    -0.49387
      32    277.43    -0.46197 ( 98.34%)    -0.54892 (  1.66%)    -0.46342
      33    284.37    -0.44938 ( 98.49%)    -0.54160 (  1.51%)    -0.45077
      34    290.51    -0.43858 ( 98.62%)    -0.53528 (  1.38%)    -0.43992
      35    297.93    -0.42590 ( 98.75%)    -0.52780 (  1.25%)    -0.42718
      36    305.16    -0.41397 ( 98.86%)    -0.52070 (  1.14%)    -0.41519
   ------------------------------------------------------------------------

   temp. (K)  partition function   enthalpy   heat capacity  entropy
                                   cal/mol     cal/K/mol   cal/K/mol   J/K/mol
 298.15  VIB  0.353E+16            21670.375    128.411    128.773
         ROT  0.334E+08              888.752      2.981     37.407
         INT  0.118E+24            22559.127    131.392    166.180
         TR   0.145E+29             1481.254      4.968     45.080
         TOT                       24040.3811   136.3597   211.2602   883.9126

       T/K    H(0)-H(T)+PV         H(T)/Eh          T*S/Eh         G(T)/Eh
   ------------------------------------------------------------------------
    298.15    0.383108E-01    0.578398E+00    0.100377E+00    0.478022E+00
   ------------------------------------------------------------------------

         :::::::::::::::::::::::::::::::::::::::::::::::::::::
         ::                  THERMODYNAMIC                  ::
         :::::::::::::::::::::::::::::::::::::::::::::::::::::
         :: total free energy           0.478021922719 Eh   ::
         ::.................................................::
         :: total energy                0.000000000000 Eh   ::
         :: zero point energy           0.540087669828 Eh   ::
         :: G(RRHO) w/o ZPVE           -0.062065747109 Eh   ::
         :: G(RRHO) contrib.            0.478021922719 Eh   ::
         :::::::::::::::::::::::::::::::::::::::::::::::::::::

------------------------------------------------------------------------
 * finished run on 2024/11/26 at 17:17:27.800     
------------------------------------------------------------------------
 total:
 * wall-time:     0 d,  0 h,  0 min,  0.077 sec
 *  cpu-time:     0 d,  0 h,  0 min,  0.139 sec
 * ratio c/w:     1.802 speedup
