# Supplementary material for: Electronic Effects Drive Selectivity in CO2 Reduction Catalysis by Heptacoordinated Cobalt Complexes
Source: Inorg Chem. 2026 May 21;65(22):12678–92. doi: 10.1021/acs.inorgchem.6c01633 (PMC13250995; doi:10.1021/acs.inorgchem.6c01633)
Supplement: Supplementary file 2 [file ic6c01633_si_002.zip › backup_paper_acscat_Co/Co0MeOLCOOH/doublet/py_det_backward/vacuo/Co0MeOLCOOH_d.xyz]

71
Energy =
Co   -1.1601085   -2.0643249    1.5639762 
N    -1.2698780   -1.7836123    5.2218529 
C    -2.4049263   -1.0677831    5.1683795 
H    -2.2919401   -0.0047742    4.9401619 
C    -3.6704516   -1.6119477    5.3890317 
H    -4.5586680   -0.9840066    5.3283109 
C    -3.7600832   -2.9712290    5.6958064 
H    -4.7274717   -3.4360686    5.8886959 
C    -2.5897222   -3.7267815    5.7431912 
H    -2.6228457   -4.7927731    5.9677894 
C    -1.3618270   -3.1055425    5.4800160 
N     0.5324497   -2.9088929    1.1746382 
C     1.4982600   -3.0827308    2.0992261 
C     2.7592421   -3.5616300    1.7653222 
H     3.4996277   -3.6938950    2.5501280 
C     3.0258574   -3.8832434    0.4231582 
O     4.2080624   -4.3383717   -0.0357123 
C     1.9972278   -3.7505250   -0.5231300 
H     2.1851113   -4.0311422   -1.5575874 
C     0.7616899   -3.2624030   -0.1197263 
N    -1.5088001   -2.6178141   -0.3666273 
C    -2.6411340   -2.4567541   -1.0693229 
H    -3.5004699   -2.0636773   -0.5256209 
C    -2.7319993   -2.7643877   -2.4239518 
H    -3.6743989   -2.6172628   -2.9497231 
C    -1.6003084   -3.2551170   -3.0795575 
H    -1.6334520   -3.5006617   -4.1404983 
C    -0.4234168   -3.4280437   -2.3547308 
H     0.4721281   -3.8116620   -2.8408897 
C    -0.4064614   -3.1044402   -0.9958149 
N    -2.8333837   -1.1873970    1.8690956 
C    -3.1086783    0.1286061    1.7158668 
H    -2.2581713    0.7858117    1.5587243 
C    -4.4004615    0.6359521    1.7634621 
H    -4.5566953    1.7065150    1.6405246 
C    -5.4695812   -0.2396755    1.9652789 
H    -6.4954909    0.1246314    1.9972037 
C    -5.1965347   -1.5924206    2.1382402 
H    -6.0081883   -2.2948398    2.3147157 
C    -3.8750345   -2.0440627    2.1022055 
N    -2.1237931   -3.6176678    2.4255576 
C    -1.6716673   -4.8071942    2.9036013 
C    -2.5423843   -5.8505755    3.1927696 
H    -2.1534551   -6.7921178    3.5789832 
C    -3.9244969   -5.6897853    3.0274418 
O    -4.7025689   -6.7554935    3.3010554 
C    -4.3984103   -4.4311115    2.6475472 
H    -5.4620964   -4.2249124    2.5782066 
C    -3.4718508   -3.4240051    2.3797621 
N     0.4961418   -4.0785588    4.0774407 
C    -0.0700044   -3.9014925    5.4205859 
H     0.6922902   -3.3903160    6.0291930 
H    -0.2353099   -4.9013163    5.8485740 
C     1.0495119   -2.8417747    3.5052055 
H     0.3162884   -2.0107860    3.4990363 
H     1.8888399   -2.5241234    4.1437896 
C    -0.1951550   -5.0249707    3.2090601 
H     0.3641417   -5.1179316    2.2696852 
H    -0.1312684   -6.0092650    3.6966069 
C     5.2852692   -4.4873819    0.9143585 
C    -6.1314333   -6.5923715    3.1745543 
H     6.1386601   -4.8448927    0.3317151 
H     5.0215175   -5.2250662    1.6849954 
H     5.5262557   -3.5208683    1.3790939 
H    -6.5588707   -7.5674332    3.4237278 
H    -6.3997607   -6.3157920    2.1453590 
H    -6.4973419   -5.8323682    3.8793033 
C    -0.2513025   -0.4561545    1.1847297 
O    -0.0923515   -0.1054115   -0.1323010 
O     0.2288921    0.2550218    2.0670237 
H     0.4451044    0.7201597   -0.1490620 
