# Supplementary material for: Electronic Effects Drive Selectivity in CO2 Reduction Catalysis by Heptacoordinated Cobalt Complexes
Source: Inorg Chem. 2026 May 21;65(22):12678–92. doi: 10.1021/acs.inorgchem.6c01633 (PMC13250995; doi:10.1021/acs.inorgchem.6c01633)
Supplement: Supplementary file 2 [file ic6c01633_si_002.zip › backup_paper_acscat_Co/Co0MeOLCOOH/doublet/py_det_backward/vacuo/Co0MeOLCOOH_d_out.xyz]

71

Co  -3.902632099482948  1.0866725179678345  0.22090200034135904
N  0.2537032442121842  -1.1801339285720063  0.6045831894653252
C  0.3592832403268456  -1.196706735481856  1.943307842971283
H  0.5820989687096354  -2.1666339255240517  2.395448830962316
C  0.1969860104162451  -0.06533394514893637  2.743315348345912
H  0.29846406525776814  -0.13647843080413208  3.825704409819304
C  -0.10538500964888897  1.1465647876272258  2.119085085919744
H  -0.253642793241054  2.0536070114130864  2.705955392499144
C  -0.2065061736477188  1.1783299767789106  0.7292594663551999
H  -0.429375230118276  2.108893093437959  0.20747284469096905
C  0.0  -0.0  0.0
N  -4.213775135181334  1.2630452912858212  -1.6769165108508346
C  -3.2457790950803416  1.5984390184230275  -2.553481767996429
C  -3.5213802142642883  1.8589080602896022  -3.890310858063638
H  -2.7033782595253655  2.1150382346467524  -4.558783106143599
C  -4.849873519375016  1.7569503774657598  -4.338231910637435
O  -5.253929504889068  1.9994248224811115  -5.600474942442683
C  -5.842433870931084  1.3541684391092286  -3.4306278979718847
H  -6.867163899753282  1.238486718837983  -3.77803895500374
C  -5.49623706173239  1.1132023991639914  -2.1078903309209394
N  -5.847220382640963  0.479238665897752  0.15186197569395357
C  -6.601211360711071  0.04042436057731713  1.1720781789487325
H  -6.097575653764078  -0.08787978731278168  2.1304458249245597
C  -7.958584860305045  -0.23650846589914398  1.0351118198380915
H  -8.527109800798836  -0.5920002809711358  1.8933677045468476
C  -8.561489624102705  -0.0460630901211726  -0.21051845336847413
H  -9.622832646430314  -0.24697079303326575  -0.35255071340391414
C  -7.78334322420877  0.4054431362488083  -1.2739946094893284
H  -8.227832598604154  0.5593756025135779  -2.255955981407469
C  -6.425083875125966  0.657172879061798  -1.0656132012814896
N  -3.6747325087732357  0.9499834840475829  2.1159819906188417
C  -3.8404509201662007  1.9302574990176025  3.0339855880236444
H  -3.9583412881072744  2.9390651123226355  2.6487789116651843
C  -3.852271405478098  1.684783216117079  4.40072322365888
H  -3.982258934335642  2.51764813729777  5.089974134019752
C  -3.6998005556899543  0.3744195743164851  4.859166692130248
H  -3.7150564380375815  0.14672261709979706  5.924131844858165
C  -3.5144738068166776  -0.6387970025131746  3.9245889946520784
H  -3.3754853089094774  -1.6662309058119917  4.253799676166979
C  -3.48973925422997  -0.33060267180164804  2.5622210850468394
N  -3.0862483206827482  -0.7615306608500663  0.260236687359866
C  -2.5879316941634105  -1.549328561009008  -0.7291932407663444
C  -2.3390837931806727  -2.9007723703270276  -0.5240462460623878
H  -1.9354045220362992  -3.508261242598401  -1.33332313702227
C  -2.56775361499276  -3.483547826887854  0.7295505347129887
O  -2.330186363903138  -4.805120948680225  0.8435711109345212
C  -2.969026116737956  -2.650635353758947  1.7776014609873747
H  -3.0871764688203984  -3.0303203584852283  2.7878658315712217
C  -3.1939470987296055  -1.3013591917771432  1.5067711482253316
N  -1.3157081545197187  0.17800241032064035  -2.145519388879899
C  -6.938893903907228e-17  1.1102230246251565e-16  -1.5185104442040462
H  0.6429962720558617  0.8198119132058758  -1.8752474546190099
H  0.41993909160493387  -0.948332148679946  -1.8852046604665902
C  -1.861907952540695  1.5348035975285863  -1.990397434473659
H  -1.9017668295872294  1.8587120723115977  -0.9312980296051109
H  -1.1854261871551481  2.229419654640605  -2.5129339853976167
C  -2.2149406719555054  -0.969030420218414  -2.087483349560582
H  -3.1276199056922755  -0.732715200235876  -2.6487778029626954
H  -1.7249729997266254  -1.78556453010812  -2.6386841989970904
C  -4.255358124365921  2.4136768384065914  -6.557795954425965
C  -2.5222190448533413  -5.411325653239296  2.1396822536958573
H  -4.79816729777349  2.570094764631464  -7.493987689864337
H  -3.4976564742155145  1.6287855977531325  -6.689925690162527
H  -3.7800389053438166  3.3517643752597213  -6.238006277592246
H  -2.292952223863787  -6.471517773314247  2.001969232698479
H  -3.5626582709077175  -5.291493220003603  2.472646491693399
H  -1.8350304281038397  -4.972664406881444  2.876915858816738
C  -4.239712601468409  2.9412138678019835  0.2758693158203789
O  -5.548047007473306  3.354866492056426  0.2729494350493282
O  -3.336282847535395  3.7770454969863154  0.27466376596687114
H  -5.54009084640932  4.339758412497019  0.24780611810003195
