# Supplementary material for: Electronic Effects Drive Selectivity in CO2 Reduction Catalysis by Heptacoordinated Cobalt Complexes
Source: Inorg Chem. 2026 May 21;65(22):12678–92. doi: 10.1021/acs.inorgchem.6c01633 (PMC13250995; doi:10.1021/acs.inorgchem.6c01633)
Supplement: Supplementary file 2 [file ic6c01633_si_002.zip › backup_paper_acscat_Co/Co0MeOLCOOH/doublet/py_det_forward/eps375/EN/SP_BP86.out]

  ========================================================================
                license information 
 Customer : 200000000357083
 ID       : LKO2626211

 License file is VALID, continuing with full version
  ========================================================================

   OpenMP run-time library returned nthreads =  8

 ridft (centipede46) : TURBOMOLE rev. V7-7 compiled 26 Oct 2022 at 08:57:28
 Copyright (C) 2022 TURBOMOLE GmbH, Karlsruhe


    2024-11-15 11:22:57.979 


                                  r i d f t

                        DFT program with RI approximation 
                                for coulomb part 


                                                 
                                 References:     
                                                 
          TURBOMOLE:                             
              R. Ahlrichs, M. Baer, M. Haeser, H. Horn, and
              C. Koelmel
              Electronic structure calculations on workstation
              computers: the program system TURBOMOLE
              Chem. Phys. Lett. 162: 165 (1989)
          Density Functional:                              
              O. Treutler and R. Ahlrichs                      
              Efficient Molecular Numerical Integration Schemes
              J. Chem. Phys. 102: 346 (1995)                   
          Parallel Version:                                
              Performance of parallel TURBOMOLE for Density    
              Functional Calculations                          
              M. v. Arnim and R. Ahlrichs                      
              J. Comp. Chem. 19: 1746 (1998)                   
          RI-J Method:                                     
              Auxiliary Basis Sets to approximate Coulomb      
              Potentials                                       
              Chem. Phys. Lett. 240: 283 (1995)                
              K. Eichkorn, O. Treutler, H. Oehm, M. Haeser     
              and R. Ahlrichs                                  
              Chem. Phys. Lett. 242: 652 (1995)                
                                                           
              Auxiliary Basis Sets for Main Row Atoms and their
              Use to approximate Coulomb Potentials            
              K. Eichkorn, F. Weigend, O. Treutler and         
              R. Ahlrichs                                      
              Theo. Chem. Acc. 97: 119 (1997)                   
                                                           
              Accurate Coulomb-fitting basis sets for H to Rn 
              F. Weigend                                        
              Phys. Chem. Chem. Phys. 8: 1057 (2006)            
                                                           
          Multipole accelerated RI-J (MARI-J):             
              Fast evaluation of the Coulomb potential for     
              electron densities using multipole accelerated   
              resolution of identity approximation             
              M. Sierka, A. Hogekamp and R. Ahlrichs           
              J. Chem. Phys. 118: 9136 (2003)                  
          RI-JK Method:                                     
              A fully direct RI-HF algorithm: Implementation,
              optimised auxiliary basis sets, demonstration of
              accuracy and efficiency                         
              F. Weigend                                      
              Phys. Chem. Chem. Phys. 4: 4285 (2002)           
          Two-component HF and DFT with spin-orbit coupling:  
              Self-consistent treatment of spin-orbit         
              interactions with efficient Hartree-Fock and    
              density functional methods                      
              M. K. Armbruster, F. Weigend, C. van Wüllen and 
              W. Klopper                                      
              Phys. Chem. Chem. Phys. 10: 1748 (2008)         
          Two-component difference density and DIIS algorithm 
              Efficient two-component self-consistent field   
              procedures and gradients: implementation in     
              TURBOMOLE and application to Au20-              
              A. Baldes, F. Weigend                           
              Mol. Phys. 111: 2617 (2013)                     
          Relativistic all-electron 2c calculations           
              An efficient implementation of two-component    
              relativistic exact-decoupling methods for large 
              molecules                                       
              D. Peng, N. Middendorf, F. Weigend, M. Reiher   
              J. Chem. Phys. 138: 184105 (2013)               
          Finite nucleus model and SNSO approximation         
              Efficient implementation of one- and two-       
              component analytical energy gradients in exact  
              two-component theory                            
              Y. J. Franzke, N. Middendorf, F. Weigend        
              J. Chem. Phys. 148: 104110 (2018)               
          Grids for all-electron relativistic methods         
              Error-consistent segmented contracted all-      
              electron relativistic basis sets of double-     
              and triple-zeta quality for NMR shielding       
              constants                                       
              Y. J. Franzke, R. Tress, T. M. Pazdera,         
              F. Weigend                                      
              Phys. Chem. Chem. Phys. 21: 166658 (2019)       
          Seminumerical exchange algorithms                   
              Seminumerical calculation of the Hartree-Fock   
              exchange matirx: Application to two-component   
              procedures and efficient evaluation of local    
              hybrid functionsl                               
               P. Plessow, F. Weigend,                        
              J. Comput. Chem. 33: 810 (2012)                 
          Improved seminumerical algorithms                   
              C. Holzer,                                      
              J. Chem. Phys. 153 (2020), 184115               
                                         


          OpenMP Shared-Memory Parallelization:  8 CPUs.

            By: Christof Holzer and Yannick J. Franzke


              +--------------------------------------------------+
              |      general information about current run       |
              +--------------------------------------------------+

 
 B-P86 functional
 exchange:    LDA + Becke (B88)
 correlation: LDA (VWN) + Perdew (P86)
 A DFT calculation using the RI-J approximation will be carried out.
 Allocatable memory for RI due to $ricore (MB):                   500

   *************************************************************************
   y                                                                        
   *************************************************************************


              +--------------------------------------------------+
              | Atomic coordinate, charge and isotop information |
              +--------------------------------------------------+

                    atomic coordinates            atom    charge  isotop
         -2.19228734   -3.90100869    2.95548668    co    27.000     0
         -2.39972163   -3.37053876    9.86787184    n      7.000     0
         -4.54465206   -2.01781762    9.76682176    c      6.000     0
         -4.33113908   -0.00902193    9.33555300    h      1.000     0
         -6.93614828   -3.04613968   10.18379399    c      6.000     0
         -8.61463401   -1.85950298   10.06904831    h      1.000     0
         -7.10552745   -5.61480906   10.76351415    c      6.000     0
         -8.93362677   -6.49322860   11.12802248    h      1.000     0
         -4.89386570   -7.04259636   10.85305845    c      6.000     0
         -4.95646004   -9.05702854   11.27748754    h      1.000     0
         -2.57348006   -5.86862479   10.35572940    c      6.000     0
          1.00618411   -5.49701091    2.21974449    n      7.000     0
          2.83130106   -5.82551693    3.96696240    c      6.000     0
          5.21421188   -6.73050526    3.33597548    c      6.000     0
          6.61333789   -6.98044988    4.81904350    h      1.000     0
          5.71804178   -7.33826650    0.79965311    c      6.000     0
          7.95208545   -8.19833434   -0.06748647    o      8.000     0
          3.77421355   -7.08746507   -0.98857243    c      6.000     0
          4.12926191   -7.61775473   -2.94341360    h      1.000     0
          1.43938530   -6.16504818   -0.22624992    c      6.000     0
         -2.85121897   -4.94695169   -0.69282519    n      7.000     0
         -4.99101992   -4.64259240   -2.02072742    c      6.000     0
         -6.61492942   -3.89978491   -0.99327955    h      1.000     0
         -5.16273045   -5.22393566   -4.58060504    c      6.000     0
         -6.94360759   -4.94590989   -5.57416880    h      1.000     0
         -3.02414459   -6.15127963   -5.81952026    c      6.000     0
         -3.08677692   -6.61529187   -7.82440781    h      1.000     0
         -0.80014179   -6.47806374   -4.44979631    c      6.000     0
          0.89219280   -7.20299726   -5.36850348    h      1.000     0
         -0.76810073   -5.86654175   -1.88181743    c      6.000     0
         -5.35431920   -2.24385513    3.53207878    n      7.000     0
         -5.87455060    0.24303031    3.24251832    c      6.000     0
         -4.26732530    1.48496890    2.94556203    h      1.000     0
         -8.31566706    1.20177530    3.33246040    c      6.000     0
         -8.61090615    3.22484598    3.10014219    h      1.000     0
        -10.33601048   -0.45292105    3.71383888    c      6.000     0
        -12.27469885    0.23551921    3.77416801    h      1.000     0
         -9.82002738   -3.00923881    4.04068837    c      6.000     0
        -11.35383039   -4.33661872    4.37417873    h      1.000     0
         -7.32275393   -3.86271868    3.97259265    c      6.000     0
         -4.01338730   -6.83640135    4.58363956    n      7.000     0
         -3.15899337   -9.08428047    5.48701123    c      6.000     0
         -4.80441003  -11.05598537    6.03346012    c      6.000     0
         -4.06944036  -12.83524245    6.76329805    h      1.000     0
         -7.41622432  -10.75213592    5.72103586    c      6.000     0
         -8.88656730  -12.76603255    6.23809063    o      8.000     0
         -8.31179085   -8.37358716    5.00313911    c      6.000     0
        -10.32186626   -7.98392734    4.87210437    h      1.000     0
         -6.56084716   -6.47043189    4.49709861    c      6.000     0
          0.93757212   -7.70735912    7.70524621    n      7.000     0
         -0.13228914   -7.37275230   10.24342279    c      6.000     0
          1.30823888   -6.40676872   11.39352352    h      1.000     0
         -0.44467127   -9.26214546   11.05220308    h      1.000     0
          1.98329006   -5.37017589    6.62387841    c      6.000     0
          0.59769845   -3.79983484    6.61222031    h      1.000     0
          3.56939010   -4.76990193    7.83062746    h      1.000     0
         -0.36878950   -9.49581841    6.06424471    c      6.000     0
          0.68812808   -9.67148905    4.28908342    h      1.000     0
         -0.24806132  -11.35586506    6.98557463    h      1.000     0
          9.98771128   -8.47992281    1.72788714    c      6.000     0
        -11.58672969  -12.45777665    5.99903819    c      6.000     0
         11.60038636   -9.15552031    0.62685069    h      1.000     0
          9.48929281   -9.87394410    3.18417983    h      1.000     0
         10.44310977   -6.65347681    2.60610977    h      1.000     0
        -12.39446931  -14.30037621    6.46990787    h      1.000     0
        -12.09379499  -11.93511714    4.05414095    h      1.000     0
        -12.27819673  -11.02157856    7.33082079    h      1.000     0
         -0.47489290   -0.86200708    2.23881466    c      6.000     0
         -0.17451904   -0.19919887   -0.25001266    o      8.000     0
          0.43254338    0.48192136    3.90610869    o      8.000     0
          0.84112541    1.36090460   -0.28168636    h      1.000     0
 
       center of nuclear mass  :   -2.51903212   -5.49451956    3.70190884
       center of nuclear charge:   -2.53483456   -5.54195141    3.73046367

              +--------------------------------------------------+
              |               basis set information              |
              +--------------------------------------------------+

              we will work with the 1s 3p 5d 7f 9g ... basis set
              ...i.e. with spherical basis functions...

   type   atoms  prim   cont   basis
   ---------------------------------------------------------------------------
    co       1     95     48   def2-TZVPD   [6s5p4d1f|17s12p7d1f]
    n        6     52     37   def2-TZVPD   [6s3p3d1f|12s6p3d1f]
    c       31     52     37   def2-TZVPD   [6s3p3d1f|12s6p3d1f]
    h       29     11      9   def2-TZVPD   [3s2p|5s2p]
    o        4     55     40   def2-TZVPD   [6s4p3d1f|12s7p3d1f]
   ---------------------------------------------------------------------------
   total:   71   2558   1838
   ---------------------------------------------------------------------------

   total number of primitive shells          :  111
   total number of contracted shells         :  698
   total number of cartesian basis functions : 2091
   total number of SCF-basis functions       : 1838


 integral neglect threshold       :  0.16E-12
 integral storage threshold THIZE :  0.10E-04
 integral storage threshold THIME :         5

 RI-J AUXILIARY BASIS SET information:

              we will work with the 1s 3p 5d 7f 9g ... basis set
              ...i.e. with spherical basis functions...

   type   atoms  prim   cont   basis
   ---------------------------------------------------------------------------
    co       1    107     89   def2-TZVPD   [8s5p5d2f3g|19s5p5d3f3g]
    n        6     70     49   def2-TZVPD   [6s4p3d1f1g|12s5p4d2f1g]
    c       31     70     49   def2-TZVPD   [6s4p3d1f1g|12s5p4d2f1g]
    h       29     16     11   def2-TZVPD   [3s1p1d|5s2p1d]
    o        4     70     49   def2-TZVPD   [6s4p3d1f1g|12s5p4d2f1g]
   ---------------------------------------------------------------------------
   total:   71   3441   2417
   ---------------------------------------------------------------------------

   total number of primitive shells          :  115
   total number of contracted shells         :  783
   total number of cartesian basis functions : 2967
   total number of SCF-basis functions       : 2417


 symmetry group of the molecule :   c1 

 the group has the following generators :
   c1(z)

    1 symmetry operations found

 there are 1 real representations :   a   

 maximum number of shells which are related by symmetry :  1

 ==============================================================================
                      COSMO switched on
 ==============================================================================
 COSMO stati: segments per atom: H   92 other atoms  162
 COSMO statistics: nps   2504 npspher:   1322
 COSMO surface:
   number of segments: 2504
   area (bohr**2):     1654.812885
   volume (bohr**3):   4364.910819
 COSMO: check number of disjunct cavities:

       ... OK contiguous cavity found
 COSMO ISORAD CAVITY: check number of disjunct cavities:

       ... OK contiguous isorad cavity found
  
           ------------------
           density functional
           ------------------
 B-P86 functional
 exchange:    LDA + Becke (B88)
 correlation: LDA (VWN) + Perdew (P86)
 iterations will be done with small grid
  
 spherical integration : Lebedev's spherical grid
 spherical gridsize    :                     3
    i.e. gridpoints    :                   302
  maximum batchsize    :                   100
 value for diffuse not defined
 radial integration    : Chebyshev 2nd kind (scaling 3)
 radial gridsize       :                     3
 integration cells     :                    71
 partition function    : becke
 partition sharpness   :                     3
  

 biggest AO integral is expected to be    16.578513373

          ------------------------
          nuclear repulsion energy  :   6192.28517644    
          ------------------------

  _________________________________
 |                                 |
 |         DFTD3 V3.1 Rev 0        |
 | S.Grimme, University Bonn       |
 |            June  2014           |
 |   see standalone version        |
 |       dftd3 -h for options      |
 |_________________________________|
 
 Please cite DFT-D3 work done with this code as:
 S. Grimme, J. Antony, S. Ehrlich and H. Krieg,
 J. Chem. Phys, 132 (2010), 154104.
 If used with BJ-damping cite also
 S. Grimme, S. Ehrlich and L. Goerigk,
 J. Comput. Chem. 32 (2011), 1456-1465
 For DFT-D2 the reference is
 S. Grimme, J. Comput. Chem., 27 (2006), 1787-1799
 
C6 coefficients used:
                     2  C6 for element                      1
Z=  1 CN= 0.912     C6(AA)=    3.03
Z=  1 CN= 0.000     C6(AA)=    7.59
                     5  C6 for element                      6
Z=  6 CN= 0.000     C6(AA)=   49.11
Z=  6 CN= 0.987     C6(AA)=   43.25
Z=  6 CN= 1.998     C6(AA)=   29.36
Z=  6 CN= 2.999     C6(AA)=   25.78
Z=  6 CN= 3.984     C6(AA)=   18.21
                     4  C6 for element                      7
Z=  7 CN= 0.000     C6(AA)=   25.27
Z=  7 CN= 0.994     C6(AA)=   22.12
Z=  7 CN= 2.014     C6(AA)=   19.68
Z=  7 CN= 2.990     C6(AA)=   15.58
                     3  C6 for element                      8
Z=  8 CN= 0.000     C6(AA)=   15.51
Z=  8 CN= 0.993     C6(AA)=   12.82
Z=  8 CN= 1.989     C6(AA)=   10.37
                     4  C6 for element                     27
Z= 27 CN= 0.000     C6(AA)=  532.78
Z= 27 CN= 1.715     C6(AA)=  186.55
Z= 27 CN= 2.926     C6(AA)=  148.07
Z= 27 CN= 7.779     C6(AA)=  118.29

#           XYZ [au]              R0(AA) [Ang.]  CN          C6(AA)     C8(AA)   C10(AA) [au]
  1  -2.19229  -3.90101   2.95549   co  0.979  5.124       148.1     13018.4   1402203.0
  2  -2.39972  -3.37054   9.86787   n   0.490  2.149        19.4       428.6     11583.7
  3  -4.54465  -2.01782   9.76682   c   0.561  3.188        25.1       725.7     25710.5
  4  -4.33114  -0.00902   9.33555   h   0.363  1.002         3.1        37.3       553.0
  5  -6.93615  -3.04614  10.18379   c   0.561  3.127        25.4       733.3     25978.7
  6  -8.61463  -1.85950  10.06905   h   0.363  1.002         3.1        37.3       553.0
  7  -7.10553  -5.61481  10.76351   c   0.561  3.142        25.3       731.7     25923.5
  8  -8.93363  -6.49323  11.12802   h   0.363  1.002         3.1        37.3       553.1
  9  -4.89387  -7.04260  10.85306   c   0.561  3.162        25.2       729.3     25838.5
 10  -4.95646  -9.05703  11.27749   h   0.363  1.003         3.1        37.3       553.0
 11  -2.57348  -5.86862  10.35573   c   0.561  3.224        24.9       719.7     25498.8
 12   1.00618  -5.49701   2.21974   n   0.490  3.201        15.6       344.1      9299.2
 13   2.83130  -5.82552   3.96696   c   0.561  3.272        24.5       709.5     25135.8
 14   5.21421  -6.73051   3.33598   c   0.561  3.176        25.2       727.4     25770.7
 15   6.61334  -6.98045   4.81904   h   0.363  1.004         3.1        37.3       552.9
 16   5.71804  -7.33827   0.79965   c   0.561  3.209        25.0       722.4     25595.8
 17   7.95209  -8.19833  -0.06749   o   0.469  2.044        10.4       209.8      5187.4
 18   3.77421  -7.08747  -0.98857   c   0.561  3.183        25.1       726.4     25735.1
 19   4.12926  -7.61775  -2.94341   h   0.363  1.003         3.1        37.3       553.0
 20   1.43939  -6.16505  -0.22625   c   0.561  3.314        24.1       698.4     24744.1
 21  -2.85122  -4.94695  -0.69283   n   0.490  3.057        15.6       344.8      9319.2
 22  -4.99102  -4.64259  -2.02073   c   0.561  3.200        25.0       723.9     25645.7
 23  -6.61493  -3.89978  -0.99328   h   0.363  1.005         3.1        37.3       552.8
 24  -5.16273  -5.22394  -4.58061   c   0.561  3.125        25.4       733.5     25986.5
 25  -6.94361  -4.94591  -5.57417   h   0.363  1.002         3.1        37.3       553.1
 26  -3.02414  -6.15128  -5.81952   c   0.561  3.137        25.3       732.2     25942.7
 27  -3.08678  -6.61529  -7.82441   h   0.363  1.002         3.1        37.3       553.1
 28  -0.80014  -6.47806  -4.44980   c   0.561  3.158        25.2       729.8     25857.9
 29   0.89219  -7.20300  -5.36850   h   0.363  1.003         3.1        37.3       553.0
 30  -0.76810  -5.86654  -1.88182   c   0.561  3.312        24.2       698.8     24759.5
 31  -5.35432  -2.24386   3.53208   n   0.490  3.138        15.6       344.3      9305.4
 32  -5.87455   0.24303   3.24252   c   0.561  3.212        25.0       721.9     25577.9
 33  -4.26733   1.48497   2.94556   h   0.363  1.006         3.1        37.3       552.8
 34  -8.31567   1.20178   3.33246   c   0.561  3.126        25.4       733.4     25982.4
 35  -8.61091   3.22485   3.10014   h   0.363  1.002         3.1        37.3       553.0
 36 -10.33601  -0.45292   3.71384   c   0.561  3.135        25.3       732.5     25950.3
 37 -12.27470   0.23552   3.77417   h   0.363  1.002         3.1        37.3       553.1
 38  -9.82003  -3.00924   4.04069   c   0.561  3.163        25.2       729.1     25832.8
 39 -11.35383  -4.33662   4.37418   h   0.363  1.004         3.1        37.3       552.9
 40  -7.32275  -3.86272   3.97259   c   0.561  3.340        23.9       690.0     24447.9
 41  -4.01339  -6.83640   4.58364   n   0.490  3.089        15.6       344.6      9312.6
 42  -3.15899  -9.08428   5.48701   c   0.561  3.226        24.9       719.4     25486.4
 43  -4.80441 -11.05599   6.03346   c   0.561  3.198        25.0       724.2     25657.9
 44  -4.06944 -12.83524   6.76330   h   0.363  1.003         3.1        37.3       552.9
 45  -7.41622 -10.75214   5.72104   c   0.561  3.208        25.0       722.6     25600.3
 46  -8.88657 -12.76603   6.23809   o   0.469  2.044        10.4       209.8      5187.5
 47  -8.31179  -8.37359   5.00314   c   0.561  3.189        25.1       725.6     25707.6
 48 -10.32187  -7.98393   4.87210   h   0.363  1.005         3.1        37.3       552.8
 49  -6.56085  -6.47043   4.49710   c   0.561  3.334        23.9       692.2     24524.6
 50   0.93757  -7.70736   7.70525   n   0.490  3.106        15.6       344.5      9309.7
 51  -0.13229  -7.37275  10.24342   c   0.561  4.140        18.2       527.7     18696.7
 52   1.30824  -6.40677  11.39352   h   0.363  1.002         3.1        37.3       553.0
 53  -0.44467  -9.26215  11.05220   h   0.363  1.002         3.1        37.3       553.0
 54   1.98329  -5.37018   6.62388   c   0.561  4.172        18.2       527.5     18687.7
 55   0.59770  -3.79983   6.61222   h   0.363  1.015         3.1        37.3       552.1
 56   3.56939  -4.76990   7.83063   h   0.363  1.002         3.1        37.3       553.1
 57  -0.36879  -9.49582   6.06424   c   0.561  4.143        18.2       527.7     18695.8
 58   0.68813  -9.67149   4.28908   h   0.363  1.006         3.1        37.3       552.8
 59  -0.24806 -11.35587   6.98557   h   0.363  1.004         3.1        37.3       552.9
 60   9.98771  -8.47992   1.72789   c   0.561  4.044        18.3       529.0     18742.8
 61 -11.58673 -12.45778   5.99904   c   0.561  4.044        18.3       529.0     18742.3
 62  11.60039  -9.15552   0.62685   h   0.363  0.996         3.1        37.4       553.6
 63   9.48929  -9.87394   3.18418   h   0.363  0.995         3.1        37.4       553.7
 64  10.44311  -6.65348   2.60611   h   0.363  0.995         3.1        37.4       553.7
 65 -12.39447 -14.30038   6.46991   h   0.363  0.996         3.1        37.4       553.6
 66 -12.09379 -11.93512   4.05414   h   0.363  0.995         3.1        37.4       553.7
 67 -12.27820 -11.02158   7.33082   h   0.363  0.995         3.1        37.4       553.7
 68  -0.47489  -0.86201   2.23881   c   0.561  3.040        25.6       740.2     26224.9
 69  -0.17452  -0.19920  -0.25001   o   0.469  2.037        10.4       209.9      5188.1
 70   0.43254   0.48192   3.90611   o   0.469  1.056        12.8       257.6      6368.7
 71   0.84113   1.36090  -0.28169   h   0.363  1.008         3.1        37.3       552.6

molecular C6(AA) [au] =     62969.63

           DFT-D V3(BJ)
 DF b-p                                               
 parameters
 s6       :    1.0000
 s8       :    3.2822
 a1       :    0.3946
 a2       :    4.8516
 k1-k3    :   16.0000    1.3333   -4.0000
 
 Edisp /kcal,au:  -130.9404 -0.20866681

 E6    /kcal :   -48.9270
 E8    /kcal :   -82.0134
 % E8        : 62.63
 nuclear repulsion energy                  =    6192.285176435
  DFT-D3 Energy contribution               =      -0.208666808
 nuclear repulsion + dispersion correction =    6192.076509627


         -----------------
         -S,T+V- integrals
         -----------------

 1e-integrals will be neglected if expon. factor < 0.159826E-13
 
 Difference densities algorithm switched on.
 The maximal number of linear combinations of
 difference densities is  20.

 DIIS switched on: error vector is FDS-SDF
 Max. Iterations for DIIS is     :   4
 DIIS matrix (see manual) 
    Scaling factor of diagonals  :  1.200
    threshold for scaling factor :  0.000

 scf convergence criterion : increment of total energy < .1000000D-07
                  and increment of one-electron energy < .1000000D-04

 MOs are in ASCII format !


    mo occupation :
   irrep   mo's   occupied
    a     1838      158
 
 number of basis functions   :  1838
 number of occupied orbitals :   158
 

 reading orbital data $uhfmo_alpha  from file alpha
 orbital characterization : expanded

 reading orbital data $uhfmo_beta  from file beta
 orbital characterization : expanded
 virtual MOs provided and orthogonalized by Cholesky decomposition
 virtual MOs provided and orthogonalized by Cholesky decomposition

 UHF mode switched on !

 closed shell shift switched on 
 all occupied orbitals are shifted by    0.05000

  
           ------------------------
               RI-J - INFORMATION
           ------------------------
 Contributions to RI integral batches: 
  neglected integral batches:                 73906
  direct contribution:                       161236
  memory contribution:                  8809
 Memory core needed for (P|Q) and Cholesky     45 MByte
 Memory core minimum needed except of (P|Q)     3 MByte
 Total minimum memory core needed (sum)        48 MByte
  
 ****************************************
 Memory allocated for RI-J   394 MByte
 ****************************************
                                            

 DSCF restart information will be dumped onto file alpha


 Starting SCF iterations

          Overall gridpoints after grid construction =         95800

 ITERATION  ENERGY          1e-ENERGY        2e-ENERGY     NORM[dD(SAO)]  TOL
   1  -3202.5634424102    -16713.969377     7319.3294245    0.000D+00 0.159D-12
                            Exc = -312.692124486     Coul =  7632.02154898    
                         Ntotal = 315.00534949      Nspin = 1.0000449406    
                             Na = 158.00269721         Nb = 157.00265227    
                          Ediel =-0.128856787793    
                            current damping = 1.000
 
          max. resid. norm for Fia-block=  5.599D-01 for orbital     94a    beta 
          max. resid. fock norm         =  7.476D+00 for orbital   1155a    beta 

 ITERATION  ENERGY          1e-ENERGY        2e-ENERGY     NORM[dD(SAO)]  TOL
   2  -3209.4873124294    -16658.661115     7257.0972933    0.814D+02 0.152D-12
                            Exc = -311.274751437     Coul =  7568.37204473    
                         Ntotal = 315.00596325      Nspin = 1.0000089130    
                             Na = 158.00298608         Nb = 157.00297717    
                          Ediel =-0.947802926484E-01
                            current damping = 0.950
 
          Norm of current diis error:  6.2996    
          max. resid. norm for Fia-block=  6.888D-01 for orbital    158a    alpha
          max. resid. fock norm         =  1.144D+00 for orbital   1774a    alpha

 ITERATION  ENERGY          1e-ENERGY        2e-ENERGY     NORM[dD(SAO)]  TOL
   3  -3210.5804376455    -16733.677293     7331.0203460    0.443D+02 0.122D-12
                            Exc = -315.031180309     Coul =  7646.05152631    
                         Ntotal = 315.00595552      Nspin =0.99997204424    
                             Na = 158.00296378         Nb = 157.00299174    
                          Ediel =-0.831153177612E-01
                            current damping = 0.900
 
          Norm of current diis error:  4.4317    
          max. resid. norm for Fia-block=  2.340D-01 for orbital    153a    beta 
          max. resid. fock norm         =  3.055D-01 for orbital    159a    beta 

 ITERATION  ENERGY          1e-ENERGY        2e-ENERGY     NORM[dD(SAO)]  TOL
   4  -3211.8642292429    -16698.927757     7294.9870185    0.238D+02 0.902D-13
                            Exc = -314.077250138     Coul =  7609.06426861    
                         Ntotal = 315.00589668      Nspin =0.99998498580    
                             Na = 158.00294083         Nb = 157.00295585    
                          Ediel =-0.857068237432E-01
                            current damping = 0.950
 
          Norm of current diis error:  1.9790    
          max. resid. norm for Fia-block=  9.151D-02 for orbital    154a    alpha
          max. resid. fock norm         =  1.611D-01 for orbital   1821a    alpha

 ITERATION  ENERGY          1e-ENERGY        2e-ENERGY     NORM[dD(SAO)]  TOL
   5  -3212.0629053027    -16711.294260     7307.1548450    0.218D+02 0.777D-13
                            Exc = -314.482767203     Coul =  7621.63761216    
                         Ntotal = 315.00587110      Nspin =0.99997636214    
                             Na = 158.00292373         Nb = 157.00294737    
                          Ediel =-0.809849809604E-01
                            current damping = 1.000
 
          Norm of current diis error:  1.0712    
          max. resid. norm for Fia-block=  4.785D-02 for orbital    154a    beta 
          max. resid. fock norm         =  5.504D-02 for orbital    154a    beta 
          mo-orthogonalization: Cholesky decomposition

 ITERATION  ENERGY          1e-ENERGY        2e-ENERGY     NORM[dD(SAO)]  TOL
   6  -3212.1445921037    -16707.426503     7303.2054011    0.673D+01 0.676D-13
                            Exc = -314.469257133     Coul =  7617.67465825    
                         Ntotal = 315.00585146      Nspin =0.99997115392    
                             Na = 158.00291131         Nb = 157.00294016    
                          Ediel =-0.819932586156E-01
                            current damping = 1.050
 
          Norm of current diis error: 0.54848    
          max. resid. norm for Fia-block=  2.300D-02 for orbital    155a    alpha
          max. resid. fock norm         =  3.743D-02 for orbital   1657a    beta 

 ITERATION  ENERGY          1e-ENERGY        2e-ENERGY     NORM[dD(SAO)]  TOL
   7  -3212.1612442124    -16713.318975     7309.0812207    0.252D+01 0.624D-13
                            Exc = -314.705288493     Coul =  7623.78650920    
                         Ntotal = 315.00577642      Nspin =0.99997033466    
                             Na = 158.00287338         Nb = 157.00290304    
                          Ediel =-0.846032590291E-01
                            current damping = 1.100
 
          Norm of current diis error: 0.35962    
          max. resid. norm for Fia-block=  1.862D-02 for orbital    153a    beta 
          max. resid. fock norm         =  2.681D-02 for orbital    158a    beta 

 ITERATION  ENERGY          1e-ENERGY        2e-ENERGY     NORM[dD(SAO)]  TOL
   8  -3212.1660353522    -16707.231726     7302.9891806    0.213D+01 0.591D-13
                            Exc = -314.550304757     Coul =  7617.53948538    
                         Ntotal = 315.00575064      Nspin =0.99996802947    
                             Na = 158.00285933         Nb = 157.00289131    
                          Ediel =-0.836125661740E-01
                            current damping = 1.150
 
          Norm of current diis error: 0.35722    
          max. resid. norm for Fia-block=  2.024D-02 for orbital    155a    alpha
          max. resid. fock norm         =  2.501D-02 for orbital    158a    alpha

 ITERATION  ENERGY          1e-ENERGY        2e-ENERGY     NORM[dD(SAO)]  TOL
   9  -3212.1723865882    -16711.326059     7307.0771632    0.138D+01 0.564D-13
                            Exc = -314.675923587     Coul =  7621.75308675    
                         Ntotal = 315.00575583      Nspin =0.99996884328    
                             Na = 158.00286234         Nb = 157.00289349    
                          Ediel =-0.830909644847E-01
                            current damping = 1.200
 
          Norm of current diis error: 0.19655    
          max. resid. norm for Fia-block=  7.548D-03 for orbital    153a    beta 
          max. resid. fock norm         =  1.185D-02 for orbital   1831a    beta 

 ITERATION  ENERGY          1e-ENERGY        2e-ENERGY     NORM[dD(SAO)]  TOL
  10  -3212.1751852507    -16710.565301     7306.3136064    0.514D+00 0.549D-13
                            Exc = -314.644459163     Coul =  7620.95806561    
                         Ntotal = 315.00574211      Nspin =0.99996934842    
                             Na = 158.00285573         Nb = 157.00288638    
                          Ediel =-0.842509288656E-01
                            current damping = 1.250
 
          Norm of current diis error: 0.80791E-01
          max. resid. norm for Fia-block=  3.865D-03 for orbital    158a    alpha
          max. resid. fock norm         =  8.371D-03 for orbital   1834a    beta 
          mo-orthogonalization: Cholesky decomposition

 ITERATION  ENERGY          1e-ENERGY        2e-ENERGY     NORM[dD(SAO)]  TOL
  11  -3212.1756637331    -16711.157753     7306.9055794    0.272D+00 0.536D-13
                            Exc = -314.676233424     Coul =  7621.58181285    
                         Ntotal = 315.00572026      Nspin =0.99996951590    
                             Na = 158.00284489         Nb = 157.00287537    
                          Ediel =-0.847859523458E-01
                            current damping = 1.300
 
          Norm of current diis error: 0.43357E-01
          max. resid. norm for Fia-block=  2.413D-03 for orbital    158a    alpha
          max. resid. fock norm         =  3.540D-03 for orbital   1834a    beta 

 ITERATION  ENERGY          1e-ENERGY        2e-ENERGY     NORM[dD(SAO)]  TOL
  12  -3212.1758373807    -16710.821089     7306.5687420    0.117D+00 0.524D-13
                            Exc = -314.667613935     Coul =  7621.23635592    
                         Ntotal = 315.00572083      Nspin =0.99996998468    
                             Na = 158.00284541         Nb = 157.00287542    
                          Ediel =-0.847422776907E-01
                            current damping = 1.350
 
          Norm of current diis error: 0.34978E-01
          max. resid. norm for Fia-block=  2.716D-03 for orbital    154a    alpha
          max. resid. fock norm         =  3.936D-03 for orbital    155a    alpha

 ITERATION  ENERGY          1e-ENERGY        2e-ENERGY     NORM[dD(SAO)]  TOL
  13  -3212.1758521534    -16711.602807     7307.3504449    0.530D-01 0.512D-13
                            Exc = -314.685274164     Coul =  7622.03571910    
                         Ntotal = 315.00572242      Nspin =0.99997042176    
                             Na = 158.00284642         Nb = 157.00287600    
                          Ediel =-0.849382209946E-01
                            current damping = 1.400
 
          Norm of current diis error: 0.39735E-01
          max. resid. norm for Fia-block=  1.899D-03 for orbital    158a    alpha
          max. resid. fock norm         =  2.171D-03 for orbital    158a    alpha

 ITERATION  ENERGY          1e-ENERGY        2e-ENERGY     NORM[dD(SAO)]  TOL
  14  -3212.1759854350    -16711.212240     7306.9597445    0.293D-01 0.499D-13
                            Exc = -314.673759621     Coul =  7621.63350409    
                         Ntotal = 315.00572021      Nspin =0.99997063811    
                             Na = 158.00284542         Nb = 157.00287478    
                          Ediel =-0.849709874864E-01
                            current damping = 1.450
 
          Norm of current diis error: 0.12659E-01
          max. resid. norm for Fia-block=  1.085D-03 for orbital    158a    alpha
          max. resid. fock norm         =  1.204D-03 for orbital   1830a    beta 

 ITERATION  ENERGY          1e-ENERGY        2e-ENERGY     NORM[dD(SAO)]  TOL
  15  -3212.1760122029    -16711.146631     7306.8941092    0.179D-01 0.486D-13
                            Exc = -314.674921747     Coul =  7621.56903097    
                         Ntotal = 315.00571808      Nspin =0.99997085144    
                             Na = 158.00284447         Nb = 157.00287361    
                          Ediel =-0.849780799116E-01
                            current damping = 1.300
 
          Norm of current diis error: 0.65234E-02
          max. resid. norm for Fia-block=  8.535D-04 for orbital    158a    alpha
          max. resid. fock norm         =  9.438D-04 for orbital    158a    alpha
          mo-orthogonalization: Cholesky decomposition

 ITERATION  ENERGY          1e-ENERGY        2e-ENERGY     NORM[dD(SAO)]  TOL
  16  -3212.1760254691    -16711.106444     7306.8539087    0.143D-01 0.467D-13
                            Exc = -314.673305600     Coul =  7621.52721434    
                         Ntotal = 315.00571797      Nspin =0.99997108882    
                             Na = 158.00284453         Nb = 157.00287344    
                          Ediel =-0.850107766270E-01
                            current damping = 1.150
 
          Norm of current diis error: 0.64072E-02
          max. resid. norm for Fia-block=  6.409D-04 for orbital    157a    beta 
          max. resid. fock norm         =  7.308D-04 for orbital    160a    beta 

 ITERATION  ENERGY          1e-ENERGY        2e-ENERGY     NORM[dD(SAO)]  TOL
  17  -3212.1760351243    -16711.147266     7306.8947212    0.912D-02 0.449D-13
                            Exc = -314.674359778     Coul =  7621.56908098    
                         Ntotal = 315.00571778      Nspin =0.99997131118    
                             Na = 158.00284455         Nb = 157.00287323    
                          Ediel =-0.850328619129E-01
                            current damping = 1.200
 
          Norm of current diis error: 0.31713E-02
          max. resid. norm for Fia-block=  5.959D-04 for orbital    157a    beta 
          max. resid. fock norm         =  6.360D-04 for orbital    160a    beta 

 ITERATION  ENERGY          1e-ENERGY        2e-ENERGY     NORM[dD(SAO)]  TOL
  18  -3212.1760406680    -16711.155857     7306.9033071    0.816D-02 0.428D-13
                            Exc = -314.674650594     Coul =  7621.57795770    
                         Ntotal = 315.00571806      Nspin =0.99997147025    
                             Na = 158.00284477         Nb = 157.00287330    
                          Ediel =-0.850438525903E-01
                            current damping = 1.050
 
          Norm of current diis error: 0.22462E-02
          max. resid. norm for Fia-block=  4.613D-04 for orbital    157a    beta 
          max. resid. fock norm         =  4.703D-04 for orbital    157a    beta 

 ITERATION  ENERGY          1e-ENERGY        2e-ENERGY     NORM[dD(SAO)]  TOL
  19  -3212.1760439363    -16711.122565     7306.8700112    0.405D-02 0.410D-13
                            Exc = -314.673810131     Coul =  7621.54382135    
                         Ntotal = 315.00571784      Nspin =0.99997162193    
                             Na = 158.00284473         Nb = 157.00287311    
                          Ediel =-0.850494370110E-01
                            current damping = 1.100
 
          Norm of current diis error: 0.27022E-02
          max. resid. norm for Fia-block=  3.801D-04 for orbital    157a    beta 
          max. resid. fock norm         =  3.901D-04 for orbital    157a    beta 

 ITERATION  ENERGY          1e-ENERGY        2e-ENERGY     NORM[dD(SAO)]  TOL
  20  -3212.1760462040    -16711.141971     7306.8894152    0.367D-02 0.396D-13
                            Exc = -314.674094480     Coul =  7621.56350969    
                         Ntotal = 315.00571808      Nspin =0.99997174779    
                             Na = 158.00284491         Nb = 157.00287317    
                          Ediel =-0.850573310550E-01
                            current damping = 1.150
 
          Norm of current diis error: 0.14520E-02
          max. resid. norm for Fia-block=  3.151D-04 for orbital    157a    beta 
          max. resid. fock norm         =  3.233D-04 for orbital    157a    beta 
          mo-orthogonalization: Cholesky decomposition

 ITERATION  ENERGY          1e-ENERGY        2e-ENERGY     NORM[dD(SAO)]  TOL
  21  -3212.1760473717    -16711.152921     7306.9003643    0.132D-02 0.384D-13
                            Exc = -314.674607258     Coul =  7621.57497155    
                         Ntotal = 315.00571820      Nspin =0.99997183847    
                             Na = 158.00284502         Nb = 157.00287318    
                          Ediel =-0.850561749049E-01
                            current damping = 1.000
 
          Norm of current diis error: 0.14999E-02
          max. resid. norm for Fia-block=  2.461D-04 for orbital    157a    beta 
          max. resid. fock norm         =  2.494D-04 for orbital    157a    beta 

 ITERATION  ENERGY          1e-ENERGY        2e-ENERGY     NORM[dD(SAO)]  TOL
  22  -3212.1760482272    -16711.136361     7306.8838028    0.132D-02 0.159D-12
                            Exc = -314.674038609     Coul =  7621.55784145    
                         Ntotal = 315.00571839      Nspin =0.99997192314    
                             Na = 158.00284516         Nb = 157.00287323    
                          Ediel =-0.850546614703E-01
                            current damping = 1.050
 
          Norm of current diis error: 0.11579E-02
          max. resid. norm for Fia-block=  1.863D-04 for orbital    157a    beta 
          max. resid. fock norm         =  1.897D-04 for orbital    157a    beta 

 ITERATION  ENERGY          1e-ENERGY        2e-ENERGY     NORM[dD(SAO)]  TOL
  23  -3212.1760487326    -16711.137857     7306.8852984    0.279D-01 0.101D-12
                            Exc = -314.674054591     Coul =  7621.55935300    
                         Ntotal = 315.00571835      Nspin =0.99997198724    
                             Na = 158.00284517         Nb = 157.00287318    
                          Ediel =-0.850572582543E-01
                            current damping = 1.100
 
          Norm of current diis error: 0.88556E-03
          max. resid. norm for Fia-block=  1.793D-04 for orbital    157a    beta 
          max. resid. fock norm         =  1.854D-04 for orbital    157a    beta 

 ITERATION  ENERGY          1e-ENERGY        2e-ENERGY     NORM[dD(SAO)]  TOL
  24  -3212.1760490794    -16711.151814     7306.8992554    0.103D-01 0.683D-13
                            Exc = -314.674348966     Coul =  7621.57360441    
                         Ntotal = 315.00571852      Nspin =0.99997202971    
                             Na = 158.00284527         Nb = 157.00287324    
                          Ediel =-0.850584701543E-01
                            current damping = 0.950
 
          Norm of current diis error: 0.74974E-03
          max. resid. norm for Fia-block=  1.176D-04 for orbital    157a    beta 
          max. resid. fock norm         =  1.188D-04 for orbital    157a    beta 

 ITERATION  ENERGY          1e-ENERGY        2e-ENERGY     NORM[dD(SAO)]  TOL
  25  -3212.1760493003    -16711.141903     7306.8893438    0.467D-02 0.589D-13
                            Exc = -314.674168534     Coul =  7621.56351230    
                         Ntotal = 315.00571851      Nspin =0.99997207009    
                             Na = 158.00284529         Nb = 157.00287322    
                          Ediel =-0.850556087357E-01
                            current damping = 1.000
 
          Norm of current diis error: 0.42471E-03
          max. resid. norm for Fia-block=  1.167D-04 for orbital    157a    beta 
          max. resid. fock norm         =  1.194D-04 for orbital    157a    beta 
          mo-orthogonalization: Cholesky decomposition

 ITERATION  ENERGY          1e-ENERGY        2e-ENERGY     NORM[dD(SAO)]  TOL
  26  -3212.1760494397    -16711.139033     7306.8864738    0.537D-02 0.518D-13
                            Exc = -314.674052127     Coul =  7621.56052594    
                         Ntotal = 315.00571857      Nspin =0.99997209555    
                             Na = 158.00284533         Nb = 157.00287324    
                          Ediel =-0.850552830755E-01
                            current damping = 0.850
 
          Norm of current diis error: 0.55643E-03
          max. resid. norm for Fia-block=  9.153D-05 for orbital    157a    beta 
          max. resid. fock norm         =  9.396D-05 for orbital    157a    beta 

 ITERATION  ENERGY          1e-ENERGY        2e-ENERGY     NORM[dD(SAO)]  TOL
  27  -3212.1760495507    -16711.143142     7306.8905831    0.318D-02 0.479D-13
                            Exc = -314.674200403     Coul =  7621.56478354    
                         Ntotal = 315.00571857      Nspin =0.99997211746    
                             Na = 158.00284534         Nb = 157.00287323    
                          Ediel =-0.850553690716E-01
                            current damping = 0.900
 
          Norm of current diis error: 0.29002E-03
          max. resid. norm for Fia-block=  6.985D-05 for orbital    157a    beta 
          max. resid. fock norm         =  7.095D-05 for orbital    157a    beta 

 ITERATION  ENERGY          1e-ENERGY        2e-ENERGY     NORM[dD(SAO)]  TOL
  28  -3212.1760496106    -16711.143181     7306.8906217    0.163D-02 0.453D-13
                            Exc = -314.674172725     Coul =  7621.56479443    
                         Ntotal = 315.00571866      Nspin =0.99997213397    
                             Na = 158.00284539         Nb = 157.00287326    
                          Ediel =-0.850537794968E-01
                            current damping = 0.750
 
          Norm of current diis error: 0.23657E-03
          max. resid. norm for Fia-block=  6.495D-05 for orbital    157a    beta 
          max. resid. fock norm         =  6.678D-05 for orbital    157a    beta 

 ITERATION  ENERGY          1e-ENERGY        2e-ENERGY     NORM[dD(SAO)]  TOL
  29  -3212.1760496552    -16711.140960     7306.8884006    0.108D-01 0.455D-13
                            Exc = -314.674118863     Coul =  7621.56251948    
                         Ntotal = 315.00571865      Nspin =0.99997214394    
                             Na = 158.00284540         Nb = 157.00287325    
                          Ediel =-0.850535621559E-01
                            current damping = 0.800
 
          Norm of current diis error: 0.21595E-03
          max. resid. norm for Fia-block=  4.932D-05 for orbital    157a    beta 
          max. resid. fock norm         =  5.057D-05 for orbital    157a    beta 

 ITERATION  ENERGY          1e-ENERGY        2e-ENERGY     NORM[dD(SAO)]  TOL
  30  -3212.1760496827    -16711.144344     7306.8917842    0.886D-03 0.444D-13
                            Exc = -314.674196008     Coul =  7621.56598023    
                         Ntotal = 315.00571867      Nspin =0.99997215179    
                             Na = 158.00284541         Nb = 157.00287326    
                          Ediel =-0.850537106774E-01
                            current damping = 0.850
 
          Norm of current diis error: 0.16837E-03
          max. resid. norm for Fia-block=  3.455D-05 for orbital    157a    beta 
          max. resid. fock norm         =  3.504D-05 for orbital    157a    beta 
          mo-orthogonalization: Cholesky decomposition

 ITERATION  ENERGY          1e-ENERGY        2e-ENERGY     NORM[dD(SAO)]  TOL
  31  -3212.1760496965    -16711.143484     7306.8909243    0.842D-03 0.438D-13
                            Exc = -314.674195792     Coul =  7621.56512011    
                         Ntotal = 315.00571868      Nspin =0.99997215846    
                             Na = 158.00284542         Nb = 157.00287326    
                          Ediel =-0.850529598834E-01
                            current damping = 0.900
 
          Norm of current diis error: 0.13269E-03
          max. resid. norm for Fia-block=  2.618D-05 for orbital    157a    beta 
          max. resid. fock norm         =  2.645D-05 for orbital    157a    beta 

 ITERATION  ENERGY          1e-ENERGY        2e-ENERGY     NORM[dD(SAO)]  TOL
  32  -3212.1760497035    -16711.141637     7306.8890775    0.436D-03 0.433D-13
                            Exc = -314.674127708     Coul =  7621.56320518    
                         Ntotal = 315.00571869      Nspin =0.99997216408    
                             Na = 158.00284543         Nb = 157.00287326    
                          Ediel =-0.850523807777E-01
                            current damping = 0.750
 
          Norm of current diis error: 0.12813E-03
          max. resid. norm for Fia-block=  2.515D-05 for orbital    157a    beta 
          max. resid. fock norm         =  2.597D-05 for orbital    157a    beta 

 ITERATION  ENERGY          1e-ENERGY        2e-ENERGY     NORM[dD(SAO)]  TOL
  33  -3212.1760497113    -16711.142121     7306.8895614    0.834D-03 0.424D-13
                            Exc = -314.674145499     Coul =  7621.56370691    
                         Ntotal = 315.00571869      Nspin =0.99997216638    
                             Na = 158.00284543         Nb = 157.00287326    
                          Ediel =-0.850525109716E-01
                            current damping = 0.800
 
          Norm of current diis error: 0.77031E-04
          max. resid. norm for Fia-block=  1.625D-05 for orbital    157a    beta 
          max. resid. fock norm         =  1.648D-05 for orbital    157a    beta 

 ITERATION  ENERGY          1e-ENERGY        2e-ENERGY     NORM[dD(SAO)]  TOL
  34  -3212.1760497165    -16711.143135     7306.8905752    0.686D-03 0.402D-13
                            Exc = -314.674170401     Coul =  7621.56474563    
                         Ntotal = 315.00571871      Nspin =0.99997216946    
                             Na = 158.00284544         Nb = 157.00287327    
                          Ediel =-0.850520853225E-01
                            current damping = 0.650
 
          Norm of current diis error: 0.67490E-04
          max. resid. norm for Fia-block=  1.498D-05 for orbital    157a    beta 
          max. resid. fock norm         =  1.538D-05 for orbital    157a    beta 

 ITERATION  ENERGY          1e-ENERGY        2e-ENERGY     NORM[dD(SAO)]  TOL
  35  -3212.1760497189    -16711.142469     7306.8899097    0.263D-02 0.393D-13
                            Exc = -314.674157902     Coul =  7621.56406760    
                         Ntotal = 315.00571870      Nspin =0.99997217053    
                             Na = 158.00284544         Nb = 157.00287327    
                          Ediel =-0.850519704021E-01
                            current damping = 0.700
 
          Norm of current diis error: 0.39294E-04
          max. resid. norm for Fia-block=  1.162D-05 for orbital    157a    beta 
          max. resid. fock norm         =  1.249D-05 for orbital    786a    alpha
          mo-orthogonalization: Cholesky decomposition

 ITERATION  ENERGY          1e-ENERGY        2e-ENERGY     NORM[dD(SAO)]  TOL
  36  -3212.1760497180    -16711.142317     7306.8897574    0.929D-03 0.405D-13
                            Exc = -314.674144157     Coul =  7621.56390160    
                         Ntotal = 315.00571871      Nspin =0.99997217140    
                             Na = 158.00284544         Nb = 157.00287327    
                          Ediel =-0.850519320333E-01
                            current damping = 0.550
 
          Norm of current diis error: 0.53031E-04
          max. resid. norm for Fia-block=  9.261D-06 for orbital    157a    beta 
          max. resid. fock norm         =  1.279D-05 for orbital    828a    alpha

 ITERATION  ENERGY          1e-ENERGY        2e-ENERGY     NORM[dD(SAO)]  TOL
  37  -3212.1760497181    -16711.142770     7306.8902103    0.115D-01 0.455D-13
                            Exc = -314.674158342     Coul =  7621.56436866    
                         Ntotal = 315.00571871      Nspin =0.99997217190    
                             Na = 158.00284544         Nb = 157.00287327    
                          Ediel =-0.850519584325E-01
                            current damping = 0.600
 
          Norm of current diis error: 0.30924E-04
          max. resid. norm for Fia-block=  5.253D-06 for orbital    157a    beta 
          max. resid. fock norm         =  1.008D-05 for orbital    807a    alpha

 ITERATION  ENERGY          1e-ENERGY        2e-ENERGY     NORM[dD(SAO)]  TOL
  38  -3212.1760497199    -16711.142587     7306.8900280    0.748D-03 0.444D-13
                            Exc = -314.674156412     Coul =  7621.56418446    
                         Ntotal = 315.00571871      Nspin =0.99997217308    
                             Na = 158.00284544         Nb = 157.00287327    
                          Ediel =-0.850516516760E-01
                            current damping = 0.650
 
          Norm of current diis error: 0.19803E-04
          max. resid. norm for Fia-block=  5.619D-06 for orbital    157a    beta 
          max. resid. fock norm         =  1.135D-05 for orbital    801a    beta 

 ITERATION  ENERGY          1e-ENERGY        2e-ENERGY     NORM[dD(SAO)]  TOL
  39  -3212.1760497203    -16711.142287     7306.8897276    0.195D-02 0.454D-13
                            Exc = -314.674150686     Coul =  7621.56387825    
                         Ntotal = 315.00571871      Nspin =0.99997217292    
                             Na = 158.00284544         Nb = 157.00287327    
                          Ediel =-0.850516574623E-01
                            current damping = 0.500
 
          Norm of current diis error: 0.27937E-04
          max. resid. norm for Fia-block=  3.756D-06 for orbital    157a    beta 
          max. resid. fock norm         =  6.032D-06 for orbital    786a    alpha

 ITERATION  ENERGY          1e-ENERGY        2e-ENERGY     NORM[dD(SAO)]  TOL
  40  -3212.1760497221    -16711.142508     7306.8899484    0.790D-03 0.454D-13
                            Exc = -314.674154570     Coul =  7621.56410295    
                         Ntotal = 315.00571871      Nspin =0.99997217322    
                             Na = 158.00284544         Nb = 157.00287327    
                          Ediel =-0.850515870876E-01
                            current damping = 0.550
 
          Norm of current diis error: 0.11423E-04
          max. resid. norm for Fia-block=  4.185D-06 for orbital    157a    beta 
          max. resid. fock norm         =  1.414D-05 for orbital    786a    alpha
          mo-orthogonalization: Cholesky decomposition

 ITERATION  ENERGY          1e-ENERGY        2e-ENERGY     NORM[dD(SAO)]  TOL
  41  -3212.1760497200    -16711.142756     7306.8901971    0.373D-02 0.455D-13
                            Exc = -314.674162346     Coul =  7621.56435941    
                         Ntotal = 315.00571871      Nspin =0.99997217256    
                             Na = 158.00284544         Nb = 157.00287327    
                          Ediel =-0.850515931857E-01
                            current damping = 0.400
 
          Norm of current diis error: 0.19957E-04
          max. resid. norm for Fia-block=  2.211D-06 for orbital    157a    beta 
          max. resid. fock norm         =  3.399D-06 for orbital    786a    alpha

 ITERATION  ENERGY          1e-ENERGY        2e-ENERGY     NORM[dD(SAO)]  TOL
  42  -3212.1760497196    -16711.142591     7306.8900315    0.468D-03 0.455D-13
                            Exc = -314.674157463     Coul =  7621.56418892    
                         Ntotal = 315.00571871      Nspin =0.99997217275    
                             Na = 158.00284544         Nb = 157.00287327    
                          Ediel =-0.850514934054E-01
                            current damping = 0.450
 
          Norm of current diis error: 0.91798E-05
          max. resid. norm for Fia-block=  1.206D-06 for orbital    157a    beta 
          max. resid. fock norm         =  5.220D-06 for orbital    801a    beta 

 ITERATION  ENERGY          1e-ENERGY        2e-ENERGY     NORM[dD(SAO)]  TOL
  43  -3212.1760497215    -16711.142488     7306.8899288    0.468D-03 0.159D-12
                            Exc = -314.674153781     Coul =  7621.56408262    
                         Ntotal = 315.00571871      Nspin =0.99997217313    
                             Na = 158.00284544         Nb = 157.00287327    
                          Ediel =-0.850514997198E-01
                            current damping = 0.300
 
          Norm of current diis error: 0.84982E-05
          max. resid. norm for Fia-block=  1.784D-06 for orbital    157a    beta 
          max. resid. fock norm         =  2.244D-05 for orbital    801a    alpha

 ENERGY CONVERGED !

          Overall gridpoints after grid construction =        346896

 ITERATION  ENERGY          1e-ENERGY        2e-ENERGY     NORM[dD(SAO)]  TOL
  44  -3212.1747024707    -16711.142515     7306.8913034    0.971D-02 0.101D-12
                            Exc = -314.672807363     Coul =  7621.56411073    
                         Ntotal = 315.00035401      Nspin = 1.0000047884    
                             Na = 158.00017940         Nb = 157.00017461    
                          Ediel =-0.850514691238E-01
                            current damping = 0.350
 
          Norm of current diis error: 0.52301E-05
          max. resid. norm for Fia-block=  7.512D-07 for orbital    157a    beta 
          max. resid. fock norm         =  6.386D-06 for orbital    797a    alpha

 End of SCF iterations

   convergence criteria satisfied after    44 iterations


   *************************************************************************
   y                                                                        
   *************************************************************************


                  ------------------------------------------ 
                 |  total energy      =  -3212.17470247065  |
                  ------------------------------------------ 
                 :  kinetic energy    =   3201.01275673587  :
                 :  potential energy  =  -6413.18745920652  :
                 :  virial theorem    =      1.99652511250  :
                 :  wavefunction norm =      1.00000000000  :
                  .......................................... 


 <geterg> : there is no data group $energy 


 <skperg> : $end is missing 


 orbitals $uhfmo_beta  will be written to file beta

 orbitals $uhfmo_alpha  will be written to file alpha
 
 alpha: 

    irrep                154a        155a        156a        157a        158a   
 eigenvalues H         -0.20604    -0.19743    -0.18999    -0.18675    -0.16332
            eV          -5.6068     -5.3723     -5.1699     -5.0816     -4.4443
 occupation              1.0000      1.0000      1.0000      1.0000      1.0000

    irrep                159a        160a        161a        162a        163a   
 eigenvalues H         -0.11380    -0.11032    -0.08975    -0.08543    -0.08009
            eV          -3.0968     -3.0020     -2.4423     -2.3246     -2.1794
 
 beta:  

    irrep                153a        154a        155a        156a        157a   
 eigenvalues H         -0.21591    -0.18861    -0.18763    -0.17999    -0.17434
            eV          -5.8752     -5.1324     -5.1058     -4.8979     -4.7440
 occupation              1.0000      1.0000      1.0000      1.0000      1.0000

    irrep                158a        159a        160a        161a        162a   
 eigenvalues H         -0.11893    -0.10954    -0.09600    -0.08803    -0.08227
            eV          -3.2362     -2.9807     -2.6124     -2.3955     -2.2386
 
 ==============================================================================
                                  COSMO RESULTS
 ==============================================================================
  PARAMETER:
    dx [A]:      0.300
    bas. grd. points:  18816
    nspa:       162
    nsph:        92
    nps:       2229
    npspher:      0
    disex:   10.0000    
    disex2:  3914.43    
    rsolv [A]: 1.3000
    routf:     0.8500
    phsran:    0.0    
    ampran:   0.10E-04
    cavity:  closed
    epsilon: infinity
    refind:     1.300
    fepsi:      1.0000000
  CAVITY VOLUME/AREA [a.u.]:
    surface: V1.0, A matrix: V1.0
    area:  1682.70
    volume:  4411.73
  SCREENING CHARGE:
    cosmo      :  -1.043364
    correction :   0.042570
    total      :  -1.000795
  ENERGIES [a.u.]:
    Total energy            =   -3212.1747024706542
    Total energy + OC corr. =    -3212.1710218741
    Dielectric energy       =       -0.0850514691
    Diel. energy + OC corr. =       -0.0813708725
  ELEMENT RADIUS [A]: ATOM LIST
    co 2.00: 1
    n  1.83: 2,12,21,31,41,50
    c  2.00: 3,5,7,9,11,13,14,16,18,20,22,24,26,28,30,32,34,36,38,40,42,43,45,
             47,49,51,54,57,60,61,68
    h  1.30: 4,6,8,10,15,19,23,25,27,29,33,35,37,39,44,48,52,53,55,56,58,59,
             62-67,71
    o  1.72: 17,46,69,70
   ATOM; AV. RADIUS; DEVIATION; MAX. RADIUS; MIN. RADIUS - values in A
    2 n    1.88   0.05   2.12   1.83
    3 c    2.08   0.08   2.51   2.00
    4 h    1.34   0.04   1.48   1.30
    5 c    2.07   0.07   2.37   2.00
    6 h    1.34   0.04   1.47   1.30
    7 c    2.09   0.09   2.55   2.00
    8 h    1.33   0.03   1.47   1.30
    9 c    2.08   0.08   2.40   2.00
   10 h    1.34   0.04   1.44   1.30
   11 c    2.06   0.06   2.15   2.00
   13 c    2.16   0.16   2.30   2.06
   14 c    2.10   0.10   2.31   2.00
   15 h    1.33   0.03   1.41   1.30
   16 c    2.06   0.06   2.28   2.00
   17 o    1.75   0.03   1.82   1.72
   18 c    2.06   0.06   2.29   2.00
   19 h    1.33   0.03   1.41   1.30
   20 c    2.21   0.21   2.42   2.05
   21 n    2.14   0.31   2.24   2.01
   22 c    2.13   0.13   2.34   2.00
   23 h    1.42   0.12   1.52   1.35
   24 c    2.04   0.04   2.15   2.00
   25 h    1.31   0.01   1.33   1.30
   26 c    2.04   0.04   2.18   2.00
   27 h    1.31   0.01   1.34   1.30
   28 c    2.05   0.05   2.24   2.00
   29 h    1.33   0.03   1.40   1.30
   30 c    2.17   0.17   2.44   2.03
   32 c    2.11   0.11   2.32   2.00
   33 h    1.35   0.05   1.45   1.30
   34 c    2.05   0.05   2.35   2.00
   35 h    1.31   0.01   1.34   1.30
   36 c    2.05   0.05   2.33   2.00
   37 h    1.31   0.01   1.33   1.30
   38 c    2.09   0.09   2.30   2.00
   39 h    1.33   0.03   1.41   1.30
   40 c    2.27   0.27   2.31   2.20
   41 n    2.27   0.44   2.29   2.26
   42 c    2.15   0.15   2.42   2.03
   43 c    2.08   0.08   2.30   2.00
   44 h    1.32   0.02   1.38   1.30
   45 c    2.12   0.12   2.49   2.00
   46 o    1.74   0.02   1.83   1.72
   47 c    2.12   0.12   2.47   2.00
   48 h    1.37   0.07   1.45   1.31
   49 c    2.32   0.32   2.46   2.21
   50 n    1.88   0.05   2.00   1.83
   51 c    2.07   0.07   2.48   2.00
   52 h    1.32   0.02   1.40   1.30
   53 h    1.34   0.04   1.51   1.30
   54 c    2.13   0.13   2.30   2.02
   55 h    1.51   0.21   1.54   1.47
   56 h    1.33   0.03   1.41   1.30
   57 c    2.09   0.09   2.34   2.00
   58 h    1.39   0.09   1.50   1.31
   59 h    1.33   0.03   1.43   1.30
   60 c    2.04   0.04   2.25   2.00
   61 c    2.04   0.04   2.62   2.00
   62 h    1.31   0.01   1.33   1.30
   63 h    1.33   0.03   1.44   1.30
   64 h    1.32   0.02   1.39   1.30
   65 h    1.31   0.01   1.34   1.30
   66 h    1.32   0.02   1.43   1.30
   67 h    1.33   0.03   1.48   1.30
   68 c    2.16   0.16   2.32   2.04
   69 o    1.79   0.07   2.03   1.72
   70 o    1.77   0.05   2.00   1.72
   71 h    1.31   0.01   1.41   1.30
 ==============================================================================

                                             _ _ _ 
  IRREP     alpha occ.     beta occ.      tr(D*D-D)


 a        158.00000000   157.00000000    -0.25734102

   -------------------------------------------------

   sum    158.00000000   157.00000000    -0.25734102

 <S*S>     0.76468203

 
 
 
 ==============================================================================
                           electrostatic moments
 ==============================================================================

 reference point for electrostatic moments:    0.00000   0.00000   0.00000

 
              nuc           elec       ->  total
 ------------------------------------------------------------------------------
                          charge      
 ------------------------------------------------------------------------------
         316.000000    -315.000000       1.000000
 a-b                                     1.000000
 
 ------------------------------------------------------------------------------
                       dipole moment  
 ------------------------------------------------------------------------------
   x    -801.007722     795.760624      -5.247098
   y   -1751.256644    1743.392212      -7.864433
   z    1178.826519   -1176.873768       1.952751
 
   | dipole moment | =     9.6537 a.u. =    24.5373 debye 
 
 ------------------------------------------------------------------------------
                     quadrupole moment
 ------------------------------------------------------------------------------
  xx    9919.332631   -9998.996273     -79.663643
  yy   13442.493956  -13550.960545    -108.466589
  zz    9861.773315  -10015.962748    -154.189433
  xy    4070.382175   -4048.304306      22.077869
  xz   -4738.449648    4712.673183     -25.776465
  yz   -7055.736535    7026.452648     -29.283888
 
     1/3  trace=    -114.106555
     anisotropy=     101.318085


 ==============================================================================
                  LOEWDIN POPULATION ANALYSIS (CAO-BASIS) 
 ==============================================================================
 
       values displayed are larger than   0.000000
 
 
 atomic populations from total density:
 
 atom      charge    n(s)      n(p)      n(d)      n(f)      n(g)
     1co     0.76552   4.40377   8.95458   9.53329   3.34284
     2n      0.16215   2.27762   1.41880   1.20530   1.93613
     3c     -0.61362   2.21976   1.12285   1.31475   1.95626
     4h      0.54098   0.37072   0.08830
     5c     -0.46330   2.20604   1.14350   1.15282   1.96093
     6h      0.52017   0.38847   0.09136
     7c     -0.44994   2.20831   1.13066   1.17269   1.93829
     8h      0.53298   0.38050   0.08651
     9c     -0.49878   2.20909   1.12508   1.20336   1.96124
    10h      0.55268   0.35566   0.09166
    11c     -0.34947   2.17635   1.04467   1.33124   1.79723
    12n      0.09307   2.24969   1.37759   1.30961   1.97005
    13c     -0.29090   2.16834   1.03353   1.31460   1.77444
    14c     -0.37537   2.19243   1.11991   1.09759   1.96544
    15h      0.52851   0.37127   0.10022
    16c     -0.31503   2.16646   1.03200   1.32138   1.79519
    17o      0.11888   2.36197   1.94207   1.38114   2.19594
    18c     -0.37604   2.19905   1.12135   1.08898   1.96666
    19h      0.55694   0.35150   0.09156
    20c     -0.20607   2.15906   1.02598   1.21888   1.80215
    21n      0.10066   2.26706   1.38279   1.31331   1.93618
    22c     -0.48617   2.20647   1.11247   1.22574   1.94150
    23h      0.51844   0.38228   0.09928
    24c     -0.44099   2.20993   1.15235   1.12744   1.95127
    25h      0.52940   0.38258   0.08801
    26c     -0.48126   2.21841   1.14600   1.17822   1.93862
    27h      0.55124   0.36290   0.08586
    28c     -0.39247   2.19953   1.13216   1.11587   1.94492
    29h      0.52447   0.38170   0.09383
    30c     -0.22110   2.16173   1.03154   1.23884   1.78899
    31n      0.07240   2.25727   1.38758   1.32240   1.96036
    32c     -0.50046   2.20279   1.10987   1.22859   1.95921
    33h      0.52190   0.37335   0.10475
    34c     -0.49906   2.21315   1.15157   1.16290   1.97143
    35h      0.55557   0.35763   0.08680
    36c     -0.45349   2.20961   1.14238   1.15232   1.94918
    37h      0.54658   0.36670   0.08673
    38c     -0.39098   2.19333   1.12157   1.12247   1.95361
    39h      0.52620   0.37824   0.09555
    40c     -0.27751   2.16124   1.03055   1.29308   1.79264
    41n      0.16873   2.25141   1.37678   1.23738   1.96570
    42c     -0.26957   2.17455   1.03084   1.29769   1.76649
    43c     -0.40621   2.19608   1.12473   1.11555   1.96984
    44h      0.53926   0.37350   0.08724
    45c     -0.29422   2.15992   1.02245   1.32249   1.78936
    46o      0.15491   2.35354   1.94692   1.35199   2.19263
    47c     -0.41383   2.19589   1.11359   1.12542   1.97893
    48h      0.55130   0.33373   0.11498
    49c     -0.24433   2.15979   1.02172   1.25531   1.80751
    50n     -0.02503   2.26624   1.42960   1.38760   1.94159
    51c     -0.83442   2.23463   1.18162   1.30829   2.10988
    52h      0.49278   0.40808   0.09914
    53h      0.52120   0.38073   0.09807
    54c     -0.84480   2.22950   1.16737   1.35053   2.09740
    55h      0.48097   0.37868   0.14035
    56h      0.50511   0.40241   0.09248
    57c     -0.82665   2.22943   1.16371   1.32570   2.10780
    58h      0.52302   0.37021   0.10676
    59h      0.52004   0.37712   0.10284
    60c     -1.18584   2.29699   1.30653   1.33393   2.24838
    61c     -1.23944   2.29052   1.30340   1.32918   2.31633
    62h      0.47398   0.42173   0.10429
    63h      0.46622   0.42476   0.10902
    64h      0.48345   0.40927   0.10728
    65h      0.48480   0.40884   0.10637
    66h      0.49304   0.39764   0.10932
    67h      0.45947   0.42811   0.11242
    68c     -0.81828   2.23882   1.03539   1.71684   1.82723
    69o     -0.14473   2.40237   2.07778   1.32882   2.33576
    70o      0.01902   2.41354   2.03577   1.30230   2.22938
    71h      0.47333   0.38073   0.14594
 
 moments (from total density versus population analysis)
 <charge> =             1.000000            1.000000
 <x   >   =            -5.247098           -5.498598
 <y   >   =            -7.864433           -7.315586
 <z   >   =             1.952751            2.657115
 
 Unpaired electrons from D(alpha)-D(beta)
 
 atom      total     n(s)      n(p)      n(d)      n(f)      n(g)
     1co     0.88284   0.00348   0.02149   0.85948  -0.00161
     2n      0.00334   0.00007   0.00026   0.00249   0.00052
     3c      0.00184   0.00004   0.00021   0.00125   0.00034
     4h      0.00001  -0.00000   0.00001
     5c     -0.00009   0.00000  -0.00007   0.00006  -0.00008
     6h     -0.00001  -0.00000  -0.00001
     7c      0.00069   0.00001   0.00027   0.00005   0.00036
     8h      0.00003  -0.00001   0.00004
     9c     -0.00009  -0.00000  -0.00007   0.00007  -0.00008
    10h      0.00000   0.00001  -0.00001
    11c      0.00102   0.00003   0.00014   0.00063   0.00022
    12n      0.00422   0.00018   0.00099   0.00373  -0.00068
    13c     -0.00095   0.00006  -0.00163   0.00295  -0.00233
    14c      0.00110   0.00002   0.00061  -0.00029   0.00076
    15h      0.00025   0.00017   0.00008
    16c     -0.00441  -0.00002  -0.00189   0.00001  -0.00251
    17o     -0.00220  -0.00001  -0.00084  -0.00033  -0.00101
    18c     -0.00058  -0.00001   0.00002  -0.00053  -0.00006
    19h      0.00001  -0.00002   0.00003
    20c     -0.00265  -0.00001  -0.00113   0.00001  -0.00152
    21n      0.07225   0.00479   0.02543   0.01103   0.03100
    22c     -0.00094  -0.00013  -0.00231   0.00453  -0.00303
    23h      0.00131   0.00127   0.00004
    24c      0.00432   0.00019   0.00172   0.00026   0.00214
    25h      0.00058   0.00039   0.00019
    26c     -0.00649  -0.00002  -0.00282   0.00019  -0.00384
    27h     -0.00013   0.00011  -0.00024
    28c      0.00379   0.00012   0.00150   0.00028   0.00189
    29h      0.00066   0.00046   0.00020
    30c     -0.00060  -0.00012  -0.00156   0.00287  -0.00178
    31n      0.00507   0.00012   0.00009   0.00726  -0.00240
    32c      0.00233   0.00010   0.00025   0.00174   0.00023
    33h      0.00024   0.00016   0.00008
    34c      0.00158   0.00003   0.00055   0.00030   0.00070
    35h      0.00004   0.00000   0.00004
    36c      0.00111   0.00000   0.00036   0.00020   0.00055
    37h      0.00002  -0.00000   0.00002
    38c      0.00073  -0.00000   0.00020   0.00026   0.00027
    39h     -0.00000  -0.00004   0.00003
    40c      0.00138   0.00003   0.00013   0.00096   0.00025
    41n     -0.00011   0.00000  -0.00179   0.00523  -0.00355
    42c      0.00295   0.00010   0.00072   0.00108   0.00106
    43c     -0.00045  -0.00000  -0.00026   0.00016  -0.00035
    44h     -0.00000   0.00002  -0.00002
    45c      0.00198   0.00002   0.00073   0.00025   0.00098
    46o      0.00112   0.00001   0.00043   0.00017   0.00052
    47c      0.00158   0.00000   0.00049   0.00041   0.00068
    48h      0.00004  -0.00003   0.00008
    49c      0.00370   0.00004   0.00124   0.00046   0.00197
    50n      0.00390   0.00003   0.00164   0.00009   0.00213
    51c     -0.00005  -0.00000  -0.00008   0.00008  -0.00006
    52h      0.00002   0.00000   0.00002
    53h      0.00002   0.00001   0.00000
    54c      0.02032   0.00074   0.00408   0.00910   0.00639
    55h      0.00518   0.00031   0.00487
    56h      0.00150   0.00124   0.00026
    57c      0.00077  -0.00001  -0.00007   0.00086  -0.00002
    58h     -0.00004  -0.00002  -0.00002
    59h      0.00021   0.00018   0.00002
    60c     -0.00002   0.00000   0.00003  -0.00008   0.00003
    61c      0.00005  -0.00000  -0.00001   0.00008  -0.00002
    62h      0.00001   0.00001   0.00000
    63h     -0.00006  -0.00005  -0.00000
    64h     -0.00003  -0.00003  -0.00000
    65h     -0.00000  -0.00000  -0.00000
    66h      0.00002   0.00001   0.00001
    67h      0.00003   0.00002   0.00001
    68c     -0.02002  -0.00106  -0.00716   0.00028  -0.01209
    69o     -0.00745  -0.00046  -0.00135  -0.00396  -0.00167
    70o      0.01424   0.00037   0.00350   0.00552   0.00484
    71h     -0.00106  -0.00095  -0.00011
 
 
 
 ==============================================================================
 
HOMO-LUMO Separation
 HOMO         :   -0.16332361 H =     -4.44426 eV
 LUMO         :   -0.11892887 H =     -3.23622 eV
 HOMO-LUMO gap:    0.04439474 H =     +1.20804 eV
 
 ==============================================================================


    ------------------------------------------------------------------------
         total  cpu-time :  1 hours 42 minutes and 13 seconds
         total wall-time : 15 minutes and 47 seconds
    ------------------------------------------------------------------------

   ****  ridft : all done  ****


    2024-11-15 11:38:44.657 

 ridft ended normally
