# Supplementary material for: Electronic Effects Drive Selectivity in CO2 Reduction Catalysis by Heptacoordinated Cobalt Complexes
Source: Inorg Chem. 2026 May 21;65(22):12678–92. doi: 10.1021/acs.inorgchem.6c01633 (PMC13250995; doi:10.1021/acs.inorgchem.6c01633)
Supplement: Supplementary file 2 [file ic6c01633_si_002.zip › backup_paper_acscat_Co/Co0MeOLCOOH/doublet/py_det_forward/eps375/EN/B3LYP/SP_B3LYP.out]

  ========================================================================
                license information 
 Customer : 200000000357083
 ID       : LKO2626211

 License file is VALID, continuing with full version
  ========================================================================

   OpenMP run-time library returned nthreads =  8

 ridft (centipede46) : TURBOMOLE rev. V7-7 compiled 26 Oct 2022 at 08:57:28
 Copyright (C) 2022 TURBOMOLE GmbH, Karlsruhe


    2024-11-15 11:38:58.036 


                                  r i d f t

                        DFT program with RI approximation 
                                for coulomb part 


                                                 
                                 References:     
                                                 
          TURBOMOLE:                             
              R. Ahlrichs, M. Baer, M. Haeser, H. Horn, and
              C. Koelmel
              Electronic structure calculations on workstation
              computers: the program system TURBOMOLE
              Chem. Phys. Lett. 162: 165 (1989)
          Density Functional:                              
              O. Treutler and R. Ahlrichs                      
              Efficient Molecular Numerical Integration Schemes
              J. Chem. Phys. 102: 346 (1995)                   
          Parallel Version:                                
              Performance of parallel TURBOMOLE for Density    
              Functional Calculations                          
              M. v. Arnim and R. Ahlrichs                      
              J. Comp. Chem. 19: 1746 (1998)                   
          RI-J Method:                                     
              Auxiliary Basis Sets to approximate Coulomb      
              Potentials                                       
              Chem. Phys. Lett. 240: 283 (1995)                
              K. Eichkorn, O. Treutler, H. Oehm, M. Haeser     
              and R. Ahlrichs                                  
              Chem. Phys. Lett. 242: 652 (1995)                
                                                           
              Auxiliary Basis Sets for Main Row Atoms and their
              Use to approximate Coulomb Potentials            
              K. Eichkorn, F. Weigend, O. Treutler and         
              R. Ahlrichs                                      
              Theo. Chem. Acc. 97: 119 (1997)                   
                                                           
              Accurate Coulomb-fitting basis sets for H to Rn 
              F. Weigend                                        
              Phys. Chem. Chem. Phys. 8: 1057 (2006)            
                                                           
          Multipole accelerated RI-J (MARI-J):             
              Fast evaluation of the Coulomb potential for     
              electron densities using multipole accelerated   
              resolution of identity approximation             
              M. Sierka, A. Hogekamp and R. Ahlrichs           
              J. Chem. Phys. 118: 9136 (2003)                  
          RI-JK Method:                                     
              A fully direct RI-HF algorithm: Implementation,
              optimised auxiliary basis sets, demonstration of
              accuracy and efficiency                         
              F. Weigend                                      
              Phys. Chem. Chem. Phys. 4: 4285 (2002)           
          Two-component HF and DFT with spin-orbit coupling:  
              Self-consistent treatment of spin-orbit         
              interactions with efficient Hartree-Fock and    
              density functional methods                      
              M. K. Armbruster, F. Weigend, C. van Wüllen and 
              W. Klopper                                      
              Phys. Chem. Chem. Phys. 10: 1748 (2008)         
          Two-component difference density and DIIS algorithm 
              Efficient two-component self-consistent field   
              procedures and gradients: implementation in     
              TURBOMOLE and application to Au20-              
              A. Baldes, F. Weigend                           
              Mol. Phys. 111: 2617 (2013)                     
          Relativistic all-electron 2c calculations           
              An efficient implementation of two-component    
              relativistic exact-decoupling methods for large 
              molecules                                       
              D. Peng, N. Middendorf, F. Weigend, M. Reiher   
              J. Chem. Phys. 138: 184105 (2013)               
          Finite nucleus model and SNSO approximation         
              Efficient implementation of one- and two-       
              component analytical energy gradients in exact  
              two-component theory                            
              Y. J. Franzke, N. Middendorf, F. Weigend        
              J. Chem. Phys. 148: 104110 (2018)               
          Grids for all-electron relativistic methods         
              Error-consistent segmented contracted all-      
              electron relativistic basis sets of double-     
              and triple-zeta quality for NMR shielding       
              constants                                       
              Y. J. Franzke, R. Tress, T. M. Pazdera,         
              F. Weigend                                      
              Phys. Chem. Chem. Phys. 21: 166658 (2019)       
          Seminumerical exchange algorithms                   
              Seminumerical calculation of the Hartree-Fock   
              exchange matirx: Application to two-component   
              procedures and efficient evaluation of local    
              hybrid functionsl                               
               P. Plessow, F. Weigend,                        
              J. Comput. Chem. 33: 810 (2012)                 
          Improved seminumerical algorithms                   
              C. Holzer,                                      
              J. Chem. Phys. 153 (2020), 184115               
                                         


          OpenMP Shared-Memory Parallelization:  8 CPUs.

            By: Christof Holzer and Yannick J. Franzke


              +--------------------------------------------------+
              |      general information about current run       |
              +--------------------------------------------------+

 
 Becke-3-Parameter hybrid functional: B3-LYP
 exchange:    0.8*LDA + 0.72*B88 + 0.2*HF
 correlation: 0.19*LDA(VWN) + 0.81*LYP
 A Hybrid-DFT calculation using the RI-J approximation will be carried out.
 Allocatable memory for RI due to $ricore (MB):                   500

   *************************************************************************
   y                                                                        
   *************************************************************************


              +--------------------------------------------------+
              | Atomic coordinate, charge and isotop information |
              +--------------------------------------------------+

                    atomic coordinates            atom    charge  isotop
         -2.19228734   -3.90100869    2.95548668    co    27.000     0
         -2.39972163   -3.37053876    9.86787184    n      7.000     0
         -4.54465206   -2.01781762    9.76682176    c      6.000     0
         -4.33113908   -0.00902193    9.33555300    h      1.000     0
         -6.93614828   -3.04613968   10.18379399    c      6.000     0
         -8.61463401   -1.85950298   10.06904831    h      1.000     0
         -7.10552745   -5.61480906   10.76351415    c      6.000     0
         -8.93362677   -6.49322860   11.12802248    h      1.000     0
         -4.89386570   -7.04259636   10.85305845    c      6.000     0
         -4.95646004   -9.05702854   11.27748754    h      1.000     0
         -2.57348006   -5.86862479   10.35572940    c      6.000     0
          1.00618411   -5.49701091    2.21974449    n      7.000     0
          2.83130106   -5.82551693    3.96696240    c      6.000     0
          5.21421188   -6.73050526    3.33597548    c      6.000     0
          6.61333789   -6.98044988    4.81904350    h      1.000     0
          5.71804178   -7.33826650    0.79965311    c      6.000     0
          7.95208545   -8.19833434   -0.06748647    o      8.000     0
          3.77421355   -7.08746507   -0.98857243    c      6.000     0
          4.12926191   -7.61775473   -2.94341360    h      1.000     0
          1.43938530   -6.16504818   -0.22624992    c      6.000     0
         -2.85121897   -4.94695169   -0.69282519    n      7.000     0
         -4.99101992   -4.64259240   -2.02072742    c      6.000     0
         -6.61492942   -3.89978491   -0.99327955    h      1.000     0
         -5.16273045   -5.22393566   -4.58060504    c      6.000     0
         -6.94360759   -4.94590989   -5.57416880    h      1.000     0
         -3.02414459   -6.15127963   -5.81952026    c      6.000     0
         -3.08677692   -6.61529187   -7.82440781    h      1.000     0
         -0.80014179   -6.47806374   -4.44979631    c      6.000     0
          0.89219280   -7.20299726   -5.36850348    h      1.000     0
         -0.76810073   -5.86654175   -1.88181743    c      6.000     0
         -5.35431920   -2.24385513    3.53207878    n      7.000     0
         -5.87455060    0.24303031    3.24251832    c      6.000     0
         -4.26732530    1.48496890    2.94556203    h      1.000     0
         -8.31566706    1.20177530    3.33246040    c      6.000     0
         -8.61090615    3.22484598    3.10014219    h      1.000     0
        -10.33601048   -0.45292105    3.71383888    c      6.000     0
        -12.27469885    0.23551921    3.77416801    h      1.000     0
         -9.82002738   -3.00923881    4.04068837    c      6.000     0
        -11.35383039   -4.33661872    4.37417873    h      1.000     0
         -7.32275393   -3.86271868    3.97259265    c      6.000     0
         -4.01338730   -6.83640135    4.58363956    n      7.000     0
         -3.15899337   -9.08428047    5.48701123    c      6.000     0
         -4.80441003  -11.05598537    6.03346012    c      6.000     0
         -4.06944036  -12.83524245    6.76329805    h      1.000     0
         -7.41622432  -10.75213592    5.72103586    c      6.000     0
         -8.88656730  -12.76603255    6.23809063    o      8.000     0
         -8.31179085   -8.37358716    5.00313911    c      6.000     0
        -10.32186626   -7.98392734    4.87210437    h      1.000     0
         -6.56084716   -6.47043189    4.49709861    c      6.000     0
          0.93757212   -7.70735912    7.70524621    n      7.000     0
         -0.13228914   -7.37275230   10.24342279    c      6.000     0
          1.30823888   -6.40676872   11.39352352    h      1.000     0
         -0.44467127   -9.26214546   11.05220308    h      1.000     0
          1.98329006   -5.37017589    6.62387841    c      6.000     0
          0.59769845   -3.79983484    6.61222031    h      1.000     0
          3.56939010   -4.76990193    7.83062746    h      1.000     0
         -0.36878950   -9.49581841    6.06424471    c      6.000     0
          0.68812808   -9.67148905    4.28908342    h      1.000     0
         -0.24806132  -11.35586506    6.98557463    h      1.000     0
          9.98771128   -8.47992281    1.72788714    c      6.000     0
        -11.58672969  -12.45777665    5.99903819    c      6.000     0
         11.60038636   -9.15552031    0.62685069    h      1.000     0
          9.48929281   -9.87394410    3.18417983    h      1.000     0
         10.44310977   -6.65347681    2.60610977    h      1.000     0
        -12.39446931  -14.30037621    6.46990787    h      1.000     0
        -12.09379499  -11.93511714    4.05414095    h      1.000     0
        -12.27819673  -11.02157856    7.33082079    h      1.000     0
         -0.47489290   -0.86200708    2.23881466    c      6.000     0
         -0.17451904   -0.19919887   -0.25001266    o      8.000     0
          0.43254338    0.48192136    3.90610869    o      8.000     0
          0.84112541    1.36090460   -0.28168636    h      1.000     0
 
       center of nuclear mass  :   -2.51903212   -5.49451956    3.70190884
       center of nuclear charge:   -2.53483456   -5.54195141    3.73046367

              +--------------------------------------------------+
              |               basis set information              |
              +--------------------------------------------------+

              we will work with the 1s 3p 5d 7f 9g ... basis set
              ...i.e. with spherical basis functions...

   type   atoms  prim   cont   basis
   ---------------------------------------------------------------------------
    co       1     95     48   def2-TZVPD   [6s5p4d1f|17s12p7d1f]
    n        6     52     37   def2-TZVPD   [6s3p3d1f|12s6p3d1f]
    c       31     52     37   def2-TZVPD   [6s3p3d1f|12s6p3d1f]
    h       29     11      9   def2-TZVPD   [3s2p|5s2p]
    o        4     55     40   def2-TZVPD   [6s4p3d1f|12s7p3d1f]
   ---------------------------------------------------------------------------
   total:   71   2558   1838
   ---------------------------------------------------------------------------

   total number of primitive shells          :  111
   total number of contracted shells         :  698
   total number of cartesian basis functions : 2091
   total number of SCF-basis functions       : 1838


 integral neglect threshold       :  0.16E-12
 integral storage threshold THIZE :  0.10E-04
 integral storage threshold THIME :         5

 RI-J AUXILIARY BASIS SET information:

              we will work with the 1s 3p 5d 7f 9g ... basis set
              ...i.e. with spherical basis functions...

   type   atoms  prim   cont   basis
   ---------------------------------------------------------------------------
    co       1    107     89   def2-TZVPD   [8s5p5d2f3g|19s5p5d3f3g]
    n        6     70     49   def2-TZVPD   [6s4p3d1f1g|12s5p4d2f1g]
    c       31     70     49   def2-TZVPD   [6s4p3d1f1g|12s5p4d2f1g]
    h       29     16     11   def2-TZVPD   [3s1p1d|5s2p1d]
    o        4     70     49   def2-TZVPD   [6s4p3d1f1g|12s5p4d2f1g]
   ---------------------------------------------------------------------------
   total:   71   3441   2417
   ---------------------------------------------------------------------------

   total number of primitive shells          :  115
   total number of contracted shells         :  783
   total number of cartesian basis functions : 2967
   total number of SCF-basis functions       : 2417


 symmetry group of the molecule :   c1 

 the group has the following generators :
   c1(z)

    1 symmetry operations found

 there are 1 real representations :   a   

 maximum number of shells which are related by symmetry :  1

 ==============================================================================
                      COSMO switched on
 ==============================================================================
 COSMO stati: segments per atom: H   92 other atoms  162
 COSMO statistics: nps   2504 npspher:   1322
 COSMO surface:
   number of segments: 2504
   area (bohr**2):     1654.812885
   volume (bohr**3):   4364.910819
 COSMO: check number of disjunct cavities:

       ... OK contiguous cavity found
 COSMO ISORAD CAVITY: check number of disjunct cavities:

       ... OK contiguous isorad cavity found
  
           ------------------
           density functional
           ------------------
 Becke-3-Parameter hybrid functional: B3-LYP
 exchange:    0.8*LDA + 0.72*B88 + 0.2*HF
 correlation: 0.19*LDA(VWN) + 0.81*LYP
 spherical integration : Lebedev's spherical grid
 spherical gridsize    :                     5
    i.e. gridpoints    :                   590
  maximum batchsize    :                   100
 value for diffuse not defined
 radial integration    : Chebyshev 2nd kind (scaling 3)
 radial gridsize       :                     8
 integration cells     :                    71
 partition function    : becke
 partition sharpness   :                     3
  

 biggest AO integral is expected to be    16.578513373

          ------------------------
          nuclear repulsion energy  :   6192.28517644    
          ------------------------

  _________________________________
 |                                 |
 |         DFTD3 V3.1 Rev 0        |
 | S.Grimme, University Bonn       |
 |            June  2014           |
 |   see standalone version        |
 |       dftd3 -h for options      |
 |_________________________________|
 
 Please cite DFT-D3 work done with this code as:
 S. Grimme, J. Antony, S. Ehrlich and H. Krieg,
 J. Chem. Phys, 132 (2010), 154104.
 If used with BJ-damping cite also
 S. Grimme, S. Ehrlich and L. Goerigk,
 J. Comput. Chem. 32 (2011), 1456-1465
 For DFT-D2 the reference is
 S. Grimme, J. Comput. Chem., 27 (2006), 1787-1799
 
C6 coefficients used:
                     2  C6 for element                      1
Z=  1 CN= 0.912     C6(AA)=    3.03
Z=  1 CN= 0.000     C6(AA)=    7.59
                     5  C6 for element                      6
Z=  6 CN= 0.000     C6(AA)=   49.11
Z=  6 CN= 0.987     C6(AA)=   43.25
Z=  6 CN= 1.998     C6(AA)=   29.36
Z=  6 CN= 2.999     C6(AA)=   25.78
Z=  6 CN= 3.984     C6(AA)=   18.21
                     4  C6 for element                      7
Z=  7 CN= 0.000     C6(AA)=   25.27
Z=  7 CN= 0.994     C6(AA)=   22.12
Z=  7 CN= 2.014     C6(AA)=   19.68
Z=  7 CN= 2.990     C6(AA)=   15.58
                     3  C6 for element                      8
Z=  8 CN= 0.000     C6(AA)=   15.51
Z=  8 CN= 0.993     C6(AA)=   12.82
Z=  8 CN= 1.989     C6(AA)=   10.37
                     4  C6 for element                     27
Z= 27 CN= 0.000     C6(AA)=  532.78
Z= 27 CN= 1.715     C6(AA)=  186.55
Z= 27 CN= 2.926     C6(AA)=  148.07
Z= 27 CN= 7.779     C6(AA)=  118.29

#           XYZ [au]              R0(AA) [Ang.]  CN          C6(AA)     C8(AA)   C10(AA) [au]
  1  -2.19229  -3.90101   2.95549   co  0.988  5.124       148.1     13018.4   1402203.0
  2  -2.39972  -3.37054   9.86787   n   0.495  2.149        19.4       428.6     11583.7
  3  -4.54465  -2.01782   9.76682   c   0.566  3.188        25.1       725.7     25710.5
  4  -4.33114  -0.00902   9.33555   h   0.366  1.002         3.1        37.3       553.0
  5  -6.93615  -3.04614  10.18379   c   0.566  3.127        25.4       733.3     25978.7
  6  -8.61463  -1.85950  10.06905   h   0.366  1.002         3.1        37.3       553.0
  7  -7.10553  -5.61481  10.76351   c   0.566  3.142        25.3       731.7     25923.5
  8  -8.93363  -6.49323  11.12802   h   0.366  1.002         3.1        37.3       553.1
  9  -4.89387  -7.04260  10.85306   c   0.566  3.162        25.2       729.3     25838.5
 10  -4.95646  -9.05703  11.27749   h   0.366  1.003         3.1        37.3       553.0
 11  -2.57348  -5.86862  10.35573   c   0.566  3.224        24.9       719.7     25498.8
 12   1.00618  -5.49701   2.21974   n   0.495  3.201        15.6       344.1      9299.2
 13   2.83130  -5.82552   3.96696   c   0.566  3.272        24.5       709.5     25135.8
 14   5.21421  -6.73051   3.33598   c   0.566  3.176        25.2       727.4     25770.7
 15   6.61334  -6.98045   4.81904   h   0.366  1.004         3.1        37.3       552.9
 16   5.71804  -7.33827   0.79965   c   0.566  3.209        25.0       722.4     25595.8
 17   7.95209  -8.19833  -0.06749   o   0.473  2.044        10.4       209.8      5187.4
 18   3.77421  -7.08747  -0.98857   c   0.566  3.183        25.1       726.4     25735.1
 19   4.12926  -7.61775  -2.94341   h   0.366  1.003         3.1        37.3       553.0
 20   1.43939  -6.16505  -0.22625   c   0.566  3.314        24.1       698.4     24744.1
 21  -2.85122  -4.94695  -0.69283   n   0.495  3.057        15.6       344.8      9319.2
 22  -4.99102  -4.64259  -2.02073   c   0.566  3.200        25.0       723.9     25645.7
 23  -6.61493  -3.89978  -0.99328   h   0.366  1.005         3.1        37.3       552.8
 24  -5.16273  -5.22394  -4.58061   c   0.566  3.125        25.4       733.5     25986.5
 25  -6.94361  -4.94591  -5.57417   h   0.366  1.002         3.1        37.3       553.1
 26  -3.02414  -6.15128  -5.81952   c   0.566  3.137        25.3       732.2     25942.7
 27  -3.08678  -6.61529  -7.82441   h   0.366  1.002         3.1        37.3       553.1
 28  -0.80014  -6.47806  -4.44980   c   0.566  3.158        25.2       729.8     25857.9
 29   0.89219  -7.20300  -5.36850   h   0.366  1.003         3.1        37.3       553.0
 30  -0.76810  -5.86654  -1.88182   c   0.566  3.312        24.2       698.8     24759.5
 31  -5.35432  -2.24386   3.53208   n   0.495  3.138        15.6       344.3      9305.4
 32  -5.87455   0.24303   3.24252   c   0.566  3.212        25.0       721.9     25577.9
 33  -4.26733   1.48497   2.94556   h   0.366  1.006         3.1        37.3       552.8
 34  -8.31567   1.20178   3.33246   c   0.566  3.126        25.4       733.4     25982.4
 35  -8.61091   3.22485   3.10014   h   0.366  1.002         3.1        37.3       553.0
 36 -10.33601  -0.45292   3.71384   c   0.566  3.135        25.3       732.5     25950.3
 37 -12.27470   0.23552   3.77417   h   0.366  1.002         3.1        37.3       553.1
 38  -9.82003  -3.00924   4.04069   c   0.566  3.163        25.2       729.1     25832.8
 39 -11.35383  -4.33662   4.37418   h   0.366  1.004         3.1        37.3       552.9
 40  -7.32275  -3.86272   3.97259   c   0.566  3.340        23.9       690.0     24447.9
 41  -4.01339  -6.83640   4.58364   n   0.495  3.089        15.6       344.6      9312.6
 42  -3.15899  -9.08428   5.48701   c   0.566  3.226        24.9       719.4     25486.4
 43  -4.80441 -11.05599   6.03346   c   0.566  3.198        25.0       724.2     25657.9
 44  -4.06944 -12.83524   6.76330   h   0.366  1.003         3.1        37.3       552.9
 45  -7.41622 -10.75214   5.72104   c   0.566  3.208        25.0       722.6     25600.3
 46  -8.88657 -12.76603   6.23809   o   0.473  2.044        10.4       209.8      5187.5
 47  -8.31179  -8.37359   5.00314   c   0.566  3.189        25.1       725.6     25707.6
 48 -10.32187  -7.98393   4.87210   h   0.366  1.005         3.1        37.3       552.8
 49  -6.56085  -6.47043   4.49710   c   0.566  3.334        23.9       692.2     24524.6
 50   0.93757  -7.70736   7.70525   n   0.495  3.106        15.6       344.5      9309.7
 51  -0.13229  -7.37275  10.24342   c   0.566  4.140        18.2       527.7     18696.7
 52   1.30824  -6.40677  11.39352   h   0.366  1.002         3.1        37.3       553.0
 53  -0.44467  -9.26215  11.05220   h   0.366  1.002         3.1        37.3       553.0
 54   1.98329  -5.37018   6.62388   c   0.566  4.172        18.2       527.5     18687.7
 55   0.59770  -3.79983   6.61222   h   0.366  1.015         3.1        37.3       552.1
 56   3.56939  -4.76990   7.83063   h   0.366  1.002         3.1        37.3       553.1
 57  -0.36879  -9.49582   6.06424   c   0.566  4.143        18.2       527.7     18695.8
 58   0.68813  -9.67149   4.28908   h   0.366  1.006         3.1        37.3       552.8
 59  -0.24806 -11.35587   6.98557   h   0.366  1.004         3.1        37.3       552.9
 60   9.98771  -8.47992   1.72789   c   0.566  4.044        18.3       529.0     18742.8
 61 -11.58673 -12.45778   5.99904   c   0.566  4.044        18.3       529.0     18742.3
 62  11.60039  -9.15552   0.62685   h   0.366  0.996         3.1        37.4       553.6
 63   9.48929  -9.87394   3.18418   h   0.366  0.995         3.1        37.4       553.7
 64  10.44311  -6.65348   2.60611   h   0.366  0.995         3.1        37.4       553.7
 65 -12.39447 -14.30038   6.46991   h   0.366  0.996         3.1        37.4       553.6
 66 -12.09379 -11.93512   4.05414   h   0.366  0.995         3.1        37.4       553.7
 67 -12.27820 -11.02158   7.33082   h   0.366  0.995         3.1        37.4       553.7
 68  -0.47489  -0.86201   2.23881   c   0.566  3.040        25.6       740.2     26224.9
 69  -0.17452  -0.19920  -0.25001   o   0.473  2.037        10.4       209.9      5188.1
 70   0.43254   0.48192   3.90611   o   0.473  1.056        12.8       257.6      6368.7
 71   0.84113   1.36090  -0.28169   h   0.366  1.008         3.1        37.3       552.6

molecular C6(AA) [au] =     62969.63

           DFT-D V3(BJ)
 DF b3-lyp                                            
 parameters
 s6       :    1.0000
 s8       :    1.9889
 a1       :    0.3981
 a2       :    4.4211
 k1-k3    :   16.0000    1.3333   -4.0000
 
 Edisp /kcal,au:  -133.8956 -0.21337620

 E6    /kcal :   -62.5940
 E8    /kcal :   -71.3016
 % E8        : 53.25
 nuclear repulsion energy                  =    6192.285176435
  DFT-D3 Energy contribution               =      -0.213376205
 nuclear repulsion + dispersion correction =    6192.071800231


         -----------------
         -S,T+V- integrals
         -----------------

 1e-integrals will be neglected if expon. factor < 0.159826E-13
 
 Difference densities algorithm switched on.
 The maximal number of linear combinations of
 difference densities is  20.

 DIIS switched on: error vector is FDS-SDF
 Max. Iterations for DIIS is     :   4
 DIIS matrix (see manual) 
    Scaling factor of diagonals  :  1.200
    threshold for scaling factor :  0.000

 scf convergence criterion : increment of total energy < .1000000D-07
                  and increment of one-electron energy < .1000000D-04

 MOs are in ASCII format !


    mo occupation :
   irrep   mo's   occupied
    a     1838      158
 
 number of basis functions   :  1838
 number of occupied orbitals :   158
 

 reading orbital data $uhfmo_alpha  from file alpha
 orbital characterization : expanded

 reading orbital data $uhfmo_beta  from file beta
 orbital characterization : expanded
 virtual MOs provided and orthogonalized by Cholesky decomposition
 virtual MOs provided and orthogonalized by Cholesky decomposition

 UHF mode switched on !

 closed shell shift switched on 
 all occupied orbitals are shifted by    0.05000

  
           ------------------------
               RI-J - INFORMATION
           ------------------------
 Contributions to RI integral batches: 
  neglected integral batches:                 73906
  direct contribution:                       161236
  memory contribution:                  8809
 Memory core needed for (P|Q) and Cholesky     45 MByte
 Memory core minimum needed except of (P|Q)     3 MByte
 Total minimum memory core needed (sum)        48 MByte
  
 ****************************************
 Memory allocated for RI-J   394 MByte
 ****************************************
                                            

 DSCF restart information will be dumped onto file alpha


 Starting SCF iterations

          Overall gridpoints after grid construction =       1093504

 ITERATION  ENERGY          1e-ENERGY        2e-ENERGY     NORM[dD(SAO)]  TOL
   1  -3200.9827525547    -16713.964290     7320.9097373    0.000D+00 0.159D-12
                            Exc = -251.227452582     Coul =  7632.02154898    
                            exK = -59.8843591056    
                         Ntotal = 315.00006812      Nspin =0.99999957166    
                             Na = 158.00003385         Nb = 157.00003428    
                          Ediel =-0.123770335643    
                            current damping = 1.000
 
          max. resid. norm for Fia-block=  5.573D-01 for orbital     94a    beta 
          max. resid. fock norm         =  7.541D+00 for orbital   1155a    beta 

 ITERATION  ENERGY          1e-ENERGY        2e-ENERGY     NORM[dD(SAO)]  TOL
   2  -3207.9806423971    -16661.819598     7261.7671550    0.787D+02 0.153D-12
                            Exc = -250.235465904      Eck =  7512.00262089    
                         Ntotal = 315.00005734      Nspin =0.99999947237    
                             Na = 158.00002841         Nb = 157.00002893    
                          Ediel =-0.917872678067E-01
                            current damping = 0.950
 
          Norm of current diis error:  6.4364    
          max. resid. norm for Fia-block=  6.768D-01 for orbital    158a    alpha
          max. resid. fock norm         =  1.125D+00 for orbital   1774a    alpha

 ITERATION  ENERGY          1e-ENERGY        2e-ENERGY     NORM[dD(SAO)]  TOL
   3  -3209.2148896768    -16728.653648     7327.3669580    0.402D+02 0.122D-12
                            Exc = -253.058489790      Eck =  7580.42544783    
                         Ntotal = 315.00005223      Nspin =0.99999993478    
                             Na = 158.00002608         Nb = 157.00002615    
                          Ediel =-0.807682135977E-01
                            current damping = 0.900
 
          Norm of current diis error:  4.2951    
          max. resid. norm for Fia-block=  2.437D-01 for orbital    154a    beta 
          max. resid. fock norm         =  3.208D-01 for orbital    159a    beta 

 ITERATION  ENERGY          1e-ENERGY        2e-ENERGY     NORM[dD(SAO)]  TOL
   4  -3210.3506808873    -16700.972112     7298.5496312    0.213D+02 0.883D-13
                            Exc = -252.478122112      Eck =  7551.02775335    
                         Ntotal = 315.00004481      Nspin =0.99999957044    
                             Na = 158.00002219         Nb = 157.00002262    
                          Ediel =-0.822809409388E-01
                            current damping = 0.950
 
          Norm of current diis error:  1.9894    
          max. resid. norm for Fia-block=  8.638D-02 for orbital    158a    alpha
          max. resid. fock norm         =  1.692D-01 for orbital   1821a    alpha

 ITERATION  ENERGY          1e-ENERGY        2e-ENERGY     NORM[dD(SAO)]  TOL
   5  -3210.5447240690    -16710.711855     7308.0953304    0.198D+02 0.778D-13
                            Exc = -252.823621058      Eck =  7560.91895141    
                         Ntotal = 315.00004201      Nspin =0.99999964328    
                             Na = 158.00002083         Nb = 157.00002118    
                          Ediel =-0.795170311336E-01
                            current damping = 1.000
 
          Norm of current diis error:  1.1109    
          max. resid. norm for Fia-block=  6.376D-02 for orbital    154a    beta 
          max. resid. fock norm         =  6.896D-02 for orbital    154a    beta 
          mo-orthogonalization: Cholesky decomposition

 ITERATION  ENERGY          1e-ENERGY        2e-ENERGY     NORM[dD(SAO)]  TOL
   6  -3210.6296160127    -16708.060935     7305.3595192    0.508D+01 0.674D-13
                            Exc = -252.839997908      Eck =  7558.19951715    
                         Ntotal = 315.00003979      Nspin =0.99999953051    
                             Na = 158.00001966         Nb = 157.00002013    
                          Ediel =-0.809712863698E-01
                            current damping = 1.050
 
          Norm of current diis error: 0.57831    
          max. resid. norm for Fia-block=  2.827D-02 for orbital    155a    alpha
          max. resid. fock norm         =  3.727D-02 for orbital   1656a    alpha

 ITERATION  ENERGY          1e-ENERGY        2e-ENERGY     NORM[dD(SAO)]  TOL
   7  -3210.6513501729    -16712.052200     7309.3290497    0.181D+01 0.613D-13
                            Exc = -252.991802818      Eck =  7562.32085254    
                         Ntotal = 315.00003878      Nspin =0.99999955184    
                             Na = 158.00001917         Nb = 157.00001961    
                          Ediel =-0.828431184077E-01
                            current damping = 1.100
 
          Norm of current diis error: 0.34860    
          max. resid. norm for Fia-block=  2.707D-02 for orbital    153a    beta 
          max. resid. fock norm         =  2.984D-02 for orbital    165a    beta 

 ITERATION  ENERGY          1e-ENERGY        2e-ENERGY     NORM[dD(SAO)]  TOL
   8  -3210.6605723531    -16708.644702     7305.9123293    0.139D+01 0.577D-13
                            Exc = -252.925414627      Eck =  7558.83774392    
                         Ntotal = 315.00003786      Nspin =0.99999945487    
                             Na = 158.00001866         Nb = 157.00001920    
                          Ediel =-0.831626492835E-01
                            current damping = 1.150
 
          Norm of current diis error: 0.24418    
          max. resid. norm for Fia-block=  1.935D-02 for orbital    154a    alpha
          max. resid. fock norm         =  2.633D-02 for orbital    154a    alpha

 ITERATION  ENERGY          1e-ENERGY        2e-ENERGY     NORM[dD(SAO)]  TOL
   9  -3210.6648273623    -16711.298459     7308.5618318    0.732D+00 0.546D-13
                            Exc = -252.999079769      Eck =  7561.56091155    
                         Ntotal = 315.00003772      Nspin =0.99999951719    
                             Na = 158.00001862         Nb = 157.00001910    
                          Ediel =-0.834462068247E-01
                            current damping = 1.200
 
          Norm of current diis error: 0.12840    
          max. resid. norm for Fia-block=  1.082D-02 for orbital    153a    beta 
          max. resid. fock norm         =  1.146D-02 for orbital    166a    beta 

 ITERATION  ENERGY          1e-ENERGY        2e-ENERGY     NORM[dD(SAO)]  TOL
  10  -3210.6666259558    -16710.821794     7308.0833678    0.338D+00 0.531D-13
                            Exc = -252.990499134      Eck =  7561.07386695    
                         Ntotal = 315.00003750      Nspin =0.99999948748    
                             Na = 158.00001849         Nb = 157.00001901    
                          Ediel =-0.843765956199E-01
                            current damping = 1.250
 
          Norm of current diis error: 0.69399E-01
          max. resid. norm for Fia-block=  7.171D-03 for orbital    158a    alpha
          max. resid. fock norm         =  7.793D-03 for orbital    158a    alpha
          mo-orthogonalization: Cholesky decomposition

 ITERATION  ENERGY          1e-ENERGY        2e-ENERGY     NORM[dD(SAO)]  TOL
  11  -3210.6672844469    -16710.905969     7308.1668848    0.131D+00 0.514D-13
                            Exc = -253.000470731      Eck =  7561.16735551    
                         Ntotal = 315.00003740      Nspin =0.99999948908    
                             Na = 158.00001845         Nb = 157.00001896    
                          Ediel =-0.846040378423E-01
                            current damping = 1.300
 
          Norm of current diis error: 0.41379E-01
          max. resid. norm for Fia-block=  5.833D-03 for orbital    158a    alpha
          max. resid. fock norm         =  6.049D-03 for orbital    158a    alpha

 ITERATION  ENERGY          1e-ENERGY        2e-ENERGY     NORM[dD(SAO)]  TOL
  12  -3210.6676045368    -16710.837156     7308.0977516    0.919D-01 0.498D-13
                            Exc = -252.997562074      Eck =  7561.09531366    
                         Ntotal = 315.00003736      Nspin =0.99999949027    
                             Na = 158.00001843         Nb = 157.00001894    
                          Ediel =-0.847174696880E-01
                            current damping = 1.350
 
          Norm of current diis error: 0.28998E-01
          max. resid. norm for Fia-block=  4.536D-03 for orbital    158a    alpha
          max. resid. fock norm         =  5.072D-03 for orbital    158a    alpha

 ITERATION  ENERGY          1e-ENERGY        2e-ENERGY     NORM[dD(SAO)]  TOL
  13  -3210.6677627318    -16711.177512     7308.4379489    0.490D-01 0.482D-13
                            Exc = -253.007169964      Eck =  7561.44511883    
                         Ntotal = 315.00003736      Nspin =0.99999949847    
                             Na = 158.00001843         Nb = 157.00001893    
                          Ediel =-0.849661671214E-01
                            current damping = 1.400
 
          Norm of current diis error: 0.22781E-01
          max. resid. norm for Fia-block=  4.041D-03 for orbital    158a    alpha
          max. resid. fock norm         =  4.280D-03 for orbital    158a    alpha

 ITERATION  ENERGY          1e-ENERGY        2e-ENERGY     NORM[dD(SAO)]  TOL
  14  -3210.6678712271    -16710.910118     7308.1704461    0.212D-01 0.466D-13
                            Exc = -253.001645392      Eck =  7561.17209146    
                         Ntotal = 315.00003734      Nspin =0.99999949238    
                             Na = 158.00001841         Nb = 157.00001892    
                          Ediel =-0.850596230915E-01
                            current damping = 1.450
 
          Norm of current diis error: 0.16922E-01
          max. resid. norm for Fia-block=  3.201D-03 for orbital    158a    alpha
          max. resid. fock norm         =  3.434D-03 for orbital    158a    alpha

 ITERATION  ENERGY          1e-ENERGY        2e-ENERGY     NORM[dD(SAO)]  TOL
  15  -3210.6679462051    -16710.959966     7308.2202200    0.201D-01 0.450D-13
                            Exc = -253.003791315      Eck =  7561.22401133    
                         Ntotal = 315.00003734      Nspin =0.99999949724    
                             Na = 158.00001842         Nb = 157.00001892    
                          Ediel =-0.850759176086E-01
                            current damping = 1.500
 
          Norm of current diis error: 0.10843E-01
          max. resid. norm for Fia-block=  2.839D-03 for orbital    158a    alpha
          max. resid. fock norm         =  2.965D-03 for orbital    158a    alpha
          mo-orthogonalization: Cholesky decomposition

 ITERATION  ENERGY          1e-ENERGY        2e-ENERGY     NORM[dD(SAO)]  TOL
  16  -3210.6679954280    -16710.977311     7308.2375157    0.115D-01 0.432D-13
                            Exc = -253.003359038      Eck =  7561.24087473    
                         Ntotal = 315.00003735      Nspin =0.99999949928    
                             Na = 158.00001842         Nb = 157.00001892    
                          Ediel =-0.851378455788E-01
                            current damping = 1.350
 
          Norm of current diis error: 0.83222E-02
          max. resid. norm for Fia-block=  2.468D-03 for orbital    158a    alpha
          max. resid. fock norm         =  2.577D-03 for orbital    158a    alpha

 ITERATION  ENERGY          1e-ENERGY        2e-ENERGY     NORM[dD(SAO)]  TOL
  17  -3210.6680340884    -16710.999906     7308.2600717    0.100D-01 0.411D-13
                            Exc = -253.004621292      Eck =  7561.26469295    
                         Ntotal = 315.00003735      Nspin =0.99999950126    
                             Na = 158.00001843         Nb = 157.00001893    
                          Ediel =-0.852001166030E-01
                            current damping = 1.200
 
          Norm of current diis error: 0.66131E-02
          max. resid. norm for Fia-block=  2.066D-03 for orbital    158a    alpha
          max. resid. fock norm         =  2.152D-03 for orbital    158a    alpha

 ITERATION  ENERGY          1e-ENERGY        2e-ENERGY     NORM[dD(SAO)]  TOL
  18  -3210.6680618938    -16710.943656     7308.2037944    0.804D-02 0.391D-13
                            Exc = -253.003111696      Eck =  7561.20690606    
                         Ntotal = 315.00003736      Nspin =0.99999950187    
                             Na = 158.00001843         Nb = 157.00001893    
                          Ediel =-0.852096316027E-01
                            current damping = 1.250
 
          Norm of current diis error: 0.66974E-02
          max. resid. norm for Fia-block=  1.613D-03 for orbital    158a    alpha
          max. resid. fock norm         =  1.750D-03 for orbital    158a    alpha

 ITERATION  ENERGY          1e-ENERGY        2e-ENERGY     NORM[dD(SAO)]  TOL
  19  -3210.6680828796    -16711.013992     7308.2741093    0.488D-02 0.372D-13
                            Exc = -253.004839276      Eck =  7561.27894854    
                         Ntotal = 315.00003737      Nspin =0.99999950543    
                             Na = 158.00001844         Nb = 157.00001893    
                          Ediel =-0.852277639122E-01
                            current damping = 1.300
 
          Norm of current diis error: 0.51791E-02
          max. resid. norm for Fia-block=  1.433D-03 for orbital    158a    alpha
          max. resid. fock norm         =  1.509D-03 for orbital    158a    alpha

 ITERATION  ENERGY          1e-ENERGY        2e-ENERGY     NORM[dD(SAO)]  TOL
  20  -3210.6680981419    -16710.984906     7308.2450077    0.609D-02 0.352D-13
                            Exc = -253.003976817      Eck =  7561.24898450    
                         Ntotal = 315.00003737      Nspin =0.99999950526    
                             Na = 158.00001844         Nb = 157.00001893    
                          Ediel =-0.852565271521E-01
                            current damping = 1.350
 
          Norm of current diis error: 0.38968E-02
          max. resid. norm for Fia-block=  1.471D-03 for orbital    156a    beta 
          max. resid. fock norm         =  1.693D-03 for orbital    166a    beta 
          mo-orthogonalization: Cholesky decomposition

 ITERATION  ENERGY          1e-ENERGY        2e-ENERGY     NORM[dD(SAO)]  TOL
  21  -3210.6681119522    -16710.983446     7308.2435335    0.829D-02 0.322D-13
                            Exc = -253.004248634      Eck =  7561.24778211    
                         Ntotal = 315.00003738      Nspin =0.99999950661    
                             Na = 158.00001844         Nb = 157.00001894    
                          Ediel =-0.852655464687E-01
                            current damping = 1.200
 
          Norm of current diis error: 0.32269E-02
          max. resid. norm for Fia-block=  1.290D-03 for orbital    156a    beta 
          max. resid. fock norm         =  1.465D-03 for orbital    166a    beta 

 ITERATION  ENERGY          1e-ENERGY        2e-ENERGY     NORM[dD(SAO)]  TOL
  22  -3210.6681222629    -16710.982010     7308.2420872    0.829D-02 0.159D-12
                            Exc = -253.003901032     Coul =  7621.50219231    
                            exK = -60.2562041260    
                         Ntotal = 315.00003739      Nspin =0.99999950720    
                             Na = 158.00001845         Nb = 157.00001894    
                          Ediel =-0.852689086160E-01
                            current damping = 1.050
 
          Norm of current diis error: 0.27598E-02
          max. resid. norm for Fia-block=  1.151D-03 for orbital    156a    beta 
          max. resid. fock norm         =  1.500D-03 for orbital    805a    beta 

 ITERATION  ENERGY          1e-ENERGY        2e-ENERGY     NORM[dD(SAO)]  TOL
  23  -3210.6681301369    -16711.000996     7308.2610659    0.233D+00 0.101D-12
                            Exc = -253.004531793      Eck =  7561.26559766    
                         Ntotal = 315.00003739      Nspin =0.99999950825    
                             Na = 158.00001845         Nb = 157.00001894    
                          Ediel =-0.852831619841E-01
                            current damping = 1.100
 
          Norm of current diis error: 0.26119E-02
          max. resid. norm for Fia-block=  7.792D-04 for orbital    156a    beta 
          max. resid. fock norm         =  8.738D-04 for orbital    166a    beta 

 ITERATION  ENERGY          1e-ENERGY        2e-ENERGY     NORM[dD(SAO)]  TOL
  24  -3210.6681344885    -16710.967134     7308.2271992    0.253D-01 0.751D-13
                            Exc = -253.003700426      Eck =  7561.23089966    
                         Ntotal = 315.00003739      Nspin =0.99999950760    
                             Na = 158.00001845         Nb = 157.00001894    
                          Ediel =-0.852840188119E-01
                            current damping = 1.150
 
          Norm of current diis error: 0.24142E-02
          max. resid. norm for Fia-block=  8.608D-04 for orbital    156a    beta 
          max. resid. fock norm         =  9.680D-04 for orbital    166a    beta 

 ITERATION  ENERGY          1e-ENERGY        2e-ENERGY     NORM[dD(SAO)]  TOL
  25  -3210.6681386402    -16710.982295     7308.2423564    0.362D-01 0.601D-13
                            Exc = -253.004068995      Eck =  7561.24642541    
                         Ntotal = 315.00003740      Nspin =0.99999950841    
                             Na = 158.00001845         Nb = 157.00001895    
                          Ediel =-0.852815372266E-01
                            current damping = 1.200
 
          Norm of current diis error: 0.16711E-02
          max. resid. norm for Fia-block=  9.445D-04 for orbital    156a    beta 
          max. resid. fock norm         =  1.048D-03 for orbital    166a    beta 
          mo-orthogonalization: Cholesky decomposition

 ITERATION  ENERGY          1e-ENERGY        2e-ENERGY     NORM[dD(SAO)]  TOL
  26  -3210.6681421377    -16710.983897     7308.2439547    0.498D-01 0.508D-13
                            Exc = -253.003973432      Eck =  7561.24792817    
                         Ntotal = 315.00003740      Nspin =0.99999950838    
                             Na = 158.00001846         Nb = 157.00001895    
                          Ediel =-0.852869528595E-01
                            current damping = 1.050
 
          Norm of current diis error: 0.14053E-02
          max. resid. norm for Fia-block=  6.948D-04 for orbital    156a    beta 
          max. resid. fock norm         =  7.679D-04 for orbital    166a    beta 

 ITERATION  ENERGY          1e-ENERGY        2e-ENERGY     NORM[dD(SAO)]  TOL
  27  -3210.6681444068    -16710.981431     7308.2414866    0.305D-01 0.453D-13
                            Exc = -253.004082748      Eck =  7561.24556931    
                         Ntotal = 315.00003741      Nspin =0.99999950833    
                             Na = 158.00001846         Nb = 157.00001895    
                          Ediel =-0.852859974486E-01
                            current damping = 1.100
 
          Norm of current diis error: 0.12295E-02
          max. resid. norm for Fia-block=  5.596D-04 for orbital    156a    beta 
          max. resid. fock norm         =  6.138D-04 for orbital    166a    beta 

 ITERATION  ENERGY          1e-ENERGY        2e-ENERGY     NORM[dD(SAO)]  TOL
  28  -3210.6681458877    -16710.973723     7308.2337768    0.126D-01 0.417D-13
                            Exc = -253.003785706      Eck =  7561.23756248    
                         Ntotal = 315.00003741      Nspin =0.99999950803    
                             Na = 158.00001846         Nb = 157.00001895    
                          Ediel =-0.852838158155E-01
                            current damping = 0.950
 
          Norm of current diis error: 0.11925E-02
          max. resid. norm for Fia-block=  4.622D-04 for orbital    156a    beta 
          max. resid. fock norm         =  5.202D-04 for orbital    166a    beta 

 ITERATION  ENERGY          1e-ENERGY        2e-ENERGY     NORM[dD(SAO)]  TOL
  29  -3210.6681470339    -16710.988502     7308.2485548    0.104D-01 0.391D-13
                            Exc = -253.004134441      Eck =  7561.25268923    
                         Ntotal = 315.00003741      Nspin =0.99999950828    
                             Na = 158.00001846         Nb = 157.00001895    
                          Ediel =-0.852844906220E-01
                            current damping = 1.000
 
          Norm of current diis error: 0.10832E-02
          max. resid. norm for Fia-block=  3.891D-04 for orbital    156a    beta 
          max. resid. fock norm         =  4.261D-04 for orbital    166a    beta 

 ITERATION  ENERGY          1e-ENERGY        2e-ENERGY     NORM[dD(SAO)]  TOL
  30  -3210.6681478646    -16710.979152     7308.2392042    0.524D-02 0.368D-13
                            Exc = -253.003917858      Eck =  7561.24312209    
                         Ntotal = 315.00003741      Nspin =0.99999950779    
                             Na = 158.00001846         Nb = 157.00001895    
                          Ediel =-0.852859202171E-01
                            current damping = 1.050
 
          Norm of current diis error: 0.79201E-03
          max. resid. norm for Fia-block=  4.098D-04 for orbital    156a    beta 
          max. resid. fock norm         =  4.523D-04 for orbital    166a    beta 
          mo-orthogonalization: Cholesky decomposition

 ITERATION  ENERGY          1e-ENERGY        2e-ENERGY     NORM[dD(SAO)]  TOL
  31  -3210.6681485754    -16710.978691     7308.2387419    0.102D-01 0.347D-13
                            Exc = -253.003952448      Eck =  7561.24269437    
                         Ntotal = 315.00003741      Nspin =0.99999950774    
                             Na = 158.00001846         Nb = 157.00001895    
                          Ediel =-0.852823381339E-01
                            current damping = 0.900
 
          Norm of current diis error: 0.68822E-03
          max. resid. norm for Fia-block=  3.397D-04 for orbital    156a    beta 
          max. resid. fock norm         =  3.732D-04 for orbital    166a    beta 

 ITERATION  ENERGY          1e-ENERGY        2e-ENERGY     NORM[dD(SAO)]  TOL
  32  -3210.6681491185    -16710.979176     7308.2392270    0.108D-01 0.331D-13
                            Exc = -253.003882151      Eck =  7561.24310919    
                         Ntotal = 315.00003741      Nspin =0.99999950757    
                             Na = 158.00001846         Nb = 157.00001895    
                          Ediel =-0.852828994566E-01
                            current damping = 0.950
 
          Norm of current diis error: 0.60639E-03
          max. resid. norm for Fia-block=  2.499D-04 for orbital    156a    beta 
          max. resid. fock norm         =  3.212D-04 for orbital    765a    alpha

 ITERATION  ENERGY          1e-ENERGY        2e-ENERGY     NORM[dD(SAO)]  TOL
  33  -3210.6681494542    -16710.982627     7308.2426771    0.114D-01 0.318D-13
                            Exc = -253.004020552      Eck =  7561.24669769    
                         Ntotal = 315.00003741      Nspin =0.99999950758    
                             Na = 158.00001846         Nb = 157.00001895    
                          Ediel =-0.852828601949E-01
                            current damping = 0.800
 
          Norm of current diis error: 0.58454E-03
          max. resid. norm for Fia-block=  2.163D-04 for orbital    156a    beta 
          max. resid. fock norm         =  3.117D-04 for orbital    765a    alpha

 ITERATION  ENERGY          1e-ENERGY        2e-ENERGY     NORM[dD(SAO)]  TOL
  34  -3210.6681497257    -16710.974751     7308.2348008    0.596D-02 0.306D-13
                            Exc = -253.003828665      Eck =  7561.23862944    
                         Ntotal = 315.00003741      Nspin =0.99999950735    
                             Na = 158.00001846         Nb = 157.00001895    
                          Ediel =-0.852812853890E-01
                            current damping = 0.850
 
          Norm of current diis error: 0.55670E-03
          max. resid. norm for Fia-block=  1.766D-04 for orbital    156a    beta 
          max. resid. fock norm         =  3.672D-04 for orbital    765a    alpha

 ITERATION  ENERGY          1e-ENERGY        2e-ENERGY     NORM[dD(SAO)]  TOL
  35  -3210.6681499245    -16710.979578     7308.2396281    0.405D-02 0.296D-13
                            Exc = -253.003929185      Eck =  7561.24355732    
                         Ntotal = 315.00003742      Nspin =0.99999950756    
                             Na = 158.00001846         Nb = 157.00001895    
                          Ediel =-0.852798911859E-01
                            current damping = 0.900
 
          Norm of current diis error: 0.40537E-03
          max. resid. norm for Fia-block=  1.895D-04 for orbital    156a    beta 
          max. resid. fock norm         =  6.386D-04 for orbital    765a    alpha
          mo-orthogonalization: Cholesky decomposition

 ITERATION  ENERGY          1e-ENERGY        2e-ENERGY     NORM[dD(SAO)]  TOL
  36  -3210.6681501046    -16710.979130     7308.2391793    0.480D-02 0.284D-13
                            Exc = -253.003902763      Eck =  7561.24308207    
                         Ntotal = 315.00003742      Nspin =0.99999950767    
                             Na = 158.00001846         Nb = 157.00001895    
                          Ediel =-0.852808018853E-01
                            current damping = 0.950
 
          Norm of current diis error: 0.35306E-03
          max. resid. norm for Fia-block=  1.593D-04 for orbital    156a    beta 
          max. resid. fock norm         =  8.415D-04 for orbital    765a    alpha

 ITERATION  ENERGY          1e-ENERGY        2e-ENERGY     NORM[dD(SAO)]  TOL
  37  -3210.6681502364    -16710.978924     7308.2389732    0.620D-02 0.271D-13
                            Exc = -253.003931067      Eck =  7561.24290428    
                         Ntotal = 315.00003742      Nspin =0.99999950805    
                             Na = 158.00001846         Nb = 157.00001895    
                          Ediel =-0.852792734921E-01
                            current damping = 0.800
 
          Norm of current diis error: 0.31293E-03
          max. resid. norm for Fia-block=  1.257D-04 for orbital    156a    beta 
          max. resid. fock norm         =  1.016D-03 for orbital    765a    alpha

 ITERATION  ENERGY          1e-ENERGY        2e-ENERGY     NORM[dD(SAO)]  TOL
  38  -3210.6681502704    -16710.976765     7308.2368147    0.525D+00 0.455D-13
                            Exc = -253.003849035      Eck =  7561.24066375    
                         Ntotal = 315.00003741      Nspin =0.99999950724    
                             Na = 158.00001846         Nb = 157.00001895    
                          Ediel =-0.852784935192E-01
                            current damping = 0.650
 
          Norm of current diis error: 0.32198E-03
          max. resid. norm for Fia-block=  9.885D-05 for orbital    156a    beta 
          max. resid. fock norm         =  8.902D-04 for orbital    765a    alpha

 ITERATION  ENERGY          1e-ENERGY        2e-ENERGY     NORM[dD(SAO)]  TOL
  39  -3210.6681503191    -16710.980912     7308.2409619    0.361D-01 0.443D-13
                            Exc = -253.003950087      Eck =  7561.24491198    
                         Ntotal = 315.00003741      Nspin =0.99999950694    
                             Na = 158.00001846         Nb = 157.00001895    
                          Ediel =-0.852785029236E-01
                            current damping = 0.700
 
          Norm of current diis error: 0.29107E-03
          max. resid. norm for Fia-block=  8.442D-05 for orbital    156a    beta 
          max. resid. fock norm         =  1.864D-03 for orbital    765a    alpha

 ITERATION  ENERGY          1e-ENERGY        2e-ENERGY     NORM[dD(SAO)]  TOL
  40  -3210.6681503803    -16710.977837     7308.2378862    0.728D-01 0.432D-13
                            Exc = -253.003888278      Eck =  7561.24177453    
                         Ntotal = 315.00003741      Nspin =0.99999950677    
                             Na = 158.00001846         Nb = 157.00001895    
                          Ediel =-0.852783633151E-01
                            current damping = 0.750
 
          Norm of current diis error: 0.22152E-03
          max. resid. norm for Fia-block=  1.037D-04 for orbital    156a    beta 
          max. resid. fock norm         =  1.341D-03 for orbital    765a    alpha
          mo-orthogonalization: Cholesky decomposition

 ITERATION  ENERGY          1e-ENERGY        2e-ENERGY     NORM[dD(SAO)]  TOL
  41  -3210.6681504411    -16710.978354     7308.2384029    0.116D-01 0.421D-13
                            Exc = -253.003902106      Eck =  7561.24230497    
                         Ntotal = 315.00003741      Nspin =0.99999950665    
                             Na = 158.00001846         Nb = 157.00001895    
                          Ediel =-0.852770912915E-01
                            current damping = 0.800
 
          Norm of current diis error: 0.18760E-03
          max. resid. norm for Fia-block=  8.089D-05 for orbital    156a    beta 
          max. resid. fock norm         =  5.922D-04 for orbital    789a    alpha

 ITERATION  ENERGY          1e-ENERGY        2e-ENERGY     NORM[dD(SAO)]  TOL
  42  -3210.6681504683    -16710.978258     7308.2383068    0.208D-01 0.412D-13
                            Exc = -253.003882770      Eck =  7561.24218958    
                         Ntotal = 315.00003741      Nspin =0.99999950638    
                             Na = 158.00001846         Nb = 157.00001895    
                          Ediel =-0.852773527577E-01
                            current damping = 0.850
 
          Norm of current diis error: 0.16985E-03
          max. resid. norm for Fia-block=  6.505D-05 for orbital    156a    beta 
          max. resid. fock norm         =  3.985D-04 for orbital    789a    alpha

 ITERATION  ENERGY          1e-ENERGY        2e-ENERGY     NORM[dD(SAO)]  TOL
  43  -3210.6681505002    -16710.979206     7308.2392557    0.208D-01 0.159D-12
                            Exc = -253.003921943     Coul =  7621.49940167    
                            exK = -60.2562239982    
                         Ntotal = 315.00003741      Nspin =0.99999950679    
                             Na = 158.00001846         Nb = 157.00001895    
                          Ediel =-0.852770367071E-01
                            current damping = 0.900
 
          Norm of current diis error: 0.16226E-03
          max. resid. norm for Fia-block=  5.402D-05 for orbital    156a    beta 
          max. resid. fock norm         =  2.927D-04 for orbital    765a    alpha

 ITERATION  ENERGY          1e-ENERGY        2e-ENERGY     NORM[dD(SAO)]  TOL
  44  -3210.6681505101    -16710.977242     7308.2372916    0.462D-01 0.101D-12
                            Exc = -253.003873430      Eck =  7561.24116504    
                         Ntotal = 315.00003741      Nspin =0.99999950678    
                             Na = 158.00001846         Nb = 157.00001895    
                          Ediel =-0.852764994087E-01
                            current damping = 0.950
 
          Norm of current diis error: 0.14713E-03
          max. resid. norm for Fia-block=  4.856D-05 for orbital    156a    beta 
          max. resid. fock norm         =  4.630D-04 for orbital    775a    alpha

 ITERATION  ENERGY          1e-ENERGY        2e-ENERGY     NORM[dD(SAO)]  TOL
  45  -3210.6681505131    -16710.978522     7308.2385712    0.255D-01 0.601D-13
                            Exc = -253.003896882      Eck =  7561.24246805    
                         Ntotal = 315.00003741      Nspin =0.99999950692    
                             Na = 158.00001846         Nb = 157.00001895    
                          Ediel =-0.852762470948E-01
                            current damping = 1.000
 
          Norm of current diis error: 0.11534E-03
          max. resid. norm for Fia-block=  5.153D-05 for orbital    156a    beta 
          max. resid. fock norm         =  5.098D-04 for orbital    765a    alpha
          mo-orthogonalization: Cholesky decomposition

 ITERATION  ENERGY          1e-ENERGY        2e-ENERGY     NORM[dD(SAO)]  TOL
  46  -3210.6681505127    -16710.978199     7308.2382482    0.615D-01 0.474D-13
                            Exc = -253.003889895      Eck =  7561.24213810    
                         Ntotal = 315.00003741      Nspin =0.99999950702    
                             Na = 158.00001846         Nb = 157.00001895    
                          Ediel =-0.852763549869E-01
                            current damping = 1.050
 
          Norm of current diis error: 0.10151E-03
          max. resid. norm for Fia-block=  3.304D-05 for orbital    156a    beta 
          max. resid. fock norm         =  3.020D-04 for orbital    765a    alpha

 ENERGY CONVERGED !


 ITERATION  ENERGY          1e-ENERGY        2e-ENERGY     NORM[dD(SAO)]  TOL
  47  -3210.6681505167    -16710.978193     7308.2382423    0.133D-01 0.444D-13
                            Exc = -253.003894848      Eck =  7561.24213714    
                         Ntotal = 315.00003741      Nspin =0.99999950708    
                             Na = 158.00001846         Nb = 157.00001895    
                          Ediel =-0.852760966281E-01
                            current damping = 0.900
 
          Norm of current diis error: 0.92674E-04
          max. resid. norm for Fia-block=  3.942D-05 for orbital    156a    beta 
          max. resid. fock norm         =  3.949D-04 for orbital    765a    alpha

 End of SCF iterations

   convergence criteria satisfied after    47 iterations


   *************************************************************************
   y                                                                        
   *************************************************************************


                  ------------------------------------------ 
                 |  total energy      =  -3210.66815051669  |
                  ------------------------------------------ 
                 :  kinetic energy    =   3199.55933797667  :
                 :  potential energy  =  -6410.22748849336  :
                 :  virial theorem    =      1.99654003092  :
                 :  wavefunction norm =      1.00000000000  :
                  .......................................... 


 <geterg> : there is no data group $energy 


 <skperg> : $end is missing 


 orbitals $uhfmo_beta  will be written to file beta

 orbitals $uhfmo_alpha  will be written to file alpha
 
 alpha: 

    irrep                154a        155a        156a        157a        158a   
 eigenvalues H         -0.25234    -0.24795    -0.24109    -0.22295    -0.20456
            eV          -6.8666     -6.7472     -6.5606     -6.0669     -5.5663
 occupation              1.0000      1.0000      1.0000      1.0000      1.0000

    irrep                159a        160a        161a        162a        163a   
 eigenvalues H         -0.09181    -0.08417    -0.06180    -0.05573    -0.04760
            eV          -2.4982     -2.2904     -1.6817     -1.5166     -1.2953
 
 beta:  

    irrep                153a        154a        155a        156a        157a   
 eigenvalues H         -0.24540    -0.23483    -0.23030    -0.22397    -0.22056
            eV          -6.6777     -6.3900     -6.2667     -6.0946     -6.0017
 occupation              1.0000      1.0000      1.0000      1.0000      1.0000

    irrep                158a        159a        160a        161a        162a   
 eigenvalues H         -0.09409    -0.08327    -0.06185    -0.05573    -0.04740
            eV          -2.5604     -2.2660     -1.6829     -1.5166     -1.2897
 
 ==============================================================================
                                  COSMO RESULTS
 ==============================================================================
  PARAMETER:
    dx [A]:      0.300
    bas. grd. points:  18816
    nspa:       162
    nsph:        92
    nps:       2229
    npspher:      0
    disex:   10.0000    
    disex2:  3914.43    
    rsolv [A]: 1.3000
    routf:     0.8500
    phsran:    0.0    
    ampran:   0.10E-04
    cavity:  closed
    epsilon:    37.500
    refind:     1.300
    fepsi:      0.9605263
  CAVITY VOLUME/AREA [a.u.]:
    surface: V1.0, A matrix: V1.0
    area:  1682.70
    volume:  4411.73
  SCREENING CHARGE:
    cosmo      :  -1.045418
    correction :   0.044595
    total      :  -1.000823
  ENERGIES [a.u.]:
    Total energy            =   -3210.6681505166871
    Total energy + OC corr. =    -3210.6645310715
    Dielectric energy       =       -0.0852760966
    Diel. energy + OC corr. =       -0.0816566515
  ELEMENT RADIUS [A]: ATOM LIST
    co 2.00: 1
    n  1.83: 2,12,21,31,41,50
    c  2.00: 3,5,7,9,11,13,14,16,18,20,22,24,26,28,30,32,34,36,38,40,42,43,45,
             47,49,51,54,57,60,61,68
    h  1.30: 4,6,8,10,15,19,23,25,27,29,33,35,37,39,44,48,52,53,55,56,58,59,
             62-67,71
    o  1.72: 17,46,69,70
   ATOM; AV. RADIUS; DEVIATION; MAX. RADIUS; MIN. RADIUS - values in A
    2 n    1.88   0.05   2.12   1.83
    3 c    2.08   0.08   2.51   2.00
    4 h    1.34   0.04   1.48   1.30
    5 c    2.07   0.07   2.37   2.00
    6 h    1.34   0.04   1.47   1.30
    7 c    2.09   0.09   2.55   2.00
    8 h    1.33   0.03   1.47   1.30
    9 c    2.08   0.08   2.40   2.00
   10 h    1.34   0.04   1.44   1.30
   11 c    2.06   0.06   2.15   2.00
   13 c    2.16   0.16   2.30   2.06
   14 c    2.10   0.10   2.31   2.00
   15 h    1.33   0.03   1.41   1.30
   16 c    2.06   0.06   2.28   2.00
   17 o    1.75   0.03   1.82   1.72
   18 c    2.06   0.06   2.29   2.00
   19 h    1.33   0.03   1.41   1.30
   20 c    2.21   0.21   2.42   2.05
   21 n    2.14   0.31   2.24   2.01
   22 c    2.13   0.13   2.34   2.00
   23 h    1.42   0.12   1.52   1.35
   24 c    2.04   0.04   2.15   2.00
   25 h    1.31   0.01   1.33   1.30
   26 c    2.04   0.04   2.18   2.00
   27 h    1.31   0.01   1.34   1.30
   28 c    2.05   0.05   2.24   2.00
   29 h    1.33   0.03   1.40   1.30
   30 c    2.17   0.17   2.44   2.03
   32 c    2.11   0.11   2.32   2.00
   33 h    1.35   0.05   1.45   1.30
   34 c    2.05   0.05   2.35   2.00
   35 h    1.31   0.01   1.34   1.30
   36 c    2.05   0.05   2.33   2.00
   37 h    1.31   0.01   1.33   1.30
   38 c    2.09   0.09   2.30   2.00
   39 h    1.33   0.03   1.41   1.30
   40 c    2.27   0.27   2.31   2.20
   41 n    2.27   0.44   2.29   2.26
   42 c    2.15   0.15   2.42   2.03
   43 c    2.08   0.08   2.30   2.00
   44 h    1.32   0.02   1.38   1.30
   45 c    2.12   0.12   2.49   2.00
   46 o    1.74   0.02   1.83   1.72
   47 c    2.12   0.12   2.47   2.00
   48 h    1.37   0.07   1.45   1.31
   49 c    2.32   0.32   2.46   2.21
   50 n    1.88   0.05   2.00   1.83
   51 c    2.07   0.07   2.48   2.00
   52 h    1.32   0.02   1.40   1.30
   53 h    1.34   0.04   1.51   1.30
   54 c    2.13   0.13   2.30   2.02
   55 h    1.51   0.21   1.54   1.47
   56 h    1.33   0.03   1.41   1.30
   57 c    2.09   0.09   2.34   2.00
   58 h    1.39   0.09   1.50   1.31
   59 h    1.33   0.03   1.43   1.30
   60 c    2.04   0.04   2.25   2.00
   61 c    2.04   0.04   2.62   2.00
   62 h    1.31   0.01   1.33   1.30
   63 h    1.33   0.03   1.44   1.30
   64 h    1.32   0.02   1.39   1.30
   65 h    1.31   0.01   1.34   1.30
   66 h    1.32   0.02   1.43   1.30
   67 h    1.33   0.03   1.48   1.30
   68 c    2.16   0.16   2.32   2.04
   69 o    1.79   0.07   2.03   1.72
   70 o    1.77   0.05   2.00   1.72
   71 h    1.31   0.01   1.41   1.30
 ==============================================================================

                                             _ _ _ 
  IRREP     alpha occ.     beta occ.      tr(D*D-D)


 a        158.00000000   157.00000000    -0.25679060

   -------------------------------------------------

   sum    158.00000000   157.00000000    -0.25679060

 <S*S>     0.76358119

 
 
 
 ==============================================================================
                           electrostatic moments
 ==============================================================================

 reference point for electrostatic moments:    0.00000   0.00000   0.00000

 
              nuc           elec       ->  total
 ------------------------------------------------------------------------------
                          charge      
 ------------------------------------------------------------------------------
         316.000000    -315.000000       1.000000
 a-b                                     1.000000
 
 ------------------------------------------------------------------------------
                       dipole moment  
 ------------------------------------------------------------------------------
   x    -801.007722     795.258564      -5.749158
   y   -1751.256644    1743.305388      -7.951256
   z    1178.826519   -1176.761670       2.064850
 
   | dipole moment | =    10.0269 a.u. =    25.4859 debye 
 
 ------------------------------------------------------------------------------
                     quadrupole moment
 ------------------------------------------------------------------------------
  xx    9919.332631   -9997.284168     -77.951538
  yy   13442.493956  -13552.485427    -109.991471
  zz    9861.773315  -10016.162219    -154.388904
  xy    4070.382175   -4047.243386      23.138789
  xz   -4738.449648    4711.084079     -27.365569
  yz   -7055.736535    7026.222819     -29.513716
 
     1/3  trace=    -114.110638
     anisotropy=     104.336917


 ==============================================================================
                  LOEWDIN POPULATION ANALYSIS (CAO-BASIS) 
 ==============================================================================
 
       values displayed are larger than   0.000000
 
 
 atomic populations from total density:
 
 atom      charge    n(s)      n(p)      n(d)      n(f)      n(g)
     1co     0.77154   4.40258   8.94451   9.53461   3.34675
     2n      0.15145   2.27713   1.42287   1.19962   1.94894
     3c     -0.60390   2.21896   1.11991   1.31269   1.95235
     4h      0.54072   0.37155   0.08772
     5c     -0.46426   2.20526   1.14412   1.15150   1.96337
     6h      0.51852   0.38989   0.09159
     7c     -0.44559   2.20773   1.12908   1.17301   1.93577
     8h      0.53173   0.38191   0.08636
     9c     -0.50049   2.20825   1.12583   1.20100   1.96541
    10h      0.55162   0.35700   0.09138
    11c     -0.34083   2.17569   1.04225   1.32714   1.79575
    12n      0.07893   2.24989   1.38347   1.29775   1.98995
    13c     -0.27653   2.16790   1.02877   1.31140   1.76845
    14c     -0.37518   2.19156   1.12051   1.09376   1.96935
    15h      0.52619   0.37370   0.10010
    16c     -0.29729   2.16589   1.02553   1.32232   1.78355
    17o      0.09259   2.36109   1.95228   1.37633   2.21771
    18c     -0.37665   2.19824   1.12231   1.08644   1.96966
    19h      0.55511   0.35321   0.09168
    20c     -0.19423   2.15856   1.02181   1.21750   1.79636
    21n      0.08431   2.26795   1.38785   1.30558   1.95431
    22c     -0.47776   2.20576   1.10916   1.22779   1.93505
    23h      0.51547   0.38525   0.09928
    24c     -0.43983   2.20913   1.15290   1.12680   1.95100
    25h      0.52665   0.38445   0.08890
    26c     -0.47394   2.21785   1.14335   1.17987   1.93287
    27h      0.55015   0.36390   0.08595
    28c     -0.39194   2.19876   1.13278   1.11449   1.94591
    29h      0.52208   0.38364   0.09428
    30c     -0.21229   2.16108   1.02867   1.23694   1.78560
    31n      0.06326   2.25761   1.39143   1.31025   1.97746
    32c     -0.48469   2.20219   1.10424   1.22719   1.95107
    33h      0.52148   0.37444   0.10408
    34c     -0.49425   2.21234   1.15152   1.15912   1.97128
    35h      0.55462   0.35838   0.08700
    36c     -0.43896   2.20922   1.13741   1.15186   1.94047
    37h      0.54702   0.36701   0.08598
    38c     -0.38888   2.19255   1.12160   1.11888   1.95586
    39h      0.52484   0.37984   0.09532
    40c     -0.26450   2.16061   1.02637   1.28854   1.78898
    41n      0.15457   2.25148   1.38180   1.22704   1.98510
    42c     -0.25520   2.17410   1.02661   1.29402   1.76047
    43c     -0.40591   2.19525   1.12494   1.11220   1.97351
    44h      0.53788   0.37501   0.08711
    45c     -0.27419   2.15931   1.01566   1.32128   1.77794
    46o      0.13040   2.35266   1.95631   1.34675   2.21389
    47c     -0.41396   2.19506   1.11376   1.12119   1.98396
    48h      0.55055   0.33543   0.11402
    49c     -0.23079   2.15923   1.01783   1.25066   1.80307
    50n     -0.04308   2.26526   1.43722   1.37792   1.96267
    51c     -0.82749   2.23377   1.17842   1.30808   2.10722
    52h      0.49098   0.41081   0.09821
    53h      0.51923   0.38355   0.09723
    54c     -0.83757   2.22841   1.16414   1.34680   2.09822
    55h      0.48054   0.38301   0.13645
    56h      0.50296   0.40564   0.09140
    57c     -0.82242   2.22853   1.16078   1.32588   2.10723
    58h      0.52084   0.37309   0.10607
    59h      0.51800   0.38006   0.10194
    60c     -1.17412   2.29578   1.30099   1.33859   2.23876
    61c     -1.22863   2.28938   1.29785   1.33378   2.30763
    62h      0.47239   0.42381   0.10380
    63h      0.46390   0.42757   0.10853
    64h      0.48140   0.41199   0.10661
    65h      0.48380   0.41053   0.10567
    66h      0.49166   0.39983   0.10851
    67h      0.45732   0.43074   0.11193
    68c     -0.80460   2.24126   1.02589   1.72055   1.81690
    69o     -0.17660   2.40244   2.08949   1.33065   2.35402
    70o     -0.01954   2.41301   2.05355   1.30023   2.25275
    71h      0.47141   0.38181   0.14678
 
 moments (from total density versus population analysis)
 <charge> =             1.000000            1.000000
 <x   >   =            -5.749158           -5.989689
 <y   >   =            -7.951256           -7.430368
 <z   >   =             2.064850            2.746017
 
 Unpaired electrons from D(alpha)-D(beta)
 
 atom      total     n(s)      n(p)      n(d)      n(f)      n(g)
     1co     0.94632   0.00320   0.01865   0.92671  -0.00223
     2n      0.00274   0.00005   0.00027   0.00185   0.00056
     3c      0.00143   0.00003   0.00017   0.00090   0.00033
     4h     -0.00001  -0.00000  -0.00001
     5c     -0.00008   0.00000  -0.00005   0.00004  -0.00006
     6h     -0.00000  -0.00000  -0.00000
     7c      0.00050   0.00000   0.00020   0.00003   0.00027
     8h      0.00002  -0.00001   0.00003
     9c     -0.00006  -0.00000  -0.00004   0.00004  -0.00006
    10h     -0.00000   0.00001  -0.00001
    11c      0.00063   0.00002   0.00007   0.00039   0.00015
    12n     -0.00174  -0.00011  -0.00065   0.00164  -0.00261
    13c     -0.00127   0.00003  -0.00144   0.00223  -0.00209
    14c      0.00106   0.00001   0.00059  -0.00027   0.00074
    15h      0.00015   0.00009   0.00006
    16c     -0.00317  -0.00002  -0.00138   0.00009  -0.00186
    17o     -0.00149  -0.00001  -0.00055  -0.00025  -0.00067
    18c     -0.00005  -0.00001   0.00017  -0.00038   0.00017
    19h      0.00000  -0.00003   0.00003
    20c     -0.00214  -0.00002  -0.00087  -0.00001  -0.00123
    21n      0.05465   0.00395   0.01926   0.00950   0.02193
    22c     -0.00149  -0.00013  -0.00212   0.00347  -0.00271
    23h      0.00084   0.00086  -0.00002
    24c      0.00369   0.00015   0.00148   0.00026   0.00180
    25h      0.00041   0.00024   0.00017
    26c     -0.00440  -0.00001  -0.00195   0.00026  -0.00270
    27h     -0.00011   0.00006  -0.00017
    28c      0.00302   0.00010   0.00122   0.00021   0.00150
    29h      0.00041   0.00026   0.00015
    30c     -0.00127  -0.00013  -0.00154   0.00216  -0.00176
    31n     -0.00204  -0.00014  -0.00217   0.00523  -0.00497
    32c      0.00241   0.00009   0.00056   0.00114   0.00062
    33h      0.00018   0.00007   0.00011
    34c      0.00024   0.00001   0.00000   0.00026  -0.00003
    35h     -0.00000  -0.00000  -0.00000
    36c      0.00118   0.00001   0.00044   0.00009   0.00064
    37h      0.00002  -0.00001   0.00003
    38c      0.00026  -0.00001   0.00005   0.00013   0.00009
    39h     -0.00003  -0.00004   0.00002
    40c      0.00045   0.00002  -0.00009   0.00055  -0.00003
    41n     -0.00205  -0.00004  -0.00216   0.00406  -0.00391
    42c      0.00281   0.00007   0.00087   0.00059   0.00128
    43c     -0.00116  -0.00001  -0.00056   0.00018  -0.00076
    44h     -0.00001   0.00003  -0.00004
    45c      0.00165   0.00002   0.00067   0.00005   0.00090
    46o      0.00083   0.00001   0.00031   0.00013   0.00038
    47c      0.00046  -0.00000   0.00008   0.00025   0.00013
    48h      0.00002  -0.00001   0.00003
    49c      0.00240   0.00002   0.00081   0.00023   0.00134
    50n      0.00136   0.00001   0.00061  -0.00001   0.00076
    51c     -0.00010  -0.00000  -0.00004  -0.00003  -0.00003
    52h      0.00001  -0.00000   0.00001
    53h     -0.00001  -0.00001  -0.00000
    54c      0.01580   0.00061   0.00327   0.00671   0.00521
    55h      0.00388  -0.00011   0.00399
    56h      0.00094   0.00080   0.00014
    57c      0.00038  -0.00000  -0.00007   0.00050  -0.00005
    58h      0.00001   0.00001  -0.00001
    59h      0.00011   0.00010   0.00001
    60c      0.00001   0.00000   0.00002  -0.00004   0.00002
    61c      0.00002  -0.00000  -0.00001   0.00005  -0.00001
    62h      0.00001   0.00001   0.00000
    63h     -0.00003  -0.00003   0.00000
    64h     -0.00002  -0.00001  -0.00000
    65h     -0.00000  -0.00000  -0.00000
    66h      0.00001   0.00000   0.00001
    67h      0.00002   0.00001   0.00000
    68c     -0.02653  -0.00178  -0.00873  -0.00242  -0.01360
    69o     -0.00818  -0.00054  -0.00150  -0.00436  -0.00179
    70o      0.00726   0.00027   0.00099   0.00415   0.00185
    71h     -0.00114  -0.00104  -0.00011
 
 
 
 ==============================================================================
 
HOMO-LUMO Separation
 HOMO         :   -0.20455675 H =     -5.56628 eV
 LUMO         :   -0.09409216 H =     -2.56038 eV
 HOMO-LUMO gap:    0.11046459 H =     +3.00590 eV
 
 ==============================================================================


    ------------------------------------------------------------------------
         total  cpu-time :   3 days  3 hours 57 minutes and 10 seconds
         total wall-time :  9 hours 32 minutes and 47 seconds
    ------------------------------------------------------------------------

   ****  ridft : all done  ****


    2024-11-15 21:11:45.381 

 ridft ended normally
