# Supplementary material for: Electronic Effects Drive Selectivity in CO2 Reduction Catalysis by Heptacoordinated Cobalt Complexes
Source: Inorg Chem. 2026 May 21;65(22):12678–92. doi: 10.1021/acs.inorgchem.6c01633 (PMC13250995; doi:10.1021/acs.inorgchem.6c01633)
Supplement: Supplementary file 2 [file ic6c01633_si_002.zip › backup_paper_acscat_Co/Co0MeOLCOOH/doublet/py_det_forward/eps375/energy]

$energy      SCF               SCFKIN            SCFPOT
     1 -3210.730213849      3204.306638319     -6415.036852168
     2 -3211.382615212      3203.413857655     -6414.796472866
     3 -3211.743480138      3202.730433923     -6414.473914061
     4 -3211.988720371      3202.123880678     -6414.112601049
     5 -3212.082948083      3201.609457812     -6413.692405895
     6 -3212.116142461      3201.511867906     -6413.628010367
     7 -3212.130505366      3201.479314060     -6413.609819426
     8 -3212.146446454      3201.362447343     -6413.508893797
     9 -3212.153903898      3201.350612241     -6413.504516139
    10 -3212.154873145      3201.093968747     -6413.248841892
    11 -3212.157672374      3201.170733505     -6413.328405879
    12 -3212.159310381      3201.318329939     -6413.477640320
    13 -3212.161208015      3201.285406369     -6413.446614384
    14 -3212.162352310      3201.171110799     -6413.333463109
    15 -3212.162824557      3201.171597362     -6413.334421920
    16 -3212.163037497      3201.169853153     -6413.332890650
    17 -3212.163295605      3201.187934191     -6413.351229796
    18 -3212.163431412      3201.186968304     -6413.350399715
    19 -3212.163531939      3201.186979564     -6413.350511503
    20 -3212.163575604      3201.182725174     -6413.346300778
    21 -3212.163719823      3201.174368522     -6413.338088345
    22 -3212.163732227      3201.184305091     -6413.348037319
    23 -3212.163753127      3201.184782580     -6413.348535707
    24 -3212.163776747      3201.185134537     -6413.348911284
    25 -3212.163742086      3201.188931230     -6413.352673316
    26 -3212.163740797      3201.189322490     -6413.353063286
    27 -3212.163814329      3201.188397143     -6413.352211472
    28 -3212.163818934      3201.186983682     -6413.350802617
    29 -3212.163821585      3201.185311981     -6413.349133566
    30 -3212.163820626      3201.184759514     -6413.348580140
    31 -3212.163822889      3201.185893773     -6413.349716662
$end
