# Supplementary material for: Electronic Effects Drive Selectivity in CO2 Reduction Catalysis by Heptacoordinated Cobalt Complexes
Source: Inorg Chem. 2026 May 21;65(22):12678–92. doi: 10.1021/acs.inorgchem.6c01633 (PMC13250995; doi:10.1021/acs.inorgchem.6c01633)
Supplement: Supplementary file 2 [file ic6c01633_si_002.zip › backup_paper_acscat_Co/Co0MeOLCOOH/doublet/py_det_forward/eps375/job.last]

OPTIMIZATION CYCLE 30
Wed Nov 13 02:20:51 CET 2024

   OpenMP run-time library returned nthreads =  8

 rdgrad (centipede31) : TURBOMOLE rev. V7-7 compiled 19 Oct 2022 at 02:10:57
 Copyright (C) 2022 TURBOMOLE GmbH, Karlsruhe


    2024-11-13 02:20:51.312 


 UHF modus switched on !


                                 r d g r a d

                          gradient for ridft program 

                        by K.Eichkorn, O.Treutler, H.Oehm, 
                             M.Haeser and R.Ahlrichs
                  (Chemical Physics Letters 242 (1995) 652-660)
                    parallel version: M.v.Arnim  &  R.Ahlrichs
                            quantum chemistry group
                             university  karlsruhe
                                   germany


                          References             
                                                 
          Density Functional:                              
              O. Treutler and R. Ahlrichs                      
              Efficient Molecular Numerical Integration Schemes
              J. Chem. Phys. 102: 346 (1995)                   
          Parallel Version:                                
              Performance of parallel TURBOMOLE for Density    
              Functional Calculations                          
              M. v. Arnim and R. Ahlrichs                      
              J. Comp. Chem. 19: 1746 (1998)                   
          RI-J Method:                                     
              Auxiliary Basis Sets to approximate Coulomb      
              Potentials                                       
              Chem. Phys. Lett. 240: 283 (1995)                
              K. Eichkorn, O. Treutler, H. Oehm, M. Haeser     
              and R. Ahlrichs                                  
              Chem. Phys. Lett. 242: 652 (1995)                
                                                           
              Auxiliary Basis Sets for Main Row Atoms and their
              Use to approximate Coulomb Potentials            
              K. Eichkorn, F. Weigend, O. Treutler and         
              R. Ahlrichs                                      
              Theo. Chem. Acc. 97: 119 (1997)                  
          Relativistic Two-component ECP formalism             
              Efficient two-component self-consistent field    
              procedures and gradients: implementation in      
              TURBOMOLE and application to Au20-               
              A. Baldes and F. Weigend                         
              Mol. Phys. 111: 2617 (2013)                      
          Relativistic all-electron 2c calculations (X2C, DLU) 
              Efficient implementation of one- and two-component
              analytical energy gradients in exact two-component
              theory                                           
              Y. J. Franzke, N. Middendorf and F. Weigend      
              J. Chem. Phys. 148: 104110 (2018)                
          Exploitation of symmetry in scalar X2C response      
              NMR shielding tensors and chemical shifts in     
              scalar-relativistic local exact two-component    
              theory                                           
              Y. J. Franzke and F. Weigend                     
              J. Chem. Theory Comput. 15: 1028 (2019)          
                                                              


          OpenMP Shared-Memory Parallelization:  8 CPUs.

            By: Yannick J. Franzke and Christof Holzer
 

   *************************************************************************
   y                                                                        
   *************************************************************************


 integral neglect threshold       :  0.20E-10
 integral storage threshold THIZE :  0.10E-04
 integral storage threshold THIME :         5

 B-P86 functional
 exchange:    LDA + Becke (B88)
 correlation: LDA (VWN) + Perdew (P86)
 A DFT gradient calculation using the RI-J approximation will be carried out.
  
  
 AUXILIARY BASIS SET information:

 symmetry group of the molecule :   c1 

 the group has the following generators :
   c1(z)

    1 symmetry operations found

 there are 1 real representations :   a   

 maximum number of shells which are related by symmetry :  1


    mo occupation :
   irrep   mo's   occupied
    a     1490      158
 
 number of basis functions   :  1490
 number of occupied orbitals :   158
 

 biggest AO integral is expected to be    16.578513373
  
           ------------------
           density functional
           ------------------
 B-P86 functional
 exchange:    LDA + Becke (B88)
 correlation: LDA (VWN) + Perdew (P86)
 iterations will be done with small grid
  
 spherical integration : Lebedev's spherical grid
 spherical gridsize    :                     3
    i.e. gridpoints    :                   302
  maximum batchsize    :                   100
 value for diffuse not defined
 radial integration    : Chebyshev 2nd kind (scaling 3)
 radial gridsize       :                     3
 integration cells     :                    71
 partition function    : becke
 partition sharpness   :                     3
  

 Using current-dependent DFT

  
           ------------------------
             RDGRAD - INFORMATION
           ------------------------
  
 Threshold for integral neglect (rithr1): 1E-10
 Threshold for integral neglect (rithr2): 1E-10
 Contributions to RI integral batches: 
  neglected integral batches:                 71163
  direct contribution:                        98490
     
 ****************************************
 Memory allocated for RDGRAD: 95 MiB
 ****************************************
                                            
     

 nuclear repulsion energy  :   6192.28289628    

  MOs are in ASCII format !


 reading orbital data $uhfmo_alpha  from file alpha
 orbital characterization : scfconv=6

 reading orbital data $uhfmo_beta  from file beta
 orbital characterization : scfconv=6
  Deviation of MOs from orthonormality   6.794320661640540E-011
  Deviation of MOs from orthonormality   6.791545104078978E-011

    ----------------------------------------
     S+T+V CONTRIBUTIONS TO ENERGY GRADIENT 
    ----------------------------------------
 ==============================================================================
                      COSMO switched on
 ==============================================================================

 1e-integral 1st. derivatives will be neglected if expon. factor < 0.393371E-13

COSMO: already initialized
  _________________________________
 |                                 |
 |         DFTD3 V3.1 Rev 0        |
 | S.Grimme, University Bonn       |
 |            June  2014           |
 |   see standalone version        |
 |       dftd3 -h for options      |
 |_________________________________|
 
 Please cite DFT-D3 work done with this code as:
 S. Grimme, J. Antony, S. Ehrlich and H. Krieg,
 J. Chem. Phys, 132 (2010), 154104.
 If used with BJ-damping cite also
 S. Grimme, S. Ehrlich and L. Goerigk,
 J. Comput. Chem. 32 (2011), 1456-1465
 For DFT-D2 the reference is
 S. Grimme, J. Comput. Chem., 27 (2006), 1787-1799
 
C6 coefficients used:
                     2  C6 for element                      1
Z=  1 CN= 0.912     C6(AA)=    3.03
Z=  1 CN= 0.000     C6(AA)=    7.59
                     5  C6 for element                      6
Z=  6 CN= 0.000     C6(AA)=   49.11
Z=  6 CN= 0.987     C6(AA)=   43.25
Z=  6 CN= 1.998     C6(AA)=   29.36
Z=  6 CN= 2.999     C6(AA)=   25.78
Z=  6 CN= 3.984     C6(AA)=   18.21
                     4  C6 for element                      7
Z=  7 CN= 0.000     C6(AA)=   25.27
Z=  7 CN= 0.994     C6(AA)=   22.12
Z=  7 CN= 2.014     C6(AA)=   19.68
Z=  7 CN= 2.990     C6(AA)=   15.58
                     3  C6 for element                      8
Z=  8 CN= 0.000     C6(AA)=   15.51
Z=  8 CN= 0.993     C6(AA)=   12.82
Z=  8 CN= 1.989     C6(AA)=   10.37
                     4  C6 for element                     27
Z= 27 CN= 0.000     C6(AA)=  532.78
Z= 27 CN= 1.715     C6(AA)=  186.55
Z= 27 CN= 2.926     C6(AA)=  148.07
Z= 27 CN= 7.779     C6(AA)=  118.29

#           XYZ [au]              R0(AA) [Ang.]  CN          C6(AA)     C8(AA)   C10(AA) [au]
  1  -2.19256  -3.90222   2.95468   co  0.979  5.125       148.1     13018.4   1402202.4
  2  -2.39953  -3.37159   9.86742   n   0.490  2.149        19.4       428.6     11583.7
  3  -4.54426  -2.01853   9.76641   c   0.561  3.188        25.1       725.7     25710.6
  4  -4.33040  -0.00969   9.33548   h   0.363  1.002         3.1        37.3       553.0
  5  -6.93591  -3.04646  10.18343   c   0.561  3.127        25.4       733.3     25978.7
  6  -8.61421  -1.85955  10.06872   h   0.363  1.002         3.1        37.3       553.0
  7  -7.10568  -5.61508  10.76321   c   0.561  3.142        25.3       731.7     25923.4
  8  -8.93394  -6.49324  11.12760   h   0.363  1.002         3.1        37.3       553.1
  9  -4.89426  -7.04324  10.85263   c   0.561  3.162        25.2       729.3     25838.5
 10  -4.95719  -9.05773  11.27674   h   0.363  1.003         3.1        37.3       553.0
 11  -2.57369  -5.86966  10.35530   c   0.561  3.224        24.9       719.7     25498.8
 12   1.00640  -5.49770   2.21944   n   0.490  3.201        15.6       344.1      9299.2
 13   2.83147  -5.82600   3.96677   c   0.561  3.272        24.5       709.5     25136.6
 14   5.21474  -6.72992   3.33577   c   0.561  3.176        25.2       727.4     25770.7
 15   6.61390  -6.97960   4.81885   h   0.363  1.004         3.1        37.3       552.9
 16   5.71906  -7.33683   0.79933   c   0.561  3.209        25.0       722.4     25595.7
 17   7.95359  -8.19559  -0.06780   o   0.469  2.044        10.4       209.8      5187.4
 18   3.77528  -7.08643  -0.98902   c   0.561  3.183        25.1       726.4     25735.1
 19   4.13088  -7.61566  -2.94405   h   0.363  1.003         3.1        37.3       553.0
 20   1.44004  -6.16510  -0.22664   c   0.561  3.314        24.1       698.4     24743.7
 21  -2.85072  -4.94784  -0.69308   n   0.490  3.057        15.6       344.8      9319.1
 22  -4.99050  -4.64343  -2.02107   c   0.561  3.200        25.0       723.9     25645.5
 23  -6.61448  -3.90075  -0.99363   h   0.363  1.005         3.1        37.3       552.8
 24  -5.16202  -5.22434  -4.58105   c   0.561  3.125        25.4       733.5     25986.5
 25  -6.94292  -4.94638  -5.57458   h   0.363  1.002         3.1        37.3       553.1
 26  -3.02325  -6.15111  -5.82010   c   0.561  3.137        25.3       732.2     25942.7
 27  -3.08574  -6.61469  -7.82509   h   0.363  1.002         3.1        37.3       553.1
 28  -0.79926  -6.47783  -4.45035   c   0.561  3.158        25.2       729.8     25857.9
 29   0.89322  -7.20248  -5.36902   h   0.363  1.003         3.1        37.3       553.0
 30  -0.76737  -5.86672  -1.88228   c   0.561  3.312        24.2       698.8     24758.9
 31  -5.35437  -2.24440   3.53103   n   0.490  3.138        15.6       344.3      9305.4
 32  -5.87444   0.24255   3.24153   c   0.561  3.212        25.0       721.9     25578.0
 33  -4.26712   1.48437   2.94465   h   0.363  1.006         3.1        37.3       552.8
 34  -8.31544   1.20155   3.33187   c   0.561  3.126        25.4       733.4     25982.4
 35  -8.61050   3.22466   3.09964   h   0.363  1.002         3.1        37.3       553.0
 36 -10.33591  -0.45289   3.71372   c   0.561  3.135        25.3       732.5     25950.3
 37 -12.27451   0.23576   3.77430   h   0.363  1.002         3.1        37.3       553.1
 38  -9.82013  -3.00921   4.04077   c   0.561  3.163        25.2       729.1     25832.7
 39 -11.35404  -4.33645   4.37450   h   0.363  1.004         3.1        37.3       552.9
 40  -7.32292  -3.86290   3.97238   c   0.561  3.340        23.9       690.0     24447.5
 41  -4.01405  -6.83716   4.58334   n   0.490  3.089        15.6       344.6      9312.6
 42  -3.15999  -9.08525   5.48660   c   0.561  3.226        24.9       719.4     25486.5
 43  -4.80578 -11.05644   6.03377   c   0.561  3.198        25.0       724.2     25657.9
 44  -4.07110 -12.83567   6.76394   h   0.363  1.003         3.1        37.3       552.9
 45  -7.41765 -10.75182   5.72223   c   0.561  3.208        25.0       722.6     25600.3
 46  -8.88850 -12.76515   6.24004   o   0.469  2.044        10.4       209.8      5187.5
 47  -8.31267  -8.37315   5.00422   c   0.561  3.189        25.1       725.6     25707.3
 48 -10.32261  -7.98287   4.87382   h   0.363  1.005         3.1        37.3       552.8
 49  -6.56139  -6.47067   4.49699   c   0.561  3.334        23.9       692.2     24524.5
 50   0.93682  -7.70870   7.70461   n   0.490  3.106        15.6       344.5      9309.7
 51  -0.13272  -7.37412  10.24295   c   0.561  4.140        18.2       527.7     18696.7
 52   1.30803  -6.40823  11.39284   h   0.363  1.002         3.1        37.3       553.0
 53  -0.44521  -9.26348  11.05173   h   0.363  1.002         3.1        37.3       553.0
 54   1.98299  -5.37143   6.62365   c   0.561  4.172        18.2       527.5     18687.7
 55   0.59766  -3.80086   6.61206   h   0.363  1.015         3.1        37.3       552.1
 56   3.56890  -4.77152   7.83083   h   0.363  1.002         3.1        37.3       553.1
 57  -0.36981  -9.49708   6.06367   c   0.561  4.143        18.2       527.7     18695.8
 58   0.68710  -9.67277   4.28855   h   0.363  1.006         3.1        37.3       552.8
 59  -0.24925 -11.35717   6.98496   h   0.363  1.004         3.1        37.3       552.9
 60   9.98916  -8.47652   1.72772   c   0.561  4.044        18.3       529.0     18742.8
 61 -11.58866 -12.45596   6.00199   c   0.561  4.044        18.3       529.0     18742.3
 62  11.60235  -9.15092   0.62669   h   0.363  0.996         3.1        37.4       553.6
 63   9.49140  -9.87121   3.18360   h   0.363  0.995         3.1        37.4       553.7
 64  10.44339  -6.65004   2.60647   h   0.363  0.995         3.1        37.4       553.7
 65 -12.39690 -14.29816   6.47356   h   0.363  0.996         3.1        37.4       553.6
 66 -12.09635 -11.93350   4.05721   h   0.363  0.995         3.1        37.4       553.7
 67 -12.27907 -11.01924   7.33379   h   0.363  0.995         3.1        37.4       553.7
 68  -0.47450  -0.86333   2.23896   c   0.561  3.040        25.6       740.2     26224.7
 69  -0.17356  -0.20020  -0.24956   o   0.469  2.037        10.4       209.9      5188.1
 70   0.43287   0.47978   3.90694   o   0.469  1.056        12.8       257.6      6368.7
 71   0.84226   1.35969  -0.28090   h   0.363  1.008         3.1        37.3       552.6

molecular C6(AA) [au] =     62969.56

           DFT-D V3(BJ)
 DF b-p                                               
 parameters
 s6       :    1.0000
 s8       :    3.2822
 a1       :    0.3946
 a2       :    4.8516
 k1-k3    :   16.0000    1.3333   -4.0000
 
 Edisp /kcal,au:  -130.9416 -0.20866871

 E6    /kcal :   -48.9274
 E8    /kcal :   -82.0142
 % E8        : 62.63
 
 doing analytical gradient O(N^2) ...
 
 |G|=  8.086458513971961E-002

 setting up bound for integral derivative estimation

 increment for numerical differentiation : 0.00050000

 biggest AO integral is expected to be    16.578513373
 biggest cartesian 1st derivative AO integral is expected to be    55.953047518
          Overall gridpoints after grid construction =        346884

 Integrated ground state density     :   315.0003560963791    

 Integrated ground state spin density:   1.000004284996984    


          ------------------------------------------------
           cartesian gradient of the energy (hartree/bohr)
          ------------------------------------------------

  ATOM      1 co          2 n           3 c           4 h           5 c 
dE/dx -0.8907753D-04  0.4401346D-05  0.1954306D-05  0.3476245D-05 -0.5820200D-05
dE/dy -0.8805293D-04  0.1395455D-04 -0.9414938D-05  0.1462607D-05 -0.6145033D-05
dE/dz -0.1239034D-03 -0.5360312D-05 -0.1890046D-04  0.1151098D-04 -0.9959504D-05

  ATOM      6 h           7 c           8 h           9 c          10 h 
dE/dx  0.1041801D-05  0.7546379D-05 -0.3161783D-05  0.9243373D-05  0.1493112D-05
dE/dy -0.1013801D-05  0.1690306D-05 -0.3677191D-05  0.1871241D-04 -0.7839156D-05
dE/dz  0.6803608D-05  0.2488592D-04 -0.1646583D-04 -0.2467773D-05 -0.8711653D-05

  ATOM     11 c          12 n          13 c          14 c          15 h 
dE/dx -0.4123575D-05 -0.1034046D-04  0.5439080D-04 -0.1924469D-04  0.1182822D-04
dE/dy -0.3551739D-04 -0.1491984D-04 -0.1279712D-04  0.6499703D-04  0.3274220D-05
dE/dz -0.5330011D-05  0.4100099D-05  0.1055786D-04 -0.5009761D-06 -0.7347594D-05

  ATOM     16 c          17 o          18 c          19 h          20 c 
dE/dx  0.1583164D-04 -0.5683639D-05 -0.1596037D-04  0.1398544D-04  0.1352329D-06
dE/dy -0.1669671D-05  0.2144577D-05  0.4879792D-06  0.2617262D-04  0.9459205D-06
dE/dz -0.1516870D-04  0.9146353D-05 -0.2027323D-04 -0.4921195D-05  0.3189059D-04

  ATOM     21 n          22 c          23 h          24 c          25 h 
dE/dx  0.6122953D-04 -0.2534245D-04  0.5548926D-05  0.6351381D-05 -0.6269694D-05
dE/dy  0.5678221D-04 -0.1822236D-04  0.1582233D-04 -0.3494688D-05 -0.8612919D-05
dE/dz  0.1040919D-03  0.6732663D-05  0.1412488D-06 -0.1022609D-05  0.6999057D-05

  ATOM     26 c          27 h          28 c          29 h          30 c 
dE/dx  0.4185506D-05  0.2107588D-05 -0.1721843D-04  0.2741976D-05  0.1692056D-04
dE/dy  0.7787360D-05  0.1704984D-04 -0.4275576D-05 -0.6931370D-05 -0.3299340D-05
dE/dz  0.5243904D-05 -0.3907956D-05 -0.2288909D-04  0.1439283D-04  0.2189837D-05

  ATOM     31 n          32 c          33 h          34 c          35 h 
dE/dx  0.2708349D-04 -0.2082855D-04 -0.4007715D-05 -0.6028128D-06 -0.3913039D-05
dE/dy  0.3937695D-05  0.9530172D-05 -0.4007141D-05 -0.4421230D-05 -0.6936538D-06
dE/dz -0.3809866D-04 -0.2053624D-04  0.1700727D-04 -0.1567000D-05  0.6902014D-05

  ATOM     36 c          37 h          38 c          39 h          40 c 
dE/dx -0.1802268D-06 -0.1315670D-05  0.3216741D-05 -0.1502073D-04  0.1053993D-04
dE/dy -0.8789793D-06 -0.1637008D-05 -0.1111397D-04 -0.7873119D-05  0.8755070D-05
dE/dz  0.7126750D-05 -0.1715614D-05  0.6078002D-05 -0.1536606D-06  0.3156343D-04

  ATOM     41 n          42 c          43 c          44 h          45 c 
dE/dx -0.3113135D-04  0.3506899D-04 -0.2053607D-06  0.4369538D-05 -0.1551020D-04
dE/dy  0.3988682D-04 -0.7414444D-04 -0.2657356D-05  0.5781263D-05  0.3037934D-04
dE/dz  0.4771736D-04 -0.4013046D-04 -0.7080440D-05  0.6680779D-05  0.1177892D-04

  ATOM     46 o          47 c          48 h          49 c          50 n 
dE/dx  0.3217748D-05 -0.5446017D-05  0.3253953D-04  0.4286601D-05 -0.1787856D-04
dE/dy -0.9654626D-05  0.8357077D-06  0.5748511D-05 -0.3681117D-05  0.1844608D-04
dE/dz -0.1882982D-04  0.5103128D-04  0.3480411D-05 -0.4486594D-04 -0.4204757D-04

  ATOM     51 c          52 h          53 h          54 c          55 h 
dE/dx -0.1620781D-04 -0.1054074D-05  0.1234445D-04  0.4331866D-04  0.2348691D-04
dE/dy -0.1954775D-04  0.1032126D-04 -0.1165902D-05  0.9535380D-05  0.1503769D-04
dE/dz  0.9232930D-04 -0.1684432D-04 -0.2024956D-04 -0.5244826D-06 -0.1748793D-04

  ATOM     56 h          57 c          58 h          59 h          60 c 
dE/dx -0.1184689D-04 -0.5893355D-04  0.1368543D-04 -0.7137209D-06 -0.4909024D-06
dE/dy -0.2640621D-04 -0.3377379D-04  0.1570325D-04 -0.3250417D-05  0.6292045D-05
dE/dz  0.1537793D-04 -0.3139764D-04  0.2156751D-04 -0.1139671D-05 -0.2744702D-05

  ATOM     61 c          62 h          63 h          64 h          65 h 
dE/dx  0.7448434D-05  0.4455410D-06  0.6795684D-05 -0.7531187D-05 -0.2039617D-05
dE/dy -0.5056435D-05  0.3687413D-05  0.1122048D-05  0.5066611D-05  0.7713751D-06
dE/dz -0.9894516D-05 -0.2663034D-05 -0.3077570D-05 -0.1002092D-05  0.6449391D-06

  ATOM     66 h          67 h          68 c          69 o          70 o 
dE/dx -0.4869285D-05  0.2234686D-05  0.4944595D-04  0.1350289D-03  0.3835335D-05
dE/dy -0.6833045D-05  0.2996234D-05  0.1019839D-03  0.1009734D-03 -0.2307445D-04
dE/dz -0.5453762D-07  0.4687937D-05  0.7773593D-04 -0.1541096D-03  0.6975515D-06

  ATOM     71 h 
dE/dx -0.4291588D-04
dE/dy -0.1285682D-03
dE/dz  0.7441323D-04
 
 resulting FORCE  (fx,fy,fz) = (0.178D-03,0.338D-04,-.278D-04)
 resulting MOMENT (mx,my,mz) = (0.976D-03,0.551D-03,0.113D-02)


 exx =       0.000020 eyy =      -0.000298 ezz =      -0.000384
 eyz =      -0.000182 exz =      -0.000055 exy =       0.000098


 **********************************************************************
  |maximum component of gradient| : 0.15410960E-03  (atom 69 o )       
   gradient norm                  : 0.46153811E-03
 **********************************************************************
   ***  cartesian gradients written onto <gradient>  ***


     --- calculation of the energy gradient finished ---


    ------------------------------------------------------------------------
         total  cpu-time :  5 minutes and 52 seconds
         total wall-time :  46.40 seconds
    ------------------------------------------------------------------------

   ****  rdgrad : all done  ****


    2024-11-13 02:21:37.679 

fine, there is no data group "$actual step"
next step = relax

 statpt (centipede31) : TURBOMOLE rev. V7-7 compiled 19 Oct 2022 at 01:15:37
 Copyright (C) 2022 TURBOMOLE GmbH, Karlsruhe


    2024-11-13 02:21:37.725 


                           this is S T A T P T   


                     hessian and coordinate update for
                          stationary point search 

                     by barbara unterreiner, marek sierka,
                           and reinhart ahlrichs

                          quantum chemistry group
                          universitaet  karlsruhe
                                  germany


              +--------------------------------------------------+
              | Atomic coordinate, charge and isotop information |
              +--------------------------------------------------+

                    atomic coordinates            atom    charge  isotop
         -2.19256377   -3.90221540    2.95468212    co    27.000     0
         -2.39953231   -3.37158734    9.86741908    n      7.000     0
         -4.54425584   -2.01852604    9.76641094    c      6.000     0
         -4.33040300   -0.00969092    9.33548086    h      1.000     0
         -6.93591398   -3.04645570   10.18343346    c      6.000     0
         -8.61421176   -1.85954849   10.06872135    h      1.000     0
         -7.10568385   -5.61508469   10.76321102    c      6.000     0
         -8.93394050   -6.49323647   11.12759786    h      1.000     0
         -4.89425616   -7.04323862   10.85262864    c      6.000     0
         -4.95718623   -9.05773429   11.27673828    h      1.000     0
         -2.57368501   -5.86965835   10.35530033    c      6.000     0
          1.00639550   -5.49769789    2.21944229    n      7.000     0
          2.83146530   -5.82599655    3.96677113    c      6.000     0
          5.21474182   -6.72992481    3.33576793    c      6.000     0
          6.61390181   -6.97959604    4.81885417    h      1.000     0
          5.71905709   -7.33683085    0.79932680    c      6.000     0
          7.95359085   -8.19559136   -0.06780123    o      8.000     0
          3.77528018   -7.08642711   -0.98901714    c      6.000     0
          4.13087556   -7.61565939   -2.94404767    h      1.000     0
          1.44004394   -6.16509836   -0.22663702    c      6.000     0
         -2.85071548   -4.94783628   -0.69308254    n      7.000     0
         -4.99050204   -4.64343336   -2.02106689    c      6.000     0
         -6.61447738   -3.90075156   -0.99363158    h      1.000     0
         -5.16201763   -5.22434369   -4.58104643    c      6.000     0
         -6.94292050   -4.94637863   -5.57458323    h      1.000     0
         -3.02325471   -6.15111278   -5.82009968    c      6.000     0
         -3.08573547   -6.61468816   -7.82509151    h      1.000     0
         -0.79925813   -6.47782719   -4.45035267    c      6.000     0
          0.89322122   -7.20247941   -5.36901589    h      1.000     0
         -0.76736529   -5.86672451   -1.88228019    c      6.000     0
         -5.35437429   -2.24439594    3.53102774    n      7.000     0
         -5.87443635    0.24255140    3.24153117    c      6.000     0
         -4.26711907    1.48437092    2.94464670    h      1.000     0
         -8.31544324    1.20155197    3.33186710    c      6.000     0
         -8.61049545    3.22466033    3.09963712    h      1.000     0
        -10.33590537   -0.45289126    3.71371737    c      6.000     0
        -12.27451239    0.23575822    3.77429529    h      1.000     0
         -9.82012511   -3.00921244    4.04076851    c      6.000     0
        -11.35404178   -4.33644550    4.37450011    h      1.000     0
         -7.32291775   -3.86290271    3.97238266    c      6.000     0
         -4.01404900   -6.83715728    4.58333671    n      7.000     0
         -3.15998679   -9.08524538    5.48660290    c      6.000     0
         -4.80578081  -11.05643543    6.03377419    c      6.000     0
         -4.07110157  -12.83567422    6.76393858    h      1.000     0
         -7.41764994  -10.75181708    5.72222796    c      6.000     0
         -8.88850258  -12.76515271    6.24004383    o      8.000     0
         -8.31266835   -8.37314510    5.00421849    c      6.000     0
        -10.32260798   -7.98287245    4.87381543    h      1.000     0
         -6.56139390   -6.47066590    4.49699398    c      6.000     0
          0.93681730   -7.70869865    7.70461495    n      7.000     0
         -0.13272258   -7.37411850   10.24295498    c      6.000     0
          1.30802811   -6.40822532   11.39284135    h      1.000     0
         -0.44520594   -9.26348263   11.05173334    h      1.000     0
          1.98298589   -5.37142513    6.62365352    c      6.000     0
          0.59766358   -3.80086052    6.61206250    h      1.000     0
          3.56889733   -4.77152265    7.83082964    h      1.000     0
         -0.36981415   -9.49707680    6.06366681    c      6.000     0
          0.68710407   -9.67277073    4.28854548    h      1.000     0
         -0.24925179  -11.35716509    6.98495561    h      1.000     0
          9.98916099   -8.47652483    1.72772185    c      6.000     0
        -11.58866043  -12.45596240    6.00199384    c      6.000     0
         11.60234535   -9.15091684    0.62669213    h      1.000     0
          9.49139661   -9.87120804    3.18360133    h      1.000     0
         10.44339224   -6.65003964    2.60646981    h      1.000     0
        -12.39689879  -14.29816439    6.47355521    h      1.000     0
        -12.09635165  -11.93349997    4.05720805    h      1.000     0
        -12.27907455  -11.01924446    7.33378523    h      1.000     0
         -0.47449982   -0.86333183    2.23895952    c      6.000     0
         -0.17355981   -0.20019844   -0.24956417    o      8.000     0
          0.43286645    0.47978241    3.90694319    o      8.000     0
          0.84225961    1.35969045   -0.28089921    h      1.000     0
 
       center of nuclear mass  :   -2.51904646   -5.49479235    3.70176852
       center of nuclear charge:   -2.53484650   -5.54219016    3.73034255
  Keyword $statpt not found - using default options
 
        ***************  Stationary point options ******************
        ************************************************************
           Maximum allowed trust radius:           3.000000E-01
           Minimum allowed trust radius:           1.000000E-03
           Initial trust radius:                   1.500000E-01
           GDIIS used if gradient norm <           1.000000E-02
           Number of previous steps for GDIIS:       5
           Hessian update method:                  BFGS
                        *** Convergence criteria ***                
           Threshold for energy change:            1.000000E-06
           Threshold for max displacement element: 1.000000E-03
           Threshold for max gradient element :    1.000000E-03
           Threshold for RMS of displacement:      5.000000E-04
           Threshold for RMS of gradient:          5.000000E-04
        ************************************************************
 

  Keyword $statp missing in file <control>

  Keyword $statpt not found - using default options
     Number of symmetry restricted degrees of freedom:   213
     Constituted by:     3 translational degrees of freedom
                         3 rotational degrees of freedom
                       207 internal degrees of freedom

  *************************************************************************
   ATOM                      CARTESIAN COORDINATES
    1 co     -2.19256376757040     -3.90221539753920      2.95468212014774
    2 n      -2.39953231042640     -3.37158733964024      9.86741908292429
    3 c      -4.54425584498700     -2.01852604331544      9.76641093760526
    4 h      -4.33040299737884     -0.00969091963459      9.33548086383571
    5 c      -6.93591397766359     -3.04645569587202     10.18343345535281
    6 h      -8.61421176162467     -1.85954848613436     10.06872134525192
    7 c      -7.10568385309761     -5.61508468532753     10.76321101517327
    8 h      -8.93394049657234     -6.49323646595446     11.12759786021277
    9 c      -4.89425615899048     -7.04323862365343     10.85262864322303
   10 h      -4.95718623424788     -9.05773429217334     11.27673827543585
   11 c      -2.57368500624584     -5.86965835464853     10.35530033324638
   12 n       1.00639550403279     -5.49769789090187      2.21944228974999
   13 c       2.83146529567538     -5.82599654918771      3.96677112928400
   14 c       5.21474181562415     -6.72992481264971      3.33576793165115
   15 h       6.61390180610920     -6.97959603621046      4.81885416766059
   16 c       5.71905709151954     -7.33683085438315      0.79932680057982
   17 o       7.95359085044115     -8.19559135585622     -0.06780122648596
   18 c       3.77528018468137     -7.08642710696227     -0.98901713655618
   19 h       4.13087555532701     -7.61565938706262     -2.94404766854899
   20 c       1.44004394494755     -6.16509835720864     -0.22663701668277
   21 n      -2.85071548496707     -4.94783628206825     -0.69308254450717
   22 c      -4.99050204288069     -4.64343335671181     -2.02106688556287
   23 h      -6.61447738147826     -3.90075156391765     -0.99363158258348
   24 c      -5.16201763282885     -5.22434369150434     -4.58104642809818
   25 h      -6.94292049505742     -4.94637863371974     -5.57458322814508
   26 c      -3.02325470562048     -6.15111278467190     -5.82009968015383
   27 h      -3.08573547365585     -6.61468816145445     -7.82509150625092
   28 c      -0.79925813130392     -6.47782718812417     -4.45035267401543
   29 h       0.89322121583802     -7.20247941449126     -5.36901589114714
   30 c      -0.76736528718476     -5.86672450711083     -1.88228019346852
   31 n      -5.35437429161321     -2.24439593924228      3.53102774336343
   32 c      -5.87443635250168      0.24255140137710      3.24153117266340
   33 h      -4.26711906901853      1.48437091555913      2.94464669792748
   34 c      -8.31544324048508      1.20155197001927      3.33186709912039
   35 h      -8.61049544604488      3.22466033373577      3.09963711508649
   36 c     -10.33590536922301     -0.45289126381241      3.71371737325616
   37 h     -12.27451239221715      0.23575821953123      3.77429529489505
   38 c      -9.82012510573820     -3.00921243860084      4.04076851025405
   39 h     -11.35404177765929     -4.33644550414311      4.37450010628656
   40 c      -7.32291774840043     -3.86290270851587      3.97238265661138
   41 n      -4.01404900036093     -6.83715728156493      4.58333671296237
   42 c      -3.15998679440776     -9.08524537808040      5.48660289714293
   43 c      -4.80578081335144    -11.05643543088032      6.03377418637492
   44 h      -4.07110156541940    -12.83567421541563      6.76393858193471
   45 c      -7.41764994242789    -10.75181707647201      5.72222796413747
   46 o      -8.88850257771244    -12.76515271457842      6.24004383052738
   47 c      -8.31266835355106     -8.37314510480986      5.00421848503731
   48 h     -10.32260797515364     -7.98287245026045      4.87381543024900
   49 c      -6.56139389688713     -6.47066590265424      4.49699398125872
   50 n       0.93681730309361     -7.70869865298732      7.70461494640506
   51 c      -0.13272257532148     -7.37411850233542     10.24295497970502
   52 h       1.30802811162725     -6.40822532204104     11.39284134639134
   53 h      -0.44520594332550     -9.26348263277469     11.05173334025164
   54 c       1.98298589156600     -5.37142512797191      6.62365351912367
   55 h       0.59766357716329     -3.80086052006482      6.61206250350493
   56 h       3.56889733161801     -4.77152264611602      7.83082963861337
   57 c      -0.36981414661441     -9.49707680442414      6.06366681026662
   58 h       0.68710406729542     -9.67277073160022      4.28854548092369
   59 h      -0.24925178854178    -11.35716508992340      6.98495561316754
   60 c       9.98916099068086     -8.47652482967778      1.72772184867409
   61 c     -11.58866042812742    -12.45596239834452      6.00199383795883
   62 h      11.60234535441962     -9.15091683805365      0.62669213140921
   63 h       9.49139661054321     -9.87120803869044      3.18360133447213
   64 h      10.44339223619857     -6.65003964327418      2.60646980742024
   65 h     -12.39689879118656    -14.29816439402640      6.47355521048645
   66 h     -12.09635165355530    -11.93349997401917      4.05720805190871
   67 h     -12.27907454738465    -11.01924446047032      7.33378522845006
   68 c      -0.47449982319972     -0.86333183276106      2.23895951582654
   69 o      -0.17355981411984     -0.20019844431677     -0.24956416650099
   70 o       0.43286645148538      0.47978240575277      3.90694318598088
   71 h       0.84225961140635      1.35969045203161     -0.28089920917847
  *************************************************************************
   ATOM                      CARTESIAN GRADIENTS  
    1 co     -0.00008907753390     -0.00008805292971     -0.00012390337093
    2 n       0.00000440134551      0.00001395455088     -0.00000536031231
    3 c       0.00000195430582     -0.00000941493820     -0.00001890046065
    4 h       0.00000347624471      0.00000146260689      0.00001151097916
    5 c      -0.00000582019984     -0.00000614503279     -0.00000995950403
    6 h       0.00000104180119     -0.00000101380111      0.00000680360846
    7 c       0.00000754637899      0.00000169030633      0.00002488591722
    8 h      -0.00000316178255     -0.00000367719111     -0.00001646583403
    9 c       0.00000924337331      0.00001871241319     -0.00000246777279
   10 h       0.00000149311248     -0.00000783915581     -0.00000871165331
   11 c      -0.00000412357546     -0.00003551739086     -0.00000533001060
   12 n      -0.00001034046035     -0.00001491984318      0.00000410009903
   13 c       0.00005439079529     -0.00001279711966      0.00001055785826
   14 c      -0.00001924469276      0.00006499703159     -0.00000050097609
   15 h       0.00001182822322      0.00000327421957     -0.00000734759449
   16 c       0.00001583163954     -0.00000166967075     -0.00001516870259
   17 o      -0.00000568363890      0.00000214457728      0.00000914635327
   18 c      -0.00001596036810      0.00000048797923     -0.00002027323479
   19 h       0.00001398543816      0.00002617261593     -0.00000492119519
   20 c       0.00000013523287      0.00000094592049      0.00003189058862
   21 n       0.00006122952827      0.00005678221449      0.00010409190350
   22 c      -0.00002534245340     -0.00001822235931      0.00000673266273
   23 h       0.00000554892581      0.00001582233061      0.00000014124879
   24 c       0.00000635138054     -0.00000349468779     -0.00000102260875
   25 h      -0.00000626969431     -0.00000861291885      0.00000699905667
   26 c       0.00000418550557      0.00000778735978      0.00000524390383
   27 h       0.00000210758823      0.00001704984283     -0.00000390795590
   28 c      -0.00001721842627     -0.00000427557599     -0.00002288908648
   29 h       0.00000274197648     -0.00000693136951      0.00001439283288
   30 c       0.00001692055582     -0.00000329934009      0.00000218983726
   31 n       0.00002708348954      0.00000393769512     -0.00003809866345
   32 c      -0.00002082854842      0.00000953017245     -0.00002053623535
   33 h      -0.00000400771510     -0.00000400714062      0.00001700727423
   34 c      -0.00000060281276     -0.00000442123021     -0.00000156699988
   35 h      -0.00000391303899     -0.00000069365375      0.00000690201385
   36 c      -0.00000018022684     -0.00000087897929      0.00000712675025
   37 h      -0.00000131566992     -0.00000163700799     -0.00000171561370
   38 c       0.00000321674122     -0.00001111397286      0.00000607800168
   39 h      -0.00001502072799     -0.00000787311906     -0.00000015366062
   40 c       0.00001053992798      0.00000875506986      0.00003156342964
   41 n      -0.00003113134685      0.00003988682142      0.00004771736156
   42 c       0.00003506899410     -0.00007414444025     -0.00004013045563
   43 c      -0.00000020536071     -0.00000265735552     -0.00000708043952
   44 h       0.00000436953809      0.00000578126269      0.00000668077907
   45 c      -0.00001551020049      0.00003037934316      0.00001177892128
   46 o       0.00000321774766     -0.00000965462556     -0.00001882981759
   47 c      -0.00000544601702      0.00000083570771      0.00005103127745
   48 h       0.00003253952621      0.00000574851086      0.00000348041121
   49 c       0.00000428660053     -0.00000368111714     -0.00004486593928
   50 n      -0.00001787856174      0.00001844607991     -0.00004204757295
   51 c      -0.00001620780570     -0.00001954775198      0.00009232929703
   52 h      -0.00000105407414      0.00001032126276     -0.00001684432085
   53 h       0.00001234445090     -0.00000116590230     -0.00002024956158
   54 c       0.00004331866261      0.00000953538039     -0.00000052448256
   55 h       0.00002348690789      0.00001503769063     -0.00001748792519
   56 h      -0.00001184688695     -0.00002640620651      0.00001537793252
   57 c      -0.00005893354777     -0.00003377379200     -0.00003139763633
   58 h       0.00001368542576      0.00001570325420      0.00002156751097
   59 h      -0.00000071372092     -0.00000325041688     -0.00000113967059
   60 c      -0.00000049090239      0.00000629204454     -0.00000274470249
   61 c       0.00000744843414     -0.00000505643456     -0.00000989451588
   62 h       0.00000044554096      0.00000368741254     -0.00000266303399
   63 h       0.00000679568431      0.00000112204825     -0.00000307757038
   64 h      -0.00000753118721      0.00000506661058     -0.00000100209196
   65 h      -0.00000203961687      0.00000077137513      0.00000064493912
   66 h      -0.00000486928524     -0.00000683304535     -0.00000005453762
   67 h       0.00000223468605      0.00000299623374      0.00000468793692
   68 c       0.00004944594530      0.00010198386371      0.00007773593174
   69 o       0.00013502890845      0.00010097336010     -0.00015410959868
   70 o       0.00000383533462     -0.00002307444970      0.00000069755154
   71 h      -0.00004291588073     -0.00012856822588      0.00007441322775
  *************************************************************************

  norm of actual CARTESIAN gradient:  4.61538E-04
  norm of actual INTERNAL  gradient:  6.15629E-04

  ENERGY =   -3212.1638206260 a.u.; # of cycle =   30

  Approximate Hessian read from $hessapprox data section

  Hessian updated according to BFGS formula
  Number of zero Hessian eigenvalues:   0

        ***************  Trust radius update info  *****************
                Actual energy change:        9.59000E-07
                Predicted energy change:    -2.30728E-06
                Actual step radius:          1.47217E-02
                Actual trust radius:         0.014722
                Energy change ratio:        -0.415640
                New trust radius:            0.002556
        ************************************************************


  Results of the TRO shift search
  Final shift: -5.75484E-02 residual  5.92923E-21
  Final step radius: 2.55585E-03

  Transforming internal coordinate displacements to Cartesian space
      Iteration   1 residual norm     2.555853E-03
      Iteration   2 residual norm     1.434615E-06
      Iteration   3 residual norm     1.534311E-13
      Transformation converged
      Residual norm:    1.534311E-13 after    3 iterations

      ****************************************************************** 
                          CONVERGENCE INFORMATION

                               Converged?     Value      Criterion
             Energy change         yes      0.0000010   0.0000010
             RMS of displacement   yes      0.0001776   0.0005000
             RMS of gradient       yes      0.0000428   0.0005000
             MAX displacement      yes      0.0008418   0.0010000
             MAX gradient          yes      0.0003807   0.0010000
      ****************************************************************** 


    ------------------------------------------------------------------------
         total  cpu-time :   0.52 seconds
         total wall-time :   0.52 seconds
    ------------------------------------------------------------------------

   ****  statpt : all done  ****


    2024-11-13 02:21:38.236 

fine, there is no data group "$actual step"
next step = ridft

  ========================================================================
                license information 
 Customer : 200000000357083
 ID       : LKO2626211

 License file is VALID, continuing with full version
  ========================================================================

   OpenMP run-time library returned nthreads =  8

 ridft (centipede31) : TURBOMOLE rev. V7-7 compiled 26 Oct 2022 at 08:57:28
 Copyright (C) 2022 TURBOMOLE GmbH, Karlsruhe


    2024-11-13 02:21:38.449 


                                  r i d f t

                        DFT program with RI approximation 
                                for coulomb part 


                                                 
                                 References:     
                                                 
          TURBOMOLE:                             
              R. Ahlrichs, M. Baer, M. Haeser, H. Horn, and
              C. Koelmel
              Electronic structure calculations on workstation
              computers: the program system TURBOMOLE
              Chem. Phys. Lett. 162: 165 (1989)
          Density Functional:                              
              O. Treutler and R. Ahlrichs                      
              Efficient Molecular Numerical Integration Schemes
              J. Chem. Phys. 102: 346 (1995)                   
          Parallel Version:                                
              Performance of parallel TURBOMOLE for Density    
              Functional Calculations                          
              M. v. Arnim and R. Ahlrichs                      
              J. Comp. Chem. 19: 1746 (1998)                   
          RI-J Method:                                     
              Auxiliary Basis Sets to approximate Coulomb      
              Potentials                                       
              Chem. Phys. Lett. 240: 283 (1995)                
              K. Eichkorn, O. Treutler, H. Oehm, M. Haeser     
              and R. Ahlrichs                                  
              Chem. Phys. Lett. 242: 652 (1995)                
                                                           
              Auxiliary Basis Sets for Main Row Atoms and their
              Use to approximate Coulomb Potentials            
              K. Eichkorn, F. Weigend, O. Treutler and         
              R. Ahlrichs                                      
              Theo. Chem. Acc. 97: 119 (1997)                   
                                                           
              Accurate Coulomb-fitting basis sets for H to Rn 
              F. Weigend                                        
              Phys. Chem. Chem. Phys. 8: 1057 (2006)            
                                                           
          Multipole accelerated RI-J (MARI-J):             
              Fast evaluation of the Coulomb potential for     
              electron densities using multipole accelerated   
              resolution of identity approximation             
              M. Sierka, A. Hogekamp and R. Ahlrichs           
              J. Chem. Phys. 118: 9136 (2003)                  
          RI-JK Method:                                     
              A fully direct RI-HF algorithm: Implementation,
              optimised auxiliary basis sets, demonstration of
              accuracy and efficiency                         
              F. Weigend                                      
              Phys. Chem. Chem. Phys. 4: 4285 (2002)           
          Two-component HF and DFT with spin-orbit coupling:  
              Self-consistent treatment of spin-orbit         
              interactions with efficient Hartree-Fock and    
              density functional methods                      
              M. K. Armbruster, F. Weigend, C. van Wüllen and 
              W. Klopper                                      
              Phys. Chem. Chem. Phys. 10: 1748 (2008)         
          Two-component difference density and DIIS algorithm 
              Efficient two-component self-consistent field   
              procedures and gradients: implementation in     
              TURBOMOLE and application to Au20-              
              A. Baldes, F. Weigend                           
              Mol. Phys. 111: 2617 (2013)                     
          Relativistic all-electron 2c calculations           
              An efficient implementation of two-component    
              relativistic exact-decoupling methods for large 
              molecules                                       
              D. Peng, N. Middendorf, F. Weigend, M. Reiher   
              J. Chem. Phys. 138: 184105 (2013)               
          Finite nucleus model and SNSO approximation         
              Efficient implementation of one- and two-       
              component analytical energy gradients in exact  
              two-component theory                            
              Y. J. Franzke, N. Middendorf, F. Weigend        
              J. Chem. Phys. 148: 104110 (2018)               
          Grids for all-electron relativistic methods         
              Error-consistent segmented contracted all-      
              electron relativistic basis sets of double-     
              and triple-zeta quality for NMR shielding       
              constants                                       
              Y. J. Franzke, R. Tress, T. M. Pazdera,         
              F. Weigend                                      
              Phys. Chem. Chem. Phys. 21: 166658 (2019)       
          Seminumerical exchange algorithms                   
              Seminumerical calculation of the Hartree-Fock   
              exchange matirx: Application to two-component   
              procedures and efficient evaluation of local    
              hybrid functionsl                               
               P. Plessow, F. Weigend,                        
              J. Comput. Chem. 33: 810 (2012)                 
          Improved seminumerical algorithms                   
              C. Holzer,                                      
              J. Chem. Phys. 153 (2020), 184115               
                                         


          OpenMP Shared-Memory Parallelization:  8 CPUs.

            By: Christof Holzer and Yannick J. Franzke


              +--------------------------------------------------+
              |      general information about current run       |
              +--------------------------------------------------+

 
 B-P86 functional
 exchange:    LDA + Becke (B88)
 correlation: LDA (VWN) + Perdew (P86)
 A DFT calculation using the RI-J approximation will be carried out.
 Allocatable memory for RI due to $ricore (MB):                   500

   *************************************************************************
   y                                                                        
   *************************************************************************


              +--------------------------------------------------+
              | Atomic coordinate, charge and isotop information |
              +--------------------------------------------------+

                    atomic coordinates            atom    charge  isotop
         -2.19228729   -3.90100878    2.95548675    co    27.000     0
         -2.39972170   -3.37053875    9.86787193    n      7.000     0
         -4.54465203   -2.01781770    9.76682179    c      6.000     0
         -4.33113907   -0.00902186    9.33555304    h      1.000     0
         -6.93614831   -3.04613963   10.18379405    c      6.000     0
         -8.61463409   -1.85950292   10.06904829    h      1.000     0
         -7.10552737   -5.61480899   10.76351420    c      6.000     0
         -8.93362670   -6.49322855   11.12802245    h      1.000     0
         -4.89386566   -7.04259642   10.85305843    c      6.000     0
         -4.95646009   -9.05702863   11.27748748    h      1.000     0
         -2.57347997   -5.86862481   10.35572940    c      6.000     0
          1.00618410   -5.49701090    2.21974456    n      7.000     0
          2.83130098   -5.82551700    3.96696232    c      6.000     0
          5.21421182   -6.73050523    3.33597545    c      6.000     0
          6.61333797   -6.98044984    4.81904359    h      1.000     0
          5.71804180   -7.33826642    0.79965314    c      6.000     0
          7.95208550   -8.19833442   -0.06748652    o      8.000     0
          3.77421351   -7.08746513   -0.98857247    c      6.000     0
          4.12926185   -7.61775478   -2.94341360    h      1.000     0
          1.43938535   -6.16504810   -0.22624985    c      6.000     0
         -2.85121887   -4.94695176   -0.69282513    n      7.000     0
         -4.99101993   -4.64259232   -2.02072747    c      6.000     0
         -6.61492946   -3.89978495   -0.99327956    h      1.000     0
         -5.16273048   -5.22393571   -4.58060506    c      6.000     0
         -6.94360754   -4.94590981   -5.57416872    h      1.000     0
         -3.02414451   -6.15127964   -5.81952020    c      6.000     0
         -3.08677687   -6.61529182   -7.82440780    h      1.000     0
         -0.80014172   -6.47806369   -4.44979636    c      6.000     0
          0.89219285   -7.20299718   -5.36850349    h      1.000     0
         -0.76810073   -5.86654183   -1.88181751    c      6.000     0
         -5.35431926   -2.24385522    3.53207875    n      7.000     0
         -5.87455054    0.24303026    3.24251830    c      6.000     0
         -4.26732530    1.48496881    2.94556209    h      1.000     0
         -8.31566697    1.20177536    3.33246041    c      6.000     0
         -8.61090607    3.22484602    3.10014214    h      1.000     0
        -10.33601051   -0.45292102    3.71383879    c      6.000     0
        -12.27469881    0.23551920    3.77416808    h      1.000     0
         -9.82002736   -3.00923890    4.04068841    c      6.000     0
        -11.35383036   -4.33661877    4.37417876    h      1.000     0
         -7.32275387   -3.86271866    3.97259264    c      6.000     0
         -4.01338729   -6.83640143    4.58363966    n      7.000     0
         -3.15899339   -9.08428040    5.48701125    c      6.000     0
         -4.80441004  -11.05598538    6.03346008    c      6.000     0
         -4.06944034  -12.83524247    6.76329800    h      1.000     0
         -7.41622428  -10.75213599    5.72103592    c      6.000     0
         -8.88656724  -12.76603255    6.23809071    o      8.000     0
         -8.31179081   -8.37358714    5.00313905    c      6.000     0
        -10.32186624   -7.98392741    4.87210440    h      1.000     0
         -6.56084712   -6.47043198    4.49709865    c      6.000     0
          0.93757207   -7.70735912    7.70524625    n      7.000     0
         -0.13228912   -7.37275225   10.24342285    c      6.000     0
          1.30823887   -6.40676865   11.39352360    h      1.000     0
         -0.44467117   -9.26214549   11.05220307    h      1.000     0
          1.98329003   -5.37017591    6.62387847    c      6.000     0
          0.59769842   -3.79983493    6.61222028    h      1.000     0
          3.56939004   -4.76990187    7.83062752    h      1.000     0
         -0.36878957   -9.49581839    6.06424465    c      6.000     0
          0.68812817   -9.67148897    4.28908336    h      1.000     0
         -0.24806138  -11.35586502    6.98557462    h      1.000     0
          9.98771125   -8.47992282    1.72788718    c      6.000     0
        -11.58672965  -12.45777671    5.99903822    c      6.000     0
         11.60038643   -9.15552038    0.62685070    h      1.000     0
          9.48929283   -9.87394406    3.18417987    h      1.000     0
         10.44310981   -6.65347679    2.60610973    h      1.000     0
        -12.39446933  -14.30037629    6.46990782    h      1.000     0
        -12.09379489  -11.93511713    4.05414096    h      1.000     0
        -12.27819667  -11.02157860    7.33082072    h      1.000     0
         -0.47489286   -0.86200717    2.23881463    c      6.000     0
         -0.17451902   -0.19919891   -0.25001273    o      8.000     0
          0.43254334    0.48192131    3.90610875    o      8.000     0
          0.84112541    1.36090458   -0.28168637    h      1.000     0
 
       center of nuclear mass  :   -2.51903210   -5.49451958    3.70190885
       center of nuclear charge:   -2.53483455   -5.54195143    3.73046368

              +--------------------------------------------------+
              |               basis set information              |
              +--------------------------------------------------+

              we will work with the 1s 3p 5d 7f 9g ... basis set
              ...i.e. with spherical basis functions...

   type   atoms  prim   cont   basis
   ---------------------------------------------------------------------------
    co       1     92     45   def2-TZVP   [6s4p4d1f|17s11p7d1f]
    n        6     46     31   def2-TZVP   [5s3p2d1f|11s6p2d1f]
    c       31     46     31   def2-TZVP   [5s3p2d1f|11s6p2d1f]
    h       29      8      6   def2-TZVP   [3s1p|5s1p]
    o        4     46     31   def2-TZVP   [5s3p2d1f|11s6p2d1f]
   ---------------------------------------------------------------------------
   total:   71   2210   1490
   ---------------------------------------------------------------------------

   total number of primitive shells          :  102
   total number of contracted shells         :  582
   total number of cartesian basis functions : 1702
   total number of SCF-basis functions       : 1490


 integral neglect threshold       :  0.20E-10
 integral storage threshold THIZE :  0.10E-04
 integral storage threshold THIME :         5

 RI-J AUXILIARY BASIS SET information:

              we will work with the 1s 3p 5d 7f 9g ... basis set
              ...i.e. with spherical basis functions...

   type   atoms  prim   cont   basis
   ---------------------------------------------------------------------------
    co       1    107     89   def2-TZVP   [8s5p5d2f3g|19s5p5d3f3g]
    n        6     70     49   def2-TZVP   [6s4p3d1f1g|12s5p4d2f1g]
    c       31     70     49   def2-TZVP   [6s4p3d1f1g|12s5p4d2f1g]
    h       29     16     11   def2-TZVP   [3s1p1d|5s2p1d]
    o        4     70     49   def2-TZVP   [6s4p3d1f1g|12s5p4d2f1g]
   ---------------------------------------------------------------------------
   total:   71   3441   2417
   ---------------------------------------------------------------------------

   total number of primitive shells          :  115
   total number of contracted shells         :  783
   total number of cartesian basis functions : 2967
   total number of SCF-basis functions       : 2417


 symmetry group of the molecule :   c1 

 the group has the following generators :
   c1(z)

    1 symmetry operations found

 there are 1 real representations :   a   

 maximum number of shells which are related by symmetry :  1

 ==============================================================================
                      COSMO switched on
 ==============================================================================
 COSMO stati: segments per atom: H   32 other atoms   92
 COSMO statistics: nps   1980 npspher:    798
 COSMO surface:
   number of segments: 1980
   area (bohr**2):     1654.812887
   volume (bohr**3):   4364.910821
 COSMO: check number of disjunct cavities:

       ... OK contiguous cavity found
  
           ------------------
           density functional
           ------------------
 B-P86 functional
 exchange:    LDA + Becke (B88)
 correlation: LDA (VWN) + Perdew (P86)
 iterations will be done with small grid
  
 spherical integration : Lebedev's spherical grid
 spherical gridsize    :                     3
    i.e. gridpoints    :                   302
  maximum batchsize    :                   100
 value for diffuse not defined
 radial integration    : Chebyshev 2nd kind (scaling 3)
 radial gridsize       :                     3
 integration cells     :                    71
 partition function    : becke
 partition sharpness   :                     3
  

 biggest AO integral is expected to be    16.578513373

          ------------------------
          nuclear repulsion energy  :   6192.28518185    
          ------------------------

  _________________________________
 |                                 |
 |         DFTD3 V3.1 Rev 0        |
 | S.Grimme, University Bonn       |
 |            June  2014           |
 |   see standalone version        |
 |       dftd3 -h for options      |
 |_________________________________|
 
 Please cite DFT-D3 work done with this code as:
 S. Grimme, J. Antony, S. Ehrlich and H. Krieg,
 J. Chem. Phys, 132 (2010), 154104.
 If used with BJ-damping cite also
 S. Grimme, S. Ehrlich and L. Goerigk,
 J. Comput. Chem. 32 (2011), 1456-1465
 For DFT-D2 the reference is
 S. Grimme, J. Comput. Chem., 27 (2006), 1787-1799
 
C6 coefficients used:
                     2  C6 for element                      1
Z=  1 CN= 0.912     C6(AA)=    3.03
Z=  1 CN= 0.000     C6(AA)=    7.59
                     5  C6 for element                      6
Z=  6 CN= 0.000     C6(AA)=   49.11
Z=  6 CN= 0.987     C6(AA)=   43.25
Z=  6 CN= 1.998     C6(AA)=   29.36
Z=  6 CN= 2.999     C6(AA)=   25.78
Z=  6 CN= 3.984     C6(AA)=   18.21
                     4  C6 for element                      7
Z=  7 CN= 0.000     C6(AA)=   25.27
Z=  7 CN= 0.994     C6(AA)=   22.12
Z=  7 CN= 2.014     C6(AA)=   19.68
Z=  7 CN= 2.990     C6(AA)=   15.58
                     3  C6 for element                      8
Z=  8 CN= 0.000     C6(AA)=   15.51
Z=  8 CN= 0.993     C6(AA)=   12.82
Z=  8 CN= 1.989     C6(AA)=   10.37
                     4  C6 for element                     27
Z= 27 CN= 0.000     C6(AA)=  532.78
Z= 27 CN= 1.715     C6(AA)=  186.55
Z= 27 CN= 2.926     C6(AA)=  148.07
Z= 27 CN= 7.779     C6(AA)=  118.29

#           XYZ [au]              R0(AA) [Ang.]  CN          C6(AA)     C8(AA)   C10(AA) [au]
  1  -2.19229  -3.90101   2.95549   co  0.979  5.124       148.1     13018.4   1402203.0
  2  -2.39972  -3.37054   9.86787   n   0.490  2.149        19.4       428.6     11583.7
  3  -4.54465  -2.01782   9.76682   c   0.561  3.188        25.1       725.7     25710.5
  4  -4.33114  -0.00902   9.33555   h   0.363  1.002         3.1        37.3       553.0
  5  -6.93615  -3.04614  10.18379   c   0.561  3.127        25.4       733.3     25978.7
  6  -8.61463  -1.85950  10.06905   h   0.363  1.002         3.1        37.3       553.0
  7  -7.10553  -5.61481  10.76351   c   0.561  3.142        25.3       731.7     25923.5
  8  -8.93363  -6.49323  11.12802   h   0.363  1.002         3.1        37.3       553.1
  9  -4.89387  -7.04260  10.85306   c   0.561  3.162        25.2       729.3     25838.5
 10  -4.95646  -9.05703  11.27749   h   0.363  1.003         3.1        37.3       553.0
 11  -2.57348  -5.86862  10.35573   c   0.561  3.224        24.9       719.7     25498.8
 12   1.00618  -5.49701   2.21974   n   0.490  3.201        15.6       344.1      9299.2
 13   2.83130  -5.82552   3.96696   c   0.561  3.272        24.5       709.5     25135.8
 14   5.21421  -6.73051   3.33598   c   0.561  3.176        25.2       727.4     25770.7
 15   6.61334  -6.98045   4.81904   h   0.363  1.004         3.1        37.3       552.9
 16   5.71804  -7.33827   0.79965   c   0.561  3.209        25.0       722.4     25595.8
 17   7.95209  -8.19833  -0.06749   o   0.469  2.044        10.4       209.8      5187.4
 18   3.77421  -7.08747  -0.98857   c   0.561  3.183        25.1       726.4     25735.1
 19   4.12926  -7.61775  -2.94341   h   0.363  1.003         3.1        37.3       553.0
 20   1.43939  -6.16505  -0.22625   c   0.561  3.314        24.1       698.4     24744.1
 21  -2.85122  -4.94695  -0.69283   n   0.490  3.057        15.6       344.8      9319.2
 22  -4.99102  -4.64259  -2.02073   c   0.561  3.200        25.0       723.9     25645.7
 23  -6.61493  -3.89978  -0.99328   h   0.363  1.005         3.1        37.3       552.8
 24  -5.16273  -5.22394  -4.58061   c   0.561  3.125        25.4       733.5     25986.5
 25  -6.94361  -4.94591  -5.57417   h   0.363  1.002         3.1        37.3       553.1
 26  -3.02414  -6.15128  -5.81952   c   0.561  3.137        25.3       732.2     25942.7
 27  -3.08678  -6.61529  -7.82441   h   0.363  1.002         3.1        37.3       553.1
 28  -0.80014  -6.47806  -4.44980   c   0.561  3.158        25.2       729.8     25857.9
 29   0.89219  -7.20300  -5.36850   h   0.363  1.003         3.1        37.3       553.0
 30  -0.76810  -5.86654  -1.88182   c   0.561  3.312        24.2       698.8     24759.5
 31  -5.35432  -2.24386   3.53208   n   0.490  3.138        15.6       344.3      9305.4
 32  -5.87455   0.24303   3.24252   c   0.561  3.212        25.0       721.9     25577.9
 33  -4.26733   1.48497   2.94556   h   0.363  1.006         3.1        37.3       552.8
 34  -8.31567   1.20178   3.33246   c   0.561  3.126        25.4       733.4     25982.4
 35  -8.61091   3.22485   3.10014   h   0.363  1.002         3.1        37.3       553.0
 36 -10.33601  -0.45292   3.71384   c   0.561  3.135        25.3       732.5     25950.3
 37 -12.27470   0.23552   3.77417   h   0.363  1.002         3.1        37.3       553.1
 38  -9.82003  -3.00924   4.04069   c   0.561  3.163        25.2       729.1     25832.8
 39 -11.35383  -4.33662   4.37418   h   0.363  1.004         3.1        37.3       552.9
 40  -7.32275  -3.86272   3.97259   c   0.561  3.340        23.9       690.0     24447.9
 41  -4.01339  -6.83640   4.58364   n   0.490  3.089        15.6       344.6      9312.6
 42  -3.15899  -9.08428   5.48701   c   0.561  3.226        24.9       719.4     25486.4
 43  -4.80441 -11.05599   6.03346   c   0.561  3.198        25.0       724.2     25657.9
 44  -4.06944 -12.83524   6.76330   h   0.363  1.003         3.1        37.3       552.9
 45  -7.41622 -10.75214   5.72104   c   0.561  3.208        25.0       722.6     25600.3
 46  -8.88657 -12.76603   6.23809   o   0.469  2.044        10.4       209.8      5187.5
 47  -8.31179  -8.37359   5.00314   c   0.561  3.189        25.1       725.6     25707.6
 48 -10.32187  -7.98393   4.87210   h   0.363  1.005         3.1        37.3       552.8
 49  -6.56085  -6.47043   4.49710   c   0.561  3.334        23.9       692.2     24524.6
 50   0.93757  -7.70736   7.70525   n   0.490  3.106        15.6       344.5      9309.7
 51  -0.13229  -7.37275  10.24342   c   0.561  4.140        18.2       527.7     18696.7
 52   1.30824  -6.40677  11.39352   h   0.363  1.002         3.1        37.3       553.0
 53  -0.44467  -9.26215  11.05220   h   0.363  1.002         3.1        37.3       553.0
 54   1.98329  -5.37018   6.62388   c   0.561  4.172        18.2       527.5     18687.7
 55   0.59770  -3.79983   6.61222   h   0.363  1.015         3.1        37.3       552.1
 56   3.56939  -4.76990   7.83063   h   0.363  1.002         3.1        37.3       553.1
 57  -0.36879  -9.49582   6.06424   c   0.561  4.143        18.2       527.7     18695.8
 58   0.68813  -9.67149   4.28908   h   0.363  1.006         3.1        37.3       552.8
 59  -0.24806 -11.35587   6.98557   h   0.363  1.004         3.1        37.3       552.9
 60   9.98771  -8.47992   1.72789   c   0.561  4.044        18.3       529.0     18742.8
 61 -11.58673 -12.45778   5.99904   c   0.561  4.044        18.3       529.0     18742.3
 62  11.60039  -9.15552   0.62685   h   0.363  0.996         3.1        37.4       553.6
 63   9.48929  -9.87394   3.18418   h   0.363  0.995         3.1        37.4       553.7
 64  10.44311  -6.65348   2.60611   h   0.363  0.995         3.1        37.4       553.7
 65 -12.39447 -14.30038   6.46991   h   0.363  0.996         3.1        37.4       553.6
 66 -12.09379 -11.93512   4.05414   h   0.363  0.995         3.1        37.4       553.7
 67 -12.27820 -11.02158   7.33082   h   0.363  0.995         3.1        37.4       553.7
 68  -0.47489  -0.86201   2.23881   c   0.561  3.040        25.6       740.2     26224.9
 69  -0.17452  -0.19920  -0.25001   o   0.469  2.037        10.4       209.9      5188.1
 70   0.43254   0.48192   3.90611   o   0.469  1.056        12.8       257.6      6368.7
 71   0.84113   1.36090  -0.28169   h   0.363  1.008         3.1        37.3       552.6

molecular C6(AA) [au] =     62969.63

           DFT-D V3(BJ)
 DF b-p                                               
 parameters
 s6       :    1.0000
 s8       :    3.2822
 a1       :    0.3946
 a2       :    4.8516
 k1-k3    :   16.0000    1.3333   -4.0000
 
 Edisp /kcal,au:  -130.9404 -0.20866681

 E6    /kcal :   -48.9270
 E8    /kcal :   -82.0134
 % E8        : 62.63
 nuclear repulsion energy                  =    6192.285181848
  DFT-D3 Energy contribution               =      -0.208666808
 nuclear repulsion + dispersion correction =    6192.076515040


         -----------------
         -S,T+V- integrals
         -----------------

 1e-integrals will be neglected if expon. factor < 0.196355E-11
 
 Difference densities algorithm switched on.
 The maximal number of linear combinations of
 difference densities is  20.

 DIIS switched on: error vector is FDS-SDF
 Max. Iterations for DIIS is     :   4
 DIIS matrix (see manual) 
    Scaling factor of diagonals  :  1.200
    threshold for scaling factor :  0.000

 scf convergence criterion : increment of total energy < .1000000D-05
                  and increment of one-electron energy < .1000000D-02

 MOs are in ASCII format !


    mo occupation :
   irrep   mo's   occupied
    a     1490      158
 
 number of basis functions   :  1490
 number of occupied orbitals :   158
 

 reading orbital data $uhfmo_alpha  from file alpha
 orbital characterization : scfconv=6

 reading orbital data $uhfmo_beta  from file beta
 orbital characterization : scfconv=6
 mo-orthogonalization by Cholesky decomposition
 mo-orthogonalization by Cholesky decomposition

 UHF mode switched on !

 closed shell shift switched on 
 all occupied orbitals are shifted by    0.05000

  
           ------------------------
               RI-J - INFORMATION
           ------------------------
 Contributions to RI integral batches: 
  neglected integral batches:                 71162
  direct contribution:                        88650
  memory contribution:                  9841
 Memory core needed for (P|Q) and Cholesky     45 MByte
 Memory core minimum needed except of (P|Q)     3 MByte
 Total minimum memory core needed (sum)        47 MByte
  
 ****************************************
 Memory allocated for RI-J   496 MByte
 ****************************************
                                            

 DSCF restart information will be dumped onto file alpha


 Starting SCF iterations

          Overall gridpoints after grid construction =         95800

 ITERATION  ENERGY          1e-ENERGY        2e-ENERGY     NORM[dD(SAO)]  TOL
   1  -3212.1650883070    -16711.362208     7307.1206046    0.000D+00 0.196D-10
                            Exc = -314.693364290     Coul =  7621.81396890    
                         Ntotal = 315.00534391      Nspin =0.99996424620    
                             Na = 158.00265408         Nb = 157.00268983    
                          Ediel =-0.810165588633E-01
                            current damping = 1.000
 
          max. resid. norm for Fia-block=  6.236D-04 for orbital      1a    beta 
          max. resid. fock norm         =  4.673D-03 for orbital   1485a    beta 

 ITERATION  ENERGY          1e-ENERGY        2e-ENERGY     NORM[dD(SAO)]  TOL
   2  -3212.1650896373    -16711.379807     7307.1382022    0.255D-02 0.124D-10
                            Exc = -314.693827148     Coul =  7621.83202934    
                         Ntotal = 315.00534388      Nspin =0.99996425125    
                             Na = 158.00265406         Nb = 157.00268981    
                          Ediel =-0.810215000823E-01
                            current damping = 0.950
 
          Norm of current diis error: 0.23891E-02
          max. resid. norm for Fia-block=  3.118D-04 for orbital      1a    beta 
          max. resid. fock norm         =  2.336D-03 for orbital   1485a    beta 

 ITERATION  ENERGY          1e-ENERGY        2e-ENERGY     NORM[dD(SAO)]  TOL
   3  -3212.1650874450    -16711.294276     7307.0526737    0.235D-02 0.968D-11
                            Exc = -314.691385335     Coul =  7621.74405907    
                         Ntotal = 315.00534371      Nspin =0.99996427085    
                             Na = 158.00265399         Nb = 157.00268972    
                          Ediel =-0.810135514903E-01
                            current damping = 1.000
 
          Norm of current diis error: 0.57110E-02
          max. resid. norm for Fia-block=  1.519D-04 for orbital      1a    beta 
          max. resid. fock norm         =  1.138D-03 for orbital   1485a    beta 

 ITERATION  ENERGY          1e-ENERGY        2e-ENERGY     NORM[dD(SAO)]  TOL
   4  -3212.1650890083    -16711.316684     7307.0750799    0.287D-03 0.867D-11
                            Exc = -314.692082610     Coul =  7621.76716254    
                         Ntotal = 315.00534371      Nspin =0.99996428639    
                             Na = 158.00265400         Nb = 157.00268971    
                          Ediel =-0.810151875496E-01
                            current damping = 1.050
 
          Norm of current diis error: 0.38206E-02
          max. resid. norm for Fia-block=  7.597D-05 for orbital      1a    beta 
          max. resid. fock norm         =  5.691D-04 for orbital   1485a    beta 

 ITERATION  ENERGY          1e-ENERGY        2e-ENERGY     NORM[dD(SAO)]  TOL
   5  -3212.1650899109    -16711.338988     7307.0973831    0.634D-04 0.790D-11
                            Exc = -314.692726976     Coul =  7621.79011007    
                         Ntotal = 315.00534373      Nspin =0.99996429216    
                             Na = 158.00265401         Nb = 157.00268972    
                          Ediel =-0.810175757542E-01
                            current damping = 0.900
 
          Norm of current diis error: 0.20608E-02
          max. resid. norm for Fia-block=  7.298D-05 for orbital    157a    beta 
          max. resid. fock norm         =  2.917D-04 for orbital   1485a    beta 
          mo-orthogonalization: Cholesky decomposition

 ITERATION  ENERGY          1e-ENERGY        2e-ENERGY     NORM[dD(SAO)]  TOL
   6  -3212.1650904671    -16711.369837     7307.1282320    0.119D-03 0.670D-11
                            Exc = -314.693532598     Coul =  7621.82176457    
                         Ntotal = 315.00534383      Nspin =0.99996429136    
                             Na = 158.00265406         Nb = 157.00268977    
                          Ediel =-0.810223400894E-01
                            current damping = 0.750
 
          Norm of current diis error: 0.31806E-03
          max. resid. norm for Fia-block=  1.844D-05 for orbital      1a    beta 
          max. resid. fock norm         =  1.382D-04 for orbital   1485a    beta 

 ENERGY CONVERGED !

          Overall gridpoints after grid construction =        346896

 ITERATION  ENERGY          1e-ENERGY        2e-ENERGY     NORM[dD(SAO)]  TOL
   7  -3212.1638228895    -16711.367386     7307.1270481    0.966D-04 0.612D-11
                            Exc = -314.692230841     Coul =  7621.81927892    
                         Ntotal = 315.00035733      Nspin = 1.0000043612    
                             Na = 158.00018085         Nb = 157.00017649    
                          Ediel =-0.810220879708E-01
                            current damping = 0.800
 
          Norm of current diis error: 0.16070E-03
          max. resid. norm for Fia-block=  8.509D-06 for orbital    156a    beta 
          max. resid. fock norm         =  5.931D-05 for orbital   1485a    beta 

 End of SCF iterations

   convergence criteria satisfied after     7 iterations


   *************************************************************************
   y                                                                        
   *************************************************************************


                  ------------------------------------------ 
                 |  total energy      =  -3212.16382288948  |
                  ------------------------------------------ 
                 :  kinetic energy    =   3201.18589377300  :
                 :  potential energy  =  -6413.34971666249  :
                 :  virial theorem    =      1.99658238816  :
                 :  wavefunction norm =      1.00000000000  :
                  .......................................... 


 orbitals $uhfmo_beta  will be written to file beta

 orbitals $uhfmo_alpha  will be written to file alpha
 
 alpha: 

    irrep                154a        155a        156a        157a        158a   
 eigenvalues H         -0.20817    -0.19967    -0.19219    -0.18890    -0.16539
            eV          -5.6645     -5.4333     -5.2299     -5.1402     -4.5004
 occupation              1.0000      1.0000      1.0000      1.0000      1.0000

    irrep                159a        160a        161a        162a        163a   
 eigenvalues H         -0.11651    -0.11275    -0.09210    -0.08786    -0.08208
            eV          -3.1706     -3.0680     -2.5062     -2.3907     -2.2336
 
 beta:  

    irrep                153a        154a        155a        156a        157a   
 eigenvalues H         -0.21684    -0.19074    -0.18974    -0.18225    -0.17652
            eV          -5.9005     -5.1903     -5.1632     -4.9594     -4.8035
 occupation              1.0000      1.0000      1.0000      1.0000      1.0000

    irrep                158a        159a        160a        161a        162a   
 eigenvalues H         -0.12150    -0.11195    -0.09842    -0.09039    -0.08466
            eV          -3.3062     -3.0465     -2.6782     -2.4596     -2.3036
 
 ==============================================================================
                                  COSMO RESULTS
 ==============================================================================
  PARAMETER:
    nppa:      1082
    nspa:        92
    nsph:        32
    nps:       1980
    npspher:    798
    disex:   10.0000    
    disex2:  4267.46    
    rsolv [A]: 1.3000
    routf:     0.8500
    phsran:    0.0    
    ampran:   0.10E-04
    cavity:  closed
    epsilon:    37.500
    refind:     1.300
    fepsi:      0.9605263
  CAVITY VOLUME/AREA [a.u.]:
    surface: V1.0, A matrix: V1.0
    area:  1654.81
    volume:  4364.91
  SCREENING CHARGE:
    cosmo      :  -1.041853
    correction :   0.041676
    total      :  -1.000178
  ENERGIES [a.u.]:
    Total energy            =   -3212.1638228894844
    Total energy + OC corr. =    -3212.1603957636
    Dielectric energy       =       -0.0810220880
    Diel. energy + OC corr. =       -0.0775949621
  ELEMENT RADIUS [A]: ATOM LIST
    co 2.00: 1
    n  1.83: 2,12,21,31,41,50
    c  2.00: 3,5,7,9,11,13,14,16,18,20,22,24,26,28,30,32,34,36,38,40,42,43,45,
             47,49,51,54,57,60,61,68
    h  1.30: 4,6,8,10,15,19,23,25,27,29,33,35,37,39,44,48,52,53,55,56,58,59,
             62-67,71
    o  1.72: 17,46,69,70
 ==============================================================================

                                             _ _ _ 
  IRREP     alpha occ.     beta occ.      tr(D*D-D)


 a        158.00000000   157.00000000    -0.25738711

   -------------------------------------------------

   sum    158.00000000   157.00000000    -0.25738711

 <S*S>     0.76477422

 
 
 
 ==============================================================================
                           electrostatic moments
 ==============================================================================

 reference point for electrostatic moments:    0.00000   0.00000   0.00000

 
              nuc           elec       ->  total
 ------------------------------------------------------------------------------
                          charge      
 ------------------------------------------------------------------------------
         316.000000    -315.000000       1.000000
 a-b                                     1.000000
 
 ------------------------------------------------------------------------------
                       dipole moment  
 ------------------------------------------------------------------------------
   x    -801.007717     795.891064      -5.116653
   y   -1751.256651    1743.539225      -7.717426
   z    1178.826523   -1176.885870       1.940654
 
   | dipole moment | =     9.4607 a.u. =    24.0467 debye 
 
 ------------------------------------------------------------------------------
                     quadrupole moment
 ------------------------------------------------------------------------------
  xx    9919.332564   -9999.603802     -80.271238
  yy   13442.494015  -13551.305960    -108.811945
  zz    9861.773381  -10015.811589    -154.038208
  xy    4070.382166   -4048.999719      21.382447
  xz   -4738.449653    4713.314063     -25.135590
  yz   -7055.736580    7027.150966     -28.585614
 
     1/3  trace=    -114.373797
     anisotropy=      99.343893
 
 ==============================================================================
 
HOMO-LUMO Separation
 HOMO         :   -0.16538552 H =     -4.50037 eV
 LUMO         :   -0.12149902 H =     -3.30616 eV
 HOMO-LUMO gap:    0.04388650 H =     +1.19421 eV
 
 ==============================================================================


    ------------------------------------------------------------------------
         total  cpu-time : 10 minutes and  0 seconds
         total wall-time :  1 minutes and 36 seconds
    ------------------------------------------------------------------------

   ****  ridft : all done  ****


    2024-11-13 02:23:14.827 

fine, there is no data group "$actual step"
next step = rdgrad
 energy change  : actual value =   0.9590E-06 threshold =   0.1000E-05
 geom. gradient : actual value =   0.3807E-03 threshold =   0.1000E-02

CONVERGENCY CRITERIA FULFILLED IN CYCLE 30
