# Supplementary material for: Electronic Effects Drive Selectivity in CO2 Reduction Catalysis by Heptacoordinated Cobalt Complexes
Source: Inorg Chem. 2026 May 21;65(22):12678–92. doi: 10.1021/acs.inorgchem.6c01633 (PMC13250995; doi:10.1021/acs.inorgchem.6c01633)
Supplement: Supplementary file 2 [file ic6c01633_si_002.zip › backup_paper_acscat_Co/Co0MeOLCOOH/doublet/py_det_forward/vacuo/vibspectrum]

$vibrational spectrum
#  mode     symmetry     wave number   IR intensity    selection rules
#                         cm**(-1)        km/mol         IR     RAMAN
     1                       -0.00         0.00000        -       -
     2                       -0.00         0.00000        -       -
     3                       -0.00         0.00000        -       -
     4                       -0.00         0.00000        -       -
     5                       -0.00         0.00000        -       -
     6                        0.00         0.00000        -       -
     7        a              20.15         0.38459       YES     YES
     8        a              21.46         0.85170       YES     YES
     9        a              27.00         0.60809       YES     YES
    10        a              39.09         0.87272       YES     YES
    11        a              44.27         1.53734       YES     YES
    12        a              52.77         0.78379       YES     YES
    13        a              53.24         0.36002       YES     YES
    14        a              65.41         0.36923       YES     YES
    15        a              72.85         0.50979       YES     YES
    16        a              80.71         0.63337       YES     YES
    17        a              89.72         0.38045       YES     YES
    18        a              91.70         0.37963       YES     YES
    19        a             105.21         2.33762       YES     YES
    20        a             110.21         2.46157       YES     YES
    21        a             114.07         2.10184       YES     YES
    22        a             127.58         0.57839       YES     YES
    23        a             134.61         0.76927       YES     YES
    24        a             145.12         0.61932       YES     YES
    25        a             151.28         0.24982       YES     YES
    26        a             158.84         0.23503       YES     YES
    27        a             173.63         0.50943       YES     YES
    28        a             184.26         4.39430       YES     YES
    29        a             196.15         4.89387       YES     YES
    30        a             202.34         5.01989       YES     YES
    31        a             203.68         0.08448       YES     YES
    32        a             214.01         1.38293       YES     YES
    33        a             224.81         1.29558       YES     YES
    34        a             228.38         0.60297       YES     YES
    35        a             239.33         0.66732       YES     YES
    36        a             247.08         2.16499       YES     YES
    37        a             263.17         1.32270       YES     YES
    38        a             267.05         1.53393       YES     YES
    39        a             282.75         0.41190       YES     YES
    40        a             291.93         0.68191       YES     YES
    41        a             299.41         2.82534       YES     YES
    42        a             307.38         1.35094       YES     YES
    43        a             333.46         3.68347       YES     YES
    44        a             337.41         5.21860       YES     YES
    45        a             354.45         3.35684       YES     YES
    46        a             363.93         3.50317       YES     YES
    47        a             376.62        11.68792       YES     YES
    48        a             388.87         3.06838       YES     YES
    49        a             396.45         4.42806       YES     YES
    50        a             400.39         4.80073       YES     YES
    51        a             412.42         2.09410       YES     YES
    52        a             421.64         0.98514       YES     YES
    53        a             428.34         3.87406       YES     YES
    54        a             436.04         1.47366       YES     YES
    55        a             442.16         1.68358       YES     YES
    56        a             468.66         0.02937       YES     YES
    57        a             475.73         1.01904       YES     YES
    58        a             492.94         4.91265       YES     YES
    59        a             504.19         1.24742       YES     YES
    60        a             535.79         3.08752       YES     YES
    61        a             545.80         2.13675       YES     YES
    62        a             554.68        15.68987       YES     YES
    63        a             578.07         8.29404       YES     YES
    64        a             591.09         9.30283       YES     YES
    65        a             595.95         7.35808       YES     YES
    66        a             600.76         9.03559       YES     YES
    67        a             614.84         6.47163       YES     YES
    68        a             618.25         6.69782       YES     YES
    69        a             622.78         3.81129       YES     YES
    70        a             634.80         4.37502       YES     YES
    71        a             645.64        43.20181       YES     YES
    72        a             648.91         9.41617       YES     YES
    73        a             650.02         2.21388       YES     YES
    74        a             658.50         4.35558       YES     YES
    75        a             681.05         9.19839       YES     YES
    76        a             692.88         1.01888       YES     YES
    77        a             703.75        46.71354       YES     YES
    78        a             722.55         8.08584       YES     YES
    79        a             729.83        17.01691       YES     YES
    80        a             732.15         9.92426       YES     YES
    81        a             740.04         2.06389       YES     YES
    82        a             742.03        35.07072       YES     YES
    83        a             762.70        36.87058       YES     YES
    84        a             767.96        20.12568       YES     YES
    85        a             777.62        26.30863       YES     YES
    86        a             815.55         3.77437       YES     YES
    87        a             822.19         6.97278       YES     YES
    88        a             828.99        10.94302       YES     YES
    89        a             842.54        15.02363       YES     YES
    90        a             844.72        13.27617       YES     YES
    91        a             858.41         7.03216       YES     YES
    92        a             860.03         2.87951       YES     YES
    93        a             866.21         1.92909       YES     YES
    94        a             871.18         4.79643       YES     YES
    95        a             880.60         3.11906       YES     YES
    96        a             882.09         4.04995       YES     YES
    97        a             906.68         9.16754       YES     YES
    98        a             931.23        12.22329       YES     YES
    99        a             935.75         0.25216       YES     YES
   100        a             937.67        12.81015       YES     YES
   101        a             939.07         2.78837       YES     YES
   102        a             951.92         2.16969       YES     YES
   103        a             956.15         1.47430       YES     YES
   104        a             965.77         9.46741       YES     YES
   105        a             966.69         0.20436       YES     YES
   106        a             967.45         2.26716       YES     YES
   107        a             975.92         0.31962       YES     YES
   108        a             986.25        12.03160       YES     YES
   109        a             994.40        77.34483       YES     YES
   110        a             996.81        70.75676       YES     YES
   111        a             999.94       146.31182       YES     YES
   112        a            1007.75        46.39092       YES     YES
   113        a            1016.72        23.57824       YES     YES
   114        a            1044.62         8.18294       YES     YES
   115        a            1045.15        75.29191       YES     YES
   116        a            1049.21        28.31277       YES     YES
   117        a            1055.40        10.56691       YES     YES
   118        a            1060.88        19.86655       YES     YES
   119        a            1075.99         9.80545       YES     YES
   120        a            1081.77        15.59591       YES     YES
   121        a            1088.45         7.51376       YES     YES
   122        a            1101.51         9.46256       YES     YES
   123        a            1120.55        36.82959       YES     YES
   124        a            1122.88        14.48120       YES     YES
   125        a            1125.15         0.63605       YES     YES
   126        a            1126.75         0.67758       YES     YES
   127        a            1131.89        17.37653       YES     YES
   128        a            1146.92         2.58042       YES     YES
   129        a            1151.78         7.76497       YES     YES
   130        a            1154.35         0.68321       YES     YES
   131        a            1156.96         5.05611       YES     YES
   132        a            1163.22         3.09293       YES     YES
   133        a            1171.66        28.08315       YES     YES
   134        a            1180.28        18.46202       YES     YES
   135        a            1200.10        96.17714       YES     YES
   136        a            1208.69         1.24356       YES     YES
   137        a            1228.92        72.96567       YES     YES
   138        a            1230.55       174.84998       YES     YES
   139        a            1235.09        10.03626       YES     YES
   140        a            1239.36         6.26430       YES     YES
   141        a            1271.80         1.85384       YES     YES
   142        a            1276.01         3.23435       YES     YES
   143        a            1285.17         2.08635       YES     YES
   144        a            1288.68         0.53917       YES     YES
   145        a            1292.07         0.63321       YES     YES
   146        a            1302.63         6.41831       YES     YES
   147        a            1303.60         6.32370       YES     YES
   148        a            1312.34         0.64095       YES     YES
   149        a            1315.76         4.08866       YES     YES
   150        a            1326.77        11.10163       YES     YES
   151        a            1338.33        33.43181       YES     YES
   152        a            1343.12        41.17210       YES     YES
   153        a            1350.71        93.95259       YES     YES
   154        a            1371.86        20.36282       YES     YES
   155        a            1399.66       138.61845       YES     YES
   156        a            1402.24        50.74752       YES     YES
   157        a            1412.39        19.35282       YES     YES
   158        a            1413.38        26.89635       YES     YES
   159        a            1424.83         4.68577       YES     YES
   160        a            1431.86        66.12882       YES     YES
   161        a            1432.51         6.25037       YES     YES
   162        a            1434.93        22.11139       YES     YES
   163        a            1443.39        11.93746       YES     YES
   164        a            1443.60        14.06275       YES     YES
   165        a            1445.90        11.89610       YES     YES
   166        a            1450.30        55.54896       YES     YES
   167        a            1450.56         7.34431       YES     YES
   168        a            1453.35        38.71874       YES     YES
   169        a            1454.76        32.93054       YES     YES
   170        a            1457.50        32.94561       YES     YES
   171        a            1459.85       134.89782       YES     YES
   172        a            1469.84        33.54786       YES     YES
   173        a            1477.29        32.46820       YES     YES
   174        a            1531.50        56.72834       YES     YES
   175        a            1538.65        34.17094       YES     YES
   176        a            1550.14         9.90775       YES     YES
   177        a            1558.88         6.07685       YES     YES
   178        a            1564.67         7.84809       YES     YES
   179        a            1579.84        16.73852       YES     YES
   180        a            1591.64         9.15186       YES     YES
   181        a            1592.83        10.85205       YES     YES
   182        a            1599.72       328.93543       YES     YES
   183        a            1608.70       248.57946       YES     YES
   184        a            1652.67       270.05242       YES     YES
   185        a            2894.52        24.44941       YES     YES
   186        a            2954.52        32.72023       YES     YES
   187        a            2959.26        16.03224       YES     YES
   188        a            2959.47        51.70900       YES     YES
   189        a            2961.61        31.49336       YES     YES
   190        a            2971.66        23.14683       YES     YES
   191        a            3008.98         7.41772       YES     YES
   192        a            3023.76        18.10060       YES     YES
   193        a            3030.75        15.63108       YES     YES
   194        a            3031.40         4.13556       YES     YES
   195        a            3083.19         5.90907       YES     YES
   196        a            3095.02         7.36737       YES     YES
   197        a            3096.45         8.04844       YES     YES
   198        a            3099.98         1.68274       YES     YES
   199        a            3110.36         3.44607       YES     YES
   200        a            3114.89         6.84080       YES     YES
   201        a            3123.76         0.08338       YES     YES
   202        a            3124.58         0.46614       YES     YES
   203        a            3125.79         0.24166       YES     YES
   204        a            3126.74         5.04371       YES     YES
   205        a            3134.36         2.29012       YES     YES
   206        a            3137.15         1.36257       YES     YES
   207        a            3141.93         2.16231       YES     YES
   208        a            3143.93         0.45652       YES     YES
   209        a            3147.37         0.48965       YES     YES
   210        a            3154.33         0.42420       YES     YES
   211        a            3162.37         1.35405       YES     YES
   212        a            3166.37         2.71815       YES     YES
   213        a            3521.33        10.87315       YES     YES
$end
