# Supplementary material for: Electronic Effects Drive Selectivity in CO2 Reduction Catalysis by Heptacoordinated Cobalt Complexes
Source: Inorg Chem. 2026 May 21;65(22):12678–92. doi: 10.1021/acs.inorgchem.6c01633 (PMC13250995; doi:10.1021/acs.inorgchem.6c01633)
Supplement: Supplementary file 2 [file ic6c01633_si_002.zip › backup_paper_acscat_Co/Co0MeOLCOOH/doublet/py_det_forward/vacuo/EN/B3LYPst/control]

$title
y
$symmetry c1
$redundant    file=coord
$coord    file=coord
$atoms
    basis =def2-TZVPD
    jbas  =def2-TZVPD
$basis    file=basis
$uhfmo_alpha   file=alpha
$uhfmo_beta   file=beta
$uhf
$scfiterlimit       600
$scfdamp   start=1.000  step=0.050  min=0.100
$scfdump
$scfdiis
$maxcor   2000 MiB  per_core
$energy    file=energy
$grad    file=gradient
$dft
   functional xcfun set-gga
   functional xcfun slaterx 0.13
   functional xcfun beckex  0.72
   functional xcfun vwn5c   0.19
   functional xcfun lypc    0.81
   functional xcfun set-hybrid 0.15
    gridsize   m3
$scfconv   8
$scforbitalshift  closedshell=.05
$ricore      500
$rij
$jbas    file=auxbasis
$disp3 bj func b3-lyp
$rundimensions
   natoms=71
$last SCF energy change = -3209.2817
$ssquare from ridft
          0.767 (not to be modified here)
$charge from ridft
          1.000 (not to be modified here)
$dipole from ridft
  x    -4.28090433411921    y    -7.02489524277371    z     2.49122332564821    a.u.
   | dipole | =   21.8475796042  debye
$optinfo       file=optinfo
$hessapprox   file=hessapprox
$optimize
 internal   on
 redundant  on
 cartesian  off
 global     off
 basis      off
$cartesianstep
  total steps      5
  forceupdate      on
$tmole
$redund_inp
    metric -3
$alpha shells
 a       1-158                                  ( 1 )
$beta shells
 a       1-157                                  ( 1 )
$last step     ridft
$orbital_max_rnorm 0.36915989717591E-03
$subenergy  Etot         E1                  Ej                Ex                 Ec                 En                 Disp
-3209.281677994    -16702.98527788     7571.789681441     0.000000000000     0.000000000000     6188.812323629    -.2128432470193
$end
