# Supplementary material for: Electronic Effects Drive Selectivity in CO2 Reduction Catalysis by Heptacoordinated Cobalt Complexes
Source: Inorg Chem. 2026 May 21;65(22):12678–92. doi: 10.1021/acs.inorgchem.6c01633 (PMC13250995; doi:10.1021/acs.inorgchem.6c01633)
Supplement: Supplementary file 2 [file ic6c01633_si_002.zip › backup_paper_acscat_Co/Co0MeOLCOOH/doublet/py_det_forward/vacuo/EN/B3LYPst/SP_B3LYPst.out]

  ========================================================================
                license information 
 Customer : 200000000357083
 ID       : LKO2626211

 License file is VALID, continuing with full version
  ========================================================================

   OpenMP run-time library returned nthreads =  8

 ridft (dryad111) : TURBOMOLE rev. V7-7 compiled 26 Oct 2022 at 08:57:28
 Copyright (C) 2022 TURBOMOLE GmbH, Karlsruhe


    2024-11-15 15:16:58.239 


                                  r i d f t

                        DFT program with RI approximation 
                                for coulomb part 


                                                 
                                 References:     
                                                 
          TURBOMOLE:                             
              R. Ahlrichs, M. Baer, M. Haeser, H. Horn, and
              C. Koelmel
              Electronic structure calculations on workstation
              computers: the program system TURBOMOLE
              Chem. Phys. Lett. 162: 165 (1989)
          Density Functional:                              
              O. Treutler and R. Ahlrichs                      
              Efficient Molecular Numerical Integration Schemes
              J. Chem. Phys. 102: 346 (1995)                   
          Parallel Version:                                
              Performance of parallel TURBOMOLE for Density    
              Functional Calculations                          
              M. v. Arnim and R. Ahlrichs                      
              J. Comp. Chem. 19: 1746 (1998)                   
          RI-J Method:                                     
              Auxiliary Basis Sets to approximate Coulomb      
              Potentials                                       
              Chem. Phys. Lett. 240: 283 (1995)                
              K. Eichkorn, O. Treutler, H. Oehm, M. Haeser     
              and R. Ahlrichs                                  
              Chem. Phys. Lett. 242: 652 (1995)                
                                                           
              Auxiliary Basis Sets for Main Row Atoms and their
              Use to approximate Coulomb Potentials            
              K. Eichkorn, F. Weigend, O. Treutler and         
              R. Ahlrichs                                      
              Theo. Chem. Acc. 97: 119 (1997)                   
                                                           
              Accurate Coulomb-fitting basis sets for H to Rn 
              F. Weigend                                        
              Phys. Chem. Chem. Phys. 8: 1057 (2006)            
                                                           
          Multipole accelerated RI-J (MARI-J):             
              Fast evaluation of the Coulomb potential for     
              electron densities using multipole accelerated   
              resolution of identity approximation             
              M. Sierka, A. Hogekamp and R. Ahlrichs           
              J. Chem. Phys. 118: 9136 (2003)                  
          RI-JK Method:                                     
              A fully direct RI-HF algorithm: Implementation,
              optimised auxiliary basis sets, demonstration of
              accuracy and efficiency                         
              F. Weigend                                      
              Phys. Chem. Chem. Phys. 4: 4285 (2002)           
          Two-component HF and DFT with spin-orbit coupling:  
              Self-consistent treatment of spin-orbit         
              interactions with efficient Hartree-Fock and    
              density functional methods                      
              M. K. Armbruster, F. Weigend, C. van Wüllen and 
              W. Klopper                                      
              Phys. Chem. Chem. Phys. 10: 1748 (2008)         
          Two-component difference density and DIIS algorithm 
              Efficient two-component self-consistent field   
              procedures and gradients: implementation in     
              TURBOMOLE and application to Au20-              
              A. Baldes, F. Weigend                           
              Mol. Phys. 111: 2617 (2013)                     
          Relativistic all-electron 2c calculations           
              An efficient implementation of two-component    
              relativistic exact-decoupling methods for large 
              molecules                                       
              D. Peng, N. Middendorf, F. Weigend, M. Reiher   
              J. Chem. Phys. 138: 184105 (2013)               
          Finite nucleus model and SNSO approximation         
              Efficient implementation of one- and two-       
              component analytical energy gradients in exact  
              two-component theory                            
              Y. J. Franzke, N. Middendorf, F. Weigend        
              J. Chem. Phys. 148: 104110 (2018)               
          Grids for all-electron relativistic methods         
              Error-consistent segmented contracted all-      
              electron relativistic basis sets of double-     
              and triple-zeta quality for NMR shielding       
              constants                                       
              Y. J. Franzke, R. Tress, T. M. Pazdera,         
              F. Weigend                                      
              Phys. Chem. Chem. Phys. 21: 166658 (2019)       
          Seminumerical exchange algorithms                   
              Seminumerical calculation of the Hartree-Fock   
              exchange matirx: Application to two-component   
              procedures and efficient evaluation of local    
              hybrid functionsl                               
               P. Plessow, F. Weigend,                        
              J. Comput. Chem. 33: 810 (2012)                 
          Improved seminumerical algorithms                   
              C. Holzer,                                      
              J. Chem. Phys. 153 (2020), 184115               
                                         


          OpenMP Shared-Memory Parallelization:  8 CPUs.

            By: Christof Holzer and Yannick J. Franzke


              +--------------------------------------------------+
              |      general information about current run       |
              +--------------------------------------------------+

 
 XCfun self-defined functional
  USE AT YOUR OWN RISK !!
 XCfun self-defined functional
  USE AT YOUR OWN RISK !!
 XCFun library is being used, version:   1.99000000000000     
 XCFun DFT library Copyright 2009-2011 Ulf Ekstrom and contributors.
See http://
 admol.org/xcfun for more information.

This is free software; see the source co
 de for copying conditions.
There is ABSOLUTELY NO WARRANTY; not even for MERCHA
 NTABILITY or
FITNESS FOR A PARTICULAR PURPOSE. For details see the documentatio
 n.
Scientific users of this library should cite
U. Ekstrom, L. Visscher, R. Bas
 t, A. J. Thorvaldsen and K. Ruud;
J.Chem.Theor.Comp. 2010, DOI: 10.1021/ct10011
 7s

 Now setting/adding functional from XCFun
   using a non-predfined Turbomole-own definition:
   slaterx with factor   0.130000000000000     

XCFun uses functional:  slaterx

 XCfun self-defined functional
  USE AT YOUR OWN RISK !!
 Now setting/adding functional from XCFun
   using a non-predfined Turbomole-own definition:
   beckex with factor   0.720000000000000     

XCFun uses functional:  slaterx beckex

 XCfun self-defined functional
  USE AT YOUR OWN RISK !!
 Now setting/adding functional from XCFun
   using a non-predfined Turbomole-own definition:
   vwn5c with factor   0.190000000000000     

XCFun uses functional:  slaterx beckex vwn5c

 XCfun self-defined functional
  USE AT YOUR OWN RISK !!
 Now setting/adding functional from XCFun
   using a non-predfined Turbomole-own definition:
   lypc with factor   0.810000000000000     

XCFun uses functional:  slaterx beckex vwn5c lypc

 XCfun self-defined functional
  USE AT YOUR OWN RISK !!
 Using HF exchange portion of:   0.150000000000000     
 A Hybrid-DFT calculation using the RI-J approximation will be carried out.
 Allocatable memory for RI due to $ricore (MB):                   500

   *************************************************************************
   y                                                                        
   *************************************************************************


              +--------------------------------------------------+
              | Atomic coordinate, charge and isotop information |
              +--------------------------------------------------+

                    atomic coordinates            atom    charge  isotop
         -2.20693858   -3.95603525    2.94119771    co    27.000     0
         -2.43750746   -3.47392360    9.68702241    n      7.000     0
         -4.53081983   -2.05211936    9.65796560    c      6.000     0
         -4.26480384   -0.07195680    9.13519347    h      1.000     0
         -6.92514591   -2.98436850   10.25733797    c      6.000     0
         -8.56701424   -1.74207011   10.22062910    h      1.000     0
         -7.14060512   -5.52512852   10.93003304    c      6.000     0
         -8.96962247   -6.32637693   11.44199859    h      1.000     0
         -4.97414958   -7.02423144   10.95187298    c      6.000     0
         -5.07541943   -9.01798396   11.46189570    h      1.000     0
         -2.65196209   -5.93489919   10.30079676    c      6.000     0
          1.00934335   -5.53504108    2.21165987    n      7.000     0
          2.82780809   -5.89016710    3.96239701    c      6.000     0
          5.21646651   -6.77771893    3.32310701    c      6.000     0
          6.60643775   -7.05102038    4.81080241    h      1.000     0
          5.74328946   -7.33121537    0.77915109    c      6.000     0
          7.97755197   -8.16339160   -0.10278844    o      8.000     0
          3.80680641   -7.04436401   -1.01156416    c      6.000     0
          4.19043877   -7.52445082   -2.97333609    h      1.000     0
          1.46502038   -6.14330423   -0.24689725    c      6.000     0
         -2.81729139   -4.90038733   -0.72519431    n      7.000     0
         -4.93378389   -4.53002066   -2.07506801    c      6.000     0
         -6.56056805   -3.80628371   -1.03814505    h      1.000     0
         -5.07378369   -5.01602345   -4.65446971    c      6.000     0
         -6.83463843   -4.68235829   -5.66647871    h      1.000     0
         -2.92672222   -5.91891305   -5.89545324    c      6.000     0
         -2.96426843   -6.30839203   -7.91661340    h      1.000     0
         -0.72823506   -6.31049208   -4.50569630    c      6.000     0
          0.97293475   -7.01116379   -5.42647008    h      1.000     0
         -0.72232192   -5.78978674   -1.91750623    c      6.000     0
         -5.36773777   -2.28741540    3.53243745    n      7.000     0
         -5.86636827    0.20756355    3.26545355    c      6.000     0
         -4.23720779    1.43107656    3.01618393    h      1.000     0
         -8.30002485    1.18436109    3.34584873    c      6.000     0
         -8.57801018    3.21182539    3.12984151    h      1.000     0
        -10.33728529   -0.45537411    3.70307122    c      6.000     0
        -12.27038385    0.25023319    3.75436897    h      1.000     0
         -9.84039730   -3.01548643    4.02263336    c      6.000     0
        -11.38514221   -4.33217616    4.35078694    h      1.000     0
         -7.34989909   -3.89302989    3.96254573    c      6.000     0
         -4.06430635   -6.89480844    4.54762101    n      7.000     0
         -3.21882758   -9.14646644    5.45151518    c      6.000     0
         -4.87196245  -11.09854238    6.03467616    c      6.000     0
         -4.15043364  -12.88568472    6.75893468    h      1.000     0
         -7.48613304  -10.77873080    5.75410531    c      6.000     0
         -8.95325120  -12.78327215    6.30543612    o      8.000     0
         -8.36679851   -8.39737674    5.02839662    c      6.000     0
        -10.37590752   -7.99457235    4.92248447    h      1.000     0
         -6.60730815   -6.50633385    4.49056677    c      6.000     0
          0.86222893   -7.78615805    7.66060824    n      7.000     0
         -0.23147539   -7.47440653   10.18477287    c      6.000     0
          1.20345961   -6.54013973   11.36770892    h      1.000     0
         -0.56769225   -9.37030488   10.97266829    h      1.000     0
          1.98527635   -5.46233557    6.62391733    c      6.000     0
          0.66168496   -3.84268192    6.66273458    h      1.000     0
          3.59082394   -4.94073355    7.84334286    h      1.000     0
         -0.42142178   -9.55682992    5.99935000    c      6.000     0
          0.62416482   -9.68986701    4.21432302    h      1.000     0
         -0.28199778  -11.43594580    6.88494653    h      1.000     0
         10.02358660   -8.45755469    1.66341838    c      6.000     0
        -11.64348818  -12.50426485    6.06901986    c      6.000     0
         11.63416786   -9.09644444    0.53757889    h      1.000     0
          9.56017435   -9.88636017    3.10003108    h      1.000     0
         10.47702298   -6.64475950    2.57418530    h      1.000     0
        -12.43626476  -14.34914929    6.55699098    h      1.000     0
        -12.16751982  -12.00832645    4.11907742    h      1.000     0
        -12.35833605  -11.06554568    7.38951172    h      1.000     0
         -0.46707095   -0.90332688    2.32208016    c      6.000     0
          0.19322355   -0.35097222   -0.12854786    o      8.000     0
          0.13968874    0.50130050    4.05111569    o      8.000     0
          1.19111422    1.21714595   -0.05743841    h      1.000     0
 
       center of nuclear mass  :   -2.52643084   -5.50443313    3.69744683
       center of nuclear charge:   -2.54131568   -5.55072013    3.72666186

              +--------------------------------------------------+
              |               basis set information              |
              +--------------------------------------------------+

              we will work with the 1s 3p 5d 7f 9g ... basis set
              ...i.e. with spherical basis functions...

   type   atoms  prim   cont   basis
   ---------------------------------------------------------------------------
    co       1     95     48   def2-TZVPD   [6s5p4d1f|17s12p7d1f]
    n        6     52     37   def2-TZVPD   [6s3p3d1f|12s6p3d1f]
    c       31     52     37   def2-TZVPD   [6s3p3d1f|12s6p3d1f]
    h       29     11      9   def2-TZVPD   [3s2p|5s2p]
    o        4     55     40   def2-TZVPD   [6s4p3d1f|12s7p3d1f]
   ---------------------------------------------------------------------------
   total:   71   2558   1838
   ---------------------------------------------------------------------------

   total number of primitive shells          :  111
   total number of contracted shells         :  698
   total number of cartesian basis functions : 2091
   total number of SCF-basis functions       : 1838


 integral neglect threshold       :  0.16E-12
 integral storage threshold THIZE :  0.10E-04
 integral storage threshold THIME :         5

 RI-J AUXILIARY BASIS SET information:

              we will work with the 1s 3p 5d 7f 9g ... basis set
              ...i.e. with spherical basis functions...

   type   atoms  prim   cont   basis
   ---------------------------------------------------------------------------
    co       1    107     89   def2-TZVPD   [8s5p5d2f3g|19s5p5d3f3g]
    n        6     70     49   def2-TZVPD   [6s4p3d1f1g|12s5p4d2f1g]
    c       31     70     49   def2-TZVPD   [6s4p3d1f1g|12s5p4d2f1g]
    h       29     16     11   def2-TZVPD   [3s1p1d|5s2p1d]
    o        4     70     49   def2-TZVPD   [6s4p3d1f1g|12s5p4d2f1g]
   ---------------------------------------------------------------------------
   total:   71   3441   2417
   ---------------------------------------------------------------------------

   total number of primitive shells          :  115
   total number of contracted shells         :  783
   total number of cartesian basis functions : 2967
   total number of SCF-basis functions       : 2417


 symmetry group of the molecule :   c1 

 the group has the following generators :
   c1(z)

    1 symmetry operations found

 there are 1 real representations :   a   

 maximum number of shells which are related by symmetry :  1

  
           ------------------
           density functional
           ------------------
 XCfun self-defined functional
  USE AT YOUR OWN RISK !!
 XCfun self-defined functional
  USE AT YOUR OWN RISK !!
 XCFun library is being used, version:   1.99000000000000     
 XCFun DFT library Copyright 2009-2011 Ulf Ekstrom and contributors.
See http://
 admol.org/xcfun for more information.

This is free software; see the source co
 de for copying conditions.
There is ABSOLUTELY NO WARRANTY; not even for MERCHA
 NTABILITY or
FITNESS FOR A PARTICULAR PURPOSE. For details see the documentatio
 n.
Scientific users of this library should cite
U. Ekstrom, L. Visscher, R. Bas
 t, A. J. Thorvaldsen and K. Ruud;
J.Chem.Theor.Comp. 2010, DOI: 10.1021/ct10011
 7s

 Now setting/adding functional from XCFun
   using a non-predfined Turbomole-own definition:
   slaterx with factor   0.130000000000000     

XCFun uses functional:  slaterx

 XCfun self-defined functional
  USE AT YOUR OWN RISK !!
 Now setting/adding functional from XCFun
   using a non-predfined Turbomole-own definition:
   beckex with factor   0.720000000000000     

XCFun uses functional:  slaterx beckex

 XCfun self-defined functional
  USE AT YOUR OWN RISK !!
 Now setting/adding functional from XCFun
   using a non-predfined Turbomole-own definition:
   vwn5c with factor   0.190000000000000     

XCFun uses functional:  slaterx beckex vwn5c

 XCfun self-defined functional
  USE AT YOUR OWN RISK !!
 Now setting/adding functional from XCFun
   using a non-predfined Turbomole-own definition:
   lypc with factor   0.810000000000000     

XCFun uses functional:  slaterx beckex vwn5c lypc

 XCfun self-defined functional
  USE AT YOUR OWN RISK !!
 Using HF exchange portion of:   0.150000000000000     
 iterations will be done with small grid
  
 spherical integration : Lebedev's spherical grid
 spherical gridsize    :                     3
    i.e. gridpoints    :                   302
  maximum batchsize    :                   100
 value for diffuse not defined
 radial integration    : Chebyshev 2nd kind (scaling 3)
 radial gridsize       :                     3
 integration cells     :                    71
 partition function    : becke
 partition sharpness   :                     3
  

 biggest AO integral is expected to be    16.578513373

          ------------------------
          nuclear repulsion energy  :   6188.81232363    
          ------------------------

 XCFun library is being used, version:   1.99000000000000     
 XCFun DFT library Copyright 2009-2011 Ulf Ekstrom and contributors.
See http://
 admol.org/xcfun for more information.

This is free software; see the source co
 de for copying conditions.
There is ABSOLUTELY NO WARRANTY; not even for MERCHA
 NTABILITY or
FITNESS FOR A PARTICULAR PURPOSE. For details see the documentatio
 n.
Scientific users of this library should cite
U. Ekstrom, L. Visscher, R. Bas
 t, A. J. Thorvaldsen and K. Ruud;
J.Chem.Theor.Comp. 2010, DOI: 10.1021/ct10011
 7s

 Now setting/adding functional from XCFun
   using a non-predfined Turbomole-own definition:
   slaterx with factor   0.130000000000000     

XCFun uses functional:  slaterx

 Now setting/adding functional from XCFun
   using a non-predfined Turbomole-own definition:
   beckex with factor   0.720000000000000     

XCFun uses functional:  slaterx beckex

 Now setting/adding functional from XCFun
   using a non-predfined Turbomole-own definition:
   vwn5c with factor   0.190000000000000     

XCFun uses functional:  slaterx beckex vwn5c

 Now setting/adding functional from XCFun
   using a non-predfined Turbomole-own definition:
   lypc with factor   0.810000000000000     

XCFun uses functional:  slaterx beckex vwn5c lypc

 Using HF exchange portion of:   0.150000000000000     
  _________________________________
 |                                 |
 |         DFTD3 V3.1 Rev 0        |
 | S.Grimme, University Bonn       |
 |            June  2014           |
 |   see standalone version        |
 |       dftd3 -h for options      |
 |_________________________________|
 
 Please cite DFT-D3 work done with this code as:
 S. Grimme, J. Antony, S. Ehrlich and H. Krieg,
 J. Chem. Phys, 132 (2010), 154104.
 If used with BJ-damping cite also
 S. Grimme, S. Ehrlich and L. Goerigk,
 J. Comput. Chem. 32 (2011), 1456-1465
 For DFT-D2 the reference is
 S. Grimme, J. Comput. Chem., 27 (2006), 1787-1799
 
C6 coefficients used:
                     2  C6 for element                      1
Z=  1 CN= 0.912     C6(AA)=    3.03
Z=  1 CN= 0.000     C6(AA)=    7.59
                     5  C6 for element                      6
Z=  6 CN= 0.000     C6(AA)=   49.11
Z=  6 CN= 0.987     C6(AA)=   43.25
Z=  6 CN= 1.998     C6(AA)=   29.36
Z=  6 CN= 2.999     C6(AA)=   25.78
Z=  6 CN= 3.984     C6(AA)=   18.21
                     4  C6 for element                      7
Z=  7 CN= 0.000     C6(AA)=   25.27
Z=  7 CN= 0.994     C6(AA)=   22.12
Z=  7 CN= 2.014     C6(AA)=   19.68
Z=  7 CN= 2.990     C6(AA)=   15.58
                     3  C6 for element                      8
Z=  8 CN= 0.000     C6(AA)=   15.51
Z=  8 CN= 0.993     C6(AA)=   12.82
Z=  8 CN= 1.989     C6(AA)=   10.37
                     4  C6 for element                     27
Z= 27 CN= 0.000     C6(AA)=  532.78
Z= 27 CN= 1.715     C6(AA)=  186.55
Z= 27 CN= 2.926     C6(AA)=  148.07
Z= 27 CN= 7.779     C6(AA)=  118.29

#           XYZ [au]              R0(AA) [Ang.]  CN          C6(AA)     C8(AA)   C10(AA) [au]
  1  -2.20694  -3.95604   2.94120   co  0.988  5.119       148.1     13018.5   1402211.0
  2  -2.43751  -3.47392   9.68702   n   0.495  2.155        19.4       428.4     11576.2
  3  -4.53082  -2.05212   9.65797   c   0.566  3.190        25.1       725.4     25699.3
  4  -4.26480  -0.07196   9.13519   h   0.366  1.002         3.1        37.3       553.0
  5  -6.92515  -2.98437  10.25734   c   0.566  3.127        25.4       733.3     25978.6
  6  -8.56701  -1.74207  10.22063   h   0.366  1.002         3.1        37.3       553.1
  7  -7.14061  -5.52513  10.93003   c   0.566  3.142        25.3       731.7     25923.5
  8  -8.96962  -6.32638  11.44200   h   0.366  1.002         3.1        37.3       553.1
  9  -4.97415  -7.02423  10.95187   c   0.566  3.159        25.2       729.6     25850.6
 10  -5.07542  -9.01798  11.46190   h   0.366  1.003         3.1        37.3       553.0
 11  -2.65196  -5.93490  10.30080   c   0.566  3.227        24.9       719.2     25480.9
 12   1.00934  -5.53504   2.21166   n   0.495  3.198        15.6       344.1      9299.5
 13   2.82781  -5.89017   3.96240   c   0.566  3.269        24.6       710.2     25162.0
 14   5.21647  -6.77772   3.32311   c   0.566  3.177        25.1       727.3     25768.7
 15   6.60644  -7.05102   4.81080   h   0.366  1.004         3.1        37.3       552.9
 16   5.74329  -7.33122   0.77915   c   0.566  3.207        25.0       722.6     25602.3
 17   7.97755  -8.16339  -0.10279   o   0.473  2.045        10.4       209.8      5187.3
 18   3.80681  -7.04436  -1.01156   c   0.566  3.185        25.1       726.1     25726.3
 19   4.19044  -7.52445  -2.97334   h   0.366  1.004         3.1        37.3       552.9
 20   1.46502  -6.14330  -0.24690   c   0.566  3.313        24.2       698.5     24748.4
 21  -2.81729  -4.90039  -0.72519   n   0.495  3.065        15.6       344.8      9317.3
 22  -4.93378  -4.53002  -2.07507   c   0.566  3.201        25.0       723.6     25637.9
 23  -6.56057  -3.80628  -1.03815   h   0.366  1.005         3.1        37.3       552.8
 24  -5.07378  -5.01602  -4.65447   c   0.566  3.126        25.4       733.4     25984.4
 25  -6.83464  -4.68236  -5.66648   h   0.366  1.002         3.1        37.3       553.1
 26  -2.92672  -5.91891  -5.89545   c   0.566  3.137        25.3       732.2     25942.5
 27  -2.96427  -6.30839  -7.91661   h   0.366  1.002         3.1        37.3       553.1
 28  -0.72824  -6.31049  -4.50570   c   0.566  3.159        25.2       729.7     25853.1
 29   0.97293  -7.01116  -5.42647   h   0.366  1.003         3.1        37.3       553.0
 30  -0.72232  -5.78979  -1.91751   c   0.566  3.313        24.2       698.5     24747.6
 31  -5.36774  -2.28742   3.53244   n   0.495  3.137        15.6       344.3      9305.5
 32  -5.86637   0.20756   3.26545   c   0.566  3.211        25.0       722.0     25578.6
 33  -4.23721   1.43108   3.01618   h   0.366  1.006         3.1        37.3       552.7
 34  -8.30002   1.18436   3.34585   c   0.566  3.127        25.4       733.3     25980.9
 35  -8.57801   3.21183   3.12984   h   0.366  1.002         3.1        37.3       553.0
 36 -10.33729  -0.45537   3.70307   c   0.566  3.134        25.3       732.6     25953.7
 37 -12.27038   0.25023   3.75437   h   0.366  1.002         3.1        37.3       553.1
 38  -9.84040  -3.01549   4.02263   c   0.566  3.163        25.2       729.1     25832.9
 39 -11.38514  -4.33218   4.35079   h   0.366  1.004         3.1        37.3       552.9
 40  -7.34990  -3.89303   3.96255   c   0.566  3.336        23.9       691.5     24498.1
 41  -4.06431  -6.89481   4.54762   n   0.495  3.084        15.6       344.6      9313.5
 42  -3.21883  -9.14647   5.45152   c   0.566  3.227        24.9       719.3     25482.5
 43  -4.87196 -11.09854   6.03468   c   0.566  3.198        25.0       724.2     25657.7
 44  -4.15043 -12.88568   6.75893   h   0.366  1.003         3.1        37.3       552.9
 45  -7.48613 -10.77873   5.75411   c   0.566  3.207        25.0       722.7     25606.1
 46  -8.95325 -12.78327   6.30544   o   0.473  2.045        10.4       209.8      5187.3
 47  -8.36680  -8.39738   5.02840   c   0.566  3.187        25.1       725.8     25714.2
 48 -10.37591  -7.99457   4.92248   h   0.366  1.005         3.1        37.3       552.8
 49  -6.60731  -6.50633   4.49057   c   0.566  3.329        24.0       693.8     24581.6
 50   0.86223  -7.78616   7.66061   n   0.495  3.108        15.6       344.5      9309.5
 51  -0.23148  -7.47441  10.18477   c   0.566  4.142        18.2       527.7     18696.0
 52   1.20346  -6.54014  11.36771   h   0.366  1.002         3.1        37.3       553.0
 53  -0.56769  -9.37030  10.97267   h   0.366  1.002         3.1        37.3       553.1
 54   1.98528  -5.46234   6.62392   c   0.566  4.169        18.2       527.5     18688.5
 55   0.66168  -3.84268   6.66273   h   0.366  1.012         3.1        37.3       552.2
 56   3.59082  -4.94073   7.84334   h   0.366  1.002         3.1        37.3       553.1
 57  -0.42142  -9.55683   5.99935   c   0.566  4.144        18.2       527.7     18695.6
 58   0.62416  -9.68987   4.21432   h   0.366  1.006         3.1        37.3       552.7
 59  -0.28200 -11.43595   6.88495   h   0.366  1.004         3.1        37.3       552.9
 60  10.02359  -8.45755   1.66342   c   0.566  4.044        18.3       529.0     18742.4
 61 -11.64349 -12.50426   6.06902   c   0.566  4.045        18.3       529.0     18742.0
 62  11.63417  -9.09644   0.53758   h   0.366  0.996         3.1        37.4       553.6
 63   9.56017  -9.88636   3.10003   h   0.366  0.995         3.1        37.4       553.7
 64  10.47702  -6.64476   2.57419   h   0.366  0.995         3.1        37.4       553.7
 65 -12.43626 -14.34915   6.55699   h   0.366  0.996         3.1        37.4       553.6
 66 -12.16752 -12.00833   4.11908   h   0.366  0.995         3.1        37.4       553.7
 67 -12.35834 -11.06555   7.38951   h   0.366  0.995         3.1        37.4       553.7
 68  -0.46707  -0.90333   2.32208   c   0.566  3.041        25.6       740.1     26222.7
 69   0.19322  -0.35097  -0.12855   o   0.473  2.037        10.4       209.9      5188.2
 70   0.13969   0.50130   4.05112   o   0.473  1.059        12.8       257.6      6367.3
 71   1.19111   1.21715  -0.05744   h   0.366  1.010         3.1        37.3       552.5

molecular C6(AA) [au] =     62973.54

           DFT-D V3(BJ)
 DF b3-lyp                                            
 parameters
 s6       :    1.0000
 s8       :    1.9889
 a1       :    0.3981
 a2       :    4.4211
 k1-k3    :   16.0000    1.3333   -4.0000
 
 Edisp /kcal,au:  -133.5612 -0.21284325

 E6    /kcal :   -62.4328
 E8    /kcal :   -71.1283
 % E8        : 53.26
 nuclear repulsion energy                  =    6188.812323629
  DFT-D3 Energy contribution               =      -0.212843247
 nuclear repulsion + dispersion correction =    6188.599480382


         -----------------
         -S,T+V- integrals
         -----------------

 1e-integrals will be neglected if expon. factor < 0.159826E-13
 
 Difference densities algorithm switched on.
 The maximal number of linear combinations of
 difference densities is  20.

 DIIS switched on: error vector is FDS-SDF
 Max. Iterations for DIIS is     :   4
 DIIS matrix (see manual) 
    Scaling factor of diagonals  :  1.200
    threshold for scaling factor :  0.000

 scf convergence criterion : increment of total energy < .1000000D-07
                  and increment of one-electron energy < .1000000D-04

 MOs are in ASCII format !


    mo occupation :
   irrep   mo's   occupied
    a     1838      158
 
 number of basis functions   :  1838
 number of occupied orbitals :   158
 

 reading orbital data $uhfmo_alpha  from file alpha
 orbital characterization : expanded

 reading orbital data $uhfmo_beta  from file beta
 orbital characterization : expanded
 virtual MOs provided and orthogonalized by Cholesky decomposition
 virtual MOs provided and orthogonalized by Cholesky decomposition

 UHF mode switched on !

 closed shell shift switched on 
 all occupied orbitals are shifted by    0.05000

  
           ------------------------
               RI-J - INFORMATION
           ------------------------
 Contributions to RI integral batches: 
  neglected integral batches:                 74220
  direct contribution:                       160890
  memory contribution:                  8841
 Memory core needed for (P|Q) and Cholesky     45 MByte
 Memory core minimum needed except of (P|Q)     3 MByte
 Total minimum memory core needed (sum)        48 MByte
  
 ****************************************
 Memory allocated for RI-J   394 MByte
 ****************************************
                                            

 DSCF restart information will be dumped onto file alpha


 Starting SCF iterations

          Overall gridpoints after grid construction =         95846

 ITERATION  ENERGY          1e-ENERGY        2e-ENERGY     NORM[dD(SAO)]  TOL
   1  -3199.5386659363    -16707.885684     7319.7475382    0.000D+00 0.159D-12
                            Exc = -264.898887332     Coul =  7629.56165368    
                            exK = -44.9152281806    
                         Ntotal = 315.00405716      Nspin = 1.0000401874    
                             Na = 158.00204867         Nb = 157.00200849    
                            current damping = 1.000
 
          max. resid. norm for Fia-block=  5.676D-01 for orbital     94a    beta 
          max. resid. fock norm         =  7.544D+00 for orbital   1155a    beta 

 ITERATION  ENERGY          1e-ENERGY        2e-ENERGY     NORM[dD(SAO)]  TOL
   2  -3206.6003349845    -16654.194816     7258.9950003    0.738D+02 0.154D-12
                            Exc = -263.786793915      Eck =  7522.78179423    
                         Ntotal = 315.00460111      Nspin = 1.0000062086    
                             Na = 158.00230366         Nb = 157.00229745    
                            current damping = 0.950
 
          Norm of current diis error:  6.4075    
          max. resid. norm for Fia-block=  6.794D-01 for orbital    158a    alpha
          max. resid. fock norm         =  1.150D+00 for orbital   1745a    alpha

 ITERATION  ENERGY          1e-ENERGY        2e-ENERGY     NORM[dD(SAO)]  TOL
   3  -3207.8224645623    -16723.228474     7326.8065286    0.403D+02 0.120D-12
                            Exc = -266.823206386      Eck =  7593.62973500    
                         Ntotal = 315.00462750      Nspin =0.99998479221    
                             Na = 158.00230614         Nb = 157.00232135    
                            current damping = 0.900
 
          Norm of current diis error:  4.2987    
          max. resid. norm for Fia-block=  2.381D-01 for orbital    155a    beta 
          max. resid. fock norm         =  3.188D-01 for orbital    159a    beta 

 ITERATION  ENERGY          1e-ENERGY        2e-ENERGY     NORM[dD(SAO)]  TOL
   4  -3208.9678533623    -16692.765805     7295.1984712    0.228D+02 0.874D-13
                            Exc = -266.140519920      Eck =  7561.33899111    
                         Ntotal = 315.00435037      Nspin = 1.0000043046    
                             Na = 158.00217734         Nb = 157.00217303    
                            current damping = 0.950
 
          Norm of current diis error:  2.0114    
          max. resid. norm for Fia-block=  8.779D-02 for orbital    154a    alpha
          max. resid. fock norm         =  1.820D-01 for orbital   1821a    alpha

 ITERATION  ENERGY          1e-ENERGY        2e-ENERGY     NORM[dD(SAO)]  TOL
   5  -3209.1640376922    -16703.545840     7305.7823224    0.222D+02 0.769D-13
                            Exc = -266.515113312      Eck =  7572.29743571    
                         Ntotal = 315.00430642      Nspin = 1.0000093230    
                             Na = 158.00215787         Nb = 157.00214855    
                            current damping = 1.000
 
          Norm of current diis error:  1.1094    
          max. resid. norm for Fia-block=  5.748D-02 for orbital    154a    beta 
          max. resid. fock norm         =  6.297D-02 for orbital    154a    beta 
          mo-orthogonalization: Cholesky decomposition

 ITERATION  ENERGY          1e-ENERGY        2e-ENERGY     NORM[dD(SAO)]  TOL
   6  -3209.2482180621    -16700.307521     7302.4598222    0.510D+01 0.670D-13
                            Exc = -266.519296047      Eck =  7568.97911824    
                         Ntotal = 315.00424506      Nspin = 1.0000117480    
                             Na = 158.00212841         Nb = 157.00211666    
                            current damping = 1.050
 
          Norm of current diis error: 0.56588    
          max. resid. norm for Fia-block=  2.612D-02 for orbital    155a    alpha
          max. resid. fock norm         =  3.702D-02 for orbital   1658a    beta 

 ITERATION  ENERGY          1e-ENERGY        2e-ENERGY     NORM[dD(SAO)]  TOL
   7  -3209.2677097427    -16704.571909     7306.7047191    0.210D+01 0.614D-13
                            Exc = -266.685376206      Eck =  7573.39009528    
                         Ntotal = 315.00417286      Nspin = 1.0000142060    
                             Na = 158.00209353         Nb = 157.00207933    
                            current damping = 1.100
 
          Norm of current diis error: 0.34781    
          max. resid. norm for Fia-block=  2.274D-02 for orbital    153a    beta 
          max. resid. fock norm         =  2.663D-02 for orbital    164a    beta 

 ITERATION  ENERGY          1e-ENERGY        2e-ENERGY     NORM[dD(SAO)]  TOL
   8  -3209.2755099056    -16700.297193     7302.4222023    0.151D+01 0.581D-13
                            Exc = -266.599612966      Eck =  7569.02181532    
                         Ntotal = 315.00414410      Nspin = 1.0000171835    
                             Na = 158.00208064         Nb = 157.00206346    
                            current damping = 1.150
 
          Norm of current diis error: 0.26945    
          max. resid. norm for Fia-block=  2.037D-02 for orbital    154a    alpha
          max. resid. fock norm         =  2.602D-02 for orbital    156a    alpha

 ITERATION  ENERGY          1e-ENERGY        2e-ENERGY     NORM[dD(SAO)]  TOL
   9  -3209.2798091669    -16703.450256     7305.5709664    0.926D+00 0.553D-13
                            Exc = -266.686123141      Eck =  7572.25708951    
                         Ntotal = 315.00414794      Nspin = 1.0000186316    
                             Na = 158.00208329         Nb = 157.00206466    
                            current damping = 1.200
 
          Norm of current diis error: 0.14476    
          max. resid. norm for Fia-block=  9.833D-03 for orbital    153a    beta 
          max. resid. fock norm         =  1.091D-02 for orbital    158a    alpha

 ITERATION  ENERGY          1e-ENERGY        2e-ENERGY     NORM[dD(SAO)]  TOL
  10  -3209.2817518457    -16702.817691     7304.9364587    0.415D+00 0.541D-13
                            Exc = -266.670030752      Eck =  7571.60648950    
                         Ntotal = 315.00412817      Nspin = 1.0000197776    
                             Na = 158.00207398         Nb = 157.00205420    
                            current damping = 1.250
 
          Norm of current diis error: 0.70819E-01
          max. resid. norm for Fia-block=  5.695D-03 for orbital    158a    alpha
          max. resid. fock norm         =  6.427D-03 for orbital    158a    alpha
          mo-orthogonalization: Cholesky decomposition

 ITERATION  ENERGY          1e-ENERGY        2e-ENERGY     NORM[dD(SAO)]  TOL
  11  -3209.2823181682    -16702.956136     7305.0743379    0.169D+00 0.526D-13
                            Exc = -266.685358861      Eck =  7571.75969671    
                         Ntotal = 315.00411926      Nspin = 1.0000204444    
                             Na = 158.00206985         Nb = 157.00204941    
                            current damping = 1.300
 
          Norm of current diis error: 0.40972E-01
          max. resid. norm for Fia-block=  4.416D-03 for orbital    158a    alpha
          max. resid. fock norm         =  4.638D-03 for orbital    158a    alpha

 ITERATION  ENERGY          1e-ENERGY        2e-ENERGY     NORM[dD(SAO)]  TOL
  12  -3209.2825586142    -16702.722874     7304.8408355    0.113D+00 0.513D-13
                            Exc = -266.678150942      Eck =  7571.51898640    
                         Ntotal = 315.00412157      Nspin = 1.0000211826    
                             Na = 158.00207138         Nb = 157.00205019    
                            current damping = 1.350
 
          Norm of current diis error: 0.35382E-01
          max. resid. norm for Fia-block=  3.266D-03 for orbital    157a    beta 
          max. resid. fock norm         =  4.379D-03 for orbital    153a    alpha

 ITERATION  ENERGY          1e-ENERGY        2e-ENERGY     NORM[dD(SAO)]  TOL
  13  -3209.2826809598    -16703.300138     7305.4179769    0.579D-01 0.500D-13
                            Exc = -266.691574327      Eck =  7572.10955122    
                         Ntotal = 315.00412114      Nspin = 1.0000215118    
                             Na = 158.00207133         Nb = 157.00204981    
                            current damping = 1.400
 
          Norm of current diis error: 0.27175E-01
          max. resid. norm for Fia-block=  3.246D-03 for orbital    158a    alpha
          max. resid. fock norm         =  3.525D-03 for orbital    158a    alpha

 ITERATION  ENERGY          1e-ENERGY        2e-ENERGY     NORM[dD(SAO)]  TOL
  14  -3209.2827891836    -16702.981821     7305.0995511    0.229D-01 0.486D-13
                            Exc = -266.685104706      Eck =  7571.78465578    
                         Ntotal = 315.00411902      Nspin = 1.0000217723    
                             Na = 158.00207040         Nb = 157.00204862    
                            current damping = 1.450
 
          Norm of current diis error: 0.16277E-01
          max. resid. norm for Fia-block=  2.242D-03 for orbital    158a    alpha
          max. resid. fock norm         =  2.481D-03 for orbital    158a    alpha

 ITERATION  ENERGY          1e-ENERGY        2e-ENERGY     NORM[dD(SAO)]  TOL
  15  -3209.2828488057    -16702.985314     7305.1029847    0.190D-01 0.470D-13
                            Exc = -266.687792353      Eck =  7571.79077704    
                         Ntotal = 315.00411956      Nspin = 1.0000219371    
                             Na = 158.00207075         Nb = 157.00204881    
                            current damping = 1.500
 
          Norm of current diis error: 0.10771E-01
          max. resid. norm for Fia-block=  1.957D-03 for orbital    158a    alpha
          max. resid. fock norm         =  2.063D-03 for orbital    158a    alpha
          mo-orthogonalization: Cholesky decomposition

 ITERATION  ENERGY          1e-ENERGY        2e-ENERGY     NORM[dD(SAO)]  TOL
  16  -3209.2828867464    -16702.959264     7305.0768969    0.102D-01 0.453D-13
                            Exc = -266.686088937      Eck =  7571.76298585    
                         Ntotal = 315.00412063      Nspin = 1.0000221134    
                             Na = 158.00207137         Nb = 157.00204926    
                            current damping = 1.550
 
          Norm of current diis error: 0.90010E-02
          max. resid. norm for Fia-block=  1.489D-03 for orbital    158a    alpha
          max. resid. fock norm         =  1.694D-03 for orbital    165a    beta 

 ITERATION  ENERGY          1e-ENERGY        2e-ENERGY     NORM[dD(SAO)]  TOL
  17  -3209.2829134227    -16703.013552     7305.1311585    0.955D-02 0.436D-13
                            Exc = -266.687564214      Eck =  7571.81872275    
                         Ntotal = 315.00412065      Nspin = 1.0000221761    
                             Na = 158.00207141         Nb = 157.00204924    
                            current damping = 1.600
 
          Norm of current diis error: 0.63898E-02
          max. resid. norm for Fia-block=  1.630D-03 for orbital    158a    alpha
          max. resid. fock norm         =  1.950D-03 for orbital    165a    beta 

 ITERATION  ENERGY          1e-ENERGY        2e-ENERGY     NORM[dD(SAO)]  TOL
  18  -3209.2829370717    -16702.981291     7305.0988740    0.670D-02 0.414D-13
                            Exc = -266.686836912      Eck =  7571.78571087    
                         Ntotal = 315.00412154      Nspin = 1.0000222460    
                             Na = 158.00207189         Nb = 157.00204965    
                            current damping = 1.650
 
          Norm of current diis error: 0.56868E-02
          max. resid. norm for Fia-block=  1.427D-03 for orbital    156a    beta 
          max. resid. fock norm         =  1.882D-03 for orbital    165a    beta 

 ITERATION  ENERGY          1e-ENERGY        2e-ENERGY     NORM[dD(SAO)]  TOL
  19  -3209.2829548825    -16703.026746     7305.1443109    0.922D-02 0.388D-13
                            Exc = -266.688079404      Eck =  7571.83239028    
                         Ntotal = 315.00412247      Nspin = 1.0000222767    
                             Na = 158.00207237         Nb = 157.00205010    
                            current damping = 1.700
 
          Norm of current diis error: 0.50478E-02
          max. resid. norm for Fia-block=  1.067D-03 for orbital    158a    alpha
          max. resid. fock norm         =  1.302D-03 for orbital    165a    beta 

 ITERATION  ENERGY          1e-ENERGY        2e-ENERGY     NORM[dD(SAO)]  TOL
  20  -3209.2829663781    -16702.983242     7305.1007957    0.469D-02 0.368D-13
                            Exc = -266.686829051      Eck =  7571.78762473    
                         Ntotal = 315.00412272      Nspin = 1.0000222994    
                             Na = 158.00207251         Nb = 157.00205021    
                            current damping = 1.750
 
          Norm of current diis error: 0.41445E-02
          max. resid. norm for Fia-block=  1.257D-03 for orbital    156a    beta 
          max. resid. fock norm         =  1.605D-03 for orbital    165a    beta 
          mo-orthogonalization: Cholesky decomposition

 ITERATION  ENERGY          1e-ENERGY        2e-ENERGY     NORM[dD(SAO)]  TOL
  21  -3209.2829776654    -16703.004874     7305.1224160    0.108D-01 0.336D-13
                            Exc = -266.687429231      Eck =  7571.80984520    
                         Ntotal = 315.00412319      Nspin = 1.0000222876    
                             Na = 158.00207274         Nb = 157.00205045    
                            current damping = 1.800
 
          Norm of current diis error: 0.33104E-02
          max. resid. norm for Fia-block=  1.092D-03 for orbital    156a    beta 
          max. resid. fock norm         =  1.341D-03 for orbital    165a    beta 

 ITERATION  ENERGY          1e-ENERGY        2e-ENERGY     NORM[dD(SAO)]  TOL
  22  -3209.2829857186    -16702.987305     7305.1048388    0.108D-01 0.159D-12
                            Exc = -266.687035187     Coul =  7616.95784436    
                            exK = -45.1659703300    
                         Ntotal = 315.00412375      Nspin = 1.0000222807    
                             Na = 158.00207301         Nb = 157.00205073    
                            current damping = 1.850
 
          Norm of current diis error: 0.29475E-02
          max. resid. norm for Fia-block=  1.108D-03 for orbital    156a    beta 
          max. resid. fock norm         =  1.361D-03 for orbital    165a    beta 

 ITERATION  ENERGY          1e-ENERGY        2e-ENERGY     NORM[dD(SAO)]  TOL
  23  -3209.2829924706    -16703.002940     7305.1204675    0.121D+00 0.101D-12
                            Exc = -266.687342232      Eck =  7571.80780976    
                         Ntotal = 315.00412416      Nspin = 1.0000222530    
                             Na = 158.00207321         Nb = 157.00205095    
                            current damping = 1.900
 
          Norm of current diis error: 0.24769E-02
          max. resid. norm for Fia-block=  8.872D-04 for orbital    156a    beta 
          max. resid. fock norm         =  1.062D-03 for orbital    165a    beta 

 ITERATION  ENERGY          1e-ENERGY        2e-ENERGY     NORM[dD(SAO)]  TOL
  24  -3209.2829969589    -16702.979302     7305.0968249    0.174D-01 0.722D-13
                            Exc = -266.686773535      Eck =  7571.78359840    
                         Ntotal = 315.00412438      Nspin = 1.0000222266    
                             Na = 158.00207330         Nb = 157.00205107    
                            current damping = 1.950
 
          Norm of current diis error: 0.25884E-02
          max. resid. norm for Fia-block=  7.734D-04 for orbital    156a    beta 
          max. resid. fock norm         =  9.434D-04 for orbital    165a    beta 

 ITERATION  ENERGY          1e-ENERGY        2e-ENERGY     NORM[dD(SAO)]  TOL
  25  -3209.2830005480    -16702.995148     7305.1126666    0.228D-01 0.603D-13
                            Exc = -266.687217791      Eck =  7571.79988441    
                         Ntotal = 315.00412468      Nspin = 1.0000221972    
                             Na = 158.00207344         Nb = 157.00205124    
                            current damping = 2.000
 
          Norm of current diis error: 0.19233E-02
          max. resid. norm for Fia-block=  9.064D-04 for orbital    156a    beta 
          max. resid. fock norm         =  1.073D-03 for orbital    165a    beta 
          mo-orthogonalization: Cholesky decomposition

 ITERATION  ENERGY          1e-ENERGY        2e-ENERGY     NORM[dD(SAO)]  TOL
  26  -3209.2830039618    -16702.988481     7305.1059966    0.291D-01 0.497D-13
                            Exc = -266.686990113      Eck =  7571.79298670    
                         Ntotal = 315.00412501      Nspin = 1.0000221608    
                             Na = 158.00207358         Nb = 157.00205142    
                            current damping = 2.050
 
          Norm of current diis error: 0.17080E-02
          max. resid. norm for Fia-block=  8.082D-04 for orbital    156a    beta 
          max. resid. fock norm         =  9.621D-04 for orbital    165a    beta 

 ITERATION  ENERGY          1e-ENERGY        2e-ENERGY     NORM[dD(SAO)]  TOL
  27  -3209.2830065562    -16702.994104     7305.1116170    0.180D-01 0.431D-13
                            Exc = -266.687144290      Eck =  7571.79876129    
                         Ntotal = 315.00412520      Nspin = 1.0000221182    
                             Na = 158.00207366         Nb = 157.00205154    
                            current damping = 2.100
 
          Norm of current diis error: 0.14718E-02
          max. resid. norm for Fia-block=  6.591D-04 for orbital    156a    beta 
          max. resid. fock norm         =  7.682D-04 for orbital    165a    beta 

 ITERATION  ENERGY          1e-ENERGY        2e-ENERGY     NORM[dD(SAO)]  TOL
  28  -3209.2830083602    -16702.984256     7305.1017677    0.826D-02 0.389D-13
                            Exc = -266.686915840      Eck =  7571.78868352    
                         Ntotal = 315.00412539      Nspin = 1.0000220857    
                             Na = 158.00207374         Nb = 157.00205165    
                            current damping = 2.150
 
          Norm of current diis error: 0.13985E-02
          max. resid. norm for Fia-block=  5.829D-04 for orbital    156a    beta 
          max. resid. fock norm         =  6.923D-04 for orbital    165a    beta 

 ITERATION  ENERGY          1e-ENERGY        2e-ENERGY     NORM[dD(SAO)]  TOL
  29  -3209.2830097472    -16702.995527     7305.1130364    0.492D-02 0.360D-13
                            Exc = -266.687184310      Eck =  7571.80022075    
                         Ntotal = 315.00412558      Nspin = 1.0000220533    
                             Na = 158.00207382         Nb = 157.00205176    
                            current damping = 2.200
 
          Norm of current diis error: 0.12567E-02
          max. resid. norm for Fia-block=  4.894D-04 for orbital    156a    beta 
          max. resid. fock norm         =  5.631D-04 for orbital    165a    beta 

 ITERATION  ENERGY          1e-ENERGY        2e-ENERGY     NORM[dD(SAO)]  TOL
  30  -3209.2830107931    -16702.986743     7305.1042515    0.383D-02 0.338D-13
                            Exc = -266.686940950      Eck =  7571.79119245    
                         Ntotal = 315.00412567      Nspin = 1.0000220261    
                             Na = 158.00207385         Nb = 157.00205182    
                            current damping = 2.250
 
          Norm of current diis error: 0.10815E-02
          max. resid. norm for Fia-block=  5.438D-04 for orbital    156a    beta 
          max. resid. fock norm         =  6.884D-04 for orbital    771a    beta 
          mo-orthogonalization: Cholesky decomposition

 ITERATION  ENERGY          1e-ENERGY        2e-ENERGY     NORM[dD(SAO)]  TOL
  31  -3209.2830117925    -16702.990086     7305.1075938    0.808D-02 0.314D-13
                            Exc = -266.687052752      Eck =  7571.79464653    
                         Ntotal = 315.00412581      Nspin = 1.0000219909    
                             Na = 158.00207390         Nb = 157.00205191    
                            current damping = 2.300
 
          Norm of current diis error: 0.93156E-03
          max. resid. norm for Fia-block=  4.893D-04 for orbital    156a    beta 
          max. resid. fock norm         =  9.585D-04 for orbital    771a    beta 

 ITERATION  ENERGY          1e-ENERGY        2e-ENERGY     NORM[dD(SAO)]  TOL
  32  -3209.2830125716    -16702.986704     7305.1042115    0.118D-01 0.288D-13
                            Exc = -266.686947854      Eck =  7571.79115940    
                         Ntotal = 315.00412594      Nspin = 1.0000219610    
                             Na = 158.00207395         Nb = 157.00205199    
                            current damping = 2.350
 
          Norm of current diis error: 0.84236E-03
          max. resid. norm for Fia-block=  4.152D-04 for orbital    156a    beta 
          max. resid. fock norm         =  1.359D-03 for orbital    771a    beta 

 ITERATION  ENERGY          1e-ENERGY        2e-ENERGY     NORM[dD(SAO)]  TOL
  33  -3209.2830131602    -16702.990678     7305.1081840    0.625D-02 0.258D-13
                            Exc = -266.687045918      Eck =  7571.79522994    
                         Ntotal = 315.00412603      Nspin = 1.0000219322    
                             Na = 158.00207398         Nb = 157.00205205    
                            current damping = 2.400
 
          Norm of current diis error: 0.76397E-03
          max. resid. norm for Fia-block=  3.443D-04 for orbital    156a    beta 
          max. resid. fock norm         =  1.841D-03 for orbital    771a    beta 

 ITERATION  ENERGY          1e-ENERGY        2e-ENERGY     NORM[dD(SAO)]  TOL
  34  -3209.2830136075    -16702.984453     7305.1019594    0.304D-02 0.229D-13
                            Exc = -266.686894020      Eck =  7571.78885338    
                         Ntotal = 315.00412609      Nspin = 1.0000219093    
                             Na = 158.00207400         Nb = 157.00205209    
                            current damping = 2.450
 
          Norm of current diis error: 0.73650E-03
          max. resid. norm for Fia-block=  2.932D-04 for orbital    156a    beta 
          max. resid. fock norm         =  2.562D-03 for orbital    780a    alpha

 ITERATION  ENERGY          1e-ENERGY        2e-ENERGY     NORM[dD(SAO)]  TOL
  35  -3209.2830139763    -16702.988424     7305.1059299    0.237D-02 0.205D-13
                            Exc = -266.686995466      Eck =  7571.79292537    
                         Ntotal = 315.00412617      Nspin = 1.0000218884    
                             Na = 158.00207403         Nb = 157.00205214    
                            current damping = 2.500
 
          Norm of current diis error: 0.62071E-03
          max. resid. norm for Fia-block=  3.348D-04 for orbital    156a    beta 
          max. resid. fock norm         =  5.869D-03 for orbital    780a    alpha
          mo-orthogonalization: Cholesky decomposition

 ITERATION  ENERGY          1e-ENERGY        2e-ENERGY     NORM[dD(SAO)]  TOL
  36  -3209.2830143709    -16702.986412     7305.1039173    0.436D+00 0.201D-13
                            Exc = -266.686932795      Eck =  7571.79085009    
                         Ntotal = 315.00412623      Nspin = 1.0000218616    
                             Na = 158.00207405         Nb = 157.00205219    
                            current damping = 2.550
 
          Norm of current diis error: 0.56057E-03
          max. resid. norm for Fia-block=  3.019D-04 for orbital    156a    beta 
          max. resid. fock norm         =  4.252D-03 for orbital    764a    beta 

 ITERATION  ENERGY          1e-ENERGY        2e-ENERGY     NORM[dD(SAO)]  TOL
  37  -3209.2830146282    -16702.987953     7305.1054577    0.602D-01 0.218D-13
                            Exc = -266.686980975      Eck =  7571.79243863    
                         Ntotal = 315.00412631      Nspin = 1.0000218382    
                             Na = 158.00207407         Nb = 157.00205223    
                            current damping = 2.600
 
          Norm of current diis error: 0.50233E-03
          max. resid. norm for Fia-block=  2.452D-04 for orbital    156a    beta 
          max. resid. fock norm         =  1.204D-02 for orbital    785a    alpha

 ITERATION  ENERGY          1e-ENERGY        2e-ENERGY     NORM[dD(SAO)]  TOL
  38  -3209.2830147364    -16702.985082     7305.1025871    0.257D-01 0.225D-13
                            Exc = -266.686902842      Eck =  7571.78948997    
                         Ntotal = 315.00412636      Nspin = 1.0000218285    
                             Na = 158.00207410         Nb = 157.00205227    
                            current damping = 2.650
 
          Norm of current diis error: 0.48170E-03
          max. resid. norm for Fia-block=  2.075D-04 for orbital    156a    beta 
          max. resid. fock norm         =  7.050D-03 for orbital    771a    alpha

 ITERATION  ENERGY          1e-ENERGY        2e-ENERGY     NORM[dD(SAO)]  TOL
  39  -3209.2830148178    -16702.987989     7305.1054935    0.619D-01 0.203D-13
                            Exc = -266.686973969      Eck =  7571.79246748    
                         Ntotal = 315.00412641      Nspin = 1.0000218102    
                             Na = 158.00207411         Nb = 157.00205230    
                            current damping = 2.700
 
          Norm of current diis error: 0.42957E-03
          max. resid. norm for Fia-block=  2.032D-04 for orbital    156a    beta 
          max. resid. fock norm         =  7.055D-03 for orbital    771a    alpha

 ITERATION  ENERGY          1e-ENERGY        2e-ENERGY     NORM[dD(SAO)]  TOL
  40  -3209.2830149074    -16702.985620     7305.1031243    0.212D+00 0.201D-13
                            Exc = -266.686914606      Eck =  7571.79003891    
                         Ntotal = 315.00412644      Nspin = 1.0000217894    
                             Na = 158.00207412         Nb = 157.00205233    
                            current damping = 2.750
 
          Norm of current diis error: 0.39385E-03
          max. resid. norm for Fia-block=  1.955D-04 for orbital    156a    beta 
          max. resid. fock norm         =  8.036D-03 for orbital    832a    alpha
          mo-orthogonalization: Cholesky decomposition

 ITERATION  ENERGY          1e-ENERGY        2e-ENERGY     NORM[dD(SAO)]  TOL
  41  -3209.2830150440    -16702.987007     7305.1045115    0.205D-01 0.201D-13
                            Exc = -266.686950714      Eck =  7571.79146226    
                         Ntotal = 315.00412649      Nspin = 1.0000217732    
                             Na = 158.00207413         Nb = 157.00205236    
                            current damping = 2.800
 
          Norm of current diis error: 0.35300E-03
          max. resid. norm for Fia-block=  1.785D-04 for orbital    156a    beta 
          max. resid. fock norm         =  9.767D-03 for orbital    785a    alpha

 ITERATION  ENERGY          1e-ENERGY        2e-ENERGY     NORM[dD(SAO)]  TOL
  42  -3209.2830152081    -16702.985531     7305.1030355    0.142D-01 0.210D-13
                            Exc = -266.686909830      Eck =  7571.78994535    
                         Ntotal = 315.00412652      Nspin = 1.0000217586    
                             Na = 158.00207414         Nb = 157.00205238    
                            current damping = 2.850
 
          Norm of current diis error: 0.33012E-03
          max. resid. norm for Fia-block=  1.538D-04 for orbital    156a    beta 
          max. resid. fock norm         =  9.458D-03 for orbital    832a    alpha

 ITERATION  ENERGY          1e-ENERGY        2e-ENERGY     NORM[dD(SAO)]  TOL
  43  -3209.2830152149    -16702.987029     7305.1045330    0.142D-01 0.159D-12
                            Exc = -266.686948937     Coul =  7616.95743150    
                            exK = -45.1659495294    
                         Ntotal = 315.00412655      Nspin = 1.0000217590    
                             Na = 158.00207415         Nb = 157.00205240    
                            current damping = 2.900
 
          Norm of current diis error: 0.30284E-03
          max. resid. norm for Fia-block=  1.377D-04 for orbital    156a    beta 
          max. resid. fock norm         =  7.300D-03 for orbital    785a    beta 

 ITERATION  ENERGY          1e-ENERGY        2e-ENERGY     NORM[dD(SAO)]  TOL
  44  -3209.2830152790    -16702.985307     7305.1028118    0.580D+00 0.101D-12
                            Exc = -266.686904981      Eck =  7571.78971677    
                         Ntotal = 315.00412656      Nspin = 1.0000217527    
                             Na = 158.00207416         Nb = 157.00205240    
                            current damping = 2.950
 
          Norm of current diis error: 0.28500E-03
          max. resid. norm for Fia-block=  1.274D-04 for orbital    156a    beta 
          max. resid. fock norm         =  4.571D-03 for orbital    785a    alpha

 ITERATION  ENERGY          1e-ENERGY        2e-ENERGY     NORM[dD(SAO)]  TOL
  45  -3209.2830153314    -16702.986523     7305.1040270    0.229D+00 0.781D-13
                            Exc = -266.686934789      Eck =  7571.79096181    
                         Ntotal = 315.00412657      Nspin = 1.0000217418    
                             Na = 158.00207416         Nb = 157.00205241    
                            current damping = 3.000
 
          Norm of current diis error: 0.25711E-03
          max. resid. norm for Fia-block=  1.251D-04 for orbital    156a    beta 
          max. resid. fock norm         =  2.886D-03 for orbital    785a    alpha
          mo-orthogonalization: Cholesky decomposition

 ITERATION  ENERGY          1e-ENERGY        2e-ENERGY     NORM[dD(SAO)]  TOL
  46  -3209.2830153857    -16702.985481     7305.1029852    0.216D-01 0.670D-13
                            Exc = -266.686907829      Eck =  7571.78989298    
                         Ntotal = 315.00412658      Nspin = 1.0000217307    
                             Na = 158.00207416         Nb = 157.00205243    
                            current damping = 3.050
 
          Norm of current diis error: 0.24040E-03
          max. resid. norm for Fia-block=  1.121D-04 for orbital    156a    beta 
          max. resid. fock norm         =  3.736D-04 for orbital    785a    alpha

 ITERATION  ENERGY          1e-ENERGY        2e-ENERGY     NORM[dD(SAO)]  TOL
  47  -3209.2830154174    -16702.986355     7305.1038595    0.131D-01 0.638D-13
                            Exc = -266.686930360      Eck =  7571.79078984    
                         Ntotal = 315.00412660      Nspin = 1.0000217221    
                             Na = 158.00207416         Nb = 157.00205244    
                            current damping = 3.100
 
          Norm of current diis error: 0.22104E-03
          max. resid. norm for Fia-block=  1.012D-04 for orbital    156a    beta 
          max. resid. fock norm         =  2.890D-04 for orbital    785a    alpha

 ITERATION  ENERGY          1e-ENERGY        2e-ENERGY     NORM[dD(SAO)]  TOL
  48  -3209.2830154608    -16702.985300     7305.1028037    0.780D-02 0.592D-13
                            Exc = -266.686902702      Eck =  7571.78970639    
                         Ntotal = 315.00412662      Nspin = 1.0000217144    
                             Na = 158.00207416         Nb = 157.00205245    
                            current damping = 3.150
 
          Norm of current diis error: 0.21011E-03
          max. resid. norm for Fia-block=  9.093D-05 for orbital    156a    beta 
          max. resid. fock norm         =  2.821D-04 for orbital    827a    alpha

 ITERATION  ENERGY          1e-ENERGY        2e-ENERGY     NORM[dD(SAO)]  TOL
  49  -3209.2830154946    -16702.986186     7305.1036901    0.744D-02 0.528D-13
                            Exc = -266.686925011      Eck =  7571.79061512    
                         Ntotal = 315.00412663      Nspin = 1.0000217070    
                             Na = 158.00207417         Nb = 157.00205246    
                            current damping = 3.200
 
          Norm of current diis error: 0.19225E-03
          max. resid. norm for Fia-block=  8.863D-05 for orbital    156a    beta 
          max. resid. fock norm         =  4.739D-04 for orbital    827a    alpha

 ITERATION  ENERGY          1e-ENERGY        2e-ENERGY     NORM[dD(SAO)]  TOL
  50  -3209.2830155366    -16702.985368     7305.1028718    0.658D-02 0.438D-13
                            Exc = -266.686904067      Eck =  7571.78977589    
                         Ntotal = 315.00412664      Nspin = 1.0000216991    
                             Na = 158.00207417         Nb = 157.00205247    
                            current damping = 3.250
 
          Norm of current diis error: 0.18117E-03
          max. resid. norm for Fia-block=  8.170D-05 for orbital    156a    beta 
          max. resid. fock norm         =  8.348D-04 for orbital    827a    alpha
          mo-orthogonalization: Cholesky decomposition

 ITERATION  ENERGY          1e-ENERGY        2e-ENERGY     NORM[dD(SAO)]  TOL
  51  -3209.2830156001    -16702.985998     7305.1035016    0.501D-02 0.348D-13
                            Exc = -266.686919887      Eck =  7571.79042152    
                         Ntotal = 315.00412666      Nspin = 1.0000216906    
                             Na = 158.00207417         Nb = 157.00205248    
                            current damping = 3.300
 
          Norm of current diis error: 0.16698E-03
          max. resid. norm for Fia-block=  7.642D-05 for orbital    156a    beta 
          max. resid. fock norm         =  1.587D-03 for orbital    827a    alpha

 ITERATION  ENERGY          1e-ENERGY        2e-ENERGY     NORM[dD(SAO)]  TOL
  52  -3209.2830157007    -16702.985321     7305.1028253    0.667D-02 0.276D-13
                            Exc = -266.686902299      Eck =  7571.78972761    
                         Ntotal = 315.00412667      Nspin = 1.0000216811    
                             Na = 158.00207417         Nb = 157.00205249    
                            current damping = 3.350
 
          Norm of current diis error: 0.15856E-03
          max. resid. norm for Fia-block=  6.924D-05 for orbital    156a    beta 
          max. resid. fock norm         =  2.968D-03 for orbital    764a    alpha

 ITERATION  ENERGY          1e-ENERGY        2e-ENERGY     NORM[dD(SAO)]  TOL
  53  -3209.2830158007    -16702.985911     7305.1034151    0.829D-01 0.240D-13
                            Exc = -266.686917263      Eck =  7571.79033232    
                         Ntotal = 315.00412668      Nspin = 1.0000216698    
                             Na = 158.00207417         Nb = 157.00205250    
                            current damping = 3.400
 
          Norm of current diis error: 0.14681E-03
          max. resid. norm for Fia-block=  6.605D-05 for orbital    156a    beta 
          max. resid. fock norm         =  4.642D-03 for orbital    764a    alpha

 ITERATION  ENERGY          1e-ENERGY        2e-ENERGY     NORM[dD(SAO)]  TOL
  54  -3209.2830157194    -16702.985306     7305.1028102    0.786D-02 0.245D-13
                            Exc = -266.686901644      Eck =  7571.78971181    
                         Ntotal = 315.00412669      Nspin = 1.0000216577    
                             Na = 158.00207417         Nb = 157.00205252    
                            current damping = 3.450
 
          Norm of current diis error: 0.13937E-03
          max. resid. norm for Fia-block=  5.021D-05 for orbital    156a    beta 
          max. resid. fock norm         =  2.976D-03 for orbital    756a    alpha

 ITERATION  ENERGY          1e-ENERGY        2e-ENERGY     NORM[dD(SAO)]  TOL
  55  -3209.2830155011    -16702.985150     7305.1026538    0.885D-03 0.285D-13
                            Exc = -266.686897521      Eck =  7571.78955132    
                         Ntotal = 315.00412670      Nspin = 1.0000216511    
                             Na = 158.00207417         Nb = 157.00205252    
                            current damping = 3.500
 
          Norm of current diis error: 0.13574E-03
          max. resid. norm for Fia-block=  3.926D-05 for orbital    156a    beta 
          max. resid. fock norm         =  7.306D-04 for orbital    771a    alpha
          mo-orthogonalization: Cholesky decomposition

 ITERATION  ENERGY          1e-ENERGY        2e-ENERGY     NORM[dD(SAO)]  TOL
  56  -3209.2830155567    -16702.985197     7305.1027006    0.195D+00 0.454D-13
                            Exc = -266.686898598      Eck =  7571.78959921    
                         Ntotal = 315.00412670      Nspin = 1.0000216505    
                             Na = 158.00207418         Nb = 157.00205253    
                            current damping = 3.550
 
          Norm of current diis error: 0.12931E-03
          max. resid. norm for Fia-block=  3.357D-05 for orbital    156a    beta 
          max. resid. fock norm         =  1.568D-03 for orbital    827a    alpha

 ITERATION  ENERGY          1e-ENERGY        2e-ENERGY     NORM[dD(SAO)]  TOL
  57  -3209.2830156050    -16702.985452     7305.1029557    0.418D-02 0.455D-13
                            Exc = -266.686905008      Eck =  7571.78986072    
                         Ntotal = 315.00412671      Nspin = 1.0000216513    
                             Na = 158.00207418         Nb = 157.00205253    
                            current damping = 3.400
 
          Norm of current diis error: 0.12116E-03
          max. resid. norm for Fia-block=  4.086D-05 for orbital    156a    beta 
          max. resid. fock norm         =  3.701D-03 for orbital    827a    alpha

 ITERATION  ENERGY          1e-ENERGY        2e-ENERGY     NORM[dD(SAO)]  TOL
  58  -3209.2830155755    -16702.985652     7305.1031558    0.316D-02 0.455D-13
                            Exc = -266.686909994      Eck =  7571.79006577    
                         Ntotal = 315.00412671      Nspin = 1.0000216538    
                             Na = 158.00207418         Nb = 157.00205253    
                            current damping = 3.450
 
          Norm of current diis error: 0.11564E-03
          max. resid. norm for Fia-block=  3.622D-05 for orbital    156a    beta 
          max. resid. fock norm         =  2.854D-03 for orbital    756a    alpha

 ITERATION  ENERGY          1e-ENERGY        2e-ENERGY     NORM[dD(SAO)]  TOL
  59  -3209.2830155585    -16702.985489     7305.1029931    0.117D-01 0.456D-13
                            Exc = -266.686905725      Eck =  7571.78989879    
                         Ntotal = 315.00412672      Nspin = 1.0000216536    
                             Na = 158.00207418         Nb = 157.00205253    
                            current damping = 3.500
 
          Norm of current diis error: 0.11054E-03
          max. resid. norm for Fia-block=  3.243D-05 for orbital    156a    beta 
          max. resid. fock norm         =  1.445D-03 for orbital    807a    alpha

 ITERATION  ENERGY          1e-ENERGY        2e-ENERGY     NORM[dD(SAO)]  TOL
  60  -3209.2830155728    -16702.985403     7305.1029068    0.910D-02 0.455D-13
                            Exc = -266.686903436      Eck =  7571.78981024    
                         Ntotal = 315.00412672      Nspin = 1.0000216534    
                             Na = 158.00207419         Nb = 157.00205253    
                            current damping = 3.350
 
          Norm of current diis error: 0.10670E-03
          max. resid. norm for Fia-block=  3.555D-05 for orbital    156a    beta 
          max. resid. fock norm         =  1.048D-03 for orbital    771a    alpha
          mo-orthogonalization: Cholesky decomposition

 ITERATION  ENERGY          1e-ENERGY        2e-ENERGY     NORM[dD(SAO)]  TOL
  61  -3209.2830156036    -16702.985380     7305.1028838    0.208D-02 0.456D-13
                            Exc = -266.686902776      Eck =  7571.78978658    
                         Ntotal = 315.00412672      Nspin = 1.0000216526    
                             Na = 158.00207419         Nb = 157.00205254    
                            current damping = 3.200
 
          Norm of current diis error: 0.10186E-03
          max. resid. norm for Fia-block=  4.158D-05 for orbital    156a    beta 
          max. resid. fock norm         =  1.043D-03 for orbital    787a    alpha

 ITERATION  ENERGY          1e-ENERGY        2e-ENERGY     NORM[dD(SAO)]  TOL
  62  -3209.2830155763    -16702.985616     7305.1031198    0.217D-01 0.456D-13
                            Exc = -266.686908703      Eck =  7571.79002847    
                         Ntotal = 315.00412673      Nspin = 1.0000216506    
                             Na = 158.00207419         Nb = 157.00205254    
                            current damping = 3.250
 
          Norm of current diis error: 0.96137E-04
          max. resid. norm for Fia-block=  3.147D-05 for orbital    156a    beta 
          max. resid. fock norm         =  7.866D-04 for orbital    764a    alpha

 ITERATION  ENERGY          1e-ENERGY        2e-ENERGY     NORM[dD(SAO)]  TOL
  63  -3209.2830155622    -16702.985577     7305.1030809    0.178D-02 0.454D-13
                            Exc = -266.686907596      Eck =  7571.78998847    
                         Ntotal = 315.00412674      Nspin = 1.0000216494    
                             Na = 158.00207419         Nb = 157.00205254    
                            current damping = 3.300
 
          Norm of current diis error: 0.91536E-04
          max. resid. norm for Fia-block=  2.712D-05 for orbital    156a    beta 
          max. resid. fock norm         =  5.440D-04 for orbital    771a    alpha

 ITERATION  ENERGY          1e-ENERGY        2e-ENERGY     NORM[dD(SAO)]  TOL
  64  -3209.2830155952    -16702.985396     7305.1029004    0.178D-02 0.159D-12
                            Exc = -266.686902908     Coul =  7616.95574226    
                            exK = -45.1659389621    
                         Ntotal = 315.00412674      Nspin = 1.0000216479    
                             Na = 158.00207419         Nb = 157.00205255    
                            current damping = 3.150
 
          Norm of current diis error: 0.87327E-04
          max. resid. norm for Fia-block=  3.074D-05 for orbital    156a    beta 
          max. resid. fock norm         =  4.527D-04 for orbital    771a    alpha

 ITERATION  ENERGY          1e-ENERGY        2e-ENERGY     NORM[dD(SAO)]  TOL
  65  -3209.2830156014    -16702.985225     7305.1027286    0.382D-01 0.101D-12
                            Exc = -266.686898476      Eck =  7571.78962707    
                         Ntotal = 315.00412674      Nspin = 1.0000216467    
                             Na = 158.00207419         Nb = 157.00205255    
                            current damping = 3.000
 
          Norm of current diis error: 0.84537E-04
          max. resid. norm for Fia-block=  2.952D-05 for orbital    156a    beta 
          max. resid. fock norm         =  5.141D-04 for orbital    782a    beta 
          mo-orthogonalization: Cholesky decomposition

 ITERATION  ENERGY          1e-ENERGY        2e-ENERGY     NORM[dD(SAO)]  TOL
  66  -3209.2830155946    -16702.985573     7305.1030766    0.289D-01 0.716D-13
                            Exc = -266.686907287      Eck =  7571.78998392    
                         Ntotal = 315.00412675      Nspin = 1.0000216464    
                             Na = 158.00207420         Nb = 157.00205255    
                            current damping = 3.050
 
          Norm of current diis error: 0.79682E-04
          max. resid. norm for Fia-block=  2.595D-05 for orbital    156a    beta 
          max. resid. fock norm         =  4.713D-04 for orbital    768a    beta 

 ITERATION  ENERGY          1e-ENERGY        2e-ENERGY     NORM[dD(SAO)]  TOL
  67  -3209.2830155923    -16702.985629     7305.1031329    0.255D-02 0.580D-13
                            Exc = -266.686908610      Eck =  7571.79004149    
                         Ntotal = 315.00412675      Nspin = 1.0000216464    
                             Na = 158.00207420         Nb = 157.00205255    
                            current damping = 2.900
 
          Norm of current diis error: 0.77310E-04
          max. resid. norm for Fia-block=  2.194D-05 for orbital    156a    beta 
          max. resid. fock norm         =  3.082D-04 for orbital    768a    beta 

 ITERATION  ENERGY          1e-ENERGY        2e-ENERGY     NORM[dD(SAO)]  TOL
  68  -3209.2830155935    -16702.985475     7305.1029790    0.392D-02 0.495D-13
                            Exc = -266.686904590      Eck =  7571.78988362    
                         Ntotal = 315.00412675      Nspin = 1.0000216461    
                             Na = 158.00207420         Nb = 157.00205255    
                            current damping = 2.950
 
          Norm of current diis error: 0.71770E-04
          max. resid. norm for Fia-block=  2.112D-05 for orbital    156a    beta 
          max. resid. fock norm         =  3.789D-04 for orbital    732a    beta 

 ITERATION  ENERGY          1e-ENERGY        2e-ENERGY     NORM[dD(SAO)]  TOL
  69  -3209.2830155863    -16702.985261     7305.1027650    0.132D-01 0.454D-13
                            Exc = -266.686899090      Eck =  7571.78966407    
                         Ntotal = 315.00412676      Nspin = 1.0000216459    
                             Na = 158.00207420         Nb = 157.00205255    
                            current damping = 2.800
 
          Norm of current diis error: 0.68829E-04
          max. resid. norm for Fia-block=  2.294D-05 for orbital    156a    beta 
          max. resid. fock norm         =  5.073D-04 for orbital    732a    beta 

 ENERGY CONVERGED !

          Overall gridpoints after grid construction =        346985

 ITERATION  ENERGY          1e-ENERGY        2e-ENERGY     NORM[dD(SAO)]  TOL
  70  -3209.2816779937    -16702.985278     7305.1041195    0.183D-01 0.455D-13
                            Exc = -266.685561934      Eck =  7571.78968144    
                         Ntotal = 315.00017203      Nspin = 1.0000017854    
                             Na = 158.00008691         Nb = 157.00008512    
                            current damping = 2.850
 
          Norm of current diis error: 0.64916E-04
          max. resid. norm for Fia-block=  1.867D-05 for orbital    156a    beta 
          max. resid. fock norm         =  3.692D-04 for orbital    681a    beta 

 End of SCF iterations

   convergence criteria satisfied after    70 iterations


   *************************************************************************
   y                                                                        
   *************************************************************************


                  ------------------------------------------ 
                 |  total energy      =  -3209.28167799367  |
                  ------------------------------------------ 
                 :  kinetic energy    =   3198.51632778528  :
                 :  potential energy  =  -6407.79800577895  :
                 :  virial theorem    =      1.99664555770  :
                 :  wavefunction norm =      1.00000000000  :
                  .......................................... 


 <geterg> : there is no data group $energy 


 <skperg> : $end is missing 


 orbitals $uhfmo_beta  will be written to file beta

 orbitals $uhfmo_alpha  will be written to file alpha
 
 alpha: 

    irrep                154a        155a        156a        157a        158a   
 eigenvalues H         -0.31983    -0.31672    -0.31046    -0.29139    -0.27324
            eV          -8.7032     -8.6185     -8.4481     -7.9291     -7.4354
 occupation              1.0000      1.0000      1.0000      1.0000      1.0000

    irrep                159a        160a        161a        162a        163a   
 eigenvalues H         -0.18806    -0.17689    -0.15915    -0.15040    -0.14257
            eV          -5.1175     -4.8134     -4.3307     -4.0926     -3.8794
 
 beta:  

    irrep                153a        154a        155a        156a        157a   
 eigenvalues H         -0.30788    -0.30308    -0.29843    -0.29193    -0.28953
            eV          -8.3778     -8.2473     -8.1208     -7.9440     -7.8786
 occupation              1.0000      1.0000      1.0000      1.0000      1.0000

    irrep                158a        159a        160a        161a        162a   
 eigenvalues H         -0.19024    -0.17594    -0.15956    -0.15011    -0.14231
            eV          -5.1768     -4.7875     -4.3420     -4.0848     -3.8724
 

                                             _ _ _ 
  IRREP     alpha occ.     beta occ.      tr(D*D-D)


 a        158.00000000   157.00000000    -0.25837450

   -------------------------------------------------

   sum    158.00000000   157.00000000    -0.25837450

 <S*S>     0.76674899

 
 
 
 ==============================================================================
                           electrostatic moments
 ==============================================================================

 reference point for electrostatic moments:    0.00000   0.00000   0.00000

 
              nuc           elec       ->  total
 ------------------------------------------------------------------------------
                          charge      
 ------------------------------------------------------------------------------
         316.000000    -315.000000       1.000000
 a-b                                     1.000000
 
 ------------------------------------------------------------------------------
                       dipole moment  
 ------------------------------------------------------------------------------
   x    -803.055756     798.774852      -4.280904
   y   -1754.027563    1747.002667      -7.024895
   z    1177.625149   -1175.133926       2.491223
 
   | dipole moment | =     8.5954 a.u. =    21.8474 debye 
 
 ------------------------------------------------------------------------------
                     quadrupole moment
 ------------------------------------------------------------------------------
  xx    9979.432432  -10072.494544     -93.062113
  yy   13466.184095  -13583.949853    -117.765758
  zz    9889.270264  -10039.406928    -150.136664
  xy    4104.680725   -4087.331432      17.349293
  xz   -4833.760127    4810.965400     -22.794727
  yz   -7109.461468    7082.555359     -26.906108
 
     1/3  trace=    -120.321512
     anisotropy=      84.210651
 
 ==============================================================================
 
HOMO-LUMO Separation
 HOMO         :   -0.27324439 H =     -7.43536 eV
 LUMO         :   -0.19024142 H =     -5.17674 eV
 HOMO-LUMO gap:    0.08300297 H =     +2.25863 eV
 
 ==============================================================================


    ------------------------------------------------------------------------
         total  cpu-time :   5 days 18 hours 36 minutes and 29 seconds
         total wall-time : 17 hours 24 minutes and 27 seconds
    ------------------------------------------------------------------------

   ****  ridft : all done  ****


    2024-11-16 08:41:25.693 

 ridft ended normally
