# Supplementary material for: Electronic Effects Drive Selectivity in CO2 Reduction Catalysis by Heptacoordinated Cobalt Complexes
Source: Inorg Chem. 2026 May 21;65(22):12678–92. doi: 10.1021/acs.inorgchem.6c01633 (PMC13250995; doi:10.1021/acs.inorgchem.6c01633)
Supplement: Supplementary file 2 [file ic6c01633_si_002.zip › backup_paper_acscat_Co/Co0MeOLCOOH/doublet/py_det_forward/vacuo/EN/PBE0/SP_PBE0.out]

  ========================================================================
                license information 
 Customer : 200000000357083
 ID       : LKO2626211

 License file is VALID, continuing with full version
  ========================================================================

   OpenMP run-time library returned nthreads =  8

 ridft (dryad24) : TURBOMOLE rev. V7-7 compiled 26 Oct 2022 at 08:57:28
 Copyright (C) 2022 TURBOMOLE GmbH, Karlsruhe


    2024-11-15 14:53:28.232 


                                  r i d f t

                        DFT program with RI approximation 
                                for coulomb part 


                                                 
                                 References:     
                                                 
          TURBOMOLE:                             
              R. Ahlrichs, M. Baer, M. Haeser, H. Horn, and
              C. Koelmel
              Electronic structure calculations on workstation
              computers: the program system TURBOMOLE
              Chem. Phys. Lett. 162: 165 (1989)
          Density Functional:                              
              O. Treutler and R. Ahlrichs                      
              Efficient Molecular Numerical Integration Schemes
              J. Chem. Phys. 102: 346 (1995)                   
          Parallel Version:                                
              Performance of parallel TURBOMOLE for Density    
              Functional Calculations                          
              M. v. Arnim and R. Ahlrichs                      
              J. Comp. Chem. 19: 1746 (1998)                   
          RI-J Method:                                     
              Auxiliary Basis Sets to approximate Coulomb      
              Potentials                                       
              Chem. Phys. Lett. 240: 283 (1995)                
              K. Eichkorn, O. Treutler, H. Oehm, M. Haeser     
              and R. Ahlrichs                                  
              Chem. Phys. Lett. 242: 652 (1995)                
                                                           
              Auxiliary Basis Sets for Main Row Atoms and their
              Use to approximate Coulomb Potentials            
              K. Eichkorn, F. Weigend, O. Treutler and         
              R. Ahlrichs                                      
              Theo. Chem. Acc. 97: 119 (1997)                   
                                                           
              Accurate Coulomb-fitting basis sets for H to Rn 
              F. Weigend                                        
              Phys. Chem. Chem. Phys. 8: 1057 (2006)            
                                                           
          Multipole accelerated RI-J (MARI-J):             
              Fast evaluation of the Coulomb potential for     
              electron densities using multipole accelerated   
              resolution of identity approximation             
              M. Sierka, A. Hogekamp and R. Ahlrichs           
              J. Chem. Phys. 118: 9136 (2003)                  
          RI-JK Method:                                     
              A fully direct RI-HF algorithm: Implementation,
              optimised auxiliary basis sets, demonstration of
              accuracy and efficiency                         
              F. Weigend                                      
              Phys. Chem. Chem. Phys. 4: 4285 (2002)           
          Two-component HF and DFT with spin-orbit coupling:  
              Self-consistent treatment of spin-orbit         
              interactions with efficient Hartree-Fock and    
              density functional methods                      
              M. K. Armbruster, F. Weigend, C. van Wüllen and 
              W. Klopper                                      
              Phys. Chem. Chem. Phys. 10: 1748 (2008)         
          Two-component difference density and DIIS algorithm 
              Efficient two-component self-consistent field   
              procedures and gradients: implementation in     
              TURBOMOLE and application to Au20-              
              A. Baldes, F. Weigend                           
              Mol. Phys. 111: 2617 (2013)                     
          Relativistic all-electron 2c calculations           
              An efficient implementation of two-component    
              relativistic exact-decoupling methods for large 
              molecules                                       
              D. Peng, N. Middendorf, F. Weigend, M. Reiher   
              J. Chem. Phys. 138: 184105 (2013)               
          Finite nucleus model and SNSO approximation         
              Efficient implementation of one- and two-       
              component analytical energy gradients in exact  
              two-component theory                            
              Y. J. Franzke, N. Middendorf, F. Weigend        
              J. Chem. Phys. 148: 104110 (2018)               
          Grids for all-electron relativistic methods         
              Error-consistent segmented contracted all-      
              electron relativistic basis sets of double-     
              and triple-zeta quality for NMR shielding       
              constants                                       
              Y. J. Franzke, R. Tress, T. M. Pazdera,         
              F. Weigend                                      
              Phys. Chem. Chem. Phys. 21: 166658 (2019)       
          Seminumerical exchange algorithms                   
              Seminumerical calculation of the Hartree-Fock   
              exchange matirx: Application to two-component   
              procedures and efficient evaluation of local    
              hybrid functionsl                               
               P. Plessow, F. Weigend,                        
              J. Comput. Chem. 33: 810 (2012)                 
          Improved seminumerical algorithms                   
              C. Holzer,                                      
              J. Chem. Phys. 153 (2020), 184115               
                                         


          OpenMP Shared-Memory Parallelization:  8 CPUs.

            By: Christof Holzer and Yannick J. Franzke


              +--------------------------------------------------+
              |      general information about current run       |
              +--------------------------------------------------+

 
 PBE0 hybrid functional
 exchange:    3/4 (LDA+PBE) + 1/4 HF
 correlation: LDA (PW) + PBE
 A Hybrid-DFT calculation using the RI-J approximation will be carried out.
 Allocatable memory for RI due to $ricore (MB):                   500

   *************************************************************************
   y                                                                        
   *************************************************************************


              +--------------------------------------------------+
              | Atomic coordinate, charge and isotop information |
              +--------------------------------------------------+

                    atomic coordinates            atom    charge  isotop
         -2.20693858   -3.95603525    2.94119771    co    27.000     0
         -2.43750746   -3.47392360    9.68702241    n      7.000     0
         -4.53081983   -2.05211936    9.65796560    c      6.000     0
         -4.26480384   -0.07195680    9.13519347    h      1.000     0
         -6.92514591   -2.98436850   10.25733797    c      6.000     0
         -8.56701424   -1.74207011   10.22062910    h      1.000     0
         -7.14060512   -5.52512852   10.93003304    c      6.000     0
         -8.96962247   -6.32637693   11.44199859    h      1.000     0
         -4.97414958   -7.02423144   10.95187298    c      6.000     0
         -5.07541943   -9.01798396   11.46189570    h      1.000     0
         -2.65196209   -5.93489919   10.30079676    c      6.000     0
          1.00934335   -5.53504108    2.21165987    n      7.000     0
          2.82780809   -5.89016710    3.96239701    c      6.000     0
          5.21646651   -6.77771893    3.32310701    c      6.000     0
          6.60643775   -7.05102038    4.81080241    h      1.000     0
          5.74328946   -7.33121537    0.77915109    c      6.000     0
          7.97755197   -8.16339160   -0.10278844    o      8.000     0
          3.80680641   -7.04436401   -1.01156416    c      6.000     0
          4.19043877   -7.52445082   -2.97333609    h      1.000     0
          1.46502038   -6.14330423   -0.24689725    c      6.000     0
         -2.81729139   -4.90038733   -0.72519431    n      7.000     0
         -4.93378389   -4.53002066   -2.07506801    c      6.000     0
         -6.56056805   -3.80628371   -1.03814505    h      1.000     0
         -5.07378369   -5.01602345   -4.65446971    c      6.000     0
         -6.83463843   -4.68235829   -5.66647871    h      1.000     0
         -2.92672222   -5.91891305   -5.89545324    c      6.000     0
         -2.96426843   -6.30839203   -7.91661340    h      1.000     0
         -0.72823506   -6.31049208   -4.50569630    c      6.000     0
          0.97293475   -7.01116379   -5.42647008    h      1.000     0
         -0.72232192   -5.78978674   -1.91750623    c      6.000     0
         -5.36773777   -2.28741540    3.53243745    n      7.000     0
         -5.86636827    0.20756355    3.26545355    c      6.000     0
         -4.23720779    1.43107656    3.01618393    h      1.000     0
         -8.30002485    1.18436109    3.34584873    c      6.000     0
         -8.57801018    3.21182539    3.12984151    h      1.000     0
        -10.33728529   -0.45537411    3.70307122    c      6.000     0
        -12.27038385    0.25023319    3.75436897    h      1.000     0
         -9.84039730   -3.01548643    4.02263336    c      6.000     0
        -11.38514221   -4.33217616    4.35078694    h      1.000     0
         -7.34989909   -3.89302989    3.96254573    c      6.000     0
         -4.06430635   -6.89480844    4.54762101    n      7.000     0
         -3.21882758   -9.14646644    5.45151518    c      6.000     0
         -4.87196245  -11.09854238    6.03467616    c      6.000     0
         -4.15043364  -12.88568472    6.75893468    h      1.000     0
         -7.48613304  -10.77873080    5.75410531    c      6.000     0
         -8.95325120  -12.78327215    6.30543612    o      8.000     0
         -8.36679851   -8.39737674    5.02839662    c      6.000     0
        -10.37590752   -7.99457235    4.92248447    h      1.000     0
         -6.60730815   -6.50633385    4.49056677    c      6.000     0
          0.86222893   -7.78615805    7.66060824    n      7.000     0
         -0.23147539   -7.47440653   10.18477287    c      6.000     0
          1.20345961   -6.54013973   11.36770892    h      1.000     0
         -0.56769225   -9.37030488   10.97266829    h      1.000     0
          1.98527635   -5.46233557    6.62391733    c      6.000     0
          0.66168496   -3.84268192    6.66273458    h      1.000     0
          3.59082394   -4.94073355    7.84334286    h      1.000     0
         -0.42142178   -9.55682992    5.99935000    c      6.000     0
          0.62416482   -9.68986701    4.21432302    h      1.000     0
         -0.28199778  -11.43594580    6.88494653    h      1.000     0
         10.02358660   -8.45755469    1.66341838    c      6.000     0
        -11.64348818  -12.50426485    6.06901986    c      6.000     0
         11.63416786   -9.09644444    0.53757889    h      1.000     0
          9.56017435   -9.88636017    3.10003108    h      1.000     0
         10.47702298   -6.64475950    2.57418530    h      1.000     0
        -12.43626476  -14.34914929    6.55699098    h      1.000     0
        -12.16751982  -12.00832645    4.11907742    h      1.000     0
        -12.35833605  -11.06554568    7.38951172    h      1.000     0
         -0.46707095   -0.90332688    2.32208016    c      6.000     0
          0.19322355   -0.35097222   -0.12854786    o      8.000     0
          0.13968874    0.50130050    4.05111569    o      8.000     0
          1.19111422    1.21714595   -0.05743841    h      1.000     0
 
       center of nuclear mass  :   -2.52643084   -5.50443313    3.69744683
       center of nuclear charge:   -2.54131568   -5.55072013    3.72666186

              +--------------------------------------------------+
              |               basis set information              |
              +--------------------------------------------------+

              we will work with the 1s 3p 5d 7f 9g ... basis set
              ...i.e. with spherical basis functions...

   type   atoms  prim   cont   basis
   ---------------------------------------------------------------------------
    co       1     95     48   def2-TZVPD   [6s5p4d1f|17s12p7d1f]
    n        6     52     37   def2-TZVPD   [6s3p3d1f|12s6p3d1f]
    c       31     52     37   def2-TZVPD   [6s3p3d1f|12s6p3d1f]
    h       29     11      9   def2-TZVPD   [3s2p|5s2p]
    o        4     55     40   def2-TZVPD   [6s4p3d1f|12s7p3d1f]
   ---------------------------------------------------------------------------
   total:   71   2558   1838
   ---------------------------------------------------------------------------

   total number of primitive shells          :  111
   total number of contracted shells         :  698
   total number of cartesian basis functions : 2091
   total number of SCF-basis functions       : 1838


 integral neglect threshold       :  0.16E-12
 integral storage threshold THIZE :  0.10E-04
 integral storage threshold THIME :         5

 RI-J AUXILIARY BASIS SET information:

              we will work with the 1s 3p 5d 7f 9g ... basis set
              ...i.e. with spherical basis functions...

   type   atoms  prim   cont   basis
   ---------------------------------------------------------------------------
    co       1    107     89   def2-TZVPD   [8s5p5d2f3g|19s5p5d3f3g]
    n        6     70     49   def2-TZVPD   [6s4p3d1f1g|12s5p4d2f1g]
    c       31     70     49   def2-TZVPD   [6s4p3d1f1g|12s5p4d2f1g]
    h       29     16     11   def2-TZVPD   [3s1p1d|5s2p1d]
    o        4     70     49   def2-TZVPD   [6s4p3d1f1g|12s5p4d2f1g]
   ---------------------------------------------------------------------------
   total:   71   3441   2417
   ---------------------------------------------------------------------------

   total number of primitive shells          :  115
   total number of contracted shells         :  783
   total number of cartesian basis functions : 2967
   total number of SCF-basis functions       : 2417


 symmetry group of the molecule :   c1 

 the group has the following generators :
   c1(z)

    1 symmetry operations found

 there are 1 real representations :   a   

 maximum number of shells which are related by symmetry :  1

  
           ------------------
           density functional
           ------------------
 PBE0 hybrid functional
 exchange:    3/4 (LDA+PBE) + 1/4 HF
 correlation: LDA (PW) + PBE
 iterations will be done with small grid
  
 spherical integration : Lebedev's spherical grid
 spherical gridsize    :                     3
    i.e. gridpoints    :                   302
  maximum batchsize    :                   100
 value for diffuse not defined
 radial integration    : Chebyshev 2nd kind (scaling 3)
 radial gridsize       :                     3
 integration cells     :                    71
 partition function    : becke
 partition sharpness   :                     3
  

 biggest AO integral is expected to be    16.578513373

          ------------------------
          nuclear repulsion energy  :   6188.81232363    
          ------------------------

  _________________________________
 |                                 |
 |         DFTD3 V3.1 Rev 0        |
 | S.Grimme, University Bonn       |
 |            June  2014           |
 |   see standalone version        |
 |       dftd3 -h for options      |
 |_________________________________|
 
 Please cite DFT-D3 work done with this code as:
 S. Grimme, J. Antony, S. Ehrlich and H. Krieg,
 J. Chem. Phys, 132 (2010), 154104.
 If used with BJ-damping cite also
 S. Grimme, S. Ehrlich and L. Goerigk,
 J. Comput. Chem. 32 (2011), 1456-1465
 For DFT-D2 the reference is
 S. Grimme, J. Comput. Chem., 27 (2006), 1787-1799
 
C6 coefficients used:
                     2  C6 for element                      1
Z=  1 CN= 0.912     C6(AA)=    3.03
Z=  1 CN= 0.000     C6(AA)=    7.59
                     5  C6 for element                      6
Z=  6 CN= 0.000     C6(AA)=   49.11
Z=  6 CN= 0.987     C6(AA)=   43.25
Z=  6 CN= 1.998     C6(AA)=   29.36
Z=  6 CN= 2.999     C6(AA)=   25.78
Z=  6 CN= 3.984     C6(AA)=   18.21
                     4  C6 for element                      7
Z=  7 CN= 0.000     C6(AA)=   25.27
Z=  7 CN= 0.994     C6(AA)=   22.12
Z=  7 CN= 2.014     C6(AA)=   19.68
Z=  7 CN= 2.990     C6(AA)=   15.58
                     3  C6 for element                      8
Z=  8 CN= 0.000     C6(AA)=   15.51
Z=  8 CN= 0.993     C6(AA)=   12.82
Z=  8 CN= 1.989     C6(AA)=   10.37
                     4  C6 for element                     27
Z= 27 CN= 0.000     C6(AA)=  532.78
Z= 27 CN= 1.715     C6(AA)=  186.55
Z= 27 CN= 2.926     C6(AA)=  148.07
Z= 27 CN= 7.779     C6(AA)=  118.29

#           XYZ [au]              R0(AA) [Ang.]  CN          C6(AA)     C8(AA)   C10(AA) [au]
  1  -2.20694  -3.95604   2.94120   co  1.028  5.119       148.1     13018.5   1402211.0
  2  -2.43751  -3.47392   9.68702   n   0.515  2.155        19.4       428.4     11576.2
  3  -4.53082  -2.05212   9.65797   c   0.590  3.190        25.1       725.4     25699.3
  4  -4.26480  -0.07196   9.13519   h   0.381  1.002         3.1        37.3       553.0
  5  -6.92515  -2.98437  10.25734   c   0.590  3.127        25.4       733.3     25978.6
  6  -8.56701  -1.74207  10.22063   h   0.381  1.002         3.1        37.3       553.1
  7  -7.14061  -5.52513  10.93003   c   0.590  3.142        25.3       731.7     25923.5
  8  -8.96962  -6.32638  11.44200   h   0.381  1.002         3.1        37.3       553.1
  9  -4.97415  -7.02423  10.95187   c   0.590  3.159        25.2       729.6     25850.6
 10  -5.07542  -9.01798  11.46190   h   0.381  1.003         3.1        37.3       553.0
 11  -2.65196  -5.93490  10.30080   c   0.590  3.227        24.9       719.2     25480.9
 12   1.00934  -5.53504   2.21166   n   0.515  3.198        15.6       344.1      9299.5
 13   2.82781  -5.89017   3.96240   c   0.590  3.269        24.6       710.2     25162.0
 14   5.21647  -6.77772   3.32311   c   0.590  3.177        25.1       727.3     25768.7
 15   6.60644  -7.05102   4.81080   h   0.381  1.004         3.1        37.3       552.9
 16   5.74329  -7.33122   0.77915   c   0.590  3.207        25.0       722.6     25602.3
 17   7.97755  -8.16339  -0.10279   o   0.493  2.045        10.4       209.8      5187.3
 18   3.80681  -7.04436  -1.01156   c   0.590  3.185        25.1       726.1     25726.3
 19   4.19044  -7.52445  -2.97334   h   0.381  1.004         3.1        37.3       552.9
 20   1.46502  -6.14330  -0.24690   c   0.590  3.313        24.2       698.5     24748.4
 21  -2.81729  -4.90039  -0.72519   n   0.515  3.065        15.6       344.8      9317.3
 22  -4.93378  -4.53002  -2.07507   c   0.590  3.201        25.0       723.6     25637.9
 23  -6.56057  -3.80628  -1.03815   h   0.381  1.005         3.1        37.3       552.8
 24  -5.07378  -5.01602  -4.65447   c   0.590  3.126        25.4       733.4     25984.4
 25  -6.83464  -4.68236  -5.66648   h   0.381  1.002         3.1        37.3       553.1
 26  -2.92672  -5.91891  -5.89545   c   0.590  3.137        25.3       732.2     25942.5
 27  -2.96427  -6.30839  -7.91661   h   0.381  1.002         3.1        37.3       553.1
 28  -0.72824  -6.31049  -4.50570   c   0.590  3.159        25.2       729.7     25853.1
 29   0.97293  -7.01116  -5.42647   h   0.381  1.003         3.1        37.3       553.0
 30  -0.72232  -5.78979  -1.91751   c   0.590  3.313        24.2       698.5     24747.6
 31  -5.36774  -2.28742   3.53244   n   0.515  3.137        15.6       344.3      9305.5
 32  -5.86637   0.20756   3.26545   c   0.590  3.211        25.0       722.0     25578.6
 33  -4.23721   1.43108   3.01618   h   0.381  1.006         3.1        37.3       552.7
 34  -8.30002   1.18436   3.34585   c   0.590  3.127        25.4       733.3     25980.9
 35  -8.57801   3.21183   3.12984   h   0.381  1.002         3.1        37.3       553.0
 36 -10.33729  -0.45537   3.70307   c   0.590  3.134        25.3       732.6     25953.7
 37 -12.27038   0.25023   3.75437   h   0.381  1.002         3.1        37.3       553.1
 38  -9.84040  -3.01549   4.02263   c   0.590  3.163        25.2       729.1     25832.9
 39 -11.38514  -4.33218   4.35079   h   0.381  1.004         3.1        37.3       552.9
 40  -7.34990  -3.89303   3.96255   c   0.590  3.336        23.9       691.5     24498.1
 41  -4.06431  -6.89481   4.54762   n   0.515  3.084        15.6       344.6      9313.5
 42  -3.21883  -9.14647   5.45152   c   0.590  3.227        24.9       719.3     25482.5
 43  -4.87196 -11.09854   6.03468   c   0.590  3.198        25.0       724.2     25657.7
 44  -4.15043 -12.88568   6.75893   h   0.381  1.003         3.1        37.3       552.9
 45  -7.48613 -10.77873   5.75411   c   0.590  3.207        25.0       722.7     25606.1
 46  -8.95325 -12.78327   6.30544   o   0.493  2.045        10.4       209.8      5187.3
 47  -8.36680  -8.39738   5.02840   c   0.590  3.187        25.1       725.8     25714.2
 48 -10.37591  -7.99457   4.92248   h   0.381  1.005         3.1        37.3       552.8
 49  -6.60731  -6.50633   4.49057   c   0.590  3.329        24.0       693.8     24581.6
 50   0.86223  -7.78616   7.66061   n   0.515  3.108        15.6       344.5      9309.5
 51  -0.23148  -7.47441  10.18477   c   0.590  4.142        18.2       527.7     18696.0
 52   1.20346  -6.54014  11.36771   h   0.381  1.002         3.1        37.3       553.0
 53  -0.56769  -9.37030  10.97267   h   0.381  1.002         3.1        37.3       553.1
 54   1.98528  -5.46234   6.62392   c   0.590  4.169        18.2       527.5     18688.5
 55   0.66168  -3.84268   6.66273   h   0.381  1.012         3.1        37.3       552.2
 56   3.59082  -4.94073   7.84334   h   0.381  1.002         3.1        37.3       553.1
 57  -0.42142  -9.55683   5.99935   c   0.590  4.144        18.2       527.7     18695.6
 58   0.62416  -9.68987   4.21432   h   0.381  1.006         3.1        37.3       552.7
 59  -0.28200 -11.43595   6.88495   h   0.381  1.004         3.1        37.3       552.9
 60  10.02359  -8.45755   1.66342   c   0.590  4.044        18.3       529.0     18742.4
 61 -11.64349 -12.50426   6.06902   c   0.590  4.045        18.3       529.0     18742.0
 62  11.63417  -9.09644   0.53758   h   0.381  0.996         3.1        37.4       553.6
 63   9.56017  -9.88636   3.10003   h   0.381  0.995         3.1        37.4       553.7
 64  10.47702  -6.64476   2.57419   h   0.381  0.995         3.1        37.4       553.7
 65 -12.43626 -14.34915   6.55699   h   0.381  0.996         3.1        37.4       553.6
 66 -12.16752 -12.00833   4.11908   h   0.381  0.995         3.1        37.4       553.7
 67 -12.35834 -11.06555   7.38951   h   0.381  0.995         3.1        37.4       553.7
 68  -0.46707  -0.90333   2.32208   c   0.590  3.041        25.6       740.1     26222.7
 69   0.19322  -0.35097  -0.12855   o   0.493  2.037        10.4       209.9      5188.2
 70   0.13969   0.50130   4.05112   o   0.493  1.059        12.8       257.6      6367.3
 71   1.19111   1.21715  -0.05744   h   0.381  1.010         3.1        37.3       552.5

molecular C6(AA) [au] =     62973.54

           DFT-D V3(BJ)
 DF pbe0                                              
 parameters
 s6       :    1.0000
 s8       :    1.2177
 a1       :    0.4145
 a2       :    4.8593
 k1-k3    :   16.0000    1.3333   -4.0000
 
 Edisp /kcal,au:   -73.4825 -0.11710175

 E6    /kcal :   -45.8532
 E8    /kcal :   -27.6293
 % E8        : 37.60
 nuclear repulsion energy                  =    6188.812323629
  DFT-D3 Energy contribution               =      -0.117101748
 nuclear repulsion + dispersion correction =    6188.695221881


         -----------------
         -S,T+V- integrals
         -----------------

 1e-integrals will be neglected if expon. factor < 0.159826E-13
 
 Difference densities algorithm switched on.
 The maximal number of linear combinations of
 difference densities is  20.

 DIIS switched on: error vector is FDS-SDF
 Max. Iterations for DIIS is     :   4
 DIIS matrix (see manual) 
    Scaling factor of diagonals  :  1.200
    threshold for scaling factor :  0.000

 scf convergence criterion : increment of total energy < .1000000D-07
                  and increment of one-electron energy < .1000000D-04

 MOs are in ASCII format !


    mo occupation :
   irrep   mo's   occupied
    a     1838      158
 
 number of basis functions   :  1838
 number of occupied orbitals :   158
 

 reading orbital data $uhfmo_alpha  from file alpha
 orbital characterization : expanded

 reading orbital data $uhfmo_beta  from file beta
 orbital characterization : expanded
 virtual MOs provided and orthogonalized by Cholesky decomposition
 virtual MOs provided and orthogonalized by Cholesky decomposition

 UHF mode switched on !

 closed shell shift switched on 
 all occupied orbitals are shifted by    0.05000

  
           ------------------------
               RI-J - INFORMATION
           ------------------------
 Contributions to RI integral batches: 
  neglected integral batches:                 74220
  direct contribution:                       160890
  memory contribution:                  8841
 Memory core needed for (P|Q) and Cholesky     45 MByte
 Memory core minimum needed except of (P|Q)     3 MByte
 Total minimum memory core needed (sum)        48 MByte
  
 ****************************************
 Memory allocated for RI-J   394 MByte
 ****************************************
                                            

 DSCF restart information will be dumped onto file alpha


 Starting SCF iterations

          Overall gridpoints after grid construction =         95846

 ITERATION  ENERGY          1e-ENERGY        2e-ENERGY     NORM[dD(SAO)]  TOL
   1  -3199.6987336917    -16707.885684     7319.4917289    0.000D+00 0.159D-12
                            Exc = -235.211211131     Coul =  7629.56165368    
                            exK = -74.8587136361    
                         Ntotal = 315.00405716      Nspin = 1.0000401874    
                             Na = 158.00204867         Nb = 157.00200849    
                            current damping = 1.000
 
          max. resid. norm for Fia-block=  5.663D-01 for orbital     94a    beta 
          max. resid. fock norm         =  7.583D+00 for orbital   1155a    beta 

 ITERATION  ENERGY          1e-ENERGY        2e-ENERGY     NORM[dD(SAO)]  TOL
   2  -3206.6225314023    -16654.221160     7258.9034067    0.627D+02 0.153D-12
                            Exc = -234.069487216      Eck =  7492.97289395    
                         Ntotal = 315.00452034      Nspin = 1.0000045189    
                             Na = 158.00226243         Nb = 157.00225791    
                            current damping = 0.950
 
          Norm of current diis error:  6.4546    
          max. resid. norm for Fia-block=  6.653D-01 for orbital    158a    alpha
          max. resid. fock norm         =  1.103D+00 for orbital   1745a    beta 

 ITERATION  ENERGY          1e-ENERGY        2e-ENERGY     NORM[dD(SAO)]  TOL
   3  -3207.8931435519    -16719.142371     7322.5540058    0.382D+02 0.115D-12
                            Exc = -236.567286246      Eck =  7559.12129203    
                         Ntotal = 315.00451124      Nspin =0.99998734130    
                             Na = 158.00224929         Nb = 157.00226195    
                            current damping = 0.900
 
          Norm of current diis error:  4.2403    
          max. resid. norm for Fia-block=  2.345D-01 for orbital    155a    beta 
          max. resid. fock norm         =  3.206D-01 for orbital    159a    beta 

 ITERATION  ENERGY          1e-ENERGY        2e-ENERGY     NORM[dD(SAO)]  TOL
   4  -3208.9671689924    -16692.739397     7295.0770063    0.224D+02 0.873D-13
                            Exc = -236.058575768      Eck =  7531.13558203    
                         Ntotal = 315.00422204      Nspin = 1.0000044798    
                             Na = 158.00211326         Nb = 157.00210878    
                            current damping = 0.950
 
          Norm of current diis error:  2.0305    
          max. resid. norm for Fia-block=  9.263D-02 for orbital    158a    alpha
          max. resid. fock norm         =  1.809D-01 for orbital   1821a    alpha

 ITERATION  ENERGY          1e-ENERGY        2e-ENERGY     NORM[dD(SAO)]  TOL
   5  -3209.1658310243    -16702.986283     7305.1252305    0.196D+02 0.776D-13
                            Exc = -236.413917959      Eck =  7541.53914844    
                         Ntotal = 315.00415498      Nspin = 1.0000099492    
                             Na = 158.00208247         Nb = 157.00207252    
                            current damping = 1.000
 
          Norm of current diis error:  1.1340    
          max. resid. norm for Fia-block=  6.549D-02 for orbital    154a    beta 
          max. resid. fock norm         =  7.010D-02 for orbital    154a    beta 
          mo-orthogonalization: Cholesky decomposition

 ITERATION  ENERGY          1e-ENERGY        2e-ENERGY     NORM[dD(SAO)]  TOL
   6  -3209.2528575894    -16700.059437     7302.1113578    0.437D+01 0.677D-13
                            Exc = -236.420115781      Eck =  7538.53147362    
                         Ntotal = 315.00408506      Nspin = 1.0000128832    
                             Na = 158.00204897         Nb = 157.00203609    
                            current damping = 1.050
 
          Norm of current diis error: 0.58748    
          max. resid. norm for Fia-block=  2.944D-02 for orbital    155a    alpha
          max. resid. fock norm         =  4.021D-02 for orbital   1657a    alpha

 ITERATION  ENERGY          1e-ENERGY        2e-ENERGY     NORM[dD(SAO)]  TOL
   7  -3209.2749446794    -16703.975236     7306.0050699    0.182D+01 0.613D-13
                            Exc = -236.559765134      Eck =  7542.56483501    
                         Ntotal = 315.00401295      Nspin = 1.0000155203    
                             Na = 158.00201423         Nb = 157.00199871    
                            current damping = 1.100
 
          Norm of current diis error: 0.35362    
          max. resid. norm for Fia-block=  2.675D-02 for orbital    153a    beta 
          max. resid. fock norm         =  3.027D-02 for orbital    166a    beta 

 ITERATION  ENERGY          1e-ENERGY        2e-ENERGY     NORM[dD(SAO)]  TOL
   8  -3209.2844665336    -16700.685729     7302.7060406    0.115D+01 0.579D-13
                            Exc = -236.506710582      Eck =  7539.21275118    
                         Ntotal = 315.00397748      Nspin = 1.0000178644    
                             Na = 158.00199767         Nb = 157.00197981    
                            current damping = 1.150
 
          Norm of current diis error: 0.24102    
          max. resid. norm for Fia-block=  1.929D-02 for orbital    155a    beta 
          max. resid. fock norm         =  2.763D-02 for orbital    153a    alpha

 ITERATION  ENERGY          1e-ENERGY        2e-ENERGY     NORM[dD(SAO)]  TOL
   9  -3209.2885918069    -16703.260730     7305.2769161    0.630D+00 0.548D-13
                            Exc = -236.573576997      Eck =  7541.85049314    
                         Ntotal = 315.00397259      Nspin = 1.0000194384    
                             Na = 158.00199601         Nb = 157.00197657    
                            current damping = 1.200
 
          Norm of current diis error: 0.12798    
          max. resid. norm for Fia-block=  1.120D-02 for orbital    158a    alpha
          max. resid. fock norm         =  1.222D-02 for orbital    166a    beta 

 ITERATION  ENERGY          1e-ENERGY        2e-ENERGY     NORM[dD(SAO)]  TOL
  10  -3209.2903861748    -16702.685365     7304.6997570    0.315D+00 0.533D-13
                            Exc = -236.563261880      Eck =  7541.26301892    
                         Ntotal = 315.00395345      Nspin = 1.0000203426    
                             Na = 158.00198689         Nb = 157.00196655    
                            current damping = 1.250
 
          Norm of current diis error: 0.73190E-01
          max. resid. norm for Fia-block=  7.161D-03 for orbital    158a    alpha
          max. resid. fock norm         =  7.994D-03 for orbital    158a    alpha
          mo-orthogonalization: Cholesky decomposition

 ITERATION  ENERGY          1e-ENERGY        2e-ENERGY     NORM[dD(SAO)]  TOL
  11  -3209.2910836557    -16702.787439     7304.8011339    0.118D+00 0.517D-13
                            Exc = -236.573948444      Eck =  7541.37508233    
                         Ntotal = 315.00394651      Nspin = 1.0000209340    
                             Na = 158.00198372         Nb = 157.00196279    
                            current damping = 1.300
 
          Norm of current diis error: 0.43255E-01
          max. resid. norm for Fia-block=  6.003D-03 for orbital    158a    alpha
          max. resid. fock norm         =  6.338D-03 for orbital    158a    alpha

 ITERATION  ENERGY          1e-ENERGY        2e-ENERGY     NORM[dD(SAO)]  TOL
  12  -3209.2914276735    -16702.743706     7304.7570568    0.828D-01 0.502D-13
                            Exc = -236.572276715      Eck =  7541.32933350    
                         Ntotal = 315.00394609      Nspin = 1.0000214911    
                             Na = 158.00198379         Nb = 157.00196230    
                            current damping = 1.350
 
          Norm of current diis error: 0.29680E-01
          max. resid. norm for Fia-block=  4.532D-03 for orbital    158a    alpha
          max. resid. fock norm         =  5.018D-03 for orbital    158a    alpha

 ITERATION  ENERGY          1e-ENERGY        2e-ENERGY     NORM[dD(SAO)]  TOL
  13  -3209.2916077230    -16703.028475     7305.0416458    0.501D-01 0.486D-13
                            Exc = -236.580038876      Eck =  7541.62168470    
                         Ntotal = 315.00394418      Nspin = 1.0000217349    
                             Na = 158.00198296         Nb = 157.00196122    
                            current damping = 1.400
 
          Norm of current diis error: 0.22138E-01
          max. resid. norm for Fia-block=  4.252D-03 for orbital    158a    alpha
          max. resid. fock norm         =  4.471D-03 for orbital    158a    alpha

 ITERATION  ENERGY          1e-ENERGY        2e-ENERGY     NORM[dD(SAO)]  TOL
  14  -3209.2917204576    -16702.762561     7304.7756185    0.198D-01 0.472D-13
                            Exc = -236.575079028      Eck =  7541.35069751    
                         Ntotal = 315.00394307      Nspin = 1.0000218779    
                             Na = 158.00198247         Nb = 157.00196060    
                            current damping = 1.450
 
          Norm of current diis error: 0.18555E-01
          max. resid. norm for Fia-block=  3.093D-03 for orbital    158a    alpha
          max. resid. fock norm         =  3.411D-03 for orbital    158a    alpha

 ITERATION  ENERGY          1e-ENERGY        2e-ENERGY     NORM[dD(SAO)]  TOL
  15  -3209.2918063117    -16702.839984     7304.8529557    0.144D-01 0.455D-13
                            Exc = -236.577754445      Eck =  7541.43071017    
                         Ntotal = 315.00394406      Nspin = 1.0000219851    
                             Na = 158.00198302         Nb = 157.00196104    
                            current damping = 1.500
 
          Norm of current diis error: 0.11768E-01
          max. resid. norm for Fia-block=  2.907D-03 for orbital    158a    alpha
          max. resid. fock norm         =  3.039D-03 for orbital    158a    alpha
          mo-orthogonalization: Cholesky decomposition

 ITERATION  ENERGY          1e-ENERGY        2e-ENERGY     NORM[dD(SAO)]  TOL
  16  -3209.2918641520    -16702.854335     7304.8672487    0.987D-02 0.437D-13
                            Exc = -236.577371912      Eck =  7541.44462066    
                         Ntotal = 315.00394455      Nspin = 1.0000220428    
                             Na = 158.00198330         Nb = 157.00196126    
                            current damping = 1.350
 
          Norm of current diis error: 0.92103E-02
          max. resid. norm for Fia-block=  2.791D-03 for orbital    156a    beta 
          max. resid. fock norm         =  2.877D-03 for orbital    156a    beta 

 ITERATION  ENERGY          1e-ENERGY        2e-ENERGY     NORM[dD(SAO)]  TOL
  17  -3209.2919123481    -16702.869158     7304.8820238    0.956D-02 0.414D-13
                            Exc = -236.578418727      Eck =  7541.46044254    
                         Ntotal = 315.00394500      Nspin = 1.0000220146    
                             Na = 158.00198351         Nb = 157.00196149    
                            current damping = 1.200
 
          Norm of current diis error: 0.73725E-02
          max. resid. norm for Fia-block=  2.457D-03 for orbital    156a    beta 
          max. resid. fock norm         =  2.505D-03 for orbital    156a    beta 

 ITERATION  ENERGY          1e-ENERGY        2e-ENERGY     NORM[dD(SAO)]  TOL
  18  -3209.2919474801    -16702.818198     7304.8310291    0.917D-02 0.390D-13
                            Exc = -236.577113656      Eck =  7541.40814277    
                         Ntotal = 315.00394589      Nspin = 1.0000219882    
                             Na = 158.00198394         Nb = 157.00196195    
                            current damping = 1.250
 
          Norm of current diis error: 0.72854E-02
          max. resid. norm for Fia-block=  2.285D-03 for orbital    156a    beta 
          max. resid. fock norm         =  2.389D-03 for orbital    156a    beta 

 ITERATION  ENERGY          1e-ENERGY        2e-ENERGY     NORM[dD(SAO)]  TOL
  19  -3209.2919750129    -16702.893159     7304.9059619    0.487D-02 0.367D-13
                            Exc = -236.578869968      Eck =  7541.48483190    
                         Ntotal = 315.00394676      Nspin = 1.0000219291    
                             Na = 158.00198434         Nb = 157.00196241    
                            current damping = 1.300
 
          Norm of current diis error: 0.58679E-02
          max. resid. norm for Fia-block=  1.939D-03 for orbital    156a    beta 
          max. resid. fock norm         =  1.983D-03 for orbital    156a    beta 

 ITERATION  ENERGY          1e-ENERGY        2e-ENERGY     NORM[dD(SAO)]  TOL
  20  -3209.2919942236    -16702.850235     7304.8630191    0.408D-02 0.347D-13
                            Exc = -236.577836529      Eck =  7541.44085566    
                         Ntotal = 315.00394703      Nspin = 1.0000218488    
                             Na = 158.00198444         Nb = 157.00196259    
                            current damping = 1.350
 
          Norm of current diis error: 0.46672E-02
          max. resid. norm for Fia-block=  2.368D-03 for orbital    156a    beta 
          max. resid. fock norm         =  2.430D-03 for orbital    156a    beta 
          mo-orthogonalization: Cholesky decomposition

 ITERATION  ENERGY          1e-ENERGY        2e-ENERGY     NORM[dD(SAO)]  TOL
  21  -3209.2920133291    -16702.853795     7304.8665597    0.785D-02 0.320D-13
                            Exc = -236.578146108      Eck =  7541.44470581    
                         Ntotal = 315.00394787      Nspin = 1.0000217368    
                             Na = 158.00198480         Nb = 157.00196307    
                            current damping = 1.400
 
          Norm of current diis error: 0.38251E-02
          max. resid. norm for Fia-block=  2.227D-03 for orbital    156a    beta 
          max. resid. fock norm         =  2.276D-03 for orbital    156a    beta 

 ITERATION  ENERGY          1e-ENERGY        2e-ENERGY     NORM[dD(SAO)]  TOL
  22  -3209.2920276853    -16702.853743     7304.8664938    0.785D-02 0.159D-12
                            Exc = -236.577868528     Coul =  7616.74019446    
                            exK = -75.2958321554    
                         Ntotal = 315.00394852      Nspin = 1.0000216215    
                             Na = 158.00198507         Nb = 157.00196345    
                            current damping = 1.450
 
          Norm of current diis error: 0.32680E-02
          max. resid. norm for Fia-block=  1.972D-03 for orbital    156a    beta 
          max. resid. fock norm         =  2.020D-03 for orbital    156a    beta 

 ITERATION  ENERGY          1e-ENERGY        2e-ENERGY     NORM[dD(SAO)]  TOL
  23  -3209.2920381794    -16702.862167     7304.8749072    0.168D+00 0.101D-12
                            Exc = -236.578262595      Eck =  7541.45316981    
                         Ntotal = 315.00394899      Nspin = 1.0000214849    
                             Na = 158.00198524         Nb = 157.00196375    
                            current damping = 1.500
 
          Norm of current diis error: 0.29046E-02
          max. resid. norm for Fia-block=  1.526D-03 for orbital    156a    beta 
          max. resid. fock norm         =  1.556D-03 for orbital    156a    beta 

 ITERATION  ENERGY          1e-ENERGY        2e-ENERGY     NORM[dD(SAO)]  TOL
  24  -3209.2920447954    -16702.833521     7304.8462548    0.199D-01 0.734D-13
                            Exc = -236.577562272      Eck =  7541.42381705    
                         Ntotal = 315.00394931      Nspin = 1.0000213801    
                             Na = 158.00198534         Nb = 157.00196396    
                            current damping = 1.550
 
          Norm of current diis error: 0.28574E-02
          max. resid. norm for Fia-block=  1.316D-03 for orbital    156a    beta 
          max. resid. fock norm         =  1.350D-03 for orbital    156a    beta 

 ITERATION  ENERGY          1e-ENERGY        2e-ENERGY     NORM[dD(SAO)]  TOL
  25  -3209.2920500769    -16702.853144     7304.8658722    0.209D-01 0.621D-13
                            Exc = -236.577979552      Eck =  7541.44385175    
                         Ntotal = 315.00394969      Nspin = 1.0000212840    
                             Na = 158.00198549         Nb = 157.00196420    
                            current damping = 1.600
 
          Norm of current diis error: 0.21900E-02
          max. resid. norm for Fia-block=  1.668D-03 for orbital    156a    beta 
          max. resid. fock norm         =  1.704D-03 for orbital    156a    beta 
          mo-orthogonalization: Cholesky decomposition

 ITERATION  ENERGY          1e-ENERGY        2e-ENERGY     NORM[dD(SAO)]  TOL
  26  -3209.2920554920    -16702.848869     7304.8615913    0.354D-01 0.529D-13
                            Exc = -236.577840991      Eck =  7541.43943224    
                         Ntotal = 315.00395001      Nspin = 1.0000211502    
                             Na = 158.00198558         Nb = 157.00196443    
                            current damping = 1.650
 
          Norm of current diis error: 0.18715E-02
          max. resid. norm for Fia-block=  1.448D-03 for orbital    156a    beta 
          max. resid. fock norm         =  1.478D-03 for orbital    156a    beta 

 ITERATION  ENERGY          1e-ENERGY        2e-ENERGY     NORM[dD(SAO)]  TOL
  27  -3209.2920594380    -16702.848066     7304.8607846    0.209D-01 0.476D-13
                            Exc = -236.577910974      Eck =  7541.43869557    
                         Ntotal = 315.00395035      Nspin = 1.0000210278    
                             Na = 158.00198569         Nb = 157.00196466    
                            current damping = 1.500
 
          Norm of current diis error: 0.16370E-02
          max. resid. norm for Fia-block=  1.168D-03 for orbital    156a    beta 
          max. resid. fock norm         =  1.189D-03 for orbital    156a    beta 

 ITERATION  ENERGY          1e-ENERGY        2e-ENERGY     NORM[dD(SAO)]  TOL
  28  -3209.2920623062    -16702.842482     7304.8551979    0.958D-02 0.439D-13
                            Exc = -236.577673153      Eck =  7541.43287109    
                         Ntotal = 315.00395056      Nspin = 1.0000209201    
                             Na = 158.00198574         Nb = 157.00196482    
                            current damping = 1.350
 
          Norm of current diis error: 0.15131E-02
          max. resid. norm for Fia-block=  9.094D-04 for orbital    156a    beta 
          max. resid. fock norm         =  9.308D-04 for orbital    156a    beta 

 ITERATION  ENERGY          1e-ENERGY        2e-ENERGY     NORM[dD(SAO)]  TOL
  29  -3209.2920644209    -16702.855884     7304.8685979    0.615D-02 0.413D-13
                            Exc = -236.578013327      Eck =  7541.44661121    
                         Ntotal = 315.00395079      Nspin = 1.0000208222    
                             Na = 158.00198580         Nb = 157.00196498    
                            current damping = 1.400
 
          Norm of current diis error: 0.14500E-02
          max. resid. norm for Fia-block=  7.344D-04 for orbital    156a    beta 
          max. resid. fock norm         =  7.476D-04 for orbital    156a    beta 

 ITERATION  ENERGY          1e-ENERGY        2e-ENERGY     NORM[dD(SAO)]  TOL
  30  -3209.2920659056    -16702.842844     7304.8555558    0.379D-02 0.394D-13
                            Exc = -236.577739247      Eck =  7541.43329507    
                         Ntotal = 315.00395091      Nspin = 1.0000207421    
                             Na = 158.00198582         Nb = 157.00196508    
                            current damping = 1.450
 
          Norm of current diis error: 0.11449E-02
          max. resid. norm for Fia-block=  9.541D-04 for orbital    156a    beta 
          max. resid. fock norm         =  9.741D-04 for orbital    156a    beta 
          mo-orthogonalization: Cholesky decomposition

 ITERATION  ENERGY          1e-ENERGY        2e-ENERGY     NORM[dD(SAO)]  TOL
  31  -3209.2920675376    -16702.846643     7304.8593533    0.598D-02 0.363D-13
                            Exc = -236.577795842      Eck =  7541.43714915    
                         Ntotal = 315.00395112      Nspin = 1.0000206373    
                             Na = 158.00198588         Nb = 157.00196524    
                            current damping = 1.500
 
          Norm of current diis error: 0.96468E-03
          max. resid. norm for Fia-block=  8.749D-04 for orbital    156a    beta 
          max. resid. fock norm         =  8.921D-04 for orbital    156a    beta 

 ITERATION  ENERGY          1e-ENERGY        2e-ENERGY     NORM[dD(SAO)]  TOL
  32  -3209.2920687835    -16702.844475     7304.8571847    0.146D-01 0.319D-13
                            Exc = -236.577736949      Eck =  7541.43492164    
                         Ntotal = 315.00395126      Nspin = 1.0000205353    
                             Na = 158.00198590         Nb = 157.00196536    
                            current damping = 1.550
 
          Norm of current diis error: 0.82387E-03
          max. resid. norm for Fia-block=  7.114D-04 for orbital    156a    beta 
          max. resid. fock norm         =  1.053D-03 for orbital    764a    beta 

 ITERATION  ENERGY          1e-ENERGY        2e-ENERGY     NORM[dD(SAO)]  TOL
  33  -3209.2920696448    -16702.846419     7304.8591277    0.117D-01 0.269D-13
                            Exc = -236.577809047      Eck =  7541.43693678    
                         Ntotal = 315.00395141      Nspin = 1.0000204497    
                             Na = 158.00198593         Nb = 157.00196548    
                            current damping = 1.600
 
          Norm of current diis error: 0.74481E-03
          max. resid. norm for Fia-block=  5.592D-04 for orbital    156a    beta 
          max. resid. fock norm         =  1.629D-03 for orbital    764a    beta 

 ITERATION  ENERGY          1e-ENERGY        2e-ENERGY     NORM[dD(SAO)]  TOL
  34  -3209.2920702188    -16702.840137     7304.8528451    0.382D-02 0.231D-13
                            Exc = -236.577639524      Eck =  7541.43048465    
                         Ntotal = 315.00395148      Nspin = 1.0000203800    
                             Na = 158.00198593         Nb = 157.00196555    
                            current damping = 1.650
 
          Norm of current diis error: 0.71178E-03
          max. resid. norm for Fia-block=  4.112D-04 for orbital    156a    beta 
          max. resid. fock norm         =  2.283D-03 for orbital    764a    beta 

 ITERATION  ENERGY          1e-ENERGY        2e-ENERGY     NORM[dD(SAO)]  TOL
  35  -3209.2920706244    -16702.845415     7304.8581226    0.254D-02 0.205D-13
                            Exc = -236.577751261      Eck =  7541.43587391    
                         Ntotal = 315.00395155      Nspin = 1.0000203226    
                             Na = 158.00198594         Nb = 157.00196562    
                            current damping = 1.700
 
          Norm of current diis error: 0.57212E-03
          max. resid. norm for Fia-block=  5.165D-04 for orbital    156a    beta 
          max. resid. fock norm         =  5.543D-03 for orbital    764a    beta 
          mo-orthogonalization: Cholesky decomposition

 ITERATION  ENERGY          1e-ENERGY        2e-ENERGY     NORM[dD(SAO)]  TOL
  36  -3209.2920710808    -16702.842831     7304.8555381    0.419D+00 0.201D-13
                            Exc = -236.577714434      Eck =  7541.43325255    
                         Ntotal = 315.00395163      Nspin = 1.0000202400    
                             Na = 158.00198594         Nb = 157.00196570    
                            current damping = 1.750
 
          Norm of current diis error: 0.49347E-03
          max. resid. norm for Fia-block=  4.560D-04 for orbital    156a    beta 
          max. resid. fock norm         =  3.882D-03 for orbital    764a    beta 

 ITERATION  ENERGY          1e-ENERGY        2e-ENERGY     NORM[dD(SAO)]  TOL
  37  -3209.2920713513    -16702.843912     7304.8566184    0.578D-01 0.201D-13
                            Exc = -236.577721660      Eck =  7541.43434009    
                         Ntotal = 315.00395171      Nspin = 1.0000201757    
                             Na = 158.00198594         Nb = 157.00196577    
                            current damping = 1.800
 
          Norm of current diis error: 0.43035E-03
          max. resid. norm for Fia-block=  3.795D-04 for orbital    156a    beta 
          max. resid. fock norm         =  1.368D-02 for orbital    764a    beta 

 ITERATION  ENERGY          1e-ENERGY        2e-ENERGY     NORM[dD(SAO)]  TOL
  38  -3209.2920712466    -16702.842015     7304.8547216    0.217D-01 0.227D-13
                            Exc = -236.577679692      Eck =  7541.43240131    
                         Ntotal = 315.00395176      Nspin = 1.0000201763    
                             Na = 158.00198597         Nb = 157.00196579    
                            current damping = 1.850
 
          Norm of current diis error: 0.39015E-03
          max. resid. norm for Fia-block=  2.490D-04 for orbital    156a    beta 
          max. resid. fock norm         =  8.090D-03 for orbital    764a    beta 

 ITERATION  ENERGY          1e-ENERGY        2e-ENERGY     NORM[dD(SAO)]  TOL
  39  -3209.2920712400    -16702.842937     7304.8556439    0.389D-01 0.216D-13
                            Exc = -236.577704750      Eck =  7541.43334861    
                         Ntotal = 315.00395180      Nspin = 1.0000201761    
                             Na = 158.00198599         Nb = 157.00196581    
                            current damping = 1.900
 
          Norm of current diis error: 0.34822E-03
          max. resid. norm for Fia-block=  1.751D-04 for orbital    156a    beta 
          max. resid. fock norm         =  4.332D-03 for orbital    785a    beta 

 ITERATION  ENERGY          1e-ENERGY        2e-ENERGY     NORM[dD(SAO)]  TOL
  40  -3209.2920715220    -16702.842905     7304.8556113    0.360D-01 0.237D-13
                            Exc = -236.577707089      Eck =  7541.43331836    
                         Ntotal = 315.00395181      Nspin = 1.0000201634    
                             Na = 158.00198599         Nb = 157.00196582    
                            current damping = 1.950
 
          Norm of current diis error: 0.31992E-03
          max. resid. norm for Fia-block=  2.434D-04 for orbital    156a    beta 
          max. resid. fock norm         =  4.495D-03 for orbital    781a    alpha
          mo-orthogonalization: Cholesky decomposition

 ITERATION  ENERGY          1e-ENERGY        2e-ENERGY     NORM[dD(SAO)]  TOL
  41  -3209.2920718226    -16702.842587     7304.8552937    0.421D+00 0.456D-13
                            Exc = -236.577687227      Eck =  7541.43298089    
                         Ntotal = 315.00395183      Nspin = 1.0000201332    
                             Na = 158.00198598         Nb = 157.00196585    
                            current damping = 1.800
 
          Norm of current diis error: 0.29202E-03
          max. resid. norm for Fia-block=  1.993D-04 for orbital    156a    beta 
          max. resid. fock norm         =  4.126D-03 for orbital    771a    beta 

 ITERATION  ENERGY          1e-ENERGY        2e-ENERGY     NORM[dD(SAO)]  TOL
  42  -3209.2920719170    -16702.842483     7304.8551888    0.952D-01 0.444D-13
                            Exc = -236.577695766      Eck =  7541.43288460    
                         Ntotal = 315.00395187      Nspin = 1.0000200906    
                             Na = 158.00198598         Nb = 157.00196589    
                            current damping = 1.650
 
          Norm of current diis error: 0.26287E-03
          max. resid. norm for Fia-block=  2.383D-04 for orbital    156a    beta 
          max. resid. fock norm         =  3.480D-03 for orbital    771a    beta 

 ITERATION  ENERGY          1e-ENERGY        2e-ENERGY     NORM[dD(SAO)]  TOL
  43  -3209.2920720243    -16702.843067     7304.8557733    0.952D-01 0.159D-12
                            Exc = -236.577702020     Coul =  7616.72927328    
                            exK = -75.2957979914    
                         Ntotal = 315.00395192      Nspin = 1.0000200417    
                             Na = 158.00198598         Nb = 157.00196594    
                            current damping = 1.700
 
          Norm of current diis error: 0.22839E-03
          max. resid. norm for Fia-block=  2.140D-04 for orbital    156a    beta 
          max. resid. fock norm         =  1.272D-03 for orbital    771a    beta 

 ITERATION  ENERGY          1e-ENERGY        2e-ENERGY     NORM[dD(SAO)]  TOL
  44  -3209.2920720945    -16702.841477     7304.8541835    0.139D+00 0.101D-12
                            Exc = -236.577671273      Eck =  7541.43185474    
                         Ntotal = 315.00395195      Nspin = 1.0000200048    
                             Na = 158.00198598         Nb = 157.00196597    
                            current damping = 1.750
 
          Norm of current diis error: 0.21316E-03
          max. resid. norm for Fia-block=  1.595D-04 for orbital    156a    beta 
          max. resid. fock norm         =  9.300D-04 for orbital    785a    beta 

 ITERATION  ENERGY          1e-ENERGY        2e-ENERGY     NORM[dD(SAO)]  TOL
  45  -3209.2920721345    -16702.843150     7304.8558556    0.802D-01 0.881D-13
                            Exc = -236.577704505      Eck =  7541.43356007    
                         Ntotal = 315.00395197      Nspin = 1.0000199833    
                             Na = 158.00198598         Nb = 157.00196599    
                            current damping = 1.800
 
          Norm of current diis error: 0.18337E-03
          max. resid. norm for Fia-block=  1.638D-04 for orbital    156a    beta 
          max. resid. fock norm         =  5.454D-04 for orbital    785a    beta 
          mo-orthogonalization: Cholesky decomposition

 ITERATION  ENERGY          1e-ENERGY        2e-ENERGY     NORM[dD(SAO)]  TOL
  46  -3209.2920721730    -16702.842067     7304.8547732    0.155D-01 0.730D-13
                            Exc = -236.577681843      Eck =  7541.43245505    
                         Ntotal = 315.00395199      Nspin = 1.0000199611    
                             Na = 158.00198597         Nb = 157.00196601    
                            current damping = 1.850
 
          Norm of current diis error: 0.15593E-03
          max. resid. norm for Fia-block=  1.648D-04 for orbital    156a    beta 
          max. resid. fock norm         =  4.091D-04 for orbital    785a    alpha

 ITERATION  ENERGY          1e-ENERGY        2e-ENERGY     NORM[dD(SAO)]  TOL
  47  -3209.2920722147    -16702.842522     7304.8552275    0.236D-01 0.568D-13
                            Exc = -236.577691825      Eck =  7541.43291929    
                         Ntotal = 315.00395201      Nspin = 1.0000199387    
                             Na = 158.00198597         Nb = 157.00196603    
                            current damping = 1.900
 
          Norm of current diis error: 0.13345E-03
          max. resid. norm for Fia-block=  1.362D-04 for orbital    156a    beta 
          max. resid. fock norm         =  4.379D-04 for orbital    764a    beta 

 ITERATION  ENERGY          1e-ENERGY        2e-ENERGY     NORM[dD(SAO)]  TOL
  48  -3209.2920722441    -16702.841971     7304.8546768    0.162D-01 0.459D-13
                            Exc = -236.577678867      Eck =  7541.43235563    
                         Ntotal = 315.00395202      Nspin = 1.0000199198    
                             Na = 158.00198597         Nb = 157.00196605    
                            current damping = 1.950
 
          Norm of current diis error: 0.11767E-03
          max. resid. norm for Fia-block=  1.056D-04 for orbital    156a    beta 
          max. resid. fock norm         =  4.825D-04 for orbital    764a    beta 

 ITERATION  ENERGY          1e-ENERGY        2e-ENERGY     NORM[dD(SAO)]  TOL
  49  -3209.2920722677    -16702.842662     7304.8553678    0.721D-02 0.394D-13
                            Exc = -236.577695245      Eck =  7541.43306306    
                         Ntotal = 315.00395203      Nspin = 1.0000199042    
                             Na = 158.00198597         Nb = 157.00196606    
                            current damping = 2.000
 
          Norm of current diis error: 0.10836E-03
          max. resid. norm for Fia-block=  8.190D-05 for orbital    156a    beta 
          max. resid. fock norm         =  4.941D-04 for orbital    764a    beta 

 ITERATION  ENERGY          1e-ENERGY        2e-ENERGY     NORM[dD(SAO)]  TOL
  50  -3209.2920722815    -16702.841864     7304.8545694    0.414D-01 0.385D-13
                            Exc = -236.577676792      Eck =  7541.43224620    
                         Ntotal = 315.00395204      Nspin = 1.0000198920    
                             Na = 158.00198597         Nb = 157.00196607    
                            current damping = 2.050
 
          Norm of current diis error: 0.94997E-04
          max. resid. norm for Fia-block=  8.090D-05 for orbital    156a    beta 
          max. resid. fock norm         =  4.867D-04 for orbital    771a    beta 
          mo-orthogonalization: Cholesky decomposition

 ITERATION  ENERGY          1e-ENERGY        2e-ENERGY     NORM[dD(SAO)]  TOL
  51  -3209.2920722817    -16702.842314     7304.8550199    0.678D-02 0.431D-13
                            Exc = -236.577686985      Eck =  7541.43270689    
                         Ntotal = 315.00395205      Nspin = 1.0000198795    
                             Na = 158.00198596         Nb = 157.00196608    
                            current damping = 2.100
 
          Norm of current diis error: 0.82384E-04
          max. resid. norm for Fia-block=  7.875D-05 for orbital    156a    beta 
          max. resid. fock norm         =  6.206D-04 for orbital    764a    alpha

 ITERATION  ENERGY          1e-ENERGY        2e-ENERGY     NORM[dD(SAO)]  TOL
  52  -3209.2920722828    -16702.842004     7304.8547102    0.117D-01 0.369D-13
                            Exc = -236.577680190      Eck =  7541.43239036    
                         Ntotal = 315.00395206      Nspin = 1.0000198692    
                             Na = 158.00198596         Nb = 157.00196609    
                            current damping = 2.150
 
          Norm of current diis error: 0.72586E-04
          max. resid. norm for Fia-block=  6.583D-05 for orbital    156a    beta 
          max. resid. fock norm         =  1.595D-03 for orbital    764a    alpha

 ITERATION  ENERGY          1e-ENERGY        2e-ENERGY     NORM[dD(SAO)]  TOL
  53  -3209.2920722993    -16702.842259     7304.8549644    0.495D-01 0.456D-13
                            Exc = -236.577686016      Eck =  7541.43265041    
                         Ntotal = 315.00395207      Nspin = 1.0000198650    
                             Na = 158.00198597         Nb = 157.00196610    
                            current damping = 2.200
 
          Norm of current diis error: 0.65617E-04
          max. resid. norm for Fia-block=  5.268D-05 for orbital    156a    beta 
          max. resid. fock norm         =  5.973D-04 for orbital    771a    beta 

 ITERATION  ENERGY          1e-ENERGY        2e-ENERGY     NORM[dD(SAO)]  TOL
  54  -3209.2920722850    -16702.841866     7304.8545718    0.218D-01 0.455D-13
                            Exc = -236.577676880      Eck =  7541.43224868    
                         Ntotal = 315.00395207      Nspin = 1.0000198623    
                             Na = 158.00198597         Nb = 157.00196611    
                            current damping = 2.250
 
          Norm of current diis error: 0.60784E-04
          max. resid. norm for Fia-block=  3.803D-05 for orbital    156a    beta 
          max. resid. fock norm         =  4.631D-04 for orbital    787a    beta 

 ENERGY CONVERGED !

          Overall gridpoints after grid construction =        346985

 ITERATION  ENERGY          1e-ENERGY        2e-ENERGY     NORM[dD(SAO)]  TOL
  55  -3209.2931238839    -16702.841857     7304.8535116    0.259D-02 0.442D-13
                            Exc = -236.578728376      Eck =  7541.43223996    
                         Ntotal = 315.00016485      Nspin = 1.0000009528    
                             Na = 158.00008290         Nb = 157.00008195    
                            current damping = 2.300
 
          Norm of current diis error: 0.56590E-04
          max. resid. norm for Fia-block=  3.709D-05 for orbital    156a    beta 
          max. resid. fock norm         =  9.196D-04 for orbital    771a    alpha

 End of SCF iterations

   convergence criteria satisfied after    55 iterations


   *************************************************************************
   y                                                                        
   *************************************************************************


                  ------------------------------------------ 
                 |  total energy      =  -3209.29312388389  |
                  ------------------------------------------ 
                 :  kinetic energy    =   3197.58842821577  :
                 :  potential energy  =  -6406.88155209967  :
                 :  virial theorem    =      1.99635287423  :
                 :  wavefunction norm =      1.00000000000  :
                  .......................................... 


 <geterg> : there is no data group $energy 


 <skperg> : $end is missing 


 orbitals $uhfmo_beta  will be written to file beta

 orbitals $uhfmo_alpha  will be written to file alpha
 
 alpha: 

    irrep                154a        155a        156a        157a        158a   
 eigenvalues H         -0.34848    -0.34080    -0.34027    -0.31285    -0.29891
            eV          -9.4828     -9.2738     -9.2592     -8.5131     -8.1337
 occupation              1.0000      1.0000      1.0000      1.0000      1.0000

    irrep                159a        160a        161a        162a        163a   
 eigenvalues H         -0.18203    -0.16848    -0.15070    -0.13998    -0.13282
            eV          -4.9533     -4.5846     -4.1009     -3.8091     -3.6141
 
 beta:  

    irrep                153a        154a        155a        156a        157a   
 eigenvalues H         -0.33110    -0.32729    -0.32458    -0.31859    -0.31145
            eV          -9.0096     -8.9061     -8.8323     -8.6694     -8.4752
 occupation              1.0000      1.0000      1.0000      1.0000      1.0000

    irrep                158a        159a        160a        161a        162a   
 eigenvalues H         -0.18366    -0.16744    -0.15092    -0.13964    -0.13245
            eV          -4.9977     -4.5563     -4.1067     -3.7997     -3.6043
 

                                             _ _ _ 
  IRREP     alpha occ.     beta occ.      tr(D*D-D)


 a        158.00000000   157.00000000    -0.26003226

   -------------------------------------------------

   sum    158.00000000   157.00000000    -0.26003226

 <S*S>     0.77006453

 
 
 
 ==============================================================================
                           electrostatic moments
 ==============================================================================

 reference point for electrostatic moments:    0.00000   0.00000   0.00000

 
              nuc           elec       ->  total
 ------------------------------------------------------------------------------
                          charge      
 ------------------------------------------------------------------------------
         316.000000    -315.000000       1.000000
 a-b                                     1.000000
 
 ------------------------------------------------------------------------------
                       dipole moment  
 ------------------------------------------------------------------------------
   x    -803.055756     798.643435      -4.412321
   y   -1754.027563    1746.965845      -7.061718
   z    1177.625149   -1175.104077       2.521072
 
   | dipole moment | =     8.7001 a.u. =    22.1135 debye 
 
 ------------------------------------------------------------------------------
                     quadrupole moment
 ------------------------------------------------------------------------------
  xx    9979.432432  -10068.475238     -89.042807
  yy   13466.184095  -13581.206233    -115.022138
  zz    9889.270264  -10037.059921    -147.789657
  xy    4104.680725   -4087.168009      17.512716
  xz   -4833.760127    4810.446382     -23.313745
  yz   -7109.461468    7082.142411     -27.319057
 
     1/3  trace=    -117.284867
     anisotropy=      85.962693
 
 ==============================================================================
 
HOMO-LUMO Separation
 HOMO         :   -0.29890598 H =     -8.13365 eV
 LUMO         :   -0.18365992 H =     -4.99764 eV
 HOMO-LUMO gap:    0.11524606 H =     +3.13601 eV
 
 ==============================================================================


    ------------------------------------------------------------------------
         total  cpu-time :   4 days 15 hours 38 minutes and 26 seconds
         total wall-time : 14 hours  1 minutes and 19 seconds
    ------------------------------------------------------------------------

   ****  ridft : all done  ****


    2024-11-16 04:54:47.315 

 ridft ended normally
