# Supplementary material for: Electronic Effects Drive Selectivity in CO2 Reduction Catalysis by Heptacoordinated Cobalt Complexes
Source: Inorg Chem. 2026 May 21;65(22):12678–92. doi: 10.1021/acs.inorgchem.6c01633 (PMC13250995; doi:10.1021/acs.inorgchem.6c01633)
Supplement: Supplementary file 2 [file ic6c01633_si_002.zip › backup_paper_acscat_Co/Co0MeOLCOOH/doublet/py_det_forward/vacuo/EN/wB97M-V/SP_wB97M-V.out]

  ========================================================================
                license information 
 Customer : 200000000357083
 ID       : LKO2626211

 License file is VALID, continuing with full version
  ========================================================================

   OpenMP run-time library returned nthreads =  8

 ridft (centipede33) : TURBOMOLE rev. V7-7 compiled 26 Oct 2022 at 08:57:28
 Copyright (C) 2022 TURBOMOLE GmbH, Karlsruhe


    2024-11-15 15:05:13.069 


                                  r i d f t

                        DFT program with RI approximation 
                                for coulomb part 


                                                 
                                 References:     
                                                 
          TURBOMOLE:                             
              R. Ahlrichs, M. Baer, M. Haeser, H. Horn, and
              C. Koelmel
              Electronic structure calculations on workstation
              computers: the program system TURBOMOLE
              Chem. Phys. Lett. 162: 165 (1989)
          Density Functional:                              
              O. Treutler and R. Ahlrichs                      
              Efficient Molecular Numerical Integration Schemes
              J. Chem. Phys. 102: 346 (1995)                   
          Parallel Version:                                
              Performance of parallel TURBOMOLE for Density    
              Functional Calculations                          
              M. v. Arnim and R. Ahlrichs                      
              J. Comp. Chem. 19: 1746 (1998)                   
          RI-J Method:                                     
              Auxiliary Basis Sets to approximate Coulomb      
              Potentials                                       
              Chem. Phys. Lett. 240: 283 (1995)                
              K. Eichkorn, O. Treutler, H. Oehm, M. Haeser     
              and R. Ahlrichs                                  
              Chem. Phys. Lett. 242: 652 (1995)                
                                                           
              Auxiliary Basis Sets for Main Row Atoms and their
              Use to approximate Coulomb Potentials            
              K. Eichkorn, F. Weigend, O. Treutler and         
              R. Ahlrichs                                      
              Theo. Chem. Acc. 97: 119 (1997)                   
                                                           
              Accurate Coulomb-fitting basis sets for H to Rn 
              F. Weigend                                        
              Phys. Chem. Chem. Phys. 8: 1057 (2006)            
                                                           
          Multipole accelerated RI-J (MARI-J):             
              Fast evaluation of the Coulomb potential for     
              electron densities using multipole accelerated   
              resolution of identity approximation             
              M. Sierka, A. Hogekamp and R. Ahlrichs           
              J. Chem. Phys. 118: 9136 (2003)                  
          RI-JK Method:                                     
              A fully direct RI-HF algorithm: Implementation,
              optimised auxiliary basis sets, demonstration of
              accuracy and efficiency                         
              F. Weigend                                      
              Phys. Chem. Chem. Phys. 4: 4285 (2002)           
          Two-component HF and DFT with spin-orbit coupling:  
              Self-consistent treatment of spin-orbit         
              interactions with efficient Hartree-Fock and    
              density functional methods                      
              M. K. Armbruster, F. Weigend, C. van Wüllen and 
              W. Klopper                                      
              Phys. Chem. Chem. Phys. 10: 1748 (2008)         
          Two-component difference density and DIIS algorithm 
              Efficient two-component self-consistent field   
              procedures and gradients: implementation in     
              TURBOMOLE and application to Au20-              
              A. Baldes, F. Weigend                           
              Mol. Phys. 111: 2617 (2013)                     
          Relativistic all-electron 2c calculations           
              An efficient implementation of two-component    
              relativistic exact-decoupling methods for large 
              molecules                                       
              D. Peng, N. Middendorf, F. Weigend, M. Reiher   
              J. Chem. Phys. 138: 184105 (2013)               
          Finite nucleus model and SNSO approximation         
              Efficient implementation of one- and two-       
              component analytical energy gradients in exact  
              two-component theory                            
              Y. J. Franzke, N. Middendorf, F. Weigend        
              J. Chem. Phys. 148: 104110 (2018)               
          Grids for all-electron relativistic methods         
              Error-consistent segmented contracted all-      
              electron relativistic basis sets of double-     
              and triple-zeta quality for NMR shielding       
              constants                                       
              Y. J. Franzke, R. Tress, T. M. Pazdera,         
              F. Weigend                                      
              Phys. Chem. Chem. Phys. 21: 166658 (2019)       
          Seminumerical exchange algorithms                   
              Seminumerical calculation of the Hartree-Fock   
              exchange matirx: Application to two-component   
              procedures and efficient evaluation of local    
              hybrid functionsl                               
               P. Plessow, F. Weigend,                        
              J. Comput. Chem. 33: 810 (2012)                 
          Improved seminumerical algorithms                   
              C. Holzer,                                      
              J. Chem. Phys. 153 (2020), 184115               
                                         


          OpenMP Shared-Memory Parallelization:  8 CPUs.

            By: Christof Holzer and Yannick J. Franzke


              +--------------------------------------------------+
              |      general information about current run       |
              +--------------------------------------------------+

 
 Libxc version: 5.2.3
 S. Lehtola, C. Steigemann, M.J.T. Oliveira, and M.A.L. Marques, Software X 7, 1 (2018)
 M.A.L. Marques, M.J.T. Oliveira, and T. Burnus, Comput. Phys. Commun. 183, 2272 (2012)
 TURBOMOLE integration by Christof Holzer

 Name of XC-Functional: wB97M-V exchange-correlation functional
 alpha=    0.15000
 beta =    0.85000
 omega=    0.30000
 functional uses VV10, parameters:
 b=    6.00000
 C=    0.01000
 [1] N. Mardirossian and M. Head-Gordon, J. Chem. Phys. 144, 214110 (2016)
 A Hybrid-DFT calculation using the RI-J approximation will be carried out.
 Allocatable memory for RI due to $ricore (MB):                   500

   *************************************************************************
   y                                                                        
   *************************************************************************


              +--------------------------------------------------+
              | Atomic coordinate, charge and isotop information |
              +--------------------------------------------------+

                    atomic coordinates            atom    charge  isotop
         -2.20693858   -3.95603525    2.94119771    co    27.000     0
         -2.43750746   -3.47392360    9.68702241    n      7.000     0
         -4.53081983   -2.05211936    9.65796560    c      6.000     0
         -4.26480384   -0.07195680    9.13519347    h      1.000     0
         -6.92514591   -2.98436850   10.25733797    c      6.000     0
         -8.56701424   -1.74207011   10.22062910    h      1.000     0
         -7.14060512   -5.52512852   10.93003304    c      6.000     0
         -8.96962247   -6.32637693   11.44199859    h      1.000     0
         -4.97414958   -7.02423144   10.95187298    c      6.000     0
         -5.07541943   -9.01798396   11.46189570    h      1.000     0
         -2.65196209   -5.93489919   10.30079676    c      6.000     0
          1.00934335   -5.53504108    2.21165987    n      7.000     0
          2.82780809   -5.89016710    3.96239701    c      6.000     0
          5.21646651   -6.77771893    3.32310701    c      6.000     0
          6.60643775   -7.05102038    4.81080241    h      1.000     0
          5.74328946   -7.33121537    0.77915109    c      6.000     0
          7.97755197   -8.16339160   -0.10278844    o      8.000     0
          3.80680641   -7.04436401   -1.01156416    c      6.000     0
          4.19043877   -7.52445082   -2.97333609    h      1.000     0
          1.46502038   -6.14330423   -0.24689725    c      6.000     0
         -2.81729139   -4.90038733   -0.72519431    n      7.000     0
         -4.93378389   -4.53002066   -2.07506801    c      6.000     0
         -6.56056805   -3.80628371   -1.03814505    h      1.000     0
         -5.07378369   -5.01602345   -4.65446971    c      6.000     0
         -6.83463843   -4.68235829   -5.66647871    h      1.000     0
         -2.92672222   -5.91891305   -5.89545324    c      6.000     0
         -2.96426843   -6.30839203   -7.91661340    h      1.000     0
         -0.72823506   -6.31049208   -4.50569630    c      6.000     0
          0.97293475   -7.01116379   -5.42647008    h      1.000     0
         -0.72232192   -5.78978674   -1.91750623    c      6.000     0
         -5.36773777   -2.28741540    3.53243745    n      7.000     0
         -5.86636827    0.20756355    3.26545355    c      6.000     0
         -4.23720779    1.43107656    3.01618393    h      1.000     0
         -8.30002485    1.18436109    3.34584873    c      6.000     0
         -8.57801018    3.21182539    3.12984151    h      1.000     0
        -10.33728529   -0.45537411    3.70307122    c      6.000     0
        -12.27038385    0.25023319    3.75436897    h      1.000     0
         -9.84039730   -3.01548643    4.02263336    c      6.000     0
        -11.38514221   -4.33217616    4.35078694    h      1.000     0
         -7.34989909   -3.89302989    3.96254573    c      6.000     0
         -4.06430635   -6.89480844    4.54762101    n      7.000     0
         -3.21882758   -9.14646644    5.45151518    c      6.000     0
         -4.87196245  -11.09854238    6.03467616    c      6.000     0
         -4.15043364  -12.88568472    6.75893468    h      1.000     0
         -7.48613304  -10.77873080    5.75410531    c      6.000     0
         -8.95325120  -12.78327215    6.30543612    o      8.000     0
         -8.36679851   -8.39737674    5.02839662    c      6.000     0
        -10.37590752   -7.99457235    4.92248447    h      1.000     0
         -6.60730815   -6.50633385    4.49056677    c      6.000     0
          0.86222893   -7.78615805    7.66060824    n      7.000     0
         -0.23147539   -7.47440653   10.18477287    c      6.000     0
          1.20345961   -6.54013973   11.36770892    h      1.000     0
         -0.56769225   -9.37030488   10.97266829    h      1.000     0
          1.98527635   -5.46233557    6.62391733    c      6.000     0
          0.66168496   -3.84268192    6.66273458    h      1.000     0
          3.59082394   -4.94073355    7.84334286    h      1.000     0
         -0.42142178   -9.55682992    5.99935000    c      6.000     0
          0.62416482   -9.68986701    4.21432302    h      1.000     0
         -0.28199778  -11.43594580    6.88494653    h      1.000     0
         10.02358660   -8.45755469    1.66341838    c      6.000     0
        -11.64348818  -12.50426485    6.06901986    c      6.000     0
         11.63416786   -9.09644444    0.53757889    h      1.000     0
          9.56017435   -9.88636017    3.10003108    h      1.000     0
         10.47702298   -6.64475950    2.57418530    h      1.000     0
        -12.43626476  -14.34914929    6.55699098    h      1.000     0
        -12.16751982  -12.00832645    4.11907742    h      1.000     0
        -12.35833605  -11.06554568    7.38951172    h      1.000     0
         -0.46707095   -0.90332688    2.32208016    c      6.000     0
          0.19322355   -0.35097222   -0.12854786    o      8.000     0
          0.13968874    0.50130050    4.05111569    o      8.000     0
          1.19111422    1.21714595   -0.05743841    h      1.000     0
 
       center of nuclear mass  :   -2.52643084   -5.50443313    3.69744683
       center of nuclear charge:   -2.54131568   -5.55072013    3.72666186

              +--------------------------------------------------+
              |               basis set information              |
              +--------------------------------------------------+

              we will work with the 1s 3p 5d 7f 9g ... basis set
              ...i.e. with spherical basis functions...

   type   atoms  prim   cont   basis
   ---------------------------------------------------------------------------
    co       1     95     48   def2-TZVPD   [6s5p4d1f|17s12p7d1f]
    n        6     52     37   def2-TZVPD   [6s3p3d1f|12s6p3d1f]
    c       31     52     37   def2-TZVPD   [6s3p3d1f|12s6p3d1f]
    h       29     11      9   def2-TZVPD   [3s2p|5s2p]
    o        4     55     40   def2-TZVPD   [6s4p3d1f|12s7p3d1f]
   ---------------------------------------------------------------------------
   total:   71   2558   1838
   ---------------------------------------------------------------------------

   total number of primitive shells          :  111
   total number of contracted shells         :  698
   total number of cartesian basis functions : 2091
   total number of SCF-basis functions       : 1838


 integral neglect threshold       :  0.16E-12
 integral storage threshold THIZE :  0.10E-04
 integral storage threshold THIME :         5

 RI-J AUXILIARY BASIS SET information:

              we will work with the 1s 3p 5d 7f 9g ... basis set
              ...i.e. with spherical basis functions...

   type   atoms  prim   cont   basis
   ---------------------------------------------------------------------------
    co       1    107     89   def2-TZVPD   [8s5p5d2f3g|19s5p5d3f3g]
    n        6     70     49   def2-TZVPD   [6s4p3d1f1g|12s5p4d2f1g]
    c       31     70     49   def2-TZVPD   [6s4p3d1f1g|12s5p4d2f1g]
    h       29     16     11   def2-TZVPD   [3s1p1d|5s2p1d]
    o        4     70     49   def2-TZVPD   [6s4p3d1f1g|12s5p4d2f1g]
   ---------------------------------------------------------------------------
   total:   71   3441   2417
   ---------------------------------------------------------------------------

   total number of primitive shells          :  115
   total number of contracted shells         :  783
   total number of cartesian basis functions : 2967
   total number of SCF-basis functions       : 2417


 symmetry group of the molecule :   c1 

 the group has the following generators :
   c1(z)

    1 symmetry operations found

 there are 1 real representations :   a   

 maximum number of shells which are related by symmetry :  1

  
           ------------------
           density functional
           ------------------
 Name of XC-Functional: wB97M-V exchange-correlation functional
 alpha=    0.15000
 beta =    0.85000
 omega=    0.30000
 functional uses VV10, parameters:
 b=    6.00000
 C=    0.01000
 [1] N. Mardirossian and M. Head-Gordon, J. Chem. Phys. 144, 214110 (2016)
 spherical integration : Lebedev's spherical grid
 spherical gridsize    :                     5
    i.e. gridpoints    :                   590
  maximum batchsize    :                   100
 value for diffuse not defined
 radial integration    : Chebyshev 2nd kind (scaling 3)
 radial gridsize       :                     8
 radial gridsize(NL)   :                     2
 integration cells     :                    71
 partition function    : becke
 partition sharpness   :                     3
  
 using non-scf NL method
 Functional parameter b  6.00   44

 biggest AO integral is expected to be    16.578513373

          ------------------------
          nuclear repulsion energy  :   6188.81232363    
          ------------------------


         -----------------
         -S,T+V- integrals
         -----------------

 1e-integrals will be neglected if expon. factor < 0.159826E-13
 
 Difference densities algorithm switched on.
 The maximal number of linear combinations of
 difference densities is  20.

 DIIS switched on: error vector is FDS-SDF
 Max. Iterations for DIIS is     :   4
 DIIS matrix (see manual) 
    Scaling factor of diagonals  :  1.200
    threshold for scaling factor :  0.000

 scf convergence criterion : increment of total energy < .1000000D-07
                  and increment of one-electron energy < .1000000D-04

 MOs are in ASCII format !


    mo occupation :
   irrep   mo's   occupied
    a     1838      158
 
 number of basis functions   :  1838
 number of occupied orbitals :   158
 

 reading orbital data $uhfmo_alpha  from file alpha
 orbital characterization : expanded

 reading orbital data $uhfmo_beta  from file beta
 orbital characterization : expanded
 virtual MOs provided and orthogonalized by Cholesky decomposition
 virtual MOs provided and orthogonalized by Cholesky decomposition

 UHF mode switched on !

 closed shell shift switched on 
 all occupied orbitals are shifted by    0.05000

  
           ------------------------
               RI-J - INFORMATION
           ------------------------
 Contributions to RI integral batches: 
  neglected integral batches:                 74220
  direct contribution:                       160890
  memory contribution:                  8841
 Memory core needed for (P|Q) and Cholesky     45 MByte
 Memory core minimum needed except of (P|Q)     3 MByte
 Total minimum memory core needed (sum)        48 MByte
  
 ****************************************
 Memory allocated for RI-J   394 MByte
 ****************************************
                                            

 DSCF restart information will be dumped onto file alpha


 Starting SCF iterations

          Overall gridpoints after grid construction =       1093736

 ITERATION  ENERGY          1e-ENERGY        2e-ENERGY     NORM[dD(SAO)]  TOL
   1  -3202.4061506367    -16707.885684     7316.6672102    0.000D+00 0.159D-12
                            Exc = -226.138965396     Coul =  7629.56165368    
                            exK = -86.7554780647    
                         Ntotal = 315.00006823      Nspin =0.99999941632    
                             Na = 158.00003382         Nb = 157.00003441    
                            current damping = 1.000
 
          max. resid. norm for Fia-block=  5.685D-01 for orbital     94a    beta 
          max. resid. fock norm         =  7.637D+00 for orbital   1155a    beta 

 ITERATION  ENERGY          1e-ENERGY        2e-ENERGY     NORM[dD(SAO)]  TOL
   2  -3209.3067277460    -16656.681138     7258.5620863    0.643D+02 0.151D-12
                            Exc = -224.999683218      Eck =  7483.56176954    
                         Ntotal = 315.00005976      Nspin =0.99999964509    
                             Na = 158.00002970         Nb = 157.00003006    
                            current damping = 0.950
 
          Norm of current diis error:  6.5180    
          max. resid. norm for Fia-block=  6.363D-01 for orbital    158a    alpha
          max. resid. fock norm         =  1.100D+00 for orbital   1766a    alpha

 ITERATION  ENERGY          1e-ENERGY        2e-ENERGY     NORM[dD(SAO)]  TOL
   3  -3210.6801610803    -16712.165942     7312.6734572    0.342D+02 0.112D-12
                            Exc = -227.450029913      Eck =  7540.12348712    
                         Ntotal = 315.00005519      Nspin =0.99999991010    
                             Na = 158.00002755         Nb = 157.00002764    
                            current damping = 0.900
 
          Norm of current diis error:  4.1726    
          max. resid. norm for Fia-block=  2.262D-01 for orbital    155a    beta 
          max. resid. fock norm         =  3.226D-01 for orbital    159a    beta 

 ITERATION  ENERGY          1e-ENERGY        2e-ENERGY     NORM[dD(SAO)]  TOL
   4  -3211.6194006064    -16695.022021     7294.5902969    0.198D+02 0.909D-13
                            Exc = -227.094361243      Eck =  7521.68465818    
                         Ntotal = 315.00005024      Nspin =0.99999975740    
                             Na = 158.00002500         Nb = 157.00002524    
                            current damping = 0.950
 
          Norm of current diis error:  2.0969    
          max. resid. norm for Fia-block=  9.430D-02 for orbital    158a    alpha
          max. resid. fock norm         =  1.687D-01 for orbital   1821a    alpha

 ITERATION  ENERGY          1e-ENERGY        2e-ENERGY     NORM[dD(SAO)]  TOL
   5  -3211.8323756673    -16701.046171     7300.4014719    0.155D+02 0.813D-13
                            Exc = -227.418605300      Eck =  7527.82007715    
                         Ntotal = 315.00004892      Nspin =0.99999975431    
                             Na = 158.00002434         Nb = 157.00002458    
                            current damping = 1.000
 
          Norm of current diis error:  1.2245    
          max. resid. norm for Fia-block=  8.754D-02 for orbital    154a    beta 
          max. resid. fock norm         =  9.124D-02 for orbital    154a    beta 
          mo-orthogonalization: Cholesky decomposition

 ITERATION  ENERGY          1e-ENERGY        2e-ENERGY     NORM[dD(SAO)]  TOL
   6  -3211.9307409562    -16699.330307     7298.5872423    0.331D+01 0.696D-13
                            Exc = -227.442537843      Eck =  7526.02978015    
                         Ntotal = 315.00004822      Nspin =0.99999967489    
                             Na = 158.00002395         Nb = 157.00002427    
                            current damping = 1.050
 
          Norm of current diis error: 0.67001    
          max. resid. norm for Fia-block=  4.311D-02 for orbital    154a    beta 
          max. resid. fock norm         =  5.083D-02 for orbital    158a    alpha

 ITERATION  ENERGY          1e-ENERGY        2e-ENERGY     NORM[dD(SAO)]  TOL
   7  -3211.9625362335    -16702.273345     7301.4984851    0.160D+01 0.609D-13
                            Exc = -227.578246760      Eck =  7529.07673186    
                         Ntotal = 315.00004812      Nspin =0.99999966496    
                             Na = 158.00002389         Nb = 157.00002423    
                            current damping = 1.100
 
          Norm of current diis error: 0.41347    
          max. resid. norm for Fia-block=  3.143D-02 for orbital    158a    alpha
          max. resid. fock norm         =  3.300D-02 for orbital    179a    beta 

 ITERATION  ENERGY          1e-ENERGY        2e-ENERGY     NORM[dD(SAO)]  TOL
   8  -3211.9780881354    -16700.062196     7299.2717840    0.951D+00 0.566D-13
                            Exc = -227.538828937      Eck =  7526.81061289    
                         Ntotal = 315.00004804      Nspin =0.99999960375    
                             Na = 158.00002382         Nb = 157.00002422    
                            current damping = 1.150
 
          Norm of current diis error: 0.25550    
          max. resid. norm for Fia-block=  2.270D-02 for orbital    153a    alpha
          max. resid. fock norm         =  3.195D-02 for orbital    153a    alpha

 ITERATION  ENERGY          1e-ENERGY        2e-ENERGY     NORM[dD(SAO)]  TOL
   9  -3211.9843437057    -16701.779753     7300.9830859    0.330D+00 0.528D-13
                            Exc = -227.601954593      Eck =  7528.58504049    
                         Ntotal = 315.00004828      Nspin =0.99999960920    
                             Na = 158.00002394         Nb = 157.00002433    
                            current damping = 1.200
 
          Norm of current diis error: 0.15399    
          max. resid. norm for Fia-block=  1.871D-02 for orbital    158a    alpha
          max. resid. fock norm         =  1.895D-02 for orbital    158a    alpha

 ITERATION  ENERGY          1e-ENERGY        2e-ENERGY     NORM[dD(SAO)]  TOL
  10  -3211.9876107539    -16701.284738     7300.4848037    0.186D+00 0.505D-13
                            Exc = -227.595059129      Eck =  7528.07986283    
                         Ntotal = 315.00004837      Nspin =0.99999958775    
                             Na = 158.00002398         Nb = 157.00002439    
                            current damping = 1.250
 
          Norm of current diis error: 0.96852E-01
          max. resid. norm for Fia-block=  1.473D-02 for orbital    158a    alpha
          max. resid. fock norm         =  1.538D-02 for orbital    158a    alpha
          mo-orthogonalization: Cholesky decomposition

 ITERATION  ENERGY          1e-ENERGY        2e-ENERGY     NORM[dD(SAO)]  TOL
  11  -3211.9891854860    -16701.432459     7300.6309502    0.572D-01 0.483D-13
                            Exc = -227.605165646      Eck =  7528.23611587    
                         Ntotal = 315.00004850      Nspin =0.99999958130    
                             Na = 158.00002404         Nb = 157.00002446    
                            current damping = 1.300
 
          Norm of current diis error: 0.64348E-01
          max. resid. norm for Fia-block=  1.330D-02 for orbital    158a    alpha
          max. resid. fock norm         =  1.351D-02 for orbital    158a    alpha

 ITERATION  ENERGY          1e-ENERGY        2e-ENERGY     NORM[dD(SAO)]  TOL
  12  -3211.9900636793    -16701.375316     7300.5729283    0.319D-01 0.461D-13
                            Exc = -227.606133653      Eck =  7528.17906199    
                         Ntotal = 315.00004860      Nspin =0.99999957437    
                             Na = 158.00002409         Nb = 157.00002451    
                            current damping = 1.350
 
          Norm of current diis error: 0.44873E-01
          max. resid. norm for Fia-block=  1.121D-02 for orbital    158a    alpha
          max. resid. fock norm         =  1.158D-02 for orbital    158a    alpha

 ITERATION  ENERGY          1e-ENERGY        2e-ENERGY     NORM[dD(SAO)]  TOL
  13  -3211.9905669321    -16701.498011     7300.6951200    0.198D-01 0.437D-13
                            Exc = -227.611689329      Eck =  7528.30680930    
                         Ntotal = 315.00004868      Nspin =0.99999957209    
                             Na = 158.00002413         Nb = 157.00002456    
                            current damping = 1.400
 
          Norm of current diis error: 0.32414E-01
          max. resid. norm for Fia-block=  1.023D-02 for orbital    158a    alpha
          max. resid. fock norm         =  1.037D-02 for orbital    158a    alpha

 ITERATION  ENERGY          1e-ENERGY        2e-ENERGY     NORM[dD(SAO)]  TOL
  14  -3211.9908770661    -16701.337143     7300.5339418    0.152D-01 0.413D-13
                            Exc = -227.608226333      Eck =  7528.14216815    
                         Ntotal = 315.00004873      Nspin =0.99999956654    
                             Na = 158.00002415         Nb = 157.00002458    
                            current damping = 1.450
 
          Norm of current diis error: 0.25567E-01
          max. resid. norm for Fia-block=  8.150D-03 for orbital    158a    alpha
          max. resid. fock norm         =  8.454D-03 for orbital    158a    alpha

 ITERATION  ENERGY          1e-ENERGY        2e-ENERGY     NORM[dD(SAO)]  TOL
  15  -3211.9910810129    -16701.452218     7300.6488132    0.780D-02 0.390D-13
                            Exc = -227.612480669      Eck =  7528.26129391    
                         Ntotal = 315.00004878      Nspin =0.99999956613    
                             Na = 158.00002417         Nb = 157.00002461    
                            current damping = 1.500
 
          Norm of current diis error: 0.19001E-01
          max. resid. norm for Fia-block=  8.055D-03 for orbital    158a    alpha
          max. resid. fock norm         =  8.161D-03 for orbital    158a    alpha
          mo-orthogonalization: Cholesky decomposition

 ITERATION  ENERGY          1e-ENERGY        2e-ENERGY     NORM[dD(SAO)]  TOL
  16  -3211.9912309922    -16701.395577     7300.5920224    0.648D-02 0.367D-13
                            Exc = -227.611287739      Eck =  7528.20331014    
                         Ntotal = 315.00004881      Nspin =0.99999956315    
                             Na = 158.00002419         Nb = 157.00002463    
                            current damping = 1.550
 
          Norm of current diis error: 0.15163E-01
          max. resid. norm for Fia-block=  7.240D-03 for orbital    158a    alpha
          max. resid. fock norm         =  7.357D-03 for orbital    158a    alpha

 ITERATION  ENERGY          1e-ENERGY        2e-ENERGY     NORM[dD(SAO)]  TOL
  17  -3211.9913435056    -16701.413378     7300.6097107    0.633D-02 0.344D-13
                            Exc = -227.612221603      Eck =  7528.22193230    
                         Ntotal = 315.00004884      Nspin =0.99999956154    
                             Na = 158.00002420         Nb = 157.00002464    
                            current damping = 1.600
 
          Norm of current diis error: 0.12339E-01
          max. resid. norm for Fia-block=  6.591D-03 for orbital    158a    alpha
          max. resid. fock norm         =  6.680D-03 for orbital    158a    alpha

 ITERATION  ENERGY          1e-ENERGY        2e-ENERGY     NORM[dD(SAO)]  TOL
  18  -3211.9914280404    -16701.386893     7300.5831417    0.524D-02 0.324D-13
                            Exc = -227.611688524      Eck =  7528.19483020    
                         Ntotal = 315.00004886      Nspin =0.99999955929    
                             Na = 158.00002421         Nb = 157.00002465    
                            current damping = 1.650
 
          Norm of current diis error: 0.10434E-01
          max. resid. norm for Fia-block=  5.840D-03 for orbital    158a    alpha
          max. resid. fock norm         =  5.937D-03 for orbital    158a    alpha

 ITERATION  ENERGY          1e-ENERGY        2e-ENERGY     NORM[dD(SAO)]  TOL
  19  -3211.9914942601    -16701.413310     7300.6094926    0.342D-02 0.306D-13
                            Exc = -227.612639309      Eck =  7528.22213186    
                         Ntotal = 315.00004888      Nspin =0.99999955794    
                             Na = 158.00002422         Nb = 157.00002466    
                            current damping = 1.700
 
          Norm of current diis error: 0.89688E-02
          max. resid. norm for Fia-block=  5.160D-03 for orbital    158a    alpha
          max. resid. fock norm         =  5.240D-03 for orbital    158a    alpha

 ITERATION  ENERGY          1e-ENERGY        2e-ENERGY     NORM[dD(SAO)]  TOL
  20  -3211.9915437255    -16701.375309     7300.5714413    0.278D-02 0.290D-13
                            Exc = -227.611617272      Eck =  7528.18305861    
                         Ntotal = 315.00004889      Nspin =0.99999955567    
                             Na = 158.00002422         Nb = 157.00002467    
                            current damping = 1.750
 
          Norm of current diis error: 0.78436E-02
          max. resid. norm for Fia-block=  4.682D-03 for orbital    158a    alpha
          max. resid. fock norm         =  4.759D-03 for orbital    158a    alpha
          mo-orthogonalization: Cholesky decomposition

 ITERATION  ENERGY          1e-ENERGY        2e-ENERGY     NORM[dD(SAO)]  TOL
  21  -3211.9915854333    -16701.399502     7300.5955929    0.463D-02 0.273D-13
                            Exc = -227.612414200      Eck =  7528.20800710    
                         Ntotal = 315.00004890      Nspin =0.99999955438    
                             Na = 158.00002423         Nb = 157.00002467    
                            current damping = 1.800
 
          Norm of current diis error: 0.68087E-02
          max. resid. norm for Fia-block=  4.469D-03 for orbital    158a    alpha
          max. resid. fock norm         =  4.538D-03 for orbital    158a    alpha

 ITERATION  ENERGY          1e-ENERGY        2e-ENERGY     NORM[dD(SAO)]  TOL
  22  -3211.9916197945    -16701.378498     7300.5745544    0.463D-02 0.159D-12
                            Exc = -227.611831166     Coul =  7615.50500072    
                            exK = -87.3186151219    
                         Ntotal = 315.00004890      Nspin =0.99999955317    
                             Na = 158.00002423         Nb = 157.00002467    
                            current damping = 1.850
 
          Norm of current diis error: 0.59186E-02
          max. resid. norm for Fia-block=  4.100D-03 for orbital    158a    alpha
          max. resid. fock norm         =  4.162D-03 for orbital    158a    alpha

 ITERATION  ENERGY          1e-ENERGY        2e-ENERGY     NORM[dD(SAO)]  TOL
  23  -3211.9916486841    -16701.389638     7300.5856653    0.238D+00 0.101D-12
                            Exc = -227.612186962      Eck =  7528.19785229    
                         Ntotal = 315.00004891      Nspin =0.99999955167    
                             Na = 158.00002423         Nb = 157.00002468    
                            current damping = 1.900
 
          Norm of current diis error: 0.51893E-02
          max. resid. norm for Fia-block=  3.824D-03 for orbital    155a    beta 
          max. resid. fock norm         =  3.865D-03 for orbital    155a    beta 

 ITERATION  ENERGY          1e-ENERGY        2e-ENERGY     NORM[dD(SAO)]  TOL
  24  -3211.9916710006    -16701.372936     7300.5689415    0.319D-01 0.727D-13
                            Exc = -227.611701502      Eck =  7528.18064297    
                         Ntotal = 315.00004891      Nspin =0.99999954986    
                             Na = 158.00002423         Nb = 157.00002468    
                            current damping = 1.950
 
          Norm of current diis error: 0.45534E-02
          max. resid. norm for Fia-block=  3.702D-03 for orbital    155a    beta 
          max. resid. fock norm         =  3.740D-03 for orbital    155a    beta 

 ITERATION  ENERGY          1e-ENERGY        2e-ENERGY     NORM[dD(SAO)]  TOL
  25  -3211.9916887074    -16701.385830     7300.5818175    0.318D-01 0.596D-13
                            Exc = -227.612085678      Eck =  7528.19390319    
                         Ntotal = 315.00004892      Nspin =0.99999954867    
                             Na = 158.00002423         Nb = 157.00002468    
                            current damping = 2.000
 
          Norm of current diis error: 0.40471E-02
          max. resid. norm for Fia-block=  3.438D-03 for orbital    155a    beta 
          max. resid. fock norm         =  3.475D-03 for orbital    155a    beta 
          mo-orthogonalization: Cholesky decomposition

 ITERATION  ENERGY          1e-ENERGY        2e-ENERGY     NORM[dD(SAO)]  TOL
  26  -3211.9917025325    -16701.370794     7300.5667680    0.168D-01 0.501D-13
                            Exc = -227.611633510      Eck =  7528.17840149    
                         Ntotal = 315.00004892      Nspin =0.99999954713    
                             Na = 158.00002423         Nb = 157.00002469    
                            current damping = 2.050
 
          Norm of current diis error: 0.35431E-02
          max. resid. norm for Fia-block=  3.390D-03 for orbital    155a    beta 
          max. resid. fock norm         =  3.421D-03 for orbital    155a    beta 

 ITERATION  ENERGY          1e-ENERGY        2e-ENERGY     NORM[dD(SAO)]  TOL
  27  -3211.9917138136    -16701.379289     7300.5752512    0.146D-01 0.448D-13
                            Exc = -227.611878057      Eck =  7528.18712926    
                         Ntotal = 315.00004892      Nspin =0.99999954604    
                             Na = 158.00002423         Nb = 157.00002469    
                            current damping = 2.100
 
          Norm of current diis error: 0.31367E-02
          max. resid. norm for Fia-block=  3.206D-03 for orbital    155a    beta 
          max. resid. fock norm         =  3.237D-03 for orbital    155a    beta 

 ITERATION  ENERGY          1e-ENERGY        2e-ENERGY     NORM[dD(SAO)]  TOL
  28  -3211.9917227936    -16701.369998     7300.5659521    0.883D-02 0.407D-13
                            Exc = -227.611591558      Eck =  7528.17754361    
                         Ntotal = 315.00004892      Nspin =0.99999954473    
                             Na = 158.00002423         Nb = 157.00002469    
                            current damping = 2.150
 
          Norm of current diis error: 0.27536E-02
          max. resid. norm for Fia-block=  3.000D-03 for orbital    155a    beta 
          max. resid. fock norm         =  3.027D-03 for orbital    155a    beta 

 ITERATION  ENERGY          1e-ENERGY        2e-ENERGY     NORM[dD(SAO)]  TOL
  29  -3211.9917298075    -16701.375727     7300.5716740    0.469D-02 0.381D-13
                            Exc = -227.611750922      Eck =  7528.18342491    
                         Ntotal = 315.00004892      Nspin =0.99999954379    
                             Na = 158.00002423         Nb = 157.00002469    
                            current damping = 2.200
 
          Norm of current diis error: 0.24574E-02
          max. resid. norm for Fia-block=  2.737D-03 for orbital    155a    beta 
          max. resid. fock norm         =  2.763D-03 for orbital    155a    beta 

 ITERATION  ENERGY          1e-ENERGY        2e-ENERGY     NORM[dD(SAO)]  TOL
  30  -3211.9917352592    -16701.368030     7300.5639711    0.510D-02 0.359D-13
                            Exc = -227.611511782      Eck =  7528.17548286    
                         Ntotal = 315.00004892      Nspin =0.99999954274    
                             Na = 158.00002423         Nb = 157.00002469    
                            current damping = 2.250
 
          Norm of current diis error: 0.21793E-02
          max. resid. norm for Fia-block=  2.510D-03 for orbital    155a    beta 
          max. resid. fock norm         =  2.531D-03 for orbital    155a    beta 
          mo-orthogonalization: Cholesky decomposition

 ITERATION  ENERGY          1e-ENERGY        2e-ENERGY     NORM[dD(SAO)]  TOL
  31  -3211.9917394971    -16701.373061     7300.5689980    0.369D-02 0.342D-13
                            Exc = -227.611651755      Eck =  7528.18064977    
                         Ntotal = 315.00004892      Nspin =0.99999954202    
                             Na = 158.00002423         Nb = 157.00002469    
                            current damping = 2.300
 
          Norm of current diis error: 0.19598E-02
          max. resid. norm for Fia-block=  2.329D-03 for orbital    155a    beta 
          max. resid. fock norm         =  2.351D-03 for orbital    155a    beta 

 ITERATION  ENERGY          1e-ENERGY        2e-ENERGY     NORM[dD(SAO)]  TOL
  32  -3211.9917429019    -16701.367364     7300.5632974    0.351D-02 0.326D-13
                            Exc = -227.611473538      Eck =  7528.17477098    
                         Ntotal = 315.00004892      Nspin =0.99999954120    
                             Na = 158.00002423         Nb = 157.00002469    
                            current damping = 2.350
 
          Norm of current diis error: 0.17483E-02
          max. resid. norm for Fia-block=  2.154D-03 for orbital    155a    beta 
          max. resid. fock norm         =  2.172D-03 for orbital    155a    beta 

 ITERATION  ENERGY          1e-ENERGY        2e-ENERGY     NORM[dD(SAO)]  TOL
  33  -3211.9917456064    -16701.370694     7300.5666251    0.308D-02 0.308D-13
                            Exc = -227.611564728      Eck =  7528.17818986    
                         Ntotal = 315.00004893      Nspin =0.99999954060    
                             Na = 158.00002423         Nb = 157.00002469    
                            current damping = 2.400
 
          Norm of current diis error: 0.15793E-02
          max. resid. norm for Fia-block=  1.975D-03 for orbital    155a    beta 
          max. resid. fock norm         =  1.993D-03 for orbital    155a    beta 

 ITERATION  ENERGY          1e-ENERGY        2e-ENERGY     NORM[dD(SAO)]  TOL
  34  -3211.9917477777    -16701.366588     7300.5625165    0.283D-02 0.286D-13
                            Exc = -227.611435872      Eck =  7528.17395237    
                         Ntotal = 315.00004893      Nspin =0.99999953991    
                             Na = 158.00002423         Nb = 157.00002469    
                            current damping = 2.450
 
          Norm of current diis error: 0.14218E-02
          max. resid. norm for Fia-block=  1.798D-03 for orbital    155a    beta 
          max. resid. fock norm         =  1.813D-03 for orbital    155a    beta 

 ITERATION  ENERGY          1e-ENERGY        2e-ENERGY     NORM[dD(SAO)]  TOL
  35  -3211.9917494933    -16701.369266     7300.5651924    0.328D-02 0.259D-13
                            Exc = -227.611509616      Eck =  7528.17670206    
                         Ntotal = 315.00004893      Nspin =0.99999953932    
                             Na = 158.00002423         Nb = 157.00002469    
                            current damping = 2.500
 
          Norm of current diis error: 0.12944E-02
          max. resid. norm for Fia-block=  1.641D-03 for orbital    155a    beta 
          max. resid. fock norm         =  1.828D-03 for orbital    742a    beta 
          mo-orthogonalization: Cholesky decomposition

 ITERATION  ENERGY          1e-ENERGY        2e-ENERGY     NORM[dD(SAO)]  TOL
  36  -3211.9917508789    -16701.365957     7300.5618829    0.275D-02 0.227D-13
                            Exc = -227.611406326      Eck =  7528.17328921    
                         Ntotal = 315.00004893      Nspin =0.99999953848    
                             Na = 158.00002423         Nb = 157.00002469    
                            current damping = 2.550
 
          Norm of current diis error: 0.11740E-02
          max. resid. norm for Fia-block=  1.502D-03 for orbital    155a    beta 
          max. resid. fock norm         =  3.468D-03 for orbital    763a    beta 

 ITERATION  ENERGY          1e-ENERGY        2e-ENERGY     NORM[dD(SAO)]  TOL
  37  -3211.9917519854    -16701.368045     7300.5639690    0.610D-01 0.201D-13
                            Exc = -227.611464163      Eck =  7528.17543321    
                         Ntotal = 315.00004893      Nspin =0.99999953750    
                             Na = 158.00002423         Nb = 157.00002469    
                            current damping = 2.600
 
          Norm of current diis error: 0.10741E-02
          max. resid. norm for Fia-block=  1.376D-03 for orbital    155a    beta 
          max. resid. fock norm         =  5.791D-03 for orbital    763a    beta 

 ITERATION  ENERGY          1e-ENERGY        2e-ENERGY     NORM[dD(SAO)]  TOL
  38  -3211.9917528953    -16701.365590     7300.5615137    0.558D-02 0.201D-13
                            Exc = -227.611387663      Eck =  7528.17290135    
                         Ntotal = 315.00004893      Nspin =0.99999953677    
                             Na = 158.00002423         Nb = 157.00002469    
                            current damping = 2.650
 
          Norm of current diis error: 0.98024E-03
          max. resid. norm for Fia-block=  1.258D-03 for orbital    155a    beta 
          max. resid. fock norm         =  3.297D-03 for orbital    742a    beta 

 ITERATION  ENERGY          1e-ENERGY        2e-ENERGY     NORM[dD(SAO)]  TOL
  39  -3211.9917536954    -16701.367146     7300.5630690    0.117D-01 0.201D-13
                            Exc = -227.611430907      Eck =  7528.17449988    
                         Ntotal = 315.00004892      Nspin =0.99999953832    
                             Na = 158.00002423         Nb = 157.00002469    
                            current damping = 2.700
 
          Norm of current diis error: 0.90161E-03
          max. resid. norm for Fia-block=  1.145D-03 for orbital    155a    beta 
          max. resid. fock norm         =  1.754D-02 for orbital    763a    beta 

 ITERATION  ENERGY          1e-ENERGY        2e-ENERGY     NORM[dD(SAO)]  TOL
  40  -3211.9917544492    -16701.365242     7300.5611635    0.299D-01 0.202D-13
                            Exc = -227.611371793      Eck =  7528.17253524    
                         Ntotal = 315.00004892      Nspin =0.99999953878    
                             Na = 158.00002423         Nb = 157.00002469    
                            current damping = 2.750
 
          Norm of current diis error: 0.82818E-03
          max. resid. norm for Fia-block=  1.045D-03 for orbital    155a    beta 
          max. resid. fock norm         =  1.433D-02 for orbital    742a    beta 
          mo-orthogonalization: Cholesky decomposition

 ITERATION  ENERGY          1e-ENERGY        2e-ENERGY     NORM[dD(SAO)]  TOL
  41  -3211.9917547302    -16701.366484     7300.5624057    0.214D-01 0.201D-13
                            Exc = -227.611406552      Eck =  7528.17381221    
                         Ntotal = 315.00004893      Nspin =0.99999953714    
                             Na = 158.00002423         Nb = 157.00002470    
                            current damping = 2.800
 
          Norm of current diis error: 0.76570E-03
          max. resid. norm for Fia-block=  9.513D-04 for orbital    155a    beta 
          max. resid. fock norm         =  1.384D-02 for orbital    807a    beta 

 ITERATION  ENERGY          1e-ENERGY        2e-ENERGY     NORM[dD(SAO)]  TOL
  42  -3211.9917552190    -16701.365006     7300.5609268    0.483D-01 0.213D-13
                            Exc = -227.611360901      Eck =  7528.17228768    
                         Ntotal = 315.00004892      Nspin =0.99999953726    
                             Na = 158.00002423         Nb = 157.00002469    
                            current damping = 2.850
 
          Norm of current diis error: 0.70747E-03
          max. resid. norm for Fia-block=  8.690D-04 for orbital    155a    beta 
          max. resid. fock norm         =  8.064D-03 for orbital    763a    alpha

 ITERATION  ENERGY          1e-ENERGY        2e-ENERGY     NORM[dD(SAO)]  TOL
  43  -3211.9917556069    -16701.365944     7300.5618645    0.483D-01 0.159D-12
                            Exc = -227.611387321     Coul =  7615.49185659    
                            exK = -87.3186047654    
                         Ntotal = 315.00004892      Nspin =0.99999953822    
                             Na = 158.00002423         Nb = 157.00002469    
                            current damping = 2.900
 
          Norm of current diis error: 0.65737E-03
          max. resid. norm for Fia-block=  7.902D-04 for orbital    155a    beta 
          max. resid. fock norm         =  4.099D-03 for orbital    763a    alpha

 ITERATION  ENERGY          1e-ENERGY        2e-ENERGY     NORM[dD(SAO)]  TOL
  44  -3211.9917558998    -16701.364832     7300.5607521    0.257D+00 0.101D-12
                            Exc = -227.611352979      Eck =  7528.17210511    
                         Ntotal = 315.00004892      Nspin =0.99999953814    
                             Na = 158.00002423         Nb = 157.00002469    
                            current damping = 2.950
 
          Norm of current diis error: 0.61093E-03
          max. resid. norm for Fia-block=  7.217D-04 for orbital    155a    beta 
          max. resid. fock norm         =  3.968D-03 for orbital    763a    alpha

 ITERATION  ENERGY          1e-ENERGY        2e-ENERGY     NORM[dD(SAO)]  TOL
  45  -3211.9917561402    -16701.365539     7300.5614592    0.174D+00 0.699D-13
                            Exc = -227.611372885      Eck =  7528.17283206    
                         Ntotal = 315.00004892      Nspin =0.99999953814    
                             Na = 158.00002423         Nb = 157.00002469    
                            current damping = 3.000
 
          Norm of current diis error: 0.57068E-03
          max. resid. norm for Fia-block=  6.557D-04 for orbital    155a    beta 
          max. resid. fock norm         =  2.774D-03 for orbital    763a    alpha
          mo-orthogonalization: Cholesky decomposition

 ITERATION  ENERGY          1e-ENERGY        2e-ENERGY     NORM[dD(SAO)]  TOL
  46  -3211.9917563476    -16701.364693     7300.5606131    0.161D+00 0.661D-13
                            Exc = -227.611346844      Eck =  7528.17195995    
                         Ntotal = 315.00004892      Nspin =0.99999953804    
                             Na = 158.00002423         Nb = 157.00002469    
                            current damping = 3.050
 
          Norm of current diis error: 0.53350E-03
          max. resid. norm for Fia-block=  5.990D-04 for orbital    155a    beta 
          max. resid. fock norm         =  6.041D-04 for orbital    155a    beta 

 ITERATION  ENERGY          1e-ENERGY        2e-ENERGY     NORM[dD(SAO)]  TOL
  47  -3211.9917565243    -16701.365217     7300.5611364    0.111D-01 0.643D-13
                            Exc = -227.611361622      Eck =  7528.17249797    
                         Ntotal = 315.00004892      Nspin =0.99999953802    
                             Na = 158.00002423         Nb = 157.00002469    
                            current damping = 3.100
 
          Norm of current diis error: 0.50099E-03
          max. resid. norm for Fia-block=  5.447D-04 for orbital    155a    beta 
          max. resid. fock norm         =  5.496D-04 for orbital    155a    beta 

 ITERATION  ENERGY          1e-ENERGY        2e-ENERGY     NORM[dD(SAO)]  TOL
  48  -3211.9917566688    -16701.364593     7300.5605130    0.947D-02 0.623D-13
                            Exc = -227.611342436      Eck =  7528.17185539    
                         Ntotal = 315.00004892      Nspin =0.99999953795    
                             Na = 158.00002423         Nb = 157.00002469    
                            current damping = 3.150
 
          Norm of current diis error: 0.47109E-03
          max. resid. norm for Fia-block=  4.978D-04 for orbital    155a    beta 
          max. resid. fock norm         =  5.020D-04 for orbital    155a    beta 

 ITERATION  ENERGY          1e-ENERGY        2e-ENERGY     NORM[dD(SAO)]  TOL
  49  -3211.9917567964    -16701.364961     7300.5608806    0.592D-02 0.595D-13
                            Exc = -227.611352782      Eck =  7528.17223337    
                         Ntotal = 315.00004892      Nspin =0.99999953793    
                             Na = 158.00002423         Nb = 157.00002469    
                            current damping = 3.200
 
          Norm of current diis error: 0.44477E-03
          max. resid. norm for Fia-block=  4.528D-04 for orbital    155a    beta 
          max. resid. fock norm         =  4.568D-04 for orbital    155a    beta 

 ITERATION  ENERGY          1e-ENERGY        2e-ENERGY     NORM[dD(SAO)]  TOL
  50  -3211.9917569082    -16701.364513     7300.5604328    0.841D-02 0.541D-13
                            Exc = -227.611338990      Eck =  7528.17177183    
                         Ntotal = 315.00004892      Nspin =0.99999953789    
                             Na = 158.00002423         Nb = 157.00002469    
                            current damping = 3.250
 
          Norm of current diis error: 0.42068E-03
          max. resid. norm for Fia-block=  4.139D-04 for orbital    155a    beta 
          max. resid. fock norm         =  4.174D-04 for orbital    155a    beta 
          mo-orthogonalization: Cholesky decomposition

 ITERATION  ENERGY          1e-ENERGY        2e-ENERGY     NORM[dD(SAO)]  TOL
  51  -3211.9917570049    -16701.364760     7300.5606796    0.521D-02 0.461D-13
                            Exc = -227.611345887      Eck =  7528.17202545    
                         Ntotal = 315.00004892      Nspin =0.99999953782    
                             Na = 158.00002423         Nb = 157.00002469    
                            current damping = 3.300
 
          Norm of current diis error: 0.39932E-03
          max. resid. norm for Fia-block=  3.769D-04 for orbital    155a    beta 
          max. resid. fock norm         =  6.802D-04 for orbital    742a    beta 

 ITERATION  ENERGY          1e-ENERGY        2e-ENERGY     NORM[dD(SAO)]  TOL
  52  -3211.9917570822    -16701.364450     7300.5603695    0.391D-01 0.455D-13
                            Exc = -227.611336303      Eck =  7528.17170584    
                         Ntotal = 315.00004892      Nspin =0.99999953766    
                             Na = 158.00002423         Nb = 157.00002469    
                            current damping = 3.350
 
          Norm of current diis error: 0.37983E-03
          max. resid. norm for Fia-block=  3.448D-04 for orbital    155a    beta 
          max. resid. fock norm         =  3.864D-04 for orbital    781a    beta 

 ITERATION  ENERGY          1e-ENERGY        2e-ENERGY     NORM[dD(SAO)]  TOL
  53  -3211.9917571311    -16701.364601     7300.5605199    0.398D-02 0.532D-13
                            Exc = -227.611340439      Eck =  7528.17186038    
                         Ntotal = 315.00004892      Nspin =0.99999953748    
                             Na = 158.00002423         Nb = 157.00002469    
                            current damping = 3.400
 
          Norm of current diis error: 0.36245E-03
          max. resid. norm for Fia-block=  3.146D-04 for orbital    155a    beta 
          max. resid. fock norm         =  1.072D-03 for orbital    742a    beta 

 ITERATION  ENERGY          1e-ENERGY        2e-ENERGY     NORM[dD(SAO)]  TOL
  54  -3211.9917571765    -16701.364397     7300.5603160    0.573D-02 0.456D-13
                            Exc = -227.611334092      Eck =  7528.17165006    
                         Ntotal = 315.00004892      Nspin =0.99999953744    
                             Na = 158.00002423         Nb = 157.00002469    
                            current damping = 3.450
 
          Norm of current diis error: 0.34663E-03
          max. resid. norm for Fia-block=  2.883D-04 for orbital    155a    beta 
          max. resid. fock norm         =  1.493D-03 for orbital    826a    beta 

 ITERATION  ENERGY          1e-ENERGY        2e-ENERGY     NORM[dD(SAO)]  TOL
  55  -3211.9917572420    -16701.364477     7300.5603957    0.459D-02 0.455D-13
                            Exc = -227.611336205      Eck =  7528.17173192    
                         Ntotal = 315.00004892      Nspin =0.99999953751    
                             Na = 158.00002423         Nb = 157.00002469    
                            current damping = 3.500
 
          Norm of current diis error: 0.33242E-03
          max. resid. norm for Fia-block=  2.640D-04 for orbital    155a    beta 
          max. resid. fock norm         =  7.626D-04 for orbital    777a    beta 
          mo-orthogonalization: Cholesky decomposition

 ITERATION  ENERGY          1e-ENERGY        2e-ENERGY     NORM[dD(SAO)]  TOL
  56  -3211.9917572872    -16701.364349     7300.5602678    0.828D-02 0.454D-13
                            Exc = -227.611332176      Eck =  7528.17159996    
                         Ntotal = 315.00004892      Nspin =0.99999953736    
                             Na = 158.00002423         Nb = 157.00002469    
                            current damping = 3.550
 
          Norm of current diis error: 0.31949E-03
          max. resid. norm for Fia-block=  2.429D-04 for orbital    155a    beta 
          max. resid. fock norm         =  6.465D-04 for orbital    774a    beta 

 ITERATION  ENERGY          1e-ENERGY        2e-ENERGY     NORM[dD(SAO)]  TOL
  57  -3211.9917573258    -16701.364381     7300.5603004    0.138D-01 0.455D-13
                            Exc = -227.611332940      Eck =  7528.17163330    
                         Ntotal = 315.00004892      Nspin =0.99999953731    
                             Na = 158.00002423         Nb = 157.00002469    
                            current damping = 3.600
 
          Norm of current diis error: 0.30779E-03
          max. resid. norm for Fia-block=  2.237D-04 for orbital    155a    beta 
          max. resid. fock norm         =  5.459D-04 for orbital    682a    beta 

 ITERATION  ENERGY          1e-ENERGY        2e-ENERGY     NORM[dD(SAO)]  TOL
  58  -3211.9917573650    -16701.364304     7300.5602227    0.514D-02 0.455D-13
                            Exc = -227.611330452      Eck =  7528.17155320    
                         Ntotal = 315.00004892      Nspin =0.99999953728    
                             Na = 158.00002423         Nb = 157.00002469    
                            current damping = 3.650
 
          Norm of current diis error: 0.29711E-03
          max. resid. norm for Fia-block=  2.072D-04 for orbital    155a    beta 
          max. resid. fock norm         =  3.953D-04 for orbital    809a    alpha

 ENERGY CONVERGED !

          Overall gridpoints after grid construction =       1093736

 ITERATION  ENERGY          1e-ENERGY        2e-ENERGY     NORM[dD(SAO)]  TOL
  59  -3210.8515001496    -16701.364309     7301.7004852    0.675D-02 0.455D-13
                            Exc = -226.471073195      Eck =  7528.17155842    
                            VV10=  1.14025724678    
                         Ntotal = 315.00004892      Nspin =0.99999953736    
                             Na = 158.00002423         Nb = 157.00002469    
                            current damping = 3.700
 
          Norm of current diis error: 0.28735E-03
          max. resid. norm for Fia-block=  1.182D-04 for orbital    155a    beta 
          max. resid. fock norm         =  2.170D-04 for orbital    809a    alpha

 End of SCF iterations

   convergence criteria satisfied after    59 iterations


   *************************************************************************
   y                                                                        
   *************************************************************************


                  ------------------------------------------ 
                 |  total energy      =  -3210.85150014963  |
                  ------------------------------------------ 
                 :  kinetic energy    =   3202.88147074380  :
                 :  potential energy  =  -6414.87322814020  :
                 :  VV10 correlation  =      1.14025724678  :
                 :  virial theorem    =      1.99716366437  :
                 :  wavefunction norm =      1.00000000000  :
                  .......................................... 


 <geterg> : there is no data group $energy 


 <skperg> : $end is missing 


 orbitals $uhfmo_beta  will be written to file beta

 orbitals $uhfmo_alpha  will be written to file alpha
 
 alpha: 

    irrep                154a        155a        156a        157a        158a   
 eigenvalues H         -0.43200    -0.43040    -0.42398    -0.39834    -0.37901
            eV         -11.7555    -11.7118    -11.5371    -10.8394    -10.3136
 occupation              1.0000      1.0000      1.0000      1.0000      1.0000

    irrep                159a        160a        161a        162a        163a   
 eigenvalues H         -0.11547    -0.09973    -0.08086    -0.06896    -0.06342
            eV          -3.1421     -2.7139     -2.2003     -1.8764     -1.7258
 
 beta:  

    irrep                153a        154a        155a        156a        157a   
 eigenvalues H         -0.42475    -0.42143    -0.41428    -0.40506    -0.39593
            eV         -11.5580    -11.4678    -11.2731    -11.0222    -10.7738
 occupation              1.0000      1.0000      1.0000      1.0000      1.0000

    irrep                158a        159a        160a        161a        162a   
 eigenvalues H         -0.11743    -0.09909    -0.08123    -0.06876    -0.06339
            eV          -3.1954     -2.6965     -2.2104     -1.8710     -1.7250
 

                                             _ _ _ 
  IRREP     alpha occ.     beta occ.      tr(D*D-D)


 a        158.00000000   157.00000000    -0.25625997

   -------------------------------------------------

   sum    158.00000000   157.00000000    -0.25625997

 <S*S>     0.76251993

 
 
 
 ==============================================================================
                           electrostatic moments
 ==============================================================================

 reference point for electrostatic moments:    0.00000   0.00000   0.00000

 
              nuc           elec       ->  total
 ------------------------------------------------------------------------------
                          charge      
 ------------------------------------------------------------------------------
         316.000000    -315.000000       1.000000
 a-b                                     1.000000
 
 ------------------------------------------------------------------------------
                       dipole moment  
 ------------------------------------------------------------------------------
   x    -803.055756     798.474023      -4.581733
   y   -1754.027563    1746.923280      -7.104282
   z    1177.625149   -1175.112865       2.512284
 
   | dipole moment | =     8.8190 a.u. =    22.4156 debye 
 
 ------------------------------------------------------------------------------
                     quadrupole moment
 ------------------------------------------------------------------------------
  xx    9979.432432  -10070.147197     -90.714766
  yy   13466.184095  -13583.742751    -117.558657
  zz    9889.270264  -10039.042317    -149.772052
  xy    4104.680725   -4086.763964      17.916761
  xz   -4833.760127    4809.965035     -23.795092
  yz   -7109.461468    7082.340959     -27.120509
 
     1/3  trace=    -119.348491
     anisotropy=      86.551987
 
 ==============================================================================
 
HOMO-LUMO Separation
 HOMO         :   -0.37901311 H =    -10.31348 eV
 LUMO         :   -0.11742653 H =     -3.19534 eV
 HOMO-LUMO gap:    0.26158658 H =     +7.11814 eV
 
 ==============================================================================


    ------------------------------------------------------------------------
         total  cpu-time :   6 days 17 hours 51 minutes and 57 seconds
         total wall-time : 20 hours 28 minutes and 22 seconds
    ------------------------------------------------------------------------

   ****  ridft : all done  ****


    2024-11-16 11:33:35.204 

 ridft ended normally
