# Supplementary material for: Electronic Effects Drive Selectivity in CO2 Reduction Catalysis by Heptacoordinated Cobalt Complexes
Source: Inorg Chem. 2026 May 21;65(22):12678–92. doi: 10.1021/acs.inorgchem.6c01633 (PMC13250995; doi:10.1021/acs.inorgchem.6c01633)
Supplement: Supplementary file 2 [file ic6c01633_si_002.zip › backup_paper_acscat_Co/Co0MeOLCOOH/doublet/py_det_forward/vacuo/EN/SP_BP86.out]

  ========================================================================
                license information 
 Customer : 200000000357083
 ID       : LKO2626211

 License file is VALID, continuing with full version
  ========================================================================

   OpenMP run-time library returned nthreads =  8

 ridft (centipede45) : TURBOMOLE rev. V7-7 compiled 26 Oct 2022 at 08:57:28
 Copyright (C) 2022 TURBOMOLE GmbH, Karlsruhe


    2024-11-15 14:31:27.907 


                                  r i d f t

                        DFT program with RI approximation 
                                for coulomb part 


                                                 
                                 References:     
                                                 
          TURBOMOLE:                             
              R. Ahlrichs, M. Baer, M. Haeser, H. Horn, and
              C. Koelmel
              Electronic structure calculations on workstation
              computers: the program system TURBOMOLE
              Chem. Phys. Lett. 162: 165 (1989)
          Density Functional:                              
              O. Treutler and R. Ahlrichs                      
              Efficient Molecular Numerical Integration Schemes
              J. Chem. Phys. 102: 346 (1995)                   
          Parallel Version:                                
              Performance of parallel TURBOMOLE for Density    
              Functional Calculations                          
              M. v. Arnim and R. Ahlrichs                      
              J. Comp. Chem. 19: 1746 (1998)                   
          RI-J Method:                                     
              Auxiliary Basis Sets to approximate Coulomb      
              Potentials                                       
              Chem. Phys. Lett. 240: 283 (1995)                
              K. Eichkorn, O. Treutler, H. Oehm, M. Haeser     
              and R. Ahlrichs                                  
              Chem. Phys. Lett. 242: 652 (1995)                
                                                           
              Auxiliary Basis Sets for Main Row Atoms and their
              Use to approximate Coulomb Potentials            
              K. Eichkorn, F. Weigend, O. Treutler and         
              R. Ahlrichs                                      
              Theo. Chem. Acc. 97: 119 (1997)                   
                                                           
              Accurate Coulomb-fitting basis sets for H to Rn 
              F. Weigend                                        
              Phys. Chem. Chem. Phys. 8: 1057 (2006)            
                                                           
          Multipole accelerated RI-J (MARI-J):             
              Fast evaluation of the Coulomb potential for     
              electron densities using multipole accelerated   
              resolution of identity approximation             
              M. Sierka, A. Hogekamp and R. Ahlrichs           
              J. Chem. Phys. 118: 9136 (2003)                  
          RI-JK Method:                                     
              A fully direct RI-HF algorithm: Implementation,
              optimised auxiliary basis sets, demonstration of
              accuracy and efficiency                         
              F. Weigend                                      
              Phys. Chem. Chem. Phys. 4: 4285 (2002)           
          Two-component HF and DFT with spin-orbit coupling:  
              Self-consistent treatment of spin-orbit         
              interactions with efficient Hartree-Fock and    
              density functional methods                      
              M. K. Armbruster, F. Weigend, C. van Wüllen and 
              W. Klopper                                      
              Phys. Chem. Chem. Phys. 10: 1748 (2008)         
          Two-component difference density and DIIS algorithm 
              Efficient two-component self-consistent field   
              procedures and gradients: implementation in     
              TURBOMOLE and application to Au20-              
              A. Baldes, F. Weigend                           
              Mol. Phys. 111: 2617 (2013)                     
          Relativistic all-electron 2c calculations           
              An efficient implementation of two-component    
              relativistic exact-decoupling methods for large 
              molecules                                       
              D. Peng, N. Middendorf, F. Weigend, M. Reiher   
              J. Chem. Phys. 138: 184105 (2013)               
          Finite nucleus model and SNSO approximation         
              Efficient implementation of one- and two-       
              component analytical energy gradients in exact  
              two-component theory                            
              Y. J. Franzke, N. Middendorf, F. Weigend        
              J. Chem. Phys. 148: 104110 (2018)               
          Grids for all-electron relativistic methods         
              Error-consistent segmented contracted all-      
              electron relativistic basis sets of double-     
              and triple-zeta quality for NMR shielding       
              constants                                       
              Y. J. Franzke, R. Tress, T. M. Pazdera,         
              F. Weigend                                      
              Phys. Chem. Chem. Phys. 21: 166658 (2019)       
          Seminumerical exchange algorithms                   
              Seminumerical calculation of the Hartree-Fock   
              exchange matirx: Application to two-component   
              procedures and efficient evaluation of local    
              hybrid functionsl                               
               P. Plessow, F. Weigend,                        
              J. Comput. Chem. 33: 810 (2012)                 
          Improved seminumerical algorithms                   
              C. Holzer,                                      
              J. Chem. Phys. 153 (2020), 184115               
                                         


          OpenMP Shared-Memory Parallelization:  8 CPUs.

            By: Christof Holzer and Yannick J. Franzke


              +--------------------------------------------------+
              |      general information about current run       |
              +--------------------------------------------------+

 
 B-P86 functional
 exchange:    LDA + Becke (B88)
 correlation: LDA (VWN) + Perdew (P86)
 A DFT calculation using the RI-J approximation will be carried out.
 Allocatable memory for RI due to $ricore (MB):                   500

   *************************************************************************
   y                                                                        
   *************************************************************************


              +--------------------------------------------------+
              | Atomic coordinate, charge and isotop information |
              +--------------------------------------------------+

                    atomic coordinates            atom    charge  isotop
         -2.20693858   -3.95603525    2.94119771    co    27.000     0
         -2.43750746   -3.47392360    9.68702241    n      7.000     0
         -4.53081983   -2.05211936    9.65796560    c      6.000     0
         -4.26480384   -0.07195680    9.13519347    h      1.000     0
         -6.92514591   -2.98436850   10.25733797    c      6.000     0
         -8.56701424   -1.74207011   10.22062910    h      1.000     0
         -7.14060512   -5.52512852   10.93003304    c      6.000     0
         -8.96962247   -6.32637693   11.44199859    h      1.000     0
         -4.97414958   -7.02423144   10.95187298    c      6.000     0
         -5.07541943   -9.01798396   11.46189570    h      1.000     0
         -2.65196209   -5.93489919   10.30079676    c      6.000     0
          1.00934335   -5.53504108    2.21165987    n      7.000     0
          2.82780809   -5.89016710    3.96239701    c      6.000     0
          5.21646651   -6.77771893    3.32310701    c      6.000     0
          6.60643775   -7.05102038    4.81080241    h      1.000     0
          5.74328946   -7.33121537    0.77915109    c      6.000     0
          7.97755197   -8.16339160   -0.10278844    o      8.000     0
          3.80680641   -7.04436401   -1.01156416    c      6.000     0
          4.19043877   -7.52445082   -2.97333609    h      1.000     0
          1.46502038   -6.14330423   -0.24689725    c      6.000     0
         -2.81729139   -4.90038733   -0.72519431    n      7.000     0
         -4.93378389   -4.53002066   -2.07506801    c      6.000     0
         -6.56056805   -3.80628371   -1.03814505    h      1.000     0
         -5.07378369   -5.01602345   -4.65446971    c      6.000     0
         -6.83463843   -4.68235829   -5.66647871    h      1.000     0
         -2.92672222   -5.91891305   -5.89545324    c      6.000     0
         -2.96426843   -6.30839203   -7.91661340    h      1.000     0
         -0.72823506   -6.31049208   -4.50569630    c      6.000     0
          0.97293475   -7.01116379   -5.42647008    h      1.000     0
         -0.72232192   -5.78978674   -1.91750623    c      6.000     0
         -5.36773777   -2.28741540    3.53243745    n      7.000     0
         -5.86636827    0.20756355    3.26545355    c      6.000     0
         -4.23720779    1.43107656    3.01618393    h      1.000     0
         -8.30002485    1.18436109    3.34584873    c      6.000     0
         -8.57801018    3.21182539    3.12984151    h      1.000     0
        -10.33728529   -0.45537411    3.70307122    c      6.000     0
        -12.27038385    0.25023319    3.75436897    h      1.000     0
         -9.84039730   -3.01548643    4.02263336    c      6.000     0
        -11.38514221   -4.33217616    4.35078694    h      1.000     0
         -7.34989909   -3.89302989    3.96254573    c      6.000     0
         -4.06430635   -6.89480844    4.54762101    n      7.000     0
         -3.21882758   -9.14646644    5.45151518    c      6.000     0
         -4.87196245  -11.09854238    6.03467616    c      6.000     0
         -4.15043364  -12.88568472    6.75893468    h      1.000     0
         -7.48613304  -10.77873080    5.75410531    c      6.000     0
         -8.95325120  -12.78327215    6.30543612    o      8.000     0
         -8.36679851   -8.39737674    5.02839662    c      6.000     0
        -10.37590752   -7.99457235    4.92248447    h      1.000     0
         -6.60730815   -6.50633385    4.49056677    c      6.000     0
          0.86222893   -7.78615805    7.66060824    n      7.000     0
         -0.23147539   -7.47440653   10.18477287    c      6.000     0
          1.20345961   -6.54013973   11.36770892    h      1.000     0
         -0.56769225   -9.37030488   10.97266829    h      1.000     0
          1.98527635   -5.46233557    6.62391733    c      6.000     0
          0.66168496   -3.84268192    6.66273458    h      1.000     0
          3.59082394   -4.94073355    7.84334286    h      1.000     0
         -0.42142178   -9.55682992    5.99935000    c      6.000     0
          0.62416482   -9.68986701    4.21432302    h      1.000     0
         -0.28199778  -11.43594580    6.88494653    h      1.000     0
         10.02358660   -8.45755469    1.66341838    c      6.000     0
        -11.64348818  -12.50426485    6.06901986    c      6.000     0
         11.63416786   -9.09644444    0.53757889    h      1.000     0
          9.56017435   -9.88636017    3.10003108    h      1.000     0
         10.47702298   -6.64475950    2.57418530    h      1.000     0
        -12.43626476  -14.34914929    6.55699098    h      1.000     0
        -12.16751982  -12.00832645    4.11907742    h      1.000     0
        -12.35833605  -11.06554568    7.38951172    h      1.000     0
         -0.46707095   -0.90332688    2.32208016    c      6.000     0
          0.19322355   -0.35097222   -0.12854786    o      8.000     0
          0.13968874    0.50130050    4.05111569    o      8.000     0
          1.19111422    1.21714595   -0.05743841    h      1.000     0
 
       center of nuclear mass  :   -2.52643084   -5.50443313    3.69744683
       center of nuclear charge:   -2.54131568   -5.55072013    3.72666186

              +--------------------------------------------------+
              |               basis set information              |
              +--------------------------------------------------+

              we will work with the 1s 3p 5d 7f 9g ... basis set
              ...i.e. with spherical basis functions...

   type   atoms  prim   cont   basis
   ---------------------------------------------------------------------------
    co       1     95     48   def2-TZVPD   [6s5p4d1f|17s12p7d1f]
    n        6     52     37   def2-TZVPD   [6s3p3d1f|12s6p3d1f]
    c       31     52     37   def2-TZVPD   [6s3p3d1f|12s6p3d1f]
    h       29     11      9   def2-TZVPD   [3s2p|5s2p]
    o        4     55     40   def2-TZVPD   [6s4p3d1f|12s7p3d1f]
   ---------------------------------------------------------------------------
   total:   71   2558   1838
   ---------------------------------------------------------------------------

   total number of primitive shells          :  111
   total number of contracted shells         :  698
   total number of cartesian basis functions : 2091
   total number of SCF-basis functions       : 1838


 integral neglect threshold       :  0.16E-12
 integral storage threshold THIZE :  0.10E-04
 integral storage threshold THIME :         5

 RI-J AUXILIARY BASIS SET information:

              we will work with the 1s 3p 5d 7f 9g ... basis set
              ...i.e. with spherical basis functions...

   type   atoms  prim   cont   basis
   ---------------------------------------------------------------------------
    co       1    107     89   def2-TZVPD   [8s5p5d2f3g|19s5p5d3f3g]
    n        6     70     49   def2-TZVPD   [6s4p3d1f1g|12s5p4d2f1g]
    c       31     70     49   def2-TZVPD   [6s4p3d1f1g|12s5p4d2f1g]
    h       29     16     11   def2-TZVPD   [3s1p1d|5s2p1d]
    o        4     70     49   def2-TZVPD   [6s4p3d1f1g|12s5p4d2f1g]
   ---------------------------------------------------------------------------
   total:   71   3441   2417
   ---------------------------------------------------------------------------

   total number of primitive shells          :  115
   total number of contracted shells         :  783
   total number of cartesian basis functions : 2967
   total number of SCF-basis functions       : 2417


 symmetry group of the molecule :   c1 

 the group has the following generators :
   c1(z)

    1 symmetry operations found

 there are 1 real representations :   a   

 maximum number of shells which are related by symmetry :  1

  
           ------------------
           density functional
           ------------------
 B-P86 functional
 exchange:    LDA + Becke (B88)
 correlation: LDA (VWN) + Perdew (P86)
 iterations will be done with small grid
  
 spherical integration : Lebedev's spherical grid
 spherical gridsize    :                     3
    i.e. gridpoints    :                   302
  maximum batchsize    :                   100
 value for diffuse not defined
 radial integration    : Chebyshev 2nd kind (scaling 3)
 radial gridsize       :                     3
 integration cells     :                    71
 partition function    : becke
 partition sharpness   :                     3
  

 biggest AO integral is expected to be    16.578513373

          ------------------------
          nuclear repulsion energy  :   6188.81232363    
          ------------------------

  _________________________________
 |                                 |
 |         DFTD3 V3.1 Rev 0        |
 | S.Grimme, University Bonn       |
 |            June  2014           |
 |   see standalone version        |
 |       dftd3 -h for options      |
 |_________________________________|
 
 Please cite DFT-D3 work done with this code as:
 S. Grimme, J. Antony, S. Ehrlich and H. Krieg,
 J. Chem. Phys, 132 (2010), 154104.
 If used with BJ-damping cite also
 S. Grimme, S. Ehrlich and L. Goerigk,
 J. Comput. Chem. 32 (2011), 1456-1465
 For DFT-D2 the reference is
 S. Grimme, J. Comput. Chem., 27 (2006), 1787-1799
 
C6 coefficients used:
                     2  C6 for element                      1
Z=  1 CN= 0.912     C6(AA)=    3.03
Z=  1 CN= 0.000     C6(AA)=    7.59
                     5  C6 for element                      6
Z=  6 CN= 0.000     C6(AA)=   49.11
Z=  6 CN= 0.987     C6(AA)=   43.25
Z=  6 CN= 1.998     C6(AA)=   29.36
Z=  6 CN= 2.999     C6(AA)=   25.78
Z=  6 CN= 3.984     C6(AA)=   18.21
                     4  C6 for element                      7
Z=  7 CN= 0.000     C6(AA)=   25.27
Z=  7 CN= 0.994     C6(AA)=   22.12
Z=  7 CN= 2.014     C6(AA)=   19.68
Z=  7 CN= 2.990     C6(AA)=   15.58
                     3  C6 for element                      8
Z=  8 CN= 0.000     C6(AA)=   15.51
Z=  8 CN= 0.993     C6(AA)=   12.82
Z=  8 CN= 1.989     C6(AA)=   10.37
                     4  C6 for element                     27
Z= 27 CN= 0.000     C6(AA)=  532.78
Z= 27 CN= 1.715     C6(AA)=  186.55
Z= 27 CN= 2.926     C6(AA)=  148.07
Z= 27 CN= 7.779     C6(AA)=  118.29

#           XYZ [au]              R0(AA) [Ang.]  CN          C6(AA)     C8(AA)   C10(AA) [au]
  1  -2.20694  -3.95604   2.94120   co  0.979  5.119       148.1     13018.5   1402211.0
  2  -2.43751  -3.47392   9.68702   n   0.490  2.155        19.4       428.4     11576.2
  3  -4.53082  -2.05212   9.65797   c   0.561  3.190        25.1       725.4     25699.3
  4  -4.26480  -0.07196   9.13519   h   0.363  1.002         3.1        37.3       553.0
  5  -6.92515  -2.98437  10.25734   c   0.561  3.127        25.4       733.3     25978.6
  6  -8.56701  -1.74207  10.22063   h   0.363  1.002         3.1        37.3       553.1
  7  -7.14061  -5.52513  10.93003   c   0.561  3.142        25.3       731.7     25923.5
  8  -8.96962  -6.32638  11.44200   h   0.363  1.002         3.1        37.3       553.1
  9  -4.97415  -7.02423  10.95187   c   0.561  3.159        25.2       729.6     25850.6
 10  -5.07542  -9.01798  11.46190   h   0.363  1.003         3.1        37.3       553.0
 11  -2.65196  -5.93490  10.30080   c   0.561  3.227        24.9       719.2     25480.9
 12   1.00934  -5.53504   2.21166   n   0.490  3.198        15.6       344.1      9299.5
 13   2.82781  -5.89017   3.96240   c   0.561  3.269        24.6       710.2     25162.0
 14   5.21647  -6.77772   3.32311   c   0.561  3.177        25.1       727.3     25768.7
 15   6.60644  -7.05102   4.81080   h   0.363  1.004         3.1        37.3       552.9
 16   5.74329  -7.33122   0.77915   c   0.561  3.207        25.0       722.6     25602.3
 17   7.97755  -8.16339  -0.10279   o   0.469  2.045        10.4       209.8      5187.3
 18   3.80681  -7.04436  -1.01156   c   0.561  3.185        25.1       726.1     25726.3
 19   4.19044  -7.52445  -2.97334   h   0.363  1.004         3.1        37.3       552.9
 20   1.46502  -6.14330  -0.24690   c   0.561  3.313        24.2       698.5     24748.4
 21  -2.81729  -4.90039  -0.72519   n   0.490  3.065        15.6       344.8      9317.3
 22  -4.93378  -4.53002  -2.07507   c   0.561  3.201        25.0       723.6     25637.9
 23  -6.56057  -3.80628  -1.03815   h   0.363  1.005         3.1        37.3       552.8
 24  -5.07378  -5.01602  -4.65447   c   0.561  3.126        25.4       733.4     25984.4
 25  -6.83464  -4.68236  -5.66648   h   0.363  1.002         3.1        37.3       553.1
 26  -2.92672  -5.91891  -5.89545   c   0.561  3.137        25.3       732.2     25942.5
 27  -2.96427  -6.30839  -7.91661   h   0.363  1.002         3.1        37.3       553.1
 28  -0.72824  -6.31049  -4.50570   c   0.561  3.159        25.2       729.7     25853.1
 29   0.97293  -7.01116  -5.42647   h   0.363  1.003         3.1        37.3       553.0
 30  -0.72232  -5.78979  -1.91751   c   0.561  3.313        24.2       698.5     24747.6
 31  -5.36774  -2.28742   3.53244   n   0.490  3.137        15.6       344.3      9305.5
 32  -5.86637   0.20756   3.26545   c   0.561  3.211        25.0       722.0     25578.6
 33  -4.23721   1.43108   3.01618   h   0.363  1.006         3.1        37.3       552.7
 34  -8.30002   1.18436   3.34585   c   0.561  3.127        25.4       733.3     25980.9
 35  -8.57801   3.21183   3.12984   h   0.363  1.002         3.1        37.3       553.0
 36 -10.33729  -0.45537   3.70307   c   0.561  3.134        25.3       732.6     25953.7
 37 -12.27038   0.25023   3.75437   h   0.363  1.002         3.1        37.3       553.1
 38  -9.84040  -3.01549   4.02263   c   0.561  3.163        25.2       729.1     25832.9
 39 -11.38514  -4.33218   4.35079   h   0.363  1.004         3.1        37.3       552.9
 40  -7.34990  -3.89303   3.96255   c   0.561  3.336        23.9       691.5     24498.1
 41  -4.06431  -6.89481   4.54762   n   0.490  3.084        15.6       344.6      9313.5
 42  -3.21883  -9.14647   5.45152   c   0.561  3.227        24.9       719.3     25482.5
 43  -4.87196 -11.09854   6.03468   c   0.561  3.198        25.0       724.2     25657.7
 44  -4.15043 -12.88568   6.75893   h   0.363  1.003         3.1        37.3       552.9
 45  -7.48613 -10.77873   5.75411   c   0.561  3.207        25.0       722.7     25606.1
 46  -8.95325 -12.78327   6.30544   o   0.469  2.045        10.4       209.8      5187.3
 47  -8.36680  -8.39738   5.02840   c   0.561  3.187        25.1       725.8     25714.2
 48 -10.37591  -7.99457   4.92248   h   0.363  1.005         3.1        37.3       552.8
 49  -6.60731  -6.50633   4.49057   c   0.561  3.329        24.0       693.8     24581.6
 50   0.86223  -7.78616   7.66061   n   0.490  3.108        15.6       344.5      9309.5
 51  -0.23148  -7.47441  10.18477   c   0.561  4.142        18.2       527.7     18696.0
 52   1.20346  -6.54014  11.36771   h   0.363  1.002         3.1        37.3       553.0
 53  -0.56769  -9.37030  10.97267   h   0.363  1.002         3.1        37.3       553.1
 54   1.98528  -5.46234   6.62392   c   0.561  4.169        18.2       527.5     18688.5
 55   0.66168  -3.84268   6.66273   h   0.363  1.012         3.1        37.3       552.2
 56   3.59082  -4.94073   7.84334   h   0.363  1.002         3.1        37.3       553.1
 57  -0.42142  -9.55683   5.99935   c   0.561  4.144        18.2       527.7     18695.6
 58   0.62416  -9.68987   4.21432   h   0.363  1.006         3.1        37.3       552.7
 59  -0.28200 -11.43595   6.88495   h   0.363  1.004         3.1        37.3       552.9
 60  10.02359  -8.45755   1.66342   c   0.561  4.044        18.3       529.0     18742.4
 61 -11.64349 -12.50426   6.06902   c   0.561  4.045        18.3       529.0     18742.0
 62  11.63417  -9.09644   0.53758   h   0.363  0.996         3.1        37.4       553.6
 63   9.56017  -9.88636   3.10003   h   0.363  0.995         3.1        37.4       553.7
 64  10.47702  -6.64476   2.57419   h   0.363  0.995         3.1        37.4       553.7
 65 -12.43626 -14.34915   6.55699   h   0.363  0.996         3.1        37.4       553.6
 66 -12.16752 -12.00833   4.11908   h   0.363  0.995         3.1        37.4       553.7
 67 -12.35834 -11.06555   7.38951   h   0.363  0.995         3.1        37.4       553.7
 68  -0.46707  -0.90333   2.32208   c   0.561  3.041        25.6       740.1     26222.7
 69   0.19322  -0.35097  -0.12855   o   0.469  2.037        10.4       209.9      5188.2
 70   0.13969   0.50130   4.05112   o   0.469  1.059        12.8       257.6      6367.3
 71   1.19111   1.21715  -0.05744   h   0.363  1.010         3.1        37.3       552.5

molecular C6(AA) [au] =     62973.54

           DFT-D V3(BJ)
 DF b-p                                               
 parameters
 s6       :    1.0000
 s8       :    3.2822
 a1       :    0.3946
 a2       :    4.8516
 k1-k3    :   16.0000    1.3333   -4.0000
 
 Edisp /kcal,au:  -130.5997 -0.20812378

 E6    /kcal :   -48.7973
 E8    /kcal :   -81.8023
 % E8        : 62.64
 nuclear repulsion energy                  =    6188.812323629
  DFT-D3 Energy contribution               =      -0.208123777
 nuclear repulsion + dispersion correction =    6188.604199852


         -----------------
         -S,T+V- integrals
         -----------------

 1e-integrals will be neglected if expon. factor < 0.159826E-13
 
 Difference densities algorithm switched on.
 The maximal number of linear combinations of
 difference densities is  20.

 DIIS switched on: error vector is FDS-SDF
 Max. Iterations for DIIS is     :   4
 DIIS matrix (see manual) 
    Scaling factor of diagonals  :  1.200
    threshold for scaling factor :  0.000

 scf convergence criterion : increment of total energy < .1000000D-07
                  and increment of one-electron energy < .1000000D-04

 MOs are in ASCII format !


    mo occupation :
   irrep   mo's   occupied
    a     1838      158
 
 number of basis functions   :  1838
 number of occupied orbitals :   158
 

 reading orbital data $uhfmo_alpha  from file alpha
 orbital characterization : expanded

 reading orbital data $uhfmo_beta  from file beta
 orbital characterization : expanded
 virtual MOs provided and orthogonalized by Cholesky decomposition
 virtual MOs provided and orthogonalized by Cholesky decomposition

 UHF mode switched on !

 closed shell shift switched on 
 all occupied orbitals are shifted by    0.05000

  
           ------------------------
               RI-J - INFORMATION
           ------------------------
 Contributions to RI integral batches: 
  neglected integral batches:                 74220
  direct contribution:                       160890
  memory contribution:                  8841
 Memory core needed for (P|Q) and Cholesky     45 MByte
 Memory core minimum needed except of (P|Q)     3 MByte
 Total minimum memory core needed (sum)        48 MByte
  
 ****************************************
 Memory allocated for RI-J   394 MByte
 ****************************************
                                            

 DSCF restart information will be dumped onto file alpha


 Starting SCF iterations

          Overall gridpoints after grid construction =         95846

 ITERATION  ENERGY          1e-ENERGY        2e-ENERGY     NORM[dD(SAO)]  TOL
   1  -3202.4197009776    -16707.885684     7316.8617837    0.000D+00 0.159D-12
                            Exc = -312.699870024     Coul =  7629.56165368    
                         Ntotal = 315.00405716      Nspin = 1.0000401874    
                             Na = 158.00204867         Nb = 157.00200849    
                            current damping = 1.000
 
          max. resid. norm for Fia-block=  5.692D-01 for orbital     94a    beta 
          max. resid. fock norm         =  7.493D+00 for orbital   1155a    beta 

 ITERATION  ENERGY          1e-ENERGY        2e-ENERGY     NORM[dD(SAO)]  TOL
   2  -3209.4070171134    -16651.705909     7253.6946919    0.738D+02 0.153D-12
                            Exc = -311.275805420     Coul =  7564.97049736    
                         Ntotal = 315.00470320      Nspin = 1.0000094892    
                             Na = 158.00235635         Nb = 157.00234686    
                            current damping = 0.950
 
          Norm of current diis error:  6.3158    
          max. resid. norm for Fia-block=  6.872D-01 for orbital    158a    alpha
          max. resid. fock norm         =  1.160D+00 for orbital   1745a    alpha

 ITERATION  ENERGY          1e-ENERGY        2e-ENERGY     NORM[dD(SAO)]  TOL
   3  -3210.5228282567    -16726.978576     7327.8515483    0.427D+02 0.120D-12
                            Exc = -315.028704701     Coul =  7642.88025300    
                         Ntotal = 315.00480191      Nspin =0.99998079901    
                             Na = 158.00239136         Nb = 157.00241056    
                            current damping = 0.900
 
          Norm of current diis error:  4.4102    
          max. resid. norm for Fia-block=  2.367D-01 for orbital    154a    beta 
          max. resid. fock norm         =  3.079D-01 for orbital    159a    beta 

 ITERATION  ENERGY          1e-ENERGY        2e-ENERGY     NORM[dD(SAO)]  TOL
   4  -3211.7745994662    -16690.687611     7290.3088113    0.248D+02 0.895D-13
                            Exc = -314.051725336     Coul =  7604.36053660    
                         Ntotal = 315.00453417      Nspin = 1.0000032414    
                             Na = 158.00226871         Nb = 157.00226547    
                            current damping = 0.950
 
          Norm of current diis error:  2.0459    
          max. resid. norm for Fia-block=  9.912D-02 for orbital    154a    alpha
          max. resid. fock norm         =  1.748D-01 for orbital   1821a    alpha

 ITERATION  ENERGY          1e-ENERGY        2e-ENERGY     NORM[dD(SAO)]  TOL
   5  -3211.9856393040    -16703.969307     7303.3794682    0.232D+02 0.771D-13
                            Exc = -314.491713384     Coul =  7617.87118162    
                         Ntotal = 315.00453794      Nspin = 1.0000065734    
                             Na = 158.00227226         Nb = 157.00226568    
                            current damping = 1.000
 
          Norm of current diis error:  1.0872    
          max. resid. norm for Fia-block=  4.656D-02 for orbital    154a    beta 
          max. resid. fock norm         =  5.326D-02 for orbital    154a    beta 
          mo-orthogonalization: Cholesky decomposition

 ITERATION  ENERGY          1e-ENERGY        2e-ENERGY     NORM[dD(SAO)]  TOL
   6  -3212.0690901986    -16699.828158     7299.1548684    0.634D+01 0.673D-13
                            Exc = -314.475323338     Coul =  7613.63019172    
                         Ntotal = 315.00448711      Nspin = 1.0000079574    
                             Na = 158.00224754         Nb = 157.00223958    
                            current damping = 1.050
 
          Norm of current diis error: 0.54676    
          max. resid. norm for Fia-block=  2.231D-02 for orbital    155a    alpha
          max. resid. fock norm         =  3.676D-02 for orbital   1656a    alpha

 ITERATION  ENERGY          1e-ENERGY        2e-ENERGY     NORM[dD(SAO)]  TOL
   7  -3212.0849049137    -16705.728517     7305.0394125    0.265D+01 0.624D-13
                            Exc = -314.710389351     Coul =  7619.74980181    
                         Ntotal = 315.00440296      Nspin = 1.0000097333    
                             Na = 158.00220635         Nb = 157.00219661    
                            current damping = 1.100
 
          Norm of current diis error: 0.36722    
          max. resid. norm for Fia-block=  1.819D-02 for orbital    158a    alpha
          max. resid. fock norm         =  2.721D-02 for orbital    160a    beta 

 ITERATION  ENERGY          1e-ENERGY        2e-ENERGY     NORM[dD(SAO)]  TOL
   8  -3212.0880214742    -16698.873356     7298.1811347    0.215D+01 0.593D-13
                            Exc = -314.546115058     Coul =  7612.72724979    
                         Ntotal = 315.00437367      Nspin = 1.0000141435    
                             Na = 158.00219391         Nb = 157.00217976    
                            current damping = 1.150
 
          Norm of current diis error: 0.39938    
          max. resid. norm for Fia-block=  2.139D-02 for orbital    155a    beta 
          max. resid. fock norm         =  2.828D-02 for orbital    155a    alpha

 ITERATION  ENERGY          1e-ENERGY        2e-ENERGY     NORM[dD(SAO)]  TOL
   9  -3212.0952609030    -16703.422199     7302.7227383    0.144D+01 0.569D-13
                            Exc = -314.686202555     Coul =  7617.40894083    
                         Ntotal = 315.00439571      Nspin = 1.0000146404    
                             Na = 158.00220518         Nb = 157.00219054    
                            current damping = 1.200
 
          Norm of current diis error: 0.22515    
          max. resid. norm for Fia-block=  8.610D-03 for orbital    153a    beta 
          max. resid. fock norm         =  1.117D-02 for orbital   1831a    beta 

 ITERATION  ENERGY          1e-ENERGY        2e-ENERGY     NORM[dD(SAO)]  TOL
  10  -3212.0986936905    -16702.453861     7301.7509677    0.577D+00 0.556D-13
                            Exc = -314.644199446     Coul =  7616.39516710    
                         Ntotal = 315.00437603      Nspin = 1.0000159673    
                             Na = 158.00219600         Nb = 157.00218003    
                            current damping = 1.250
 
          Norm of current diis error: 0.95658E-01
          max. resid. norm for Fia-block=  3.492D-03 for orbital    158a    alpha
          max. resid. fock norm         =  8.522D-03 for orbital   1834a    beta 
          mo-orthogonalization: Cholesky decomposition

 ITERATION  ENERGY          1e-ENERGY        2e-ENERGY     NORM[dD(SAO)]  TOL
  11  -3212.0992809170    -16703.155726     7302.4522449    0.268D+00 0.544D-13
                            Exc = -314.678387354     Coul =  7617.13063228    
                         Ntotal = 315.00435587      Nspin = 1.0000167200    
                             Na = 158.00218629         Nb = 157.00216957    
                            current damping = 1.300
 
          Norm of current diis error: 0.45711E-01
          max. resid. norm for Fia-block=  2.259D-03 for orbital    158a    alpha
          max. resid. fock norm         =  3.587D-03 for orbital   1834a    beta 

 ITERATION  ENERGY          1e-ENERGY        2e-ENERGY     NORM[dD(SAO)]  TOL
  12  -3212.0994664790    -16702.945579     7302.2419128    0.142D+00 0.532D-13
                            Exc = -314.674731733     Coul =  7616.91664454    
                         Ntotal = 315.00435743      Nspin = 1.0000173518    
                             Na = 158.00218739         Nb = 157.00217004    
                            current damping = 1.350
 
          Norm of current diis error: 0.32241E-01
          max. resid. norm for Fia-block=  2.499D-03 for orbital    154a    alpha
          max. resid. fock norm         =  3.502D-03 for orbital    156a    beta 

 ITERATION  ENERGY          1e-ENERGY        2e-ENERGY     NORM[dD(SAO)]  TOL
  13  -3212.0994704196    -16703.690641     7302.9869709    0.749D-01 0.520D-13
                            Exc = -314.689769864     Coul =  7617.67674076    
                         Ntotal = 315.00435982      Nspin = 1.0000175626    
                             Na = 158.00218869         Nb = 157.00217113    
                            current damping = 1.400
 
          Norm of current diis error: 0.40010E-01
          max. resid. norm for Fia-block=  1.816D-03 for orbital    158a    alpha
          max. resid. fock norm         =  2.064D-03 for orbital    158a    alpha

 ITERATION  ENERGY          1e-ENERGY        2e-ENERGY     NORM[dD(SAO)]  TOL
  14  -3212.0996037113    -16703.260866     7302.5570626    0.325D-01 0.508D-13
                            Exc = -314.678407154     Coul =  7617.23546980    
                         Ntotal = 315.00435848      Nspin = 1.0000180172    
                             Na = 158.00218825         Nb = 157.00217023    
                            current damping = 1.450
 
          Norm of current diis error: 0.11816E-01
          max. resid. norm for Fia-block=  9.950D-04 for orbital    158a    alpha
          max. resid. fock norm         =  1.065D-03 for orbital    158a    alpha

 ITERATION  ENERGY          1e-ENERGY        2e-ENERGY     NORM[dD(SAO)]  TOL
  15  -3212.0996292005    -16703.202564     7302.4987354    0.213D-01 0.495D-13
                            Exc = -314.680098691     Coul =  7617.17883405    
                         Ntotal = 315.00435751      Nspin = 1.0000182743    
                             Na = 158.00218789         Nb = 157.00216962    
                            current damping = 1.300
 
          Norm of current diis error: 0.64131E-02
          max. resid. norm for Fia-block=  8.362D-04 for orbital    157a    beta 
          max. resid. fock norm         =  9.260D-04 for orbital    158a    alpha
          mo-orthogonalization: Cholesky decomposition

 ITERATION  ENERGY          1e-ENERGY        2e-ENERGY     NORM[dD(SAO)]  TOL
  16  -3212.0996422269    -16703.158454     7302.4546118    0.137D-01 0.475D-13
                            Exc = -314.678282592     Coul =  7617.13289436    
                         Ntotal = 315.00435786      Nspin = 1.0000185077    
                             Na = 158.00218818         Nb = 157.00216967    
                            current damping = 1.150
 
          Norm of current diis error: 0.70553E-02
          max. resid. norm for Fia-block=  6.569D-04 for orbital    157a    beta 
          max. resid. fock norm         =  6.806D-04 for orbital    157a    beta 

 ITERATION  ENERGY          1e-ENERGY        2e-ENERGY     NORM[dD(SAO)]  TOL
  17  -3212.0996525251    -16703.194067     7302.4902143    0.910D-02 0.456D-13
                            Exc = -314.679299601     Coul =  7617.16951389    
                         Ntotal = 315.00435831      Nspin = 1.0000186669    
                             Na = 158.00218849         Nb = 157.00216982    
                            current damping = 1.200
 
          Norm of current diis error: 0.35048E-02
          max. resid. norm for Fia-block=  6.174D-04 for orbital    157a    beta 
          max. resid. fock norm         =  6.470D-04 for orbital    160a    beta 

 ITERATION  ENERGY          1e-ENERGY        2e-ENERGY     NORM[dD(SAO)]  TOL
  18  -3212.0996580861    -16703.238809     7302.5349506    0.782D-02 0.435D-13
                            Exc = -314.680467454     Coul =  7617.21541804    
                         Ntotal = 315.00435869      Nspin = 1.0000187666    
                             Na = 158.00218873         Nb = 157.00216996    
                            current damping = 1.050
 
          Norm of current diis error: 0.31463E-02
          max. resid. norm for Fia-block=  4.522D-04 for orbital    157a    beta 
          max. resid. fock norm         =  4.596D-04 for orbital    157a    beta 

 ITERATION  ENERGY          1e-ENERGY        2e-ENERGY     NORM[dD(SAO)]  TOL
  19  -3212.0996617834    -16703.178667     7302.4748052    0.327D-02 0.418D-13
                            Exc = -314.679073401     Coul =  7617.15387859    
                         Ntotal = 315.00435889      Nspin = 1.0000188804    
                             Na = 158.00218888         Nb = 157.00217000    
                            current damping = 1.100
 
          Norm of current diis error: 0.28192E-02
          max. resid. norm for Fia-block=  3.966D-04 for orbital    157a    beta 
          max. resid. fock norm         =  4.079D-04 for orbital    157a    beta 

 ITERATION  ENERGY          1e-ENERGY        2e-ENERGY     NORM[dD(SAO)]  TOL
  20  -3212.0996642779    -16703.189289     7302.4854244    0.201D-02 0.401D-13
                            Exc = -314.679043861     Coul =  7617.16446824    
                         Ntotal = 315.00435934      Nspin = 1.0000189444    
                             Na = 158.00218914         Nb = 157.00217020    
                            current damping = 1.150
 
          Norm of current diis error: 0.18261E-02
          max. resid. norm for Fia-block=  3.287D-04 for orbital    157a    beta 
          max. resid. fock norm         =  3.378D-04 for orbital    157a    beta 
          mo-orthogonalization: Cholesky decomposition

 ITERATION  ENERGY          1e-ENERGY        2e-ENERGY     NORM[dD(SAO)]  TOL
  21  -3212.0996656970    -16703.204697     7302.5008310    0.188D-02 0.388D-13
                            Exc = -314.679708110     Coul =  7617.18053911    
                         Ntotal = 315.00435954      Nspin = 1.0000189793    
                             Na = 158.00218926         Nb = 157.00217028    
                            current damping = 1.000
 
          Norm of current diis error: 0.14224E-02
          max. resid. norm for Fia-block=  2.399D-04 for orbital    157a    beta 
          max. resid. fock norm         =  2.424D-04 for orbital    157a    beta 

 ITERATION  ENERGY          1e-ENERGY        2e-ENERGY     NORM[dD(SAO)]  TOL
  22  -3212.0996665713    -16703.192292     7302.4884257    0.188D-02 0.159D-12
                            Exc = -314.679187620     Coul =  7617.16761336    
                         Ntotal = 315.00435962      Nspin = 1.0000190264    
                             Na = 158.00218932         Nb = 157.00217030    
                            current damping = 1.050
 
          Norm of current diis error: 0.13331E-02
          max. resid. norm for Fia-block=  2.214D-04 for orbital    157a    beta 
          max. resid. fock norm         =  2.276D-04 for orbital    157a    beta 

 ITERATION  ENERGY          1e-ENERGY        2e-ENERGY     NORM[dD(SAO)]  TOL
  23  -3212.0996672467    -16703.193992     7302.4901252    0.346D-01 0.101D-12
                            Exc = -314.679263850     Coul =  7617.16938900    
                         Ntotal = 315.00435987      Nspin = 1.0000190416    
                             Na = 158.00218945         Nb = 157.00217041    
                            current damping = 1.100
 
          Norm of current diis error: 0.82720E-03
          max. resid. norm for Fia-block=  1.980D-04 for orbital    157a    beta 
          max. resid. fock norm         =  2.043D-04 for orbital    157a    beta 

 ITERATION  ENERGY          1e-ENERGY        2e-ENERGY     NORM[dD(SAO)]  TOL
  24  -3212.0996676690    -16703.204364     7302.5004961    0.643D-02 0.695D-13
                            Exc = -314.679453211     Coul =  7617.17994935    
                         Ntotal = 315.00436003      Nspin = 1.0000190461    
                             Na = 158.00218954         Nb = 157.00217049    
                            current damping = 0.950
 
          Norm of current diis error: 0.58997E-03
          max. resid. norm for Fia-block=  1.310D-04 for orbital    157a    beta 
          max. resid. fock norm         =  1.325D-04 for orbital    157a    beta 

 ITERATION  ENERGY          1e-ENERGY        2e-ENERGY     NORM[dD(SAO)]  TOL
  25  -3212.0996679091    -16703.194457     7302.4905890    0.490D-02 0.606D-13
                            Exc = -314.679302033     Coul =  7617.16989107    
                         Ntotal = 315.00436008      Nspin = 1.0000190594    
                             Na = 158.00218957         Nb = 157.00217051    
                            current damping = 1.000
 
          Norm of current diis error: 0.56032E-03
          max. resid. norm for Fia-block=  1.116D-04 for orbital    157a    beta 
          max. resid. fock norm         =  1.137D-04 for orbital    157a    beta 
          mo-orthogonalization: Cholesky decomposition

 ITERATION  ENERGY          1e-ENERGY        2e-ENERGY     NORM[dD(SAO)]  TOL
  26  -3212.0996680593    -16703.195014     7302.4911458    0.433D-02 0.548D-13
                            Exc = -314.679258209     Coul =  7617.17040397    
                         Ntotal = 315.00436016      Nspin = 1.0000190649    
                             Na = 158.00218961         Nb = 157.00217055    
                            current damping = 1.050
 
          Norm of current diis error: 0.51811E-03
          max. resid. norm for Fia-block=  9.556D-05 for orbital    157a    beta 
          max. resid. fock norm         =  9.824D-05 for orbital    157a    beta 

 ITERATION  ENERGY          1e-ENERGY        2e-ENERGY     NORM[dD(SAO)]  TOL
  27  -3212.0996681655    -16703.199546     7302.4956781    0.309D-02 0.511D-13
                            Exc = -314.679422744     Coul =  7617.17510081    
                         Ntotal = 315.00436025      Nspin = 1.0000190624    
                             Na = 158.00218966         Nb = 157.00217059    
                            current damping = 0.900
 
          Norm of current diis error: 0.32965E-03
          max. resid. norm for Fia-block=  6.845D-05 for orbital    157a    beta 
          max. resid. fock norm         =  6.929D-05 for orbital    157a    beta 

 ITERATION  ENERGY          1e-ENERGY        2e-ENERGY     NORM[dD(SAO)]  TOL
  28  -3212.0996682285    -16703.197259     7302.4933913    0.200D-02 0.485D-13
                            Exc = -314.679299393     Coul =  7617.17269068    
                         Ntotal = 315.00436027      Nspin = 1.0000190667    
                             Na = 158.00218967         Nb = 157.00217060    
                            current damping = 0.950
 
          Norm of current diis error: 0.27114E-03
          max. resid. norm for Fia-block=  6.015D-05 for orbital    157a    beta 
          max. resid. fock norm         =  6.156D-05 for orbital    157a    beta 

 ITERATION  ENERGY          1e-ENERGY        2e-ENERGY     NORM[dD(SAO)]  TOL
  29  -3212.0996682700    -16703.195944     7302.4920756    0.164D-02 0.465D-13
                            Exc = -314.679293373     Coul =  7617.17136896    
                         Ntotal = 315.00436031      Nspin = 1.0000190646    
                             Na = 158.00218969         Nb = 157.00217062    
                            current damping = 0.800
 
          Norm of current diis error: 0.25473E-03
          max. resid. norm for Fia-block=  4.906D-05 for orbital    157a    beta 
          max. resid. fock norm         =  5.045D-05 for orbital    157a    beta 

 ITERATION  ENERGY          1e-ENERGY        2e-ENERGY     NORM[dD(SAO)]  TOL
  30  -3212.0996682989    -16703.200191     7302.4963229    0.126D-02 0.448D-13
                            Exc = -314.679376122     Coul =  7617.17569903    
                         Ntotal = 315.00436036      Nspin = 1.0000190611    
                             Na = 158.00218971         Nb = 157.00217065    
                            current damping = 0.850
 
          Norm of current diis error: 0.20580E-03
          max. resid. norm for Fia-block=  3.297D-05 for orbital    157a    beta 
          max. resid. fock norm         =  3.336D-05 for orbital    157a    beta 
          mo-orthogonalization: Cholesky decomposition

 ITERATION  ENERGY          1e-ENERGY        2e-ENERGY     NORM[dD(SAO)]  TOL
  31  -3212.0996683165    -16703.198158     7302.4942898    0.688D-03 0.437D-13
                            Exc = -314.679344958     Coul =  7617.17363471    
                         Ntotal = 315.00436037      Nspin = 1.0000190603    
                             Na = 158.00218972         Nb = 157.00217066    
                            current damping = 0.900
 
          Norm of current diis error: 0.11462E-03
          max. resid. norm for Fia-block=  2.938D-05 for orbital    157a    beta 
          max. resid. fock norm         =  2.994D-05 for orbital    157a    beta 

 ITERATION  ENERGY          1e-ENERGY        2e-ENERGY     NORM[dD(SAO)]  TOL
  32  -3212.0996683237    -16703.196389     7302.4925204    0.844D-03 0.422D-13
                            Exc = -314.679283954     Coul =  7617.17180431    
                         Ntotal = 315.00436039      Nspin = 1.0000190593    
                             Na = 158.00218972         Nb = 157.00217066    
                            current damping = 0.750
 
          Norm of current diis error: 0.18126E-03
          max. resid. norm for Fia-block=  2.508D-05 for orbital    157a    beta 
          max. resid. fock norm         =  2.586D-05 for orbital    157a    beta 

 ITERATION  ENERGY          1e-ENERGY        2e-ENERGY     NORM[dD(SAO)]  TOL
  33  -3212.0996683327    -16703.197395     7302.4935267    0.301D-03 0.401D-13
                            Exc = -314.679327225     Coul =  7617.17285391    
                         Ntotal = 315.00436041      Nspin = 1.0000190557    
                             Na = 158.00218973         Nb = 157.00217068    
                            current damping = 0.800
 
          Norm of current diis error: 0.84422E-04
          max. resid. norm for Fia-block=  1.718D-05 for orbital    157a    beta 
          max. resid. fock norm         =  1.743D-05 for orbital    157a    beta 

 ITERATION  ENERGY          1e-ENERGY        2e-ENERGY     NORM[dD(SAO)]  TOL
  34  -3212.0996683370    -16703.198073     7302.4942050    0.647D-03 0.372D-13
                            Exc = -314.679329627     Coul =  7617.17353464    
                         Ntotal = 315.00436042      Nspin = 1.0000190541    
                             Na = 158.00218974         Nb = 157.00217068    
                            current damping = 0.650
 
          Norm of current diis error: 0.62606E-04
          max. resid. norm for Fia-block=  1.753D-05 for orbital    157a    beta 
          max. resid. fock norm         =  3.062D-05 for orbital    787a    alpha

 ITERATION  ENERGY          1e-ENERGY        2e-ENERGY     NORM[dD(SAO)]  TOL
  35  -3212.0996683404    -16703.197773     7302.4939045    0.980D-03 0.319D-13
                            Exc = -314.679330922     Coul =  7617.17323544    
                         Ntotal = 315.00436043      Nspin = 1.0000190499    
                             Na = 158.00218974         Nb = 157.00217069    
                            current damping = 0.700
 
          Norm of current diis error: 0.42773E-04
          max. resid. norm for Fia-block=  1.144D-05 for orbital    157a    beta 
          max. resid. fock norm         =  3.690D-05 for orbital    787a    alpha
          mo-orthogonalization: Cholesky decomposition

 ITERATION  ENERGY          1e-ENERGY        2e-ENERGY     NORM[dD(SAO)]  TOL
  36  -3212.0996683427    -16703.197612     7302.4937439    0.286D-01 0.454D-13
                            Exc = -314.679318964     Coul =  7617.17306285    
                         Ntotal = 315.00436044      Nspin = 1.0000190488    
                             Na = 158.00218974         Nb = 157.00217069    
                            current damping = 0.550
 
          Norm of current diis error: 0.55574E-04
          max. resid. norm for Fia-block=  1.045D-05 for orbital    157a    beta 
          max. resid. fock norm         =  1.387D-05 for orbital    787a    alpha

 ITERATION  ENERGY          1e-ENERGY        2e-ENERGY     NORM[dD(SAO)]  TOL
  37  -3212.0996683453    -16703.198184     7302.4943162    0.160D-02 0.455D-13
                            Exc = -314.679340178     Coul =  7617.17365643    
                         Ntotal = 315.00436045      Nspin = 1.0000190458    
                             Na = 158.00218975         Nb = 157.00217070    
                            current damping = 0.600
 
          Norm of current diis error: 0.35740E-04
          max. resid. norm for Fia-block=  5.985D-06 for orbital    157a    beta 
          max. resid. fock norm         =  4.068D-05 for orbital    787a    alpha

 ITERATION  ENERGY          1e-ENERGY        2e-ENERGY     NORM[dD(SAO)]  TOL
  38  -3212.0996683465    -16703.197426     7302.4935576    0.228D-02 0.443D-13
                            Exc = -314.679315512     Coul =  7617.17287313    
                         Ntotal = 315.00436045      Nspin = 1.0000190453    
                             Na = 158.00218975         Nb = 157.00217070    
                            current damping = 0.650
 
          Norm of current diis error: 0.40025E-04
          max. resid. norm for Fia-block=  5.727D-06 for orbital    157a    beta 
          max. resid. fock norm         =  4.874D-05 for orbital    787a    alpha

 ITERATION  ENERGY          1e-ENERGY        2e-ENERGY     NORM[dD(SAO)]  TOL
  39  -3212.0996683447    -16703.197647     7302.4937784    0.279D-02 0.432D-13
                            Exc = -314.679323234     Coul =  7617.17310165    
                         Ntotal = 315.00436045      Nspin = 1.0000190436    
                             Na = 158.00218975         Nb = 157.00217071    
                            current damping = 0.700
 
          Norm of current diis error: 0.18364E-04
          max. resid. norm for Fia-block=  3.566D-06 for orbital    157a    beta 
          max. resid. fock norm         =  1.161D-05 for orbital    740a    beta 

 ITERATION  ENERGY          1e-ENERGY        2e-ENERGY     NORM[dD(SAO)]  TOL
  40  -3212.0996683453    -16703.197774     7302.4939061    0.100D-01 0.454D-13
                            Exc = -314.679325236     Coul =  7617.17323131    
                         Ntotal = 315.00436046      Nspin = 1.0000190430    
                             Na = 158.00218975         Nb = 157.00217071    
                            current damping = 0.550
 
          Norm of current diis error: 0.13193E-04
          max. resid. norm for Fia-block=  3.462D-06 for orbital    157a    beta 
          max. resid. fock norm         =  1.698D-05 for orbital    740a    beta 
          mo-orthogonalization: Cholesky decomposition

 ITERATION  ENERGY          1e-ENERGY        2e-ENERGY     NORM[dD(SAO)]  TOL
  41  -3212.0996683461    -16703.197826     7302.4939582    0.116D-02 0.456D-13
                            Exc = -314.679328912     Coul =  7617.17328713    
                         Ntotal = 315.00436046      Nspin = 1.0000190417    
                             Na = 158.00218975         Nb = 157.00217071    
                            current damping = 0.400
 
          Norm of current diis error: 0.12463E-04
          max. resid. norm for Fia-block=  2.132D-06 for orbital    157a    beta 
          max. resid. fock norm         =  7.228D-06 for orbital    817a    beta 

 ITERATION  ENERGY          1e-ENERGY        2e-ENERGY     NORM[dD(SAO)]  TOL
  42  -3212.0996683445    -16703.197633     7302.4937646    0.396D-03 0.454D-13
                            Exc = -314.679322486     Coul =  7617.17308707    
                         Ntotal = 315.00436046      Nspin = 1.0000190413    
                             Na = 158.00218975         Nb = 157.00217071    
                            current damping = 0.450
 
          Norm of current diis error: 0.14565E-04
          max. resid. norm for Fia-block=  1.595D-06 for orbital    157a    beta 
          max. resid. fock norm         =  1.384D-05 for orbital    740a    beta 

 ITERATION  ENERGY          1e-ENERGY        2e-ENERGY     NORM[dD(SAO)]  TOL
  43  -3212.0996683457    -16703.197800     7302.4939321    0.396D-03 0.159D-12
                            Exc = -314.679326276     Coul =  7617.17325835    
                         Ntotal = 315.00436046      Nspin = 1.0000190409    
                             Na = 158.00218975         Nb = 157.00217071    
                            current damping = 0.500
 
          Norm of current diis error: 0.10233E-04
          max. resid. norm for Fia-block=  1.250D-06 for orbital    157a    beta 
          max. resid. fock norm         =  1.914D-05 for orbital    786a    beta 

 ENERGY CONVERGED !

          Overall gridpoints after grid construction =        346985

 ITERATION  ENERGY          1e-ENERGY        2e-ENERGY     NORM[dD(SAO)]  TOL
  44  -3212.0985536500    -16703.197764     7302.4950106    0.496D-02 0.101D-12
                            Exc = -314.678210368     Coul =  7617.17322096    
                         Ntotal = 315.00018203      Nspin = 1.0000018718    
                             Na = 158.00009195         Nb = 157.00009008    
                            current damping = 0.550
 
          Norm of current diis error: 0.71549E-05
          max. resid. norm for Fia-block=  8.370D-07 for orbital    157a    beta 
          max. resid. fock norm         =  1.112D-05 for orbital    786a    beta 

 End of SCF iterations

   convergence criteria satisfied after    44 iterations


   *************************************************************************
   y                                                                        
   *************************************************************************


                  ------------------------------------------ 
                 |  total energy      =  -3212.09855365002  |
                  ------------------------------------------ 
                 :  kinetic energy    =   3201.05768451023  :
                 :  potential energy  =  -6413.15623816025  :
                 :  virial theorem    =      1.99656272404  :
                 :  wavefunction norm =      1.00000000000  :
                  .......................................... 


 <geterg> : there is no data group $energy 


 <skperg> : $end is missing 


 orbitals $uhfmo_beta  will be written to file beta

 orbitals $uhfmo_alpha  will be written to file alpha
 
 alpha: 

    irrep                154a        155a        156a        157a        158a   
 eigenvalues H         -0.29280    -0.28576    -0.27828    -0.26913    -0.25019
            eV          -7.9675     -7.7760     -7.5724     -7.3233     -6.8080
 occupation              1.0000      1.0000      1.0000      1.0000      1.0000

    irrep                159a        160a        161a        162a        163a   
 eigenvalues H         -0.20696    -0.20075    -0.18165    -0.17688    -0.16944
            eV          -5.6318     -5.4626     -4.9431     -4.8131     -4.6107
 
 beta:  

    irrep                153a        154a        155a        156a        157a   
 eigenvalues H         -0.29360    -0.27467    -0.27158    -0.26696    -0.26229
            eV          -7.9893     -7.4741     -7.3901     -7.2643     -7.1373
 occupation              1.0000      1.0000      1.0000      1.0000      1.0000

    irrep                158a        159a        160a        161a        162a   
 eigenvalues H         -0.21092    -0.19999    -0.18634    -0.17915    -0.17382
            eV          -5.7396     -5.4421     -5.0705     -4.8749     -4.7299
 

                                             _ _ _ 
  IRREP     alpha occ.     beta occ.      tr(D*D-D)


 a        158.00000000   157.00000000    -0.25842659

   -------------------------------------------------

   sum    158.00000000   157.00000000    -0.25842659

 <S*S>     0.76685319

 
 
 
 ==============================================================================
                           electrostatic moments
 ==============================================================================

 reference point for electrostatic moments:    0.00000   0.00000   0.00000

 
              nuc           elec       ->  total
 ------------------------------------------------------------------------------
                          charge      
 ------------------------------------------------------------------------------
         316.000000    -315.000000       1.000000
 a-b                                     1.000000
 
 ------------------------------------------------------------------------------
                       dipole moment  
 ------------------------------------------------------------------------------
   x    -803.055756     799.132424      -3.923332
   y   -1754.027563    1747.110060      -6.917503
   z    1177.625149   -1175.169802       2.455347
 
   | dipole moment | =     8.3230 a.u. =    21.1551 debye 
 
 ------------------------------------------------------------------------------
                     quadrupole moment
 ------------------------------------------------------------------------------
  xx    9979.432432  -10073.539158     -94.106726
  yy   13466.184095  -13582.918437    -116.734343
  zz    9889.270264  -10038.466031    -149.195767
  xy    4104.680725   -4088.222665      16.458060
  xz   -4833.760127    4812.091242     -21.668885
  yz   -7109.461468    7082.858193     -26.603275
 
     1/3  trace=    -120.012279
     anisotropy=      81.515062
 
 ==============================================================================
 
HOMO-LUMO Separation
 HOMO         :   -0.25018906 H =     -6.80799 eV
 LUMO         :   -0.21092425 H =     -5.73954 eV
 HOMO-LUMO gap:    0.03926481 H =     +1.06845 eV
 
 ==============================================================================


    ------------------------------------------------------------------------
         total  cpu-time :  1 hours 36 minutes and  1 seconds
         total wall-time : 14 minutes and 23 seconds
    ------------------------------------------------------------------------

   ****  ridft : all done  ****


    2024-11-15 14:45:50.593 

 ridft ended normally
