# Supplementary material for: Electronic Effects Drive Selectivity in CO2 Reduction Catalysis by Heptacoordinated Cobalt Complexes
Source: Inorg Chem. 2026 May 21;65(22):12678–92. doi: 10.1021/acs.inorgchem.6c01633 (PMC13250995; doi:10.1021/acs.inorgchem.6c01633)
Supplement: Supplementary file 2 [file ic6c01633_si_002.zip › backup_paper_acscat_Co/Co0MeOLCOOH/doublet/py_det_forward/vacuo/EN/B3LYP/SP_B3LYP.out]

  ========================================================================
                license information 
 Customer : 200000000357083
 ID       : LKO2626211

 License file is VALID, continuing with full version
  ========================================================================

   OpenMP run-time library returned nthreads =  8

 ridft (centipede45) : TURBOMOLE rev. V7-7 compiled 26 Oct 2022 at 08:57:28
 Copyright (C) 2022 TURBOMOLE GmbH, Karlsruhe


    2024-11-15 14:45:58.043 


                                  r i d f t

                        DFT program with RI approximation 
                                for coulomb part 


                                                 
                                 References:     
                                                 
          TURBOMOLE:                             
              R. Ahlrichs, M. Baer, M. Haeser, H. Horn, and
              C. Koelmel
              Electronic structure calculations on workstation
              computers: the program system TURBOMOLE
              Chem. Phys. Lett. 162: 165 (1989)
          Density Functional:                              
              O. Treutler and R. Ahlrichs                      
              Efficient Molecular Numerical Integration Schemes
              J. Chem. Phys. 102: 346 (1995)                   
          Parallel Version:                                
              Performance of parallel TURBOMOLE for Density    
              Functional Calculations                          
              M. v. Arnim and R. Ahlrichs                      
              J. Comp. Chem. 19: 1746 (1998)                   
          RI-J Method:                                     
              Auxiliary Basis Sets to approximate Coulomb      
              Potentials                                       
              Chem. Phys. Lett. 240: 283 (1995)                
              K. Eichkorn, O. Treutler, H. Oehm, M. Haeser     
              and R. Ahlrichs                                  
              Chem. Phys. Lett. 242: 652 (1995)                
                                                           
              Auxiliary Basis Sets for Main Row Atoms and their
              Use to approximate Coulomb Potentials            
              K. Eichkorn, F. Weigend, O. Treutler and         
              R. Ahlrichs                                      
              Theo. Chem. Acc. 97: 119 (1997)                   
                                                           
              Accurate Coulomb-fitting basis sets for H to Rn 
              F. Weigend                                        
              Phys. Chem. Chem. Phys. 8: 1057 (2006)            
                                                           
          Multipole accelerated RI-J (MARI-J):             
              Fast evaluation of the Coulomb potential for     
              electron densities using multipole accelerated   
              resolution of identity approximation             
              M. Sierka, A. Hogekamp and R. Ahlrichs           
              J. Chem. Phys. 118: 9136 (2003)                  
          RI-JK Method:                                     
              A fully direct RI-HF algorithm: Implementation,
              optimised auxiliary basis sets, demonstration of
              accuracy and efficiency                         
              F. Weigend                                      
              Phys. Chem. Chem. Phys. 4: 4285 (2002)           
          Two-component HF and DFT with spin-orbit coupling:  
              Self-consistent treatment of spin-orbit         
              interactions with efficient Hartree-Fock and    
              density functional methods                      
              M. K. Armbruster, F. Weigend, C. van Wüllen and 
              W. Klopper                                      
              Phys. Chem. Chem. Phys. 10: 1748 (2008)         
          Two-component difference density and DIIS algorithm 
              Efficient two-component self-consistent field   
              procedures and gradients: implementation in     
              TURBOMOLE and application to Au20-              
              A. Baldes, F. Weigend                           
              Mol. Phys. 111: 2617 (2013)                     
          Relativistic all-electron 2c calculations           
              An efficient implementation of two-component    
              relativistic exact-decoupling methods for large 
              molecules                                       
              D. Peng, N. Middendorf, F. Weigend, M. Reiher   
              J. Chem. Phys. 138: 184105 (2013)               
          Finite nucleus model and SNSO approximation         
              Efficient implementation of one- and two-       
              component analytical energy gradients in exact  
              two-component theory                            
              Y. J. Franzke, N. Middendorf, F. Weigend        
              J. Chem. Phys. 148: 104110 (2018)               
          Grids for all-electron relativistic methods         
              Error-consistent segmented contracted all-      
              electron relativistic basis sets of double-     
              and triple-zeta quality for NMR shielding       
              constants                                       
              Y. J. Franzke, R. Tress, T. M. Pazdera,         
              F. Weigend                                      
              Phys. Chem. Chem. Phys. 21: 166658 (2019)       
          Seminumerical exchange algorithms                   
              Seminumerical calculation of the Hartree-Fock   
              exchange matirx: Application to two-component   
              procedures and efficient evaluation of local    
              hybrid functionsl                               
               P. Plessow, F. Weigend,                        
              J. Comput. Chem. 33: 810 (2012)                 
          Improved seminumerical algorithms                   
              C. Holzer,                                      
              J. Chem. Phys. 153 (2020), 184115               
                                         


          OpenMP Shared-Memory Parallelization:  8 CPUs.

            By: Christof Holzer and Yannick J. Franzke


              +--------------------------------------------------+
              |      general information about current run       |
              +--------------------------------------------------+

 
 Becke-3-Parameter hybrid functional: B3-LYP
 exchange:    0.8*LDA + 0.72*B88 + 0.2*HF
 correlation: 0.19*LDA(VWN) + 0.81*LYP
 A Hybrid-DFT calculation using the RI-J approximation will be carried out.
 Allocatable memory for RI due to $ricore (MB):                   500

   *************************************************************************
   y                                                                        
   *************************************************************************


              +--------------------------------------------------+
              | Atomic coordinate, charge and isotop information |
              +--------------------------------------------------+

                    atomic coordinates            atom    charge  isotop
         -2.20693858   -3.95603525    2.94119771    co    27.000     0
         -2.43750746   -3.47392360    9.68702241    n      7.000     0
         -4.53081983   -2.05211936    9.65796560    c      6.000     0
         -4.26480384   -0.07195680    9.13519347    h      1.000     0
         -6.92514591   -2.98436850   10.25733797    c      6.000     0
         -8.56701424   -1.74207011   10.22062910    h      1.000     0
         -7.14060512   -5.52512852   10.93003304    c      6.000     0
         -8.96962247   -6.32637693   11.44199859    h      1.000     0
         -4.97414958   -7.02423144   10.95187298    c      6.000     0
         -5.07541943   -9.01798396   11.46189570    h      1.000     0
         -2.65196209   -5.93489919   10.30079676    c      6.000     0
          1.00934335   -5.53504108    2.21165987    n      7.000     0
          2.82780809   -5.89016710    3.96239701    c      6.000     0
          5.21646651   -6.77771893    3.32310701    c      6.000     0
          6.60643775   -7.05102038    4.81080241    h      1.000     0
          5.74328946   -7.33121537    0.77915109    c      6.000     0
          7.97755197   -8.16339160   -0.10278844    o      8.000     0
          3.80680641   -7.04436401   -1.01156416    c      6.000     0
          4.19043877   -7.52445082   -2.97333609    h      1.000     0
          1.46502038   -6.14330423   -0.24689725    c      6.000     0
         -2.81729139   -4.90038733   -0.72519431    n      7.000     0
         -4.93378389   -4.53002066   -2.07506801    c      6.000     0
         -6.56056805   -3.80628371   -1.03814505    h      1.000     0
         -5.07378369   -5.01602345   -4.65446971    c      6.000     0
         -6.83463843   -4.68235829   -5.66647871    h      1.000     0
         -2.92672222   -5.91891305   -5.89545324    c      6.000     0
         -2.96426843   -6.30839203   -7.91661340    h      1.000     0
         -0.72823506   -6.31049208   -4.50569630    c      6.000     0
          0.97293475   -7.01116379   -5.42647008    h      1.000     0
         -0.72232192   -5.78978674   -1.91750623    c      6.000     0
         -5.36773777   -2.28741540    3.53243745    n      7.000     0
         -5.86636827    0.20756355    3.26545355    c      6.000     0
         -4.23720779    1.43107656    3.01618393    h      1.000     0
         -8.30002485    1.18436109    3.34584873    c      6.000     0
         -8.57801018    3.21182539    3.12984151    h      1.000     0
        -10.33728529   -0.45537411    3.70307122    c      6.000     0
        -12.27038385    0.25023319    3.75436897    h      1.000     0
         -9.84039730   -3.01548643    4.02263336    c      6.000     0
        -11.38514221   -4.33217616    4.35078694    h      1.000     0
         -7.34989909   -3.89302989    3.96254573    c      6.000     0
         -4.06430635   -6.89480844    4.54762101    n      7.000     0
         -3.21882758   -9.14646644    5.45151518    c      6.000     0
         -4.87196245  -11.09854238    6.03467616    c      6.000     0
         -4.15043364  -12.88568472    6.75893468    h      1.000     0
         -7.48613304  -10.77873080    5.75410531    c      6.000     0
         -8.95325120  -12.78327215    6.30543612    o      8.000     0
         -8.36679851   -8.39737674    5.02839662    c      6.000     0
        -10.37590752   -7.99457235    4.92248447    h      1.000     0
         -6.60730815   -6.50633385    4.49056677    c      6.000     0
          0.86222893   -7.78615805    7.66060824    n      7.000     0
         -0.23147539   -7.47440653   10.18477287    c      6.000     0
          1.20345961   -6.54013973   11.36770892    h      1.000     0
         -0.56769225   -9.37030488   10.97266829    h      1.000     0
          1.98527635   -5.46233557    6.62391733    c      6.000     0
          0.66168496   -3.84268192    6.66273458    h      1.000     0
          3.59082394   -4.94073355    7.84334286    h      1.000     0
         -0.42142178   -9.55682992    5.99935000    c      6.000     0
          0.62416482   -9.68986701    4.21432302    h      1.000     0
         -0.28199778  -11.43594580    6.88494653    h      1.000     0
         10.02358660   -8.45755469    1.66341838    c      6.000     0
        -11.64348818  -12.50426485    6.06901986    c      6.000     0
         11.63416786   -9.09644444    0.53757889    h      1.000     0
          9.56017435   -9.88636017    3.10003108    h      1.000     0
         10.47702298   -6.64475950    2.57418530    h      1.000     0
        -12.43626476  -14.34914929    6.55699098    h      1.000     0
        -12.16751982  -12.00832645    4.11907742    h      1.000     0
        -12.35833605  -11.06554568    7.38951172    h      1.000     0
         -0.46707095   -0.90332688    2.32208016    c      6.000     0
          0.19322355   -0.35097222   -0.12854786    o      8.000     0
          0.13968874    0.50130050    4.05111569    o      8.000     0
          1.19111422    1.21714595   -0.05743841    h      1.000     0
 
       center of nuclear mass  :   -2.52643084   -5.50443313    3.69744683
       center of nuclear charge:   -2.54131568   -5.55072013    3.72666186

              +--------------------------------------------------+
              |               basis set information              |
              +--------------------------------------------------+

              we will work with the 1s 3p 5d 7f 9g ... basis set
              ...i.e. with spherical basis functions...

   type   atoms  prim   cont   basis
   ---------------------------------------------------------------------------
    co       1     95     48   def2-TZVPD   [6s5p4d1f|17s12p7d1f]
    n        6     52     37   def2-TZVPD   [6s3p3d1f|12s6p3d1f]
    c       31     52     37   def2-TZVPD   [6s3p3d1f|12s6p3d1f]
    h       29     11      9   def2-TZVPD   [3s2p|5s2p]
    o        4     55     40   def2-TZVPD   [6s4p3d1f|12s7p3d1f]
   ---------------------------------------------------------------------------
   total:   71   2558   1838
   ---------------------------------------------------------------------------

   total number of primitive shells          :  111
   total number of contracted shells         :  698
   total number of cartesian basis functions : 2091
   total number of SCF-basis functions       : 1838


 integral neglect threshold       :  0.16E-12
 integral storage threshold THIZE :  0.10E-04
 integral storage threshold THIME :         5

 RI-J AUXILIARY BASIS SET information:

              we will work with the 1s 3p 5d 7f 9g ... basis set
              ...i.e. with spherical basis functions...

   type   atoms  prim   cont   basis
   ---------------------------------------------------------------------------
    co       1    107     89   def2-TZVPD   [8s5p5d2f3g|19s5p5d3f3g]
    n        6     70     49   def2-TZVPD   [6s4p3d1f1g|12s5p4d2f1g]
    c       31     70     49   def2-TZVPD   [6s4p3d1f1g|12s5p4d2f1g]
    h       29     16     11   def2-TZVPD   [3s1p1d|5s2p1d]
    o        4     70     49   def2-TZVPD   [6s4p3d1f1g|12s5p4d2f1g]
   ---------------------------------------------------------------------------
   total:   71   3441   2417
   ---------------------------------------------------------------------------

   total number of primitive shells          :  115
   total number of contracted shells         :  783
   total number of cartesian basis functions : 2967
   total number of SCF-basis functions       : 2417


 symmetry group of the molecule :   c1 

 the group has the following generators :
   c1(z)

    1 symmetry operations found

 there are 1 real representations :   a   

 maximum number of shells which are related by symmetry :  1

  
           ------------------
           density functional
           ------------------
 Becke-3-Parameter hybrid functional: B3-LYP
 exchange:    0.8*LDA + 0.72*B88 + 0.2*HF
 correlation: 0.19*LDA(VWN) + 0.81*LYP
 spherical integration : Lebedev's spherical grid
 spherical gridsize    :                     5
    i.e. gridpoints    :                   590
  maximum batchsize    :                   100
 value for diffuse not defined
 radial integration    : Chebyshev 2nd kind (scaling 3)
 radial gridsize       :                     8
 integration cells     :                    71
 partition function    : becke
 partition sharpness   :                     3
  

 biggest AO integral is expected to be    16.578513373

          ------------------------
          nuclear repulsion energy  :   6188.81232363    
          ------------------------

  _________________________________
 |                                 |
 |         DFTD3 V3.1 Rev 0        |
 | S.Grimme, University Bonn       |
 |            June  2014           |
 |   see standalone version        |
 |       dftd3 -h for options      |
 |_________________________________|
 
 Please cite DFT-D3 work done with this code as:
 S. Grimme, J. Antony, S. Ehrlich and H. Krieg,
 J. Chem. Phys, 132 (2010), 154104.
 If used with BJ-damping cite also
 S. Grimme, S. Ehrlich and L. Goerigk,
 J. Comput. Chem. 32 (2011), 1456-1465
 For DFT-D2 the reference is
 S. Grimme, J. Comput. Chem., 27 (2006), 1787-1799
 
C6 coefficients used:
                     2  C6 for element                      1
Z=  1 CN= 0.912     C6(AA)=    3.03
Z=  1 CN= 0.000     C6(AA)=    7.59
                     5  C6 for element                      6
Z=  6 CN= 0.000     C6(AA)=   49.11
Z=  6 CN= 0.987     C6(AA)=   43.25
Z=  6 CN= 1.998     C6(AA)=   29.36
Z=  6 CN= 2.999     C6(AA)=   25.78
Z=  6 CN= 3.984     C6(AA)=   18.21
                     4  C6 for element                      7
Z=  7 CN= 0.000     C6(AA)=   25.27
Z=  7 CN= 0.994     C6(AA)=   22.12
Z=  7 CN= 2.014     C6(AA)=   19.68
Z=  7 CN= 2.990     C6(AA)=   15.58
                     3  C6 for element                      8
Z=  8 CN= 0.000     C6(AA)=   15.51
Z=  8 CN= 0.993     C6(AA)=   12.82
Z=  8 CN= 1.989     C6(AA)=   10.37
                     4  C6 for element                     27
Z= 27 CN= 0.000     C6(AA)=  532.78
Z= 27 CN= 1.715     C6(AA)=  186.55
Z= 27 CN= 2.926     C6(AA)=  148.07
Z= 27 CN= 7.779     C6(AA)=  118.29

#           XYZ [au]              R0(AA) [Ang.]  CN          C6(AA)     C8(AA)   C10(AA) [au]
  1  -2.20694  -3.95604   2.94120   co  0.988  5.119       148.1     13018.5   1402211.0
  2  -2.43751  -3.47392   9.68702   n   0.495  2.155        19.4       428.4     11576.2
  3  -4.53082  -2.05212   9.65797   c   0.566  3.190        25.1       725.4     25699.3
  4  -4.26480  -0.07196   9.13519   h   0.366  1.002         3.1        37.3       553.0
  5  -6.92515  -2.98437  10.25734   c   0.566  3.127        25.4       733.3     25978.6
  6  -8.56701  -1.74207  10.22063   h   0.366  1.002         3.1        37.3       553.1
  7  -7.14061  -5.52513  10.93003   c   0.566  3.142        25.3       731.7     25923.5
  8  -8.96962  -6.32638  11.44200   h   0.366  1.002         3.1        37.3       553.1
  9  -4.97415  -7.02423  10.95187   c   0.566  3.159        25.2       729.6     25850.6
 10  -5.07542  -9.01798  11.46190   h   0.366  1.003         3.1        37.3       553.0
 11  -2.65196  -5.93490  10.30080   c   0.566  3.227        24.9       719.2     25480.9
 12   1.00934  -5.53504   2.21166   n   0.495  3.198        15.6       344.1      9299.5
 13   2.82781  -5.89017   3.96240   c   0.566  3.269        24.6       710.2     25162.0
 14   5.21647  -6.77772   3.32311   c   0.566  3.177        25.1       727.3     25768.7
 15   6.60644  -7.05102   4.81080   h   0.366  1.004         3.1        37.3       552.9
 16   5.74329  -7.33122   0.77915   c   0.566  3.207        25.0       722.6     25602.3
 17   7.97755  -8.16339  -0.10279   o   0.473  2.045        10.4       209.8      5187.3
 18   3.80681  -7.04436  -1.01156   c   0.566  3.185        25.1       726.1     25726.3
 19   4.19044  -7.52445  -2.97334   h   0.366  1.004         3.1        37.3       552.9
 20   1.46502  -6.14330  -0.24690   c   0.566  3.313        24.2       698.5     24748.4
 21  -2.81729  -4.90039  -0.72519   n   0.495  3.065        15.6       344.8      9317.3
 22  -4.93378  -4.53002  -2.07507   c   0.566  3.201        25.0       723.6     25637.9
 23  -6.56057  -3.80628  -1.03815   h   0.366  1.005         3.1        37.3       552.8
 24  -5.07378  -5.01602  -4.65447   c   0.566  3.126        25.4       733.4     25984.4
 25  -6.83464  -4.68236  -5.66648   h   0.366  1.002         3.1        37.3       553.1
 26  -2.92672  -5.91891  -5.89545   c   0.566  3.137        25.3       732.2     25942.5
 27  -2.96427  -6.30839  -7.91661   h   0.366  1.002         3.1        37.3       553.1
 28  -0.72824  -6.31049  -4.50570   c   0.566  3.159        25.2       729.7     25853.1
 29   0.97293  -7.01116  -5.42647   h   0.366  1.003         3.1        37.3       553.0
 30  -0.72232  -5.78979  -1.91751   c   0.566  3.313        24.2       698.5     24747.6
 31  -5.36774  -2.28742   3.53244   n   0.495  3.137        15.6       344.3      9305.5
 32  -5.86637   0.20756   3.26545   c   0.566  3.211        25.0       722.0     25578.6
 33  -4.23721   1.43108   3.01618   h   0.366  1.006         3.1        37.3       552.7
 34  -8.30002   1.18436   3.34585   c   0.566  3.127        25.4       733.3     25980.9
 35  -8.57801   3.21183   3.12984   h   0.366  1.002         3.1        37.3       553.0
 36 -10.33729  -0.45537   3.70307   c   0.566  3.134        25.3       732.6     25953.7
 37 -12.27038   0.25023   3.75437   h   0.366  1.002         3.1        37.3       553.1
 38  -9.84040  -3.01549   4.02263   c   0.566  3.163        25.2       729.1     25832.9
 39 -11.38514  -4.33218   4.35079   h   0.366  1.004         3.1        37.3       552.9
 40  -7.34990  -3.89303   3.96255   c   0.566  3.336        23.9       691.5     24498.1
 41  -4.06431  -6.89481   4.54762   n   0.495  3.084        15.6       344.6      9313.5
 42  -3.21883  -9.14647   5.45152   c   0.566  3.227        24.9       719.3     25482.5
 43  -4.87196 -11.09854   6.03468   c   0.566  3.198        25.0       724.2     25657.7
 44  -4.15043 -12.88568   6.75893   h   0.366  1.003         3.1        37.3       552.9
 45  -7.48613 -10.77873   5.75411   c   0.566  3.207        25.0       722.7     25606.1
 46  -8.95325 -12.78327   6.30544   o   0.473  2.045        10.4       209.8      5187.3
 47  -8.36680  -8.39738   5.02840   c   0.566  3.187        25.1       725.8     25714.2
 48 -10.37591  -7.99457   4.92248   h   0.366  1.005         3.1        37.3       552.8
 49  -6.60731  -6.50633   4.49057   c   0.566  3.329        24.0       693.8     24581.6
 50   0.86223  -7.78616   7.66061   n   0.495  3.108        15.6       344.5      9309.5
 51  -0.23148  -7.47441  10.18477   c   0.566  4.142        18.2       527.7     18696.0
 52   1.20346  -6.54014  11.36771   h   0.366  1.002         3.1        37.3       553.0
 53  -0.56769  -9.37030  10.97267   h   0.366  1.002         3.1        37.3       553.1
 54   1.98528  -5.46234   6.62392   c   0.566  4.169        18.2       527.5     18688.5
 55   0.66168  -3.84268   6.66273   h   0.366  1.012         3.1        37.3       552.2
 56   3.59082  -4.94073   7.84334   h   0.366  1.002         3.1        37.3       553.1
 57  -0.42142  -9.55683   5.99935   c   0.566  4.144        18.2       527.7     18695.6
 58   0.62416  -9.68987   4.21432   h   0.366  1.006         3.1        37.3       552.7
 59  -0.28200 -11.43595   6.88495   h   0.366  1.004         3.1        37.3       552.9
 60  10.02359  -8.45755   1.66342   c   0.566  4.044        18.3       529.0     18742.4
 61 -11.64349 -12.50426   6.06902   c   0.566  4.045        18.3       529.0     18742.0
 62  11.63417  -9.09644   0.53758   h   0.366  0.996         3.1        37.4       553.6
 63   9.56017  -9.88636   3.10003   h   0.366  0.995         3.1        37.4       553.7
 64  10.47702  -6.64476   2.57419   h   0.366  0.995         3.1        37.4       553.7
 65 -12.43626 -14.34915   6.55699   h   0.366  0.996         3.1        37.4       553.6
 66 -12.16752 -12.00833   4.11908   h   0.366  0.995         3.1        37.4       553.7
 67 -12.35834 -11.06555   7.38951   h   0.366  0.995         3.1        37.4       553.7
 68  -0.46707  -0.90333   2.32208   c   0.566  3.041        25.6       740.1     26222.7
 69   0.19322  -0.35097  -0.12855   o   0.473  2.037        10.4       209.9      5188.2
 70   0.13969   0.50130   4.05112   o   0.473  1.059        12.8       257.6      6367.3
 71   1.19111   1.21715  -0.05744   h   0.366  1.010         3.1        37.3       552.5

molecular C6(AA) [au] =     62973.54

           DFT-D V3(BJ)
 DF b3-lyp                                            
 parameters
 s6       :    1.0000
 s8       :    1.9889
 a1       :    0.3981
 a2       :    4.4211
 k1-k3    :   16.0000    1.3333   -4.0000
 
 Edisp /kcal,au:  -133.5612 -0.21284325

 E6    /kcal :   -62.4328
 E8    /kcal :   -71.1283
 % E8        : 53.26
 nuclear repulsion energy                  =    6188.812323629
  DFT-D3 Energy contribution               =      -0.212843247
 nuclear repulsion + dispersion correction =    6188.599480382


         -----------------
         -S,T+V- integrals
         -----------------

 1e-integrals will be neglected if expon. factor < 0.159826E-13
 
 Difference densities algorithm switched on.
 The maximal number of linear combinations of
 difference densities is  20.

 DIIS switched on: error vector is FDS-SDF
 Max. Iterations for DIIS is     :   4
 DIIS matrix (see manual) 
    Scaling factor of diagonals  :  1.200
    threshold for scaling factor :  0.000

 scf convergence criterion : increment of total energy < .1000000D-07
                  and increment of one-electron energy < .1000000D-04

 MOs are in ASCII format !


    mo occupation :
   irrep   mo's   occupied
    a     1838      158
 
 number of basis functions   :  1838
 number of occupied orbitals :   158
 

 reading orbital data $uhfmo_alpha  from file alpha
 orbital characterization : expanded

 reading orbital data $uhfmo_beta  from file beta
 orbital characterization : expanded
 virtual MOs provided and orthogonalized by Cholesky decomposition
 virtual MOs provided and orthogonalized by Cholesky decomposition

 UHF mode switched on !

 closed shell shift switched on 
 all occupied orbitals are shifted by    0.05000

  
           ------------------------
               RI-J - INFORMATION
           ------------------------
 Contributions to RI integral batches: 
  neglected integral batches:                 74220
  direct contribution:                       160890
  memory contribution:                  8841
 Memory core needed for (P|Q) and Cholesky     45 MByte
 Memory core minimum needed except of (P|Q)     3 MByte
 Total minimum memory core needed (sum)        48 MByte
  
 ****************************************
 Memory allocated for RI-J   394 MByte
 ****************************************
                                            

 DSCF restart information will be dumped onto file alpha


 Starting SCF iterations

          Overall gridpoints after grid construction =       1093736

 ITERATION  ENERGY          1e-ENERGY        2e-ENERGY     NORM[dD(SAO)]  TOL
   1  -3200.8456780577    -16707.885684     7318.4405260    0.000D+00 0.159D-12
                            Exc = -251.234156720     Coul =  7629.56165368    
                            exK = -59.8869709147    
                         Ntotal = 315.00006823      Nspin =0.99999941632    
                             Na = 158.00003382         Nb = 157.00003441    
                            current damping = 1.000
 
          max. resid. norm for Fia-block=  5.665D-01 for orbital     94a    beta 
          max. resid. fock norm         =  7.558D+00 for orbital   1155a    beta 

 ITERATION  ENERGY          1e-ENERGY        2e-ENERGY     NORM[dD(SAO)]  TOL
   2  -3207.9037887730    -16654.922234     7258.4189651    0.717D+02 0.154D-12
                            Exc = -250.237350583      Eck =  7508.65631571    
                         Ntotal = 315.00005903      Nspin =0.99999963178    
                             Na = 158.00002933         Nb = 157.00002970    
                            current damping = 0.950
 
          Norm of current diis error:  6.4501    
          max. resid. norm for Fia-block=  6.753D-01 for orbital    158a    alpha
          max. resid. fock norm         =  1.141D+00 for orbital   1745a    alpha

 ITERATION  ENERGY          1e-ENERGY        2e-ENERGY     NORM[dD(SAO)]  TOL
   3  -3209.1551099500    -16722.038657     7324.2840663    0.390D+02 0.120D-12
                            Exc = -253.058993540      Eck =  7577.34305985    
                         Ntotal = 315.00005412      Nspin = 1.0000000226    
                             Na = 158.00002707         Nb = 157.00002705    
                            current damping = 0.900
 
          Norm of current diis error:  4.2822    
          max. resid. norm for Fia-block=  2.387D-01 for orbital    155a    beta 
          max. resid. fock norm         =  3.222D-01 for orbital    159a    beta 

 ITERATION  ENERGY          1e-ENERGY        2e-ENERGY     NORM[dD(SAO)]  TOL
   4  -3210.2727126230    -16693.248455     7294.3762619    0.221D+02 0.874D-13
                            Exc = -252.466704574      Eck =  7546.84296643    
                         Ntotal = 315.00004884      Nspin =0.99999971712    
                             Na = 158.00002428         Nb = 157.00002456    
                            current damping = 0.950
 
          Norm of current diis error:  2.0220    
          max. resid. norm for Fia-block=  8.808D-02 for orbital    158a    alpha
          max. resid. fock norm         =  1.839D-01 for orbital   1821a    alpha

 ITERATION  ENERGY          1e-ENERGY        2e-ENERGY     NORM[dD(SAO)]  TOL
   5  -3210.4696209678    -16703.591435     7304.5223340    0.212D+02 0.776D-13
                            Exc = -252.833491682      Eck =  7557.35582565    
                         Ntotal = 315.00004824      Nspin =0.99999973097    
                             Na = 158.00002399         Nb = 157.00002426    
                            current damping = 1.000
 
          Norm of current diis error:  1.1220    
          max. resid. norm for Fia-block=  6.172D-02 for orbital    154a    beta 
          max. resid. fock norm         =  6.685D-02 for orbital    154a    beta 
          mo-orthogonalization: Cholesky decomposition

 ITERATION  ENERGY          1e-ENERGY        2e-ENERGY     NORM[dD(SAO)]  TOL
   6  -3210.5551075064    -16700.564373     7301.4097847    0.477D+01 0.675D-13
                            Exc = -252.844049668      Eck =  7554.25383441    
                         Ntotal = 315.00004772      Nspin =0.99999963547    
                             Na = 158.00002368         Nb = 157.00002404    
                            current damping = 1.050
 
          Norm of current diis error: 0.57694    
          max. resid. norm for Fia-block=  2.780D-02 for orbital    155a    alpha
          max. resid. fock norm         =  3.878D-02 for orbital   1657a    alpha

 ITERATION  ENERGY          1e-ENERGY        2e-ENERGY     NORM[dD(SAO)]  TOL
   7  -3210.5760238590    -16704.511294     7305.3357900    0.191D+01 0.615D-13
                            Exc = -252.995974909      Eck =  7558.33176491    
                         Ntotal = 315.00004745      Nspin =0.99999962335    
                             Na = 158.00002353         Nb = 157.00002391    
                            current damping = 1.100
 
          Norm of current diis error: 0.34910    
          max. resid. norm for Fia-block=  2.474D-02 for orbital    153a    beta 
          max. resid. fock norm         =  3.054D-02 for orbital    165a    beta 

 ITERATION  ENERGY          1e-ENERGY        2e-ENERGY     NORM[dD(SAO)]  TOL
   8  -3210.5847491056    -16700.817238     7301.6330086    0.131D+01 0.581D-13
                            Exc = -252.929013860      Eck =  7554.56202249    
                         Ntotal = 315.00004742      Nspin =0.99999955160    
                             Na = 158.00002349         Nb = 157.00002394    
                            current damping = 1.150
 
          Norm of current diis error: 0.25059    
          max. resid. norm for Fia-block=  1.973D-02 for orbital    155a    beta 
          max. resid. fock norm         =  2.673D-02 for orbital    154a    alpha

 ITERATION  ENERGY          1e-ENERGY        2e-ENERGY     NORM[dD(SAO)]  TOL
   9  -3210.5888565308    -16703.644664     7304.4563275    0.775D+00 0.551D-13
                            Exc = -253.005187508      Eck =  7557.46151500    
                         Ntotal = 315.00004770      Nspin =0.99999957814    
                             Na = 158.00002364         Nb = 157.00002406    
                            current damping = 1.200
 
          Norm of current diis error: 0.13377    
          max. resid. norm for Fia-block=  1.041D-02 for orbital    158a    alpha
          max. resid. fock norm         =  1.162D-02 for orbital    158a    alpha

 ITERATION  ENERGY          1e-ENERGY        2e-ENERGY     NORM[dD(SAO)]  TOL
  10  -3210.5906815080    -16703.032935     7303.8427728    0.380D+00 0.538D-13
                            Exc = -252.992865685      Eck =  7556.83563849    
                         Ntotal = 315.00004766      Nspin =0.99999955148    
                             Na = 158.00002361         Nb = 157.00002405    
                            current damping = 1.250
 
          Norm of current diis error: 0.71997E-01
          max. resid. norm for Fia-block=  6.538D-03 for orbital    158a    alpha
          max. resid. fock norm         =  7.309D-03 for orbital    158a    alpha
          mo-orthogonalization: Cholesky decomposition

 ITERATION  ENERGY          1e-ENERGY        2e-ENERGY     NORM[dD(SAO)]  TOL
  11  -3210.5913203628    -16703.121888     7303.9310877    0.144D+00 0.522D-13
                            Exc = -253.004943898      Eck =  7556.93603161    
                         Ntotal = 315.00004768      Nspin =0.99999954949    
                             Na = 158.00002362         Nb = 157.00002407    
                            current damping = 1.300
 
          Norm of current diis error: 0.41946E-01
          max. resid. norm for Fia-block=  5.318D-03 for orbital    158a    alpha
          max. resid. fock norm         =  5.621D-03 for orbital    158a    alpha

 ITERATION  ENERGY          1e-ENERGY        2e-ENERGY     NORM[dD(SAO)]  TOL
  12  -3210.5916195463    -16703.010183     7303.8190828    0.101D+00 0.507D-13
                            Exc = -253.001004620      Eck =  7556.82008746    
                         Ntotal = 315.00004776      Nspin =0.99999954646    
                             Na = 158.00002366         Nb = 157.00002411    
                            current damping = 1.350
 
          Norm of current diis error: 0.31005E-01
          max. resid. norm for Fia-block=  3.853D-03 for orbital    158a    alpha
          max. resid. fock norm         =  4.564D-03 for orbital    158a    alpha

 ITERATION  ENERGY          1e-ENERGY        2e-ENERGY     NORM[dD(SAO)]  TOL
  13  -3210.5917669892    -16703.430682     7304.2394350    0.600D-01 0.492D-13
                            Exc = -253.011836412      Eck =  7557.25127139    
                         Ntotal = 315.00004780      Nspin =0.99999954924    
                             Na = 158.00002368         Nb = 157.00002413    
                            current damping = 1.400
 
          Norm of current diis error: 0.24429E-01
          max. resid. norm for Fia-block=  3.800D-03 for orbital    158a    alpha
          max. resid. fock norm         =  4.053D-03 for orbital    158a    alpha

 ITERATION  ENERGY          1e-ENERGY        2e-ENERGY     NORM[dD(SAO)]  TOL
  14  -3210.5918769885    -16703.131398     7303.9400403    0.211D-01 0.478D-13
                            Exc = -253.006103779      Eck =  7556.94614405    
                         Ntotal = 315.00004780      Nspin =0.99999954437    
                             Na = 158.00002367         Nb = 157.00002413    
                            current damping = 1.450
 
          Norm of current diis error: 0.17258E-01
          max. resid. norm for Fia-block=  2.787D-03 for orbital    158a    alpha
          max. resid. fock norm         =  3.066D-03 for orbital    158a    alpha

 ITERATION  ENERGY          1e-ENERGY        2e-ENERGY     NORM[dD(SAO)]  TOL
  15  -3210.5919512302    -16703.163075     7303.9716430    0.209D-01 0.461D-13
                            Exc = -253.008409747      Eck =  7556.98005275    
                         Ntotal = 315.00004782      Nspin =0.99999954619    
                             Na = 158.00002369         Nb = 157.00002414    
                            current damping = 1.500
 
          Norm of current diis error: 0.11335E-01
          max. resid. norm for Fia-block=  2.487D-03 for orbital    158a    alpha
          max. resid. fock norm         =  2.612D-03 for orbital    158a    alpha
          mo-orthogonalization: Cholesky decomposition

 ITERATION  ENERGY          1e-ENERGY        2e-ENERGY     NORM[dD(SAO)]  TOL
  16  -3210.5919997130    -16703.163835     7303.9723551    0.113D-01 0.444D-13
                            Exc = -253.007353164      Eck =  7556.97970828    
                         Ntotal = 315.00004785      Nspin =0.99999954592    
                             Na = 158.00002370         Nb = 157.00002415    
                            current damping = 1.350
 
          Norm of current diis error: 0.89947E-02
          max. resid. norm for Fia-block=  2.119D-03 for orbital    156a    beta 
          max. resid. fock norm         =  2.194D-03 for orbital    156a    beta 

 ITERATION  ENERGY          1e-ENERGY        2e-ENERGY     NORM[dD(SAO)]  TOL
  17  -3210.5920375817    -16703.199706     7304.0081877    0.106D-01 0.423D-13
                            Exc = -253.008866557      Eck =  7557.01705430    
                         Ntotal = 315.00004785      Nspin =0.99999954623    
                             Na = 158.00002370         Nb = 157.00002415    
                            current damping = 1.200
 
          Norm of current diis error: 0.70575E-02
          max. resid. norm for Fia-block=  2.089D-03 for orbital    156a    beta 
          max. resid. fock norm         =  2.136D-03 for orbital    156a    beta 

 ITERATION  ENERGY          1e-ENERGY        2e-ENERGY     NORM[dD(SAO)]  TOL
  18  -3210.5920686915    -16703.144155     7303.9526056    0.690D-02 0.399D-13
                            Exc = -253.007546240      Eck =  7556.96015187    
                         Ntotal = 315.00004786      Nspin =0.99999954602    
                             Na = 158.00002370         Nb = 157.00002416    
                            current damping = 1.250
 
          Norm of current diis error: 0.68425E-02
          max. resid. norm for Fia-block=  1.963D-03 for orbital    156a    beta 
          max. resid. fock norm         =  2.059D-03 for orbital    156a    beta 

 ITERATION  ENERGY          1e-ENERGY        2e-ENERGY     NORM[dD(SAO)]  TOL
  19  -3210.5920915929    -16703.222258     7304.0306856    0.781D-02 0.374D-13
                            Exc = -253.009411085      Eck =  7557.04009671    
                         Ntotal = 315.00004788      Nspin =0.99999954766    
                             Na = 158.00002371         Nb = 157.00002416    
                            current damping = 1.300
 
          Norm of current diis error: 0.60456E-02
          max. resid. norm for Fia-block=  1.538D-03 for orbital    156a    beta 
          max. resid. fock norm         =  1.578D-03 for orbital    156a    beta 

 ITERATION  ENERGY          1e-ENERGY        2e-ENERGY     NORM[dD(SAO)]  TOL
  20  -3210.5921077805    -16703.179225     7303.9876364    0.435D-02 0.352D-13
                            Exc = -253.008187119      Eck =  7556.99582356    
                         Ntotal = 315.00004788      Nspin =0.99999954701    
                             Na = 158.00002371         Nb = 157.00002417    
                            current damping = 1.350
 
          Norm of current diis error: 0.42005E-02
          max. resid. norm for Fia-block=  2.020D-03 for orbital    156a    beta 
          max. resid. fock norm         =  2.076D-03 for orbital    156a    beta 
          mo-orthogonalization: Cholesky decomposition

 ITERATION  ENERGY          1e-ENERGY        2e-ENERGY     NORM[dD(SAO)]  TOL
  21  -3210.5921239177    -16703.178619     7303.9870144    0.137D-01 0.316D-13
                            Exc = -253.008537031      Eck =  7556.99555146    
                         Ntotal = 315.00004788      Nspin =0.99999954732    
                             Na = 158.00002371         Nb = 157.00002417    
                            current damping = 1.200
 
          Norm of current diis error: 0.35551E-02
          max. resid. norm for Fia-block=  1.691D-03 for orbital    156a    beta 
          max. resid. fock norm         =  1.728D-03 for orbital    156a    beta 

 ITERATION  ENERGY          1e-ENERGY        2e-ENERGY     NORM[dD(SAO)]  TOL
  22  -3210.5921357963    -16703.171942     7303.9803257    0.137D-01 0.159D-12
                            Exc = -253.008067234     Coul =  7617.24276777    
                            exK = -60.2543748550    
                         Ntotal = 315.00004789      Nspin =0.99999954765    
                             Na = 158.00002372         Nb = 157.00002417    
                            current damping = 1.050
 
          Norm of current diis error: 0.31197E-02
          max. resid. norm for Fia-block=  1.458D-03 for orbital    156a    beta 
          max. resid. fock norm         =  1.498D-03 for orbital    156a    beta 

 ITERATION  ENERGY          1e-ENERGY        2e-ENERGY     NORM[dD(SAO)]  TOL
  23  -3210.5921448429    -16703.194320     7304.0026948    0.185D+00 0.101D-12
                            Exc = -253.008705364      Eck =  7557.01140016    
                         Ntotal = 315.00004789      Nspin =0.99999954807    
                             Na = 158.00002372         Nb = 157.00002417    
                            current damping = 1.100
 
          Norm of current diis error: 0.28701E-02
          max. resid. norm for Fia-block=  1.179D-03 for orbital    156a    beta 
          max. resid. fock norm         =  1.205D-03 for orbital    156a    beta 

 ITERATION  ENERGY          1e-ENERGY        2e-ENERGY     NORM[dD(SAO)]  TOL
  24  -3210.5921507982    -16703.156754     7303.9651230    0.301D-01 0.725D-13
                            Exc = -253.007846408      Eck =  7556.97296938    
                         Ntotal = 315.00004789      Nspin =0.99999954770    
                             Na = 158.00002372         Nb = 157.00002417    
                            current damping = 1.150
 
          Norm of current diis error: 0.27053E-02
          max. resid. norm for Fia-block=  1.182D-03 for orbital    156a    beta 
          max. resid. fock norm         =  1.215D-03 for orbital    156a    beta 

 ITERATION  ENERGY          1e-ENERGY        2e-ENERGY     NORM[dD(SAO)]  TOL
  25  -3210.5921559781    -16703.175458     7303.9838217    0.301D-01 0.584D-13
                            Exc = -253.008332912      Eck =  7556.99215459    
                         Ntotal = 315.00004789      Nspin =0.99999954813    
                             Na = 158.00002372         Nb = 157.00002417    
                            current damping = 1.200
 
          Norm of current diis error: 0.18953E-02
          max. resid. norm for Fia-block=  1.275D-03 for orbital    156a    beta 
          max. resid. fock norm         =  1.305D-03 for orbital    156a    beta 
          mo-orthogonalization: Cholesky decomposition

 ITERATION  ENERGY          1e-ENERGY        2e-ENERGY     NORM[dD(SAO)]  TOL
  26  -3210.5921603276    -16703.173613     7303.9819718    0.744D-01 0.545D-13
                            Exc = -253.008100700      Eck =  7556.99007249    
                         Ntotal = 315.00004789      Nspin =0.99999954792    
                             Na = 158.00002372         Nb = 157.00002417    
                            current damping = 1.250
 
          Norm of current diis error: 0.16001E-02
          max. resid. norm for Fia-block=  9.786D-04 for orbital    156a    beta 
          max. resid. fock norm         =  1.000D-03 for orbital    156a    beta 

 ITERATION  ENERGY          1e-ENERGY        2e-ENERGY     NORM[dD(SAO)]  TOL
  27  -3210.5921630572    -16703.172701     7303.9810578    0.195D-01 0.515D-13
                            Exc = -253.008267297      Eck =  7556.98932509    
                         Ntotal = 315.00004789      Nspin =0.99999954794    
                             Na = 158.00002372         Nb = 157.00002417    
                            current damping = 1.100
 
          Norm of current diis error: 0.13833E-02
          max. resid. norm for Fia-block=  8.050D-04 for orbital    156a    beta 
          max. resid. fock norm         =  8.193D-04 for orbital    156a    beta 

 ITERATION  ENERGY          1e-ENERGY        2e-ENERGY     NORM[dD(SAO)]  TOL
  28  -3210.5921650575    -16703.163271     7303.9716257    0.130D-01 0.486D-13
                            Exc = -253.007949991      Eck =  7556.97957572    
                         Ntotal = 315.00004789      Nspin =0.99999954777    
                             Na = 158.00002372         Nb = 157.00002417    
                            current damping = 0.950
 
          Norm of current diis error: 0.13526E-02
          max. resid. norm for Fia-block=  5.959D-04 for orbital    156a    beta 
          max. resid. fock norm         =  6.123D-04 for orbital    156a    beta 

 ITERATION  ENERGY          1e-ENERGY        2e-ENERGY     NORM[dD(SAO)]  TOL
  29  -3210.5921664576    -16703.180426     7303.9887794    0.728D-02 0.460D-13
                            Exc = -253.008336071      Eck =  7556.99711547    
                         Ntotal = 315.00004789      Nspin =0.99999954797    
                             Na = 158.00002372         Nb = 157.00002417    
                            current damping = 1.000
 
          Norm of current diis error: 0.12609E-02
          max. resid. norm for Fia-block=  4.870D-04 for orbital    156a    beta 
          max. resid. fock norm         =  4.970D-04 for orbital    156a    beta 

 ITERATION  ENERGY          1e-ENERGY        2e-ENERGY     NORM[dD(SAO)]  TOL
  30  -3210.5921674547    -16703.167997     7303.9763493    0.696D-02 0.436D-13
                            Exc = -253.008046881      Eck =  7556.98439622    
                         Ntotal = 315.00004789      Nspin =0.99999954770    
                             Na = 158.00002372         Nb = 157.00002417    
                            current damping = 1.050
 
          Norm of current diis error: 0.93491E-03
          max. resid. norm for Fia-block=  5.510D-04 for orbital    156a    beta 
          max. resid. fock norm         =  5.635D-04 for orbital    156a    beta 
          mo-orthogonalization: Cholesky decomposition

 ITERATION  ENERGY          1e-ENERGY        2e-ENERGY     NORM[dD(SAO)]  TOL
  31  -3210.5921683778    -16703.168709     7303.9770605    0.965D-02 0.399D-13
                            Exc = -253.008130540      Eck =  7556.98519105    
                         Ntotal = 315.00004789      Nspin =0.99999954766    
                             Na = 158.00002372         Nb = 157.00002417    
                            current damping = 1.100
 
          Norm of current diis error: 0.79555E-03
          max. resid. norm for Fia-block=  4.334D-04 for orbital    156a    beta 
          max. resid. fock norm         =  4.416D-04 for orbital    156a    beta 

 ITERATION  ENERGY          1e-ENERGY        2e-ENERGY     NORM[dD(SAO)]  TOL
  32  -3210.5921689894    -16703.168502     7303.9768522    0.148D-01 0.370D-13
                            Exc = -253.008030728      Eck =  7556.98488291    
                         Ntotal = 315.00004789      Nspin =0.99999954747    
                             Na = 158.00002372         Nb = 157.00002417    
                            current damping = 1.150
 
          Norm of current diis error: 0.71060E-03
          max. resid. norm for Fia-block=  3.296D-04 for orbital    156a    beta 
          max. resid. fock norm         =  3.759D-04 for orbital    771a    alpha

 ITERATION  ENERGY          1e-ENERGY        2e-ENERGY     NORM[dD(SAO)]  TOL
  33  -3210.5921694006    -16703.172048     7303.9803987    0.132D-01 0.341D-13
                            Exc = -253.008161847      Eck =  7556.98856050    
                         Ntotal = 315.00004789      Nspin =0.99999954741    
                             Na = 158.00002372         Nb = 157.00002417    
                            current damping = 1.200
 
          Norm of current diis error: 0.65589E-03
          max. resid. norm for Fia-block=  3.085D-04 for orbital    156a    beta 
          max. resid. fock norm         =  4.971D-04 for orbital    771a    alpha

 ITERATION  ENERGY          1e-ENERGY        2e-ENERGY     NORM[dD(SAO)]  TOL
  34  -3210.5921697239    -16703.164407     7303.9727568    0.417D-02 0.314D-13
                            Exc = -253.007986823      Eck =  7556.98074367    
                         Ntotal = 315.00004789      Nspin =0.99999954718    
                             Na = 158.00002372         Nb = 157.00002417    
                            current damping = 1.250
 
          Norm of current diis error: 0.62753E-03
          max. resid. norm for Fia-block=  2.438D-04 for orbital    156a    beta 
          max. resid. fock norm         =  6.084D-04 for orbital    771a    alpha

 ITERATION  ENERGY          1e-ENERGY        2e-ENERGY     NORM[dD(SAO)]  TOL
  35  -3210.5921699613    -16703.169059     7303.9774085    0.380D-02 0.293D-13
                            Exc = -253.008085976      Eck =  7556.98549449    
                         Ntotal = 315.00004789      Nspin =0.99999954711    
                             Na = 158.00002372         Nb = 157.00002417    
                            current damping = 1.300
 
          Norm of current diis error: 0.49408E-03
          max. resid. norm for Fia-block=  2.773D-04 for orbital    156a    beta 
          max. resid. fock norm         =  1.032D-03 for orbital    771a    alpha
          mo-orthogonalization: Cholesky decomposition

 ITERATION  ENERGY          1e-ENERGY        2e-ENERGY     NORM[dD(SAO)]  TOL
  36  -3210.5921701910    -16703.168203     7303.9765527    0.411D-02 0.270D-13
                            Exc = -253.008043771      Eck =  7556.98459648    
                         Ntotal = 315.00004789      Nspin =0.99999954683    
                             Na = 158.00002372         Nb = 157.00002417    
                            current damping = 1.350
 
          Norm of current diis error: 0.44114E-03
          max. resid. norm for Fia-block=  2.440D-04 for orbital    156a    beta 
          max. resid. fock norm         =  1.313D-03 for orbital    771a    alpha

 ITERATION  ENERGY          1e-ENERGY        2e-ENERGY     NORM[dD(SAO)]  TOL
  37  -3210.5921703604    -16703.168506     7303.9768553    0.725D-02 0.250D-13
                            Exc = -253.008085132      Eck =  7556.98494040    
                         Ntotal = 315.00004789      Nspin =0.99999954661    
                             Na = 158.00002372         Nb = 157.00002417    
                            current damping = 1.400
 
          Norm of current diis error: 0.39828E-03
          max. resid. norm for Fia-block=  2.028D-04 for orbital    156a    beta 
          max. resid. fock norm         =  1.545D-03 for orbital    771a    alpha

 ITERATION  ENERGY          1e-ENERGY        2e-ENERGY     NORM[dD(SAO)]  TOL
  38  -3210.5921704860    -16703.166125     7303.9744745    0.249D+00 0.275D-13
                            Exc = -253.008005557      Eck =  7556.98248007    
                         Ntotal = 315.00004789      Nspin =0.99999954688    
                             Na = 158.00002372         Nb = 157.00002417    
                            current damping = 1.450
 
          Norm of current diis error: 0.38476E-03
          max. resid. norm for Fia-block=  1.787D-04 for orbital    156a    beta 
          max. resid. fock norm         =  7.489D-04 for orbital    827a    alpha

 ITERATION  ENERGY          1e-ENERGY        2e-ENERGY     NORM[dD(SAO)]  TOL
  39  -3210.5921706005    -16703.169654     7303.9780035    0.119D-01 0.302D-13
                            Exc = -253.008084921      Eck =  7556.98608844    
                         Ntotal = 315.00004789      Nspin =0.99999954780    
                             Na = 158.00002372         Nb = 157.00002417    
                            current damping = 1.500
 
          Norm of current diis error: 0.33846E-03
          max. resid. norm for Fia-block=  1.711D-04 for orbital    156a    beta 
          max. resid. fock norm         =  3.527D-03 for orbital    771a    alpha

 ITERATION  ENERGY          1e-ENERGY        2e-ENERGY     NORM[dD(SAO)]  TOL
  40  -3210.5921706713    -16703.167067     7303.9754163    0.858D-02 0.267D-13
                            Exc = -253.008032630      Eck =  7556.98344889    
                         Ntotal = 315.00004789      Nspin =0.99999954795    
                             Na = 158.00002372         Nb = 157.00002417    
                            current damping = 1.550
 
          Norm of current diis error: 0.29177E-03
          max. resid. norm for Fia-block=  1.855D-04 for orbital    156a    beta 
          max. resid. fock norm         =  6.016D-03 for orbital    771a    alpha
          mo-orthogonalization: Cholesky decomposition

 ITERATION  ENERGY          1e-ENERGY        2e-ENERGY     NORM[dD(SAO)]  TOL
  41  -3210.5921706979    -16703.167857     7303.9762063    0.288D-01 0.263D-13
                            Exc = -253.008054506      Eck =  7556.98426083    
                         Ntotal = 315.00004789      Nspin =0.99999954667    
                             Na = 158.00002372         Nb = 157.00002417    
                            current damping = 1.600
 
          Norm of current diis error: 0.25691E-03
          max. resid. norm for Fia-block=  1.645D-04 for orbital    156a    beta 
          max. resid. fock norm         =  3.465D-03 for orbital    807a    alpha

 ITERATION  ENERGY          1e-ENERGY        2e-ENERGY     NORM[dD(SAO)]  TOL
  42  -3210.5921708111    -16703.167180     7303.9755291    0.213D-01 0.259D-13
                            Exc = -253.008024071      Eck =  7556.98355312    
                         Ntotal = 315.00004789      Nspin =0.99999954636    
                             Na = 158.00002372         Nb = 157.00002417    
                            current damping = 1.650
 
          Norm of current diis error: 0.23623E-03
          max. resid. norm for Fia-block=  1.350D-04 for orbital    156a    beta 
          max. resid. fock norm         =  3.151D-03 for orbital    771a    alpha

 ITERATION  ENERGY          1e-ENERGY        2e-ENERGY     NORM[dD(SAO)]  TOL
  43  -3210.5921708503    -16703.168441     7303.9767893    0.213D-01 0.159D-12
                            Exc = -253.008065219     Coul =  7617.23923595    
                            exK = -60.2543814606    
                         Ntotal = 315.00004789      Nspin =0.99999954754    
                             Na = 158.00002372         Nb = 157.00002417    
                            current damping = 1.700
 
          Norm of current diis error: 0.21791E-03
          max. resid. norm for Fia-block=  1.169D-04 for orbital    156a    beta 
          max. resid. fock norm         =  1.985D-03 for orbital    827a    alpha

 ITERATION  ENERGY          1e-ENERGY        2e-ENERGY     NORM[dD(SAO)]  TOL
  44  -3210.5921708829    -16703.166527     7303.9748752    0.194D+00 0.101D-12
                            Exc = -253.008020056      Eck =  7556.98289530    
                         Ntotal = 315.00004789      Nspin =0.99999954754    
                             Na = 158.00002372         Nb = 157.00002417    
                            current damping = 1.750
 
          Norm of current diis error: 0.19776E-03
          max. resid. norm for Fia-block=  1.148D-04 for orbital    156a    beta 
          max. resid. fock norm         =  2.801D-03 for orbital    827a    alpha

 ITERATION  ENERGY          1e-ENERGY        2e-ENERGY     NORM[dD(SAO)]  TOL
  45  -3210.5921709122    -16703.167774     7303.9761231    0.161D+00 0.664D-13
                            Exc = -253.008043161      Eck =  7556.98416626    
                         Ntotal = 315.00004789      Nspin =0.99999954766    
                             Na = 158.00002372         Nb = 157.00002417    
                            current damping = 1.800
 
          Norm of current diis error: 0.16936E-03
          max. resid. norm for Fia-block=  1.199D-04 for orbital    156a    beta 
          max. resid. fock norm         =  1.488D-03 for orbital    807a    alpha
          mo-orthogonalization: Cholesky decomposition

 ITERATION  ENERGY          1e-ENERGY        2e-ENERGY     NORM[dD(SAO)]  TOL
  46  -3210.5921709365    -16703.167091     7303.9754400    0.584D-01 0.589D-13
                            Exc = -253.008028955      Eck =  7556.98346899    
                         Ntotal = 315.00004789      Nspin =0.99999954769    
                             Na = 158.00002372         Nb = 157.00002417    
                            current damping = 1.850
 
          Norm of current diis error: 0.15129E-03
          max. resid. norm for Fia-block=  1.046D-04 for orbital    156a    beta 
          max. resid. fock norm         =  2.577D-04 for orbital    827a    alpha

 ITERATION  ENERGY          1e-ENERGY        2e-ENERGY     NORM[dD(SAO)]  TOL
  47  -3210.5921709608    -16703.167579     7303.9759281    0.249D-01 0.578D-13
                            Exc = -253.008043767      Eck =  7556.98397188    
                         Ntotal = 315.00004789      Nspin =0.99999954772    
                             Na = 158.00002372         Nb = 157.00002417    
                            current damping = 1.900
 
          Norm of current diis error: 0.13768E-03
          max. resid. norm for Fia-block=  8.512D-05 for orbital    156a    beta 
          max. resid. fock norm         =  1.447D-04 for orbital    827a    alpha

 ITERATION  ENERGY          1e-ENERGY        2e-ENERGY     NORM[dD(SAO)]  TOL
  48  -3210.5921709773    -16703.166730     7303.9750785    0.920D-02 0.566D-13
                            Exc = -253.008018292      Eck =  7556.98309684    
                         Ntotal = 315.00004789      Nspin =0.99999954775    
                             Na = 158.00002372         Nb = 157.00002417    
                            current damping = 1.950
 
          Norm of current diis error: 0.13015E-03
          max. resid. norm for Fia-block=  7.323D-05 for orbital    156a    beta 
          max. resid. fock norm         =  1.163D-04 for orbital    740a    alpha

 ITERATION  ENERGY          1e-ENERGY        2e-ENERGY     NORM[dD(SAO)]  TOL
  49  -3210.5921709914    -16703.167595     7303.9759431    0.610D-02 0.548D-13
                            Exc = -253.008039457      Eck =  7556.98398260    
                         Ntotal = 315.00004789      Nspin =0.99999954782    
                             Na = 158.00002372         Nb = 157.00002417    
                            current damping = 2.000
 
          Norm of current diis error: 0.11318E-03
          max. resid. norm for Fia-block=  7.672D-05 for orbital    156a    beta 
          max. resid. fock norm         =  2.131D-04 for orbital    740a    alpha

 ITERATION  ENERGY          1e-ENERGY        2e-ENERGY     NORM[dD(SAO)]  TOL
  50  -3210.5921710004    -16703.166904     7303.9752525    0.811D-02 0.503D-13
                            Exc = -253.008026067      Eck =  7556.98327859    
                         Ntotal = 315.00004789      Nspin =0.99999954794    
                             Na = 158.00002372         Nb = 157.00002417    
                            current damping = 2.050
 
          Norm of current diis error: 0.10143E-03
          max. resid. norm for Fia-block=  7.252D-05 for orbital    156a    beta 
          max. resid. fock norm         =  4.155D-04 for orbital    740a    alpha
          mo-orthogonalization: Cholesky decomposition

 ITERATION  ENERGY          1e-ENERGY        2e-ENERGY     NORM[dD(SAO)]  TOL
  51  -3210.5921710068    -16703.167334     7303.9756821    0.103D-01 0.424D-13
                            Exc = -253.008033378      Eck =  7556.98371551    
                         Ntotal = 315.00004789      Nspin =0.99999954821    
                             Na = 158.00002372         Nb = 157.00002417    
                            current damping = 2.100
 
          Norm of current diis error: 0.90464E-04
          max. resid. norm for Fia-block=  6.486D-05 for orbital    156a    beta 
          max. resid. fock norm         =  8.009D-04 for orbital    764a    alpha

 ITERATION  ENERGY          1e-ENERGY        2e-ENERGY     NORM[dD(SAO)]  TOL
  52  -3210.5921710085    -16703.166893     7303.9752411    0.811D-02 0.342D-13
                            Exc = -253.008022999      Eck =  7556.98326412    
                         Ntotal = 315.00004789      Nspin =0.99999954874    
                             Na = 158.00002372         Nb = 157.00002417    
                            current damping = 2.150
 
          Norm of current diis error: 0.83487E-04
          max. resid. norm for Fia-block=  5.305D-05 for orbital    156a    beta 
          max. resid. fock norm         =  1.248D-03 for orbital    764a    alpha

 ITERATION  ENERGY          1e-ENERGY        2e-ENERGY     NORM[dD(SAO)]  TOL
  53  -3210.5921710018    -16703.167359     7303.9757074    0.102D-01 0.283D-13
                            Exc = -253.008035777      Eck =  7556.98374315    
                         Ntotal = 315.00004789      Nspin =0.99999954964    
                             Na = 158.00002372         Nb = 157.00002417    
                            current damping = 2.200
 
          Norm of current diis error: 0.77177E-04
          max. resid. norm for Fia-block=  4.203D-05 for orbital    156a    beta 
          max. resid. fock norm         =  1.454D-03 for orbital    764a    alpha

 ITERATION  ENERGY          1e-ENERGY        2e-ENERGY     NORM[dD(SAO)]  TOL
  54  -3210.5921709937    -16703.167291     7303.9756396    0.356D-01 0.258D-13
                            Exc = -253.008034469      Eck =  7556.98367404    
                         Ntotal = 315.00004789      Nspin =0.99999955043    
                             Na = 158.00002372         Nb = 157.00002417    
                            current damping = 2.250
 
          Norm of current diis error: 0.71906E-04
          max. resid. norm for Fia-block=  2.749D-05 for orbital    156a    beta 
          max. resid. fock norm         =  1.403D-03 for orbital    764a    alpha

 ITERATION  ENERGY          1e-ENERGY        2e-ENERGY     NORM[dD(SAO)]  TOL
  55  -3210.5921710038    -16703.167164     7303.9755125    0.227D+00 0.455D-13
                            Exc = -253.008029998      Eck =  7556.98354247    
                         Ntotal = 315.00004789      Nspin =0.99999954851    
                             Na = 158.00002372         Nb = 157.00002417    
                            current damping = 2.100
 
          Norm of current diis error: 0.65417E-04
          max. resid. norm for Fia-block=  2.342D-05 for orbital    156a    beta 
          max. resid. fock norm         =  9.899D-04 for orbital    764a    alpha
          mo-orthogonalization: Cholesky decomposition

 ITERATION  ENERGY          1e-ENERGY        2e-ENERGY     NORM[dD(SAO)]  TOL
  56  -3210.5921710102    -16703.166927     7303.9752753    0.153D-01 0.455D-13
                            Exc = -253.008023884      Eck =  7556.98329921    
                         Ntotal = 315.00004789      Nspin =0.99999954833    
                             Na = 158.00002372         Nb = 157.00002417    
                            current damping = 1.950
 
          Norm of current diis error: 0.62748E-04
          max. resid. norm for Fia-block=  2.573D-05 for orbital    156a    beta 
          max. resid. fock norm         =  1.700D-03 for orbital    764a    alpha

 ITERATION  ENERGY          1e-ENERGY        2e-ENERGY     NORM[dD(SAO)]  TOL
  57  -3210.5921710240    -16703.167170     7303.9755191    0.589D-02 0.455D-13
                            Exc = -253.008030150      Eck =  7556.98354924    
                         Ntotal = 315.00004789      Nspin =0.99999954815    
                             Na = 158.00002372         Nb = 157.00002417    
                            current damping = 2.000
 
          Norm of current diis error: 0.58912E-04
          max. resid. norm for Fia-block=  3.451D-05 for orbital    156a    beta 
          max. resid. fock norm         =  2.676D-03 for orbital    764a    alpha

 ITERATION  ENERGY          1e-ENERGY        2e-ENERGY     NORM[dD(SAO)]  TOL
  58  -3210.5921710388    -16703.166975     7303.9753235    0.105D-01 0.455D-13
                            Exc = -253.008025739      Eck =  7556.98334919    
                         Ntotal = 315.00004789      Nspin =0.99999954808    
                             Na = 158.00002372         Nb = 157.00002417    
                            current damping = 2.050
 
          Norm of current diis error: 0.53520E-04
          max. resid. norm for Fia-block=  3.597D-05 for orbital    156a    beta 
          max. resid. fock norm         =  5.817D-04 for orbital    755a    beta 

 ITERATION  ENERGY          1e-ENERGY        2e-ENERGY     NORM[dD(SAO)]  TOL
  59  -3210.5921710465    -16703.167113     7303.9754617    0.212D-01 0.455D-13
                            Exc = -253.008028062      Eck =  7556.98348974    
                         Ntotal = 315.00004789      Nspin =0.99999954816    
                             Na = 158.00002372         Nb = 157.00002417    
                            current damping = 2.100
 
          Norm of current diis error: 0.48672E-04
          max. resid. norm for Fia-block=  3.520D-05 for orbital    156a    beta 
          max. resid. fock norm         =  6.620D-04 for orbital    785a    alpha

 ITERATION  ENERGY          1e-ENERGY        2e-ENERGY     NORM[dD(SAO)]  TOL
  60  -3210.5921710465    -16703.166842     7303.9751903    0.268D-01 0.456D-13
                            Exc = -253.008022356      Eck =  7556.98321265    
                         Ntotal = 315.00004789      Nspin =0.99999954813    
                             Na = 158.00002372         Nb = 157.00002417    
                            current damping = 2.150
 
          Norm of current diis error: 0.45260E-04
          max. resid. norm for Fia-block=  2.309D-05 for orbital    156a    beta 
          max. resid. fock norm         =  3.255D-04 for orbital    785a    alpha
          mo-orthogonalization: Cholesky decomposition

 ENERGY CONVERGED !


 ITERATION  ENERGY          1e-ENERGY        2e-ENERGY     NORM[dD(SAO)]  TOL
  61  -3210.5921710483    -16703.166870     7303.9752190    0.867D-02 0.456D-13
                            Exc = -253.008023500      Eck =  7556.98324248    
                         Ntotal = 315.00004789      Nspin =0.99999954810    
                             Na = 158.00002372         Nb = 157.00002417    
                            current damping = 2.200
 
          Norm of current diis error: 0.41493E-04
          max. resid. norm for Fia-block=  2.953D-05 for orbital    156a    beta 
          max. resid. fock norm         =  6.179D-04 for orbital    807a    alpha

 End of SCF iterations

   convergence criteria satisfied after    61 iterations


   *************************************************************************
   y                                                                        
   *************************************************************************


                  ------------------------------------------ 
                 |  total energy      =  -3210.59217104835  |
                  ------------------------------------------ 
                 :  kinetic energy    =   3199.59595469379  :
                 :  potential energy  =  -6410.18812574214  :
                 :  virial theorem    =      1.99657501926  :
                 :  wavefunction norm =      1.00000000000  :
                  .......................................... 


 <geterg> : there is no data group $energy 


 <skperg> : $end is missing 


 orbitals $uhfmo_beta  will be written to file beta

 orbitals $uhfmo_alpha  will be written to file alpha
 
 alpha: 

    irrep                154a        155a        156a        157a        158a   
 eigenvalues H         -0.33257    -0.32755    -0.32451    -0.30159    -0.28433
            eV          -9.0498     -8.9131     -8.8304     -8.2068     -7.7372
 occupation              1.0000      1.0000      1.0000      1.0000      1.0000

    irrep                159a        160a        161a        162a        163a   
 eigenvalues H         -0.18351    -0.17094    -0.15343    -0.14361    -0.13618
            eV          -4.9935     -4.6516     -4.1751     -3.9078     -3.7057
 
 beta:  

    irrep                153a        154a        155a        156a        157a   
 eigenvalues H         -0.31777    -0.31467    -0.31180    -0.30519    -0.30015
            eV          -8.6469     -8.5627     -8.4845     -8.3046     -8.1676
 occupation              1.0000      1.0000      1.0000      1.0000      1.0000

    irrep                158a        159a        160a        161a        162a   
 eigenvalues H         -0.18543    -0.17000    -0.15372    -0.14332    -0.13588
            eV          -5.0458     -4.6259     -4.1830     -3.8999     -3.6976
 

                                             _ _ _ 
  IRREP     alpha occ.     beta occ.      tr(D*D-D)


 a        158.00000000   157.00000000    -0.25831861

   -------------------------------------------------

   sum    158.00000000   157.00000000    -0.25831861

 <S*S>     0.76663722

 
 
 
 ==============================================================================
                           electrostatic moments
 ==============================================================================

 reference point for electrostatic moments:    0.00000   0.00000   0.00000

 
              nuc           elec       ->  total
 ------------------------------------------------------------------------------
                          charge      
 ------------------------------------------------------------------------------
         316.000000    -315.000000       1.000000
 a-b                                     1.000000
 
 ------------------------------------------------------------------------------
                       dipole moment  
 ------------------------------------------------------------------------------
   x    -803.055756     798.677933      -4.377823
   y   -1754.027563    1746.968659      -7.058903
   z    1177.625149   -1175.114870       2.510279
 
   | dipole moment | =     8.6773 a.u. =    22.0554 debye 
 
 ------------------------------------------------------------------------------
                     quadrupole moment
 ------------------------------------------------------------------------------
  xx    9979.432432  -10071.601612     -92.169180
  yy   13466.184095  -13583.614553    -117.430458
  zz    9889.270264  -10039.064047    -149.793783
  xy    4104.680725   -4087.123269      17.557456
  xz   -4833.760127    4810.653065     -23.107062
  yz   -7109.461468    7082.392916     -27.068552
 
     1/3  trace=    -119.797807
     anisotropy=      85.016335
 
 ==============================================================================
 
HOMO-LUMO Separation
 HOMO         :   -0.28433378 H =     -7.73712 eV
 LUMO         :   -0.18542833 H =     -5.04576 eV
 HOMO-LUMO gap:    0.09890544 H =     +2.69136 eV
 
 ==============================================================================


    ------------------------------------------------------------------------
         total  cpu-time :   3 days 19 hours 50 minutes and 28 seconds
         total wall-time : 11 hours 32 minutes and 21 seconds
    ------------------------------------------------------------------------

   ****  ridft : all done  ****


    2024-11-16 02:18:19.328 

 ridft ended normally
