# Supplementary material for: Electronic Effects Drive Selectivity in CO2 Reduction Catalysis by Heptacoordinated Cobalt Complexes
Source: Inorg Chem. 2026 May 21;65(22):12678–92. doi: 10.1021/acs.inorgchem.6c01633 (PMC13250995; doi:10.1021/acs.inorgchem.6c01633)
Supplement: Supplementary file 2 [file ic6c01633_si_002.zip › backup_paper_acscat_Co/Co0MeOLCOOH/doublet/py_det_forward/vacuo/EN/PBE/SP_PBE.out]

  ========================================================================
                license information 
 Customer : 200000000357083
 ID       : LKO2626211

 License file is VALID, continuing with full version
  ========================================================================

   OpenMP run-time library returned nthreads =  8

 ridft (centipede33) : TURBOMOLE rev. V7-7 compiled 26 Oct 2022 at 08:57:28
 Copyright (C) 2022 TURBOMOLE GmbH, Karlsruhe


    2024-11-15 14:51:13.062 


                                  r i d f t

                        DFT program with RI approximation 
                                for coulomb part 


                                                 
                                 References:     
                                                 
          TURBOMOLE:                             
              R. Ahlrichs, M. Baer, M. Haeser, H. Horn, and
              C. Koelmel
              Electronic structure calculations on workstation
              computers: the program system TURBOMOLE
              Chem. Phys. Lett. 162: 165 (1989)
          Density Functional:                              
              O. Treutler and R. Ahlrichs                      
              Efficient Molecular Numerical Integration Schemes
              J. Chem. Phys. 102: 346 (1995)                   
          Parallel Version:                                
              Performance of parallel TURBOMOLE for Density    
              Functional Calculations                          
              M. v. Arnim and R. Ahlrichs                      
              J. Comp. Chem. 19: 1746 (1998)                   
          RI-J Method:                                     
              Auxiliary Basis Sets to approximate Coulomb      
              Potentials                                       
              Chem. Phys. Lett. 240: 283 (1995)                
              K. Eichkorn, O. Treutler, H. Oehm, M. Haeser     
              and R. Ahlrichs                                  
              Chem. Phys. Lett. 242: 652 (1995)                
                                                           
              Auxiliary Basis Sets for Main Row Atoms and their
              Use to approximate Coulomb Potentials            
              K. Eichkorn, F. Weigend, O. Treutler and         
              R. Ahlrichs                                      
              Theo. Chem. Acc. 97: 119 (1997)                   
                                                           
              Accurate Coulomb-fitting basis sets for H to Rn 
              F. Weigend                                        
              Phys. Chem. Chem. Phys. 8: 1057 (2006)            
                                                           
          Multipole accelerated RI-J (MARI-J):             
              Fast evaluation of the Coulomb potential for     
              electron densities using multipole accelerated   
              resolution of identity approximation             
              M. Sierka, A. Hogekamp and R. Ahlrichs           
              J. Chem. Phys. 118: 9136 (2003)                  
          RI-JK Method:                                     
              A fully direct RI-HF algorithm: Implementation,
              optimised auxiliary basis sets, demonstration of
              accuracy and efficiency                         
              F. Weigend                                      
              Phys. Chem. Chem. Phys. 4: 4285 (2002)           
          Two-component HF and DFT with spin-orbit coupling:  
              Self-consistent treatment of spin-orbit         
              interactions with efficient Hartree-Fock and    
              density functional methods                      
              M. K. Armbruster, F. Weigend, C. van Wüllen and 
              W. Klopper                                      
              Phys. Chem. Chem. Phys. 10: 1748 (2008)         
          Two-component difference density and DIIS algorithm 
              Efficient two-component self-consistent field   
              procedures and gradients: implementation in     
              TURBOMOLE and application to Au20-              
              A. Baldes, F. Weigend                           
              Mol. Phys. 111: 2617 (2013)                     
          Relativistic all-electron 2c calculations           
              An efficient implementation of two-component    
              relativistic exact-decoupling methods for large 
              molecules                                       
              D. Peng, N. Middendorf, F. Weigend, M. Reiher   
              J. Chem. Phys. 138: 184105 (2013)               
          Finite nucleus model and SNSO approximation         
              Efficient implementation of one- and two-       
              component analytical energy gradients in exact  
              two-component theory                            
              Y. J. Franzke, N. Middendorf, F. Weigend        
              J. Chem. Phys. 148: 104110 (2018)               
          Grids for all-electron relativistic methods         
              Error-consistent segmented contracted all-      
              electron relativistic basis sets of double-     
              and triple-zeta quality for NMR shielding       
              constants                                       
              Y. J. Franzke, R. Tress, T. M. Pazdera,         
              F. Weigend                                      
              Phys. Chem. Chem. Phys. 21: 166658 (2019)       
          Seminumerical exchange algorithms                   
              Seminumerical calculation of the Hartree-Fock   
              exchange matirx: Application to two-component   
              procedures and efficient evaluation of local    
              hybrid functionsl                               
               P. Plessow, F. Weigend,                        
              J. Comput. Chem. 33: 810 (2012)                 
          Improved seminumerical algorithms                   
              C. Holzer,                                      
              J. Chem. Phys. 153 (2020), 184115               
                                         


          OpenMP Shared-Memory Parallelization:  8 CPUs.

            By: Christof Holzer and Yannick J. Franzke


              +--------------------------------------------------+
              |      general information about current run       |
              +--------------------------------------------------+

 
 PBE functional
 exchange:    LDA + PBE
 correlation: LDA (PW) + PBE
 A DFT calculation using the RI-J approximation will be carried out.
 Allocatable memory for RI due to $ricore (MB):                   500

   *************************************************************************
   y                                                                        
   *************************************************************************


              +--------------------------------------------------+
              | Atomic coordinate, charge and isotop information |
              +--------------------------------------------------+

                    atomic coordinates            atom    charge  isotop
         -2.20693858   -3.95603525    2.94119771    co    27.000     0
         -2.43750746   -3.47392360    9.68702241    n      7.000     0
         -4.53081983   -2.05211936    9.65796560    c      6.000     0
         -4.26480384   -0.07195680    9.13519347    h      1.000     0
         -6.92514591   -2.98436850   10.25733797    c      6.000     0
         -8.56701424   -1.74207011   10.22062910    h      1.000     0
         -7.14060512   -5.52512852   10.93003304    c      6.000     0
         -8.96962247   -6.32637693   11.44199859    h      1.000     0
         -4.97414958   -7.02423144   10.95187298    c      6.000     0
         -5.07541943   -9.01798396   11.46189570    h      1.000     0
         -2.65196209   -5.93489919   10.30079676    c      6.000     0
          1.00934335   -5.53504108    2.21165987    n      7.000     0
          2.82780809   -5.89016710    3.96239701    c      6.000     0
          5.21646651   -6.77771893    3.32310701    c      6.000     0
          6.60643775   -7.05102038    4.81080241    h      1.000     0
          5.74328946   -7.33121537    0.77915109    c      6.000     0
          7.97755197   -8.16339160   -0.10278844    o      8.000     0
          3.80680641   -7.04436401   -1.01156416    c      6.000     0
          4.19043877   -7.52445082   -2.97333609    h      1.000     0
          1.46502038   -6.14330423   -0.24689725    c      6.000     0
         -2.81729139   -4.90038733   -0.72519431    n      7.000     0
         -4.93378389   -4.53002066   -2.07506801    c      6.000     0
         -6.56056805   -3.80628371   -1.03814505    h      1.000     0
         -5.07378369   -5.01602345   -4.65446971    c      6.000     0
         -6.83463843   -4.68235829   -5.66647871    h      1.000     0
         -2.92672222   -5.91891305   -5.89545324    c      6.000     0
         -2.96426843   -6.30839203   -7.91661340    h      1.000     0
         -0.72823506   -6.31049208   -4.50569630    c      6.000     0
          0.97293475   -7.01116379   -5.42647008    h      1.000     0
         -0.72232192   -5.78978674   -1.91750623    c      6.000     0
         -5.36773777   -2.28741540    3.53243745    n      7.000     0
         -5.86636827    0.20756355    3.26545355    c      6.000     0
         -4.23720779    1.43107656    3.01618393    h      1.000     0
         -8.30002485    1.18436109    3.34584873    c      6.000     0
         -8.57801018    3.21182539    3.12984151    h      1.000     0
        -10.33728529   -0.45537411    3.70307122    c      6.000     0
        -12.27038385    0.25023319    3.75436897    h      1.000     0
         -9.84039730   -3.01548643    4.02263336    c      6.000     0
        -11.38514221   -4.33217616    4.35078694    h      1.000     0
         -7.34989909   -3.89302989    3.96254573    c      6.000     0
         -4.06430635   -6.89480844    4.54762101    n      7.000     0
         -3.21882758   -9.14646644    5.45151518    c      6.000     0
         -4.87196245  -11.09854238    6.03467616    c      6.000     0
         -4.15043364  -12.88568472    6.75893468    h      1.000     0
         -7.48613304  -10.77873080    5.75410531    c      6.000     0
         -8.95325120  -12.78327215    6.30543612    o      8.000     0
         -8.36679851   -8.39737674    5.02839662    c      6.000     0
        -10.37590752   -7.99457235    4.92248447    h      1.000     0
         -6.60730815   -6.50633385    4.49056677    c      6.000     0
          0.86222893   -7.78615805    7.66060824    n      7.000     0
         -0.23147539   -7.47440653   10.18477287    c      6.000     0
          1.20345961   -6.54013973   11.36770892    h      1.000     0
         -0.56769225   -9.37030488   10.97266829    h      1.000     0
          1.98527635   -5.46233557    6.62391733    c      6.000     0
          0.66168496   -3.84268192    6.66273458    h      1.000     0
          3.59082394   -4.94073355    7.84334286    h      1.000     0
         -0.42142178   -9.55682992    5.99935000    c      6.000     0
          0.62416482   -9.68986701    4.21432302    h      1.000     0
         -0.28199778  -11.43594580    6.88494653    h      1.000     0
         10.02358660   -8.45755469    1.66341838    c      6.000     0
        -11.64348818  -12.50426485    6.06901986    c      6.000     0
         11.63416786   -9.09644444    0.53757889    h      1.000     0
          9.56017435   -9.88636017    3.10003108    h      1.000     0
         10.47702298   -6.64475950    2.57418530    h      1.000     0
        -12.43626476  -14.34914929    6.55699098    h      1.000     0
        -12.16751982  -12.00832645    4.11907742    h      1.000     0
        -12.35833605  -11.06554568    7.38951172    h      1.000     0
         -0.46707095   -0.90332688    2.32208016    c      6.000     0
          0.19322355   -0.35097222   -0.12854786    o      8.000     0
          0.13968874    0.50130050    4.05111569    o      8.000     0
          1.19111422    1.21714595   -0.05743841    h      1.000     0
 
       center of nuclear mass  :   -2.52643084   -5.50443313    3.69744683
       center of nuclear charge:   -2.54131568   -5.55072013    3.72666186

              +--------------------------------------------------+
              |               basis set information              |
              +--------------------------------------------------+

              we will work with the 1s 3p 5d 7f 9g ... basis set
              ...i.e. with spherical basis functions...

   type   atoms  prim   cont   basis
   ---------------------------------------------------------------------------
    co       1     95     48   def2-TZVPD   [6s5p4d1f|17s12p7d1f]
    n        6     52     37   def2-TZVPD   [6s3p3d1f|12s6p3d1f]
    c       31     52     37   def2-TZVPD   [6s3p3d1f|12s6p3d1f]
    h       29     11      9   def2-TZVPD   [3s2p|5s2p]
    o        4     55     40   def2-TZVPD   [6s4p3d1f|12s7p3d1f]
   ---------------------------------------------------------------------------
   total:   71   2558   1838
   ---------------------------------------------------------------------------

   total number of primitive shells          :  111
   total number of contracted shells         :  698
   total number of cartesian basis functions : 2091
   total number of SCF-basis functions       : 1838


 integral neglect threshold       :  0.16E-12
 integral storage threshold THIZE :  0.10E-04
 integral storage threshold THIME :         5

 RI-J AUXILIARY BASIS SET information:

              we will work with the 1s 3p 5d 7f 9g ... basis set
              ...i.e. with spherical basis functions...

   type   atoms  prim   cont   basis
   ---------------------------------------------------------------------------
    co       1    107     89   def2-TZVPD   [8s5p5d2f3g|19s5p5d3f3g]
    n        6     70     49   def2-TZVPD   [6s4p3d1f1g|12s5p4d2f1g]
    c       31     70     49   def2-TZVPD   [6s4p3d1f1g|12s5p4d2f1g]
    h       29     16     11   def2-TZVPD   [3s1p1d|5s2p1d]
    o        4     70     49   def2-TZVPD   [6s4p3d1f1g|12s5p4d2f1g]
   ---------------------------------------------------------------------------
   total:   71   3441   2417
   ---------------------------------------------------------------------------

   total number of primitive shells          :  115
   total number of contracted shells         :  783
   total number of cartesian basis functions : 2967
   total number of SCF-basis functions       : 2417


 symmetry group of the molecule :   c1 

 the group has the following generators :
   c1(z)

    1 symmetry operations found

 there are 1 real representations :   a   

 maximum number of shells which are related by symmetry :  1

  
           ------------------
           density functional
           ------------------
 PBE functional
 exchange:    LDA + PBE
 correlation: LDA (PW) + PBE
 iterations will be done with small grid
  
 spherical integration : Lebedev's spherical grid
 spherical gridsize    :                     3
    i.e. gridpoints    :                   302
  maximum batchsize    :                   100
 value for diffuse not defined
 radial integration    : Chebyshev 2nd kind (scaling 3)
 radial gridsize       :                     3
 integration cells     :                    71
 partition function    : becke
 partition sharpness   :                     3
  

 biggest AO integral is expected to be    16.578513373

          ------------------------
          nuclear repulsion energy  :   6188.81232363    
          ------------------------

  _________________________________
 |                                 |
 |         DFTD3 V3.1 Rev 0        |
 | S.Grimme, University Bonn       |
 |            June  2014           |
 |   see standalone version        |
 |       dftd3 -h for options      |
 |_________________________________|
 
 Please cite DFT-D3 work done with this code as:
 S. Grimme, J. Antony, S. Ehrlich and H. Krieg,
 J. Chem. Phys, 132 (2010), 154104.
 If used with BJ-damping cite also
 S. Grimme, S. Ehrlich and L. Goerigk,
 J. Comput. Chem. 32 (2011), 1456-1465
 For DFT-D2 the reference is
 S. Grimme, J. Comput. Chem., 27 (2006), 1787-1799
 
C6 coefficients used:
                     2  C6 for element                      1
Z=  1 CN= 0.912     C6(AA)=    3.03
Z=  1 CN= 0.000     C6(AA)=    7.59
                     5  C6 for element                      6
Z=  6 CN= 0.000     C6(AA)=   49.11
Z=  6 CN= 0.987     C6(AA)=   43.25
Z=  6 CN= 1.998     C6(AA)=   29.36
Z=  6 CN= 2.999     C6(AA)=   25.78
Z=  6 CN= 3.984     C6(AA)=   18.21
                     4  C6 for element                      7
Z=  7 CN= 0.000     C6(AA)=   25.27
Z=  7 CN= 0.994     C6(AA)=   22.12
Z=  7 CN= 2.014     C6(AA)=   19.68
Z=  7 CN= 2.990     C6(AA)=   15.58
                     3  C6 for element                      8
Z=  8 CN= 0.000     C6(AA)=   15.51
Z=  8 CN= 0.993     C6(AA)=   12.82
Z=  8 CN= 1.989     C6(AA)=   10.37
                     4  C6 for element                     27
Z= 27 CN= 0.000     C6(AA)=  532.78
Z= 27 CN= 1.715     C6(AA)=  186.55
Z= 27 CN= 2.926     C6(AA)=  148.07
Z= 27 CN= 7.779     C6(AA)=  118.29

#           XYZ [au]              R0(AA) [Ang.]  CN          C6(AA)     C8(AA)   C10(AA) [au]
  1  -2.20694  -3.95604   2.94120   co  1.064  5.119       148.1     13018.5   1402211.0
  2  -2.43751  -3.47392   9.68702   n   0.533  2.155        19.4       428.4     11576.2
  3  -4.53082  -2.05212   9.65797   c   0.610  3.190        25.1       725.4     25699.3
  4  -4.26480  -0.07196   9.13519   h   0.395  1.002         3.1        37.3       553.0
  5  -6.92515  -2.98437  10.25734   c   0.610  3.127        25.4       733.3     25978.6
  6  -8.56701  -1.74207  10.22063   h   0.395  1.002         3.1        37.3       553.1
  7  -7.14061  -5.52513  10.93003   c   0.610  3.142        25.3       731.7     25923.5
  8  -8.96962  -6.32638  11.44200   h   0.395  1.002         3.1        37.3       553.1
  9  -4.97415  -7.02423  10.95187   c   0.610  3.159        25.2       729.6     25850.6
 10  -5.07542  -9.01798  11.46190   h   0.395  1.003         3.1        37.3       553.0
 11  -2.65196  -5.93490  10.30080   c   0.610  3.227        24.9       719.2     25480.9
 12   1.00934  -5.53504   2.21166   n   0.533  3.198        15.6       344.1      9299.5
 13   2.82781  -5.89017   3.96240   c   0.610  3.269        24.6       710.2     25162.0
 14   5.21647  -6.77772   3.32311   c   0.610  3.177        25.1       727.3     25768.7
 15   6.60644  -7.05102   4.81080   h   0.395  1.004         3.1        37.3       552.9
 16   5.74329  -7.33122   0.77915   c   0.610  3.207        25.0       722.6     25602.3
 17   7.97755  -8.16339  -0.10279   o   0.510  2.045        10.4       209.8      5187.3
 18   3.80681  -7.04436  -1.01156   c   0.610  3.185        25.1       726.1     25726.3
 19   4.19044  -7.52445  -2.97334   h   0.395  1.004         3.1        37.3       552.9
 20   1.46502  -6.14330  -0.24690   c   0.610  3.313        24.2       698.5     24748.4
 21  -2.81729  -4.90039  -0.72519   n   0.533  3.065        15.6       344.8      9317.3
 22  -4.93378  -4.53002  -2.07507   c   0.610  3.201        25.0       723.6     25637.9
 23  -6.56057  -3.80628  -1.03815   h   0.395  1.005         3.1        37.3       552.8
 24  -5.07378  -5.01602  -4.65447   c   0.610  3.126        25.4       733.4     25984.4
 25  -6.83464  -4.68236  -5.66648   h   0.395  1.002         3.1        37.3       553.1
 26  -2.92672  -5.91891  -5.89545   c   0.610  3.137        25.3       732.2     25942.5
 27  -2.96427  -6.30839  -7.91661   h   0.395  1.002         3.1        37.3       553.1
 28  -0.72824  -6.31049  -4.50570   c   0.610  3.159        25.2       729.7     25853.1
 29   0.97293  -7.01116  -5.42647   h   0.395  1.003         3.1        37.3       553.0
 30  -0.72232  -5.78979  -1.91751   c   0.610  3.313        24.2       698.5     24747.6
 31  -5.36774  -2.28742   3.53244   n   0.533  3.137        15.6       344.3      9305.5
 32  -5.86637   0.20756   3.26545   c   0.610  3.211        25.0       722.0     25578.6
 33  -4.23721   1.43108   3.01618   h   0.395  1.006         3.1        37.3       552.7
 34  -8.30002   1.18436   3.34585   c   0.610  3.127        25.4       733.3     25980.9
 35  -8.57801   3.21183   3.12984   h   0.395  1.002         3.1        37.3       553.0
 36 -10.33729  -0.45537   3.70307   c   0.610  3.134        25.3       732.6     25953.7
 37 -12.27038   0.25023   3.75437   h   0.395  1.002         3.1        37.3       553.1
 38  -9.84040  -3.01549   4.02263   c   0.610  3.163        25.2       729.1     25832.9
 39 -11.38514  -4.33218   4.35079   h   0.395  1.004         3.1        37.3       552.9
 40  -7.34990  -3.89303   3.96255   c   0.610  3.336        23.9       691.5     24498.1
 41  -4.06431  -6.89481   4.54762   n   0.533  3.084        15.6       344.6      9313.5
 42  -3.21883  -9.14647   5.45152   c   0.610  3.227        24.9       719.3     25482.5
 43  -4.87196 -11.09854   6.03468   c   0.610  3.198        25.0       724.2     25657.7
 44  -4.15043 -12.88568   6.75893   h   0.395  1.003         3.1        37.3       552.9
 45  -7.48613 -10.77873   5.75411   c   0.610  3.207        25.0       722.7     25606.1
 46  -8.95325 -12.78327   6.30544   o   0.510  2.045        10.4       209.8      5187.3
 47  -8.36680  -8.39738   5.02840   c   0.610  3.187        25.1       725.8     25714.2
 48 -10.37591  -7.99457   4.92248   h   0.395  1.005         3.1        37.3       552.8
 49  -6.60731  -6.50633   4.49057   c   0.610  3.329        24.0       693.8     24581.6
 50   0.86223  -7.78616   7.66061   n   0.533  3.108        15.6       344.5      9309.5
 51  -0.23148  -7.47441  10.18477   c   0.610  4.142        18.2       527.7     18696.0
 52   1.20346  -6.54014  11.36771   h   0.395  1.002         3.1        37.3       553.0
 53  -0.56769  -9.37030  10.97267   h   0.395  1.002         3.1        37.3       553.1
 54   1.98528  -5.46234   6.62392   c   0.610  4.169        18.2       527.5     18688.5
 55   0.66168  -3.84268   6.66273   h   0.395  1.012         3.1        37.3       552.2
 56   3.59082  -4.94073   7.84334   h   0.395  1.002         3.1        37.3       553.1
 57  -0.42142  -9.55683   5.99935   c   0.610  4.144        18.2       527.7     18695.6
 58   0.62416  -9.68987   4.21432   h   0.395  1.006         3.1        37.3       552.7
 59  -0.28200 -11.43595   6.88495   h   0.395  1.004         3.1        37.3       552.9
 60  10.02359  -8.45755   1.66342   c   0.610  4.044        18.3       529.0     18742.4
 61 -11.64349 -12.50426   6.06902   c   0.610  4.045        18.3       529.0     18742.0
 62  11.63417  -9.09644   0.53758   h   0.395  0.996         3.1        37.4       553.6
 63   9.56017  -9.88636   3.10003   h   0.395  0.995         3.1        37.4       553.7
 64  10.47702  -6.64476   2.57419   h   0.395  0.995         3.1        37.4       553.7
 65 -12.43626 -14.34915   6.55699   h   0.395  0.996         3.1        37.4       553.6
 66 -12.16752 -12.00833   4.11908   h   0.395  0.995         3.1        37.4       553.7
 67 -12.35834 -11.06555   7.38951   h   0.395  0.995         3.1        37.4       553.7
 68  -0.46707  -0.90333   2.32208   c   0.610  3.041        25.6       740.1     26222.7
 69   0.19322  -0.35097  -0.12855   o   0.510  2.037        10.4       209.9      5188.2
 70   0.13969   0.50130   4.05112   o   0.510  1.059        12.8       257.6      6367.3
 71   1.19111   1.21715  -0.05744   h   0.395  1.010         3.1        37.3       552.5

molecular C6(AA) [au] =     62973.54

           DFT-D V3(BJ)
 DF pbe                                               
 parameters
 s6       :    1.0000
 s8       :    0.7875
 a1       :    0.4289
 a2       :    4.4407
 k1-k3    :   16.0000    1.3333   -4.0000
 
 Edisp /kcal,au:   -80.2082 -0.12781989

 E6    /kcal :   -56.1959
 E8    /kcal :   -24.0123
 % E8        : 29.94
 nuclear repulsion energy                  =    6188.812323629
  DFT-D3 Energy contribution               =      -0.127819889
 nuclear repulsion + dispersion correction =    6188.684503740


         -----------------
         -S,T+V- integrals
         -----------------

 1e-integrals will be neglected if expon. factor < 0.159826E-13
 
 Difference densities algorithm switched on.
 The maximal number of linear combinations of
 difference densities is  20.

 DIIS switched on: error vector is FDS-SDF
 Max. Iterations for DIIS is     :   4
 DIIS matrix (see manual) 
    Scaling factor of diagonals  :  1.200
    threshold for scaling factor :  0.000

 scf convergence criterion : increment of total energy < .1000000D-07
                  and increment of one-electron energy < .1000000D-04

 MOs are in ASCII format !


    mo occupation :
   irrep   mo's   occupied
    a     1838      158
 
 number of basis functions   :  1838
 number of occupied orbitals :   158
 

 reading orbital data $uhfmo_alpha  from file alpha
 orbital characterization : expanded

 reading orbital data $uhfmo_beta  from file beta
 orbital characterization : expanded
 virtual MOs provided and orthogonalized by Cholesky decomposition
 virtual MOs provided and orthogonalized by Cholesky decomposition

 UHF mode switched on !

 closed shell shift switched on 
 all occupied orbitals are shifted by    0.05000

  
           ------------------------
               RI-J - INFORMATION
           ------------------------
 Contributions to RI integral batches: 
  neglected integral batches:                 74220
  direct contribution:                       160890
  memory contribution:                  8841
 Memory core needed for (P|Q) and Cholesky     45 MByte
 Memory core minimum needed except of (P|Q)     3 MByte
 Total minimum memory core needed (sum)        48 MByte
  
 ****************************************
 Memory allocated for RI-J   394 MByte
 ****************************************
                                            

 DSCF restart information will be dumped onto file alpha


 Starting SCF iterations

          Overall gridpoints after grid construction =         95846

 ITERATION  ENERGY          1e-ENERGY        2e-ENERGY     NORM[dD(SAO)]  TOL
   1  -3199.5675410539    -16707.885684     7319.6336397    0.000D+00 0.159D-12
                            Exc = -309.928013989     Coul =  7629.56165368    
                         Ntotal = 315.00405716      Nspin = 1.0000401874    
                             Na = 158.00204867         Nb = 157.00200849    
                            current damping = 1.000
 
          max. resid. norm for Fia-block=  5.697D-01 for orbital     94a    beta 
          max. resid. fock norm         =  7.498D+00 for orbital   1155a    beta 

 ITERATION  ENERGY          1e-ENERGY        2e-ENERGY     NORM[dD(SAO)]  TOL
   2  -3206.5526570964    -16651.280848     7256.0436871    0.711D+02 0.154D-12
                            Exc = -308.396998371     Coul =  7564.44068551    
                         Ntotal = 315.00467483      Nspin = 1.0000093867    
                             Na = 158.00234211         Nb = 157.00233272    
                            current damping = 0.950
 
          Norm of current diis error:  6.3106    
          max. resid. norm for Fia-block=  6.865D-01 for orbital    158a    alpha
          max. resid. fock norm         =  1.158D+00 for orbital   1745a    alpha

 ITERATION  ENERGY          1e-ENERGY        2e-ENERGY     NORM[dD(SAO)]  TOL
   3  -3207.6765341523    -16726.506387     7330.1453491    0.424D+02 0.120D-12
                            Exc = -312.118212928     Coul =  7642.26356206    
                         Ntotal = 315.00474780      Nspin =0.99998176582    
                             Na = 158.00236478         Nb = 157.00238302    
                            current damping = 0.900
 
          Norm of current diis error:  4.3997    
          max. resid. norm for Fia-block=  2.365D-01 for orbital    154a    beta 
          max. resid. fock norm         =  3.073D-01 for orbital    159a    beta 

 ITERATION  ENERGY          1e-ENERGY        2e-ENERGY     NORM[dD(SAO)]  TOL
   4  -3208.9214805280    -16690.268328     7292.6623442    0.247D+02 0.894D-13
                            Exc = -311.150912609     Coul =  7603.81325677    
                         Ntotal = 315.00446067      Nspin = 1.0000036974    
                             Na = 158.00223219         Nb = 157.00222849    
                            current damping = 0.950
 
          Norm of current diis error:  2.0478    
          max. resid. norm for Fia-block=  9.921D-02 for orbital    154a    alpha
          max. resid. fock norm         =  1.720D-01 for orbital   1821a    alpha

 ITERATION  ENERGY          1e-ENERGY        2e-ENERGY     NORM[dD(SAO)]  TOL
   5  -3209.1339478567    -16703.542934     7305.7244824    0.225D+02 0.773D-13
                            Exc = -311.585441894     Coul =  7617.30992434    
                         Ntotal = 315.00446192      Nspin = 1.0000077661    
                             Na = 158.00223484         Nb = 157.00222708    
                            current damping = 1.000
 
          Norm of current diis error:  1.0835    
          max. resid. norm for Fia-block=  4.640D-02 for orbital    154a    beta 
          max. resid. fock norm         =  5.308D-02 for orbital    154a    beta 
          mo-orthogonalization: Cholesky decomposition

 ITERATION  ENERGY          1e-ENERGY        2e-ENERGY     NORM[dD(SAO)]  TOL
   6  -3209.2168688797    -16699.312031     7301.4106582    0.581D+01 0.675D-13
                            Exc = -311.566070269     Coul =  7612.97672845    
                         Ntotal = 315.00440761      Nspin = 1.0000093230    
                             Na = 158.00220846         Nb = 157.00219914    
                            current damping = 1.050
 
          Norm of current diis error: 0.54635    
          max. resid. norm for Fia-block=  2.243D-02 for orbital    155a    alpha
          max. resid. fock norm         =  3.698D-02 for orbital   1656a    alpha

 ITERATION  ENERGY          1e-ENERGY        2e-ENERGY     NORM[dD(SAO)]  TOL
   7  -3209.2325078279    -16705.264194     7307.3471824    0.255D+01 0.625D-13
                            Exc = -311.800439944     Coul =  7619.14762233    
                         Ntotal = 315.00432707      Nspin = 1.0000110138    
                             Na = 158.00216904         Nb = 157.00215803    
                            current damping = 1.100
 
          Norm of current diis error: 0.36786    
          max. resid. norm for Fia-block=  1.815D-02 for orbital    158a    alpha
          max. resid. fock norm         =  2.728D-02 for orbital    158a    beta 

 ITERATION  ENERGY          1e-ENERGY        2e-ENERGY     NORM[dD(SAO)]  TOL
   8  -3209.2354360972    -16698.282516     7300.3625765    0.203D+01 0.594D-13
                            Exc = -311.632555681     Coul =  7611.99513218    
                         Ntotal = 315.00430105      Nspin = 1.0000153913    
                             Na = 158.00215822         Nb = 157.00214283    
                            current damping = 1.150
 
          Norm of current diis error: 0.40449    
          max. resid. norm for Fia-block=  2.122D-02 for orbital    155a    beta 
          max. resid. fock norm         =  2.778D-02 for orbital    155a    alpha

 ITERATION  ENERGY          1e-ENERGY        2e-ENERGY     NORM[dD(SAO)]  TOL
   9  -3209.2429660621    -16702.791525     7304.8640550    0.132D+01 0.570D-13
                            Exc = -311.770514397     Coul =  7616.63456935    
                         Ntotal = 315.00432354      Nspin = 1.0000159190    
                             Na = 158.00216973         Nb = 157.00215381    
                            current damping = 1.200
 
          Norm of current diis error: 0.22354    
          max. resid. norm for Fia-block=  8.615D-03 for orbital    153a    beta 
          max. resid. fock norm         =  1.133D-02 for orbital   1831a    beta 

 ITERATION  ENERGY          1e-ENERGY        2e-ENERGY     NORM[dD(SAO)]  TOL
  10  -3209.2462925245    -16701.828033     7303.8972372    0.531D+00 0.556D-13
                            Exc = -311.728788155     Coul =  7615.62602535    
                         Ntotal = 315.00430487      Nspin = 1.0000170422    
                             Na = 158.00216095         Nb = 157.00214391    
                            current damping = 1.250
 
          Norm of current diis error: 0.98935E-01
          max. resid. norm for Fia-block=  3.506D-03 for orbital    157a    beta 
          max. resid. fock norm         =  8.491D-03 for orbital   1834a    beta 
          mo-orthogonalization: Cholesky decomposition

 ITERATION  ENERGY          1e-ENERGY        2e-ENERGY     NORM[dD(SAO)]  TOL
  11  -3209.2469078237    -16702.577408     7304.6459959    0.255D+00 0.544D-13
                            Exc = -311.763719562     Coul =  7616.40971551    
                         Ntotal = 315.00428653      Nspin = 1.0000176808    
                             Na = 158.00215210         Nb = 157.00213442    
                            current damping = 1.300
 
          Norm of current diis error: 0.45960E-01
          max. resid. norm for Fia-block=  2.239D-03 for orbital    158a    alpha
          max. resid. fock norm         =  3.607D-03 for orbital   1834a    beta 

 ITERATION  ENERGY          1e-ENERGY        2e-ENERGY     NORM[dD(SAO)]  TOL
  12  -3209.2470952213    -16702.384067     7304.4524680    0.137D+00 0.532D-13
                            Exc = -311.760664256     Coul =  7616.21313228    
                         Ntotal = 315.00428862      Nspin = 1.0000182024    
                             Na = 158.00215341         Nb = 157.00213521    
                            current damping = 1.350
 
          Norm of current diis error: 0.31486E-01
          max. resid. norm for Fia-block=  2.364D-03 for orbital    154a    alpha
          max. resid. fock norm         =  3.332D-03 for orbital   1638a    alpha

 ITERATION  ENERGY          1e-ENERGY        2e-ENERGY     NORM[dD(SAO)]  TOL
  13  -3209.2471097414    -16703.081721     7305.1501072    0.723D-01 0.520D-13
                            Exc = -311.774232640     Coul =  7616.92433986    
                         Ntotal = 315.00429127      Nspin = 1.0000183804    
                             Na = 158.00215483         Nb = 157.00213645    
                            current damping = 1.400
 
          Norm of current diis error: 0.37364E-01
          max. resid. norm for Fia-block=  1.781D-03 for orbital    158a    alpha
          max. resid. fock norm         =  2.022D-03 for orbital    158a    alpha

 ITERATION  ENERGY          1e-ENERGY        2e-ENERGY     NORM[dD(SAO)]  TOL
  14  -3209.2472294679    -16702.657633     7304.7258998    0.314D-01 0.508D-13
                            Exc = -311.763203745     Coul =  7616.48910350    
                         Ntotal = 315.00429026      Nspin = 1.0000187941    
                             Na = 158.00215453         Nb = 157.00213573    
                            current damping = 1.450
 
          Norm of current diis error: 0.11586E-01
          max. resid. norm for Fia-block=  9.723D-04 for orbital    158a    alpha
          max. resid. fock norm         =  1.052D-03 for orbital    158a    alpha

 ITERATION  ENERGY          1e-ENERGY        2e-ENERGY     NORM[dD(SAO)]  TOL
  15  -3209.2472537228    -16702.623035     7304.6912772    0.196D-01 0.495D-13
                            Exc = -311.765588092     Coul =  7616.45686530    
                         Ntotal = 315.00428959      Nspin = 1.0000190103    
                             Na = 158.00215430         Nb = 157.00213529    
                            current damping = 1.300
 
          Norm of current diis error: 0.65157E-02
          max. resid. norm for Fia-block=  8.112D-04 for orbital    158a    alpha
          max. resid. fock norm         =  9.072D-04 for orbital    158a    alpha
          mo-orthogonalization: Cholesky decomposition

 ITERATION  ENERGY          1e-ENERGY        2e-ENERGY     NORM[dD(SAO)]  TOL
  16  -3209.2472665446    -16702.582897     7304.6511269    0.131D-01 0.475D-13
                            Exc = -311.763842169     Coul =  7616.41496904    
                         Ntotal = 315.00429017      Nspin = 1.0000192154    
                             Na = 158.00215469         Nb = 157.00213548    
                            current damping = 1.150
 
          Norm of current diis error: 0.69405E-02
          max. resid. norm for Fia-block=  6.368D-04 for orbital    157a    beta 
          max. resid. fock norm         =  6.690D-04 for orbital    158a    alpha

 ITERATION  ENERGY          1e-ENERGY        2e-ENERGY     NORM[dD(SAO)]  TOL
  17  -3209.2472765912    -16702.617497     7304.6857172    0.878D-02 0.457D-13
                            Exc = -311.764715367     Coul =  7616.45043253    
                         Ntotal = 315.00429073      Nspin = 1.0000193629    
                             Na = 158.00215505         Nb = 157.00213568    
                            current damping = 1.200
 
          Norm of current diis error: 0.35199E-02
          max. resid. norm for Fia-block=  5.902D-04 for orbital    157a    beta 
          max. resid. fock norm         =  6.422D-04 for orbital    160a    beta 

 ITERATION  ENERGY          1e-ENERGY        2e-ENERGY     NORM[dD(SAO)]  TOL
  18  -3209.2472819398    -16702.663425     7304.7316395    0.702D-02 0.436D-13
                            Exc = -311.765905211     Coul =  7616.49754475    
                         Ntotal = 315.00429119      Nspin = 1.0000194520    
                             Na = 158.00215532         Nb = 157.00213587    
                            current damping = 1.050
 
          Norm of current diis error: 0.31631E-02
          max. resid. norm for Fia-block=  4.283D-04 for orbital    157a    beta 
          max. resid. fock norm         =  4.353D-04 for orbital    157a    beta 

 ITERATION  ENERGY          1e-ENERGY        2e-ENERGY     NORM[dD(SAO)]  TOL
  19  -3209.2472854193    -16702.599689     7304.6678995    0.317D-02 0.421D-13
                            Exc = -311.764487021     Coul =  7616.43238656    
                         Ntotal = 315.00429138      Nspin = 1.0000195638    
                             Na = 158.00215547         Nb = 157.00213591    
                            current damping = 1.100
 
          Norm of current diis error: 0.29866E-02
          max. resid. norm for Fia-block=  3.741D-04 for orbital    157a    beta 
          max. resid. fock norm         =  3.846D-04 for orbital    157a    beta 

 ITERATION  ENERGY          1e-ENERGY        2e-ENERGY     NORM[dD(SAO)]  TOL
  20  -3209.2472878402    -16702.609990     7304.6781980    0.191D-02 0.405D-13
                            Exc = -311.764469968     Coul =  7616.44266798    
                         Ntotal = 315.00429185      Nspin = 1.0000196285    
                             Na = 158.00215574         Nb = 157.00213611    
                            current damping = 1.150
 
          Norm of current diis error: 0.19460E-02
          max. resid. norm for Fia-block=  3.104D-04 for orbital    157a    beta 
          max. resid. fock norm         =  3.191D-04 for orbital    157a    beta 
          mo-orthogonalization: Cholesky decomposition

 ITERATION  ENERGY          1e-ENERGY        2e-ENERGY     NORM[dD(SAO)]  TOL
  21  -3209.2472892187    -16702.627142     7304.6953489    0.185D-02 0.392D-13
                            Exc = -311.765137094     Coul =  7616.46048596    
                         Ntotal = 315.00429206      Nspin = 1.0000196656    
                             Na = 158.00215586         Nb = 157.00213620    
                            current damping = 1.000
 
          Norm of current diis error: 0.13948E-02
          max. resid. norm for Fia-block=  2.269D-04 for orbital    157a    beta 
          max. resid. fock norm         =  2.291D-04 for orbital    157a    beta 

 ITERATION  ENERGY          1e-ENERGY        2e-ENERGY     NORM[dD(SAO)]  TOL
  22  -3209.2472900434    -16702.615214     7304.6834198    0.185D-02 0.159D-12
                            Exc = -311.764622158     Coul =  7616.44804195    
                         Ntotal = 315.00429216      Nspin = 1.0000197155    
                             Na = 158.00215594         Nb = 157.00213622    
                            current damping = 1.050
 
          Norm of current diis error: 0.13503E-02
          max. resid. norm for Fia-block=  2.101D-04 for orbital    157a    beta 
          max. resid. fock norm         =  2.162D-04 for orbital    157a    beta 

 ITERATION  ENERGY          1e-ENERGY        2e-ENERGY     NORM[dD(SAO)]  TOL
  23  -3209.2472906965    -16702.617878     7304.6860832    0.316D-01 0.101D-12
                            Exc = -311.764746345     Coul =  7616.45082959    
                         Ntotal = 315.00429240      Nspin = 1.0000197336    
                             Na = 158.00215607         Nb = 157.00213633    
                            current damping = 1.100
 
          Norm of current diis error: 0.79567E-03
          max. resid. norm for Fia-block=  1.824D-04 for orbital    157a    beta 
          max. resid. fock norm         =  1.876D-04 for orbital    157a    beta 

 ITERATION  ENERGY          1e-ENERGY        2e-ENERGY     NORM[dD(SAO)]  TOL
  24  -3209.2472910956    -16702.624757     7304.6929619    0.538D-02 0.704D-13
                            Exc = -311.764848469     Coul =  7616.45781040    
                         Ntotal = 315.00429254      Nspin = 1.0000197447    
                             Na = 158.00215614         Nb = 157.00213640    
                            current damping = 0.950
 
          Norm of current diis error: 0.48591E-03
          max. resid. norm for Fia-block=  1.327D-04 for orbital    157a    beta 
          max. resid. fock norm         =  1.348D-04 for orbital    157a    beta 

 ITERATION  ENERGY          1e-ENERGY        2e-ENERGY     NORM[dD(SAO)]  TOL
  25  -3209.2472913292    -16702.618404     7304.6866088    0.324D-02 0.598D-13
                            Exc = -311.764789404     Coul =  7616.45139820    
                         Ntotal = 315.00429261      Nspin = 1.0000197573    
                             Na = 158.00215618         Nb = 157.00213643    
                            current damping = 1.000
 
          Norm of current diis error: 0.51713E-03
          max. resid. norm for Fia-block=  1.049D-04 for orbital    157a    beta 
          max. resid. fock norm         =  1.066D-04 for orbital    157a    beta 
          mo-orthogonalization: Cholesky decomposition

 ITERATION  ENERGY          1e-ENERGY        2e-ENERGY     NORM[dD(SAO)]  TOL
  26  -3209.2472914750    -16702.620028     7304.6882324    0.310D-02 0.537D-13
                            Exc = -311.764754979     Coul =  7616.45298737    
                         Ntotal = 315.00429269      Nspin = 1.0000197665    
                             Na = 158.00215623         Nb = 157.00213646    
                            current damping = 1.050
 
          Norm of current diis error: 0.42921E-03
          max. resid. norm for Fia-block=  9.265D-05 for orbital    157a    beta 
          max. resid. fock norm         =  9.533D-05 for orbital    157a    beta 

 ITERATION  ENERGY          1e-ENERGY        2e-ENERGY     NORM[dD(SAO)]  TOL
  27  -3209.2472915656    -16702.625012     7304.6932170    0.307D-02 0.502D-13
                            Exc = -311.764928498     Coul =  7616.45814554    
                         Ntotal = 315.00429278      Nspin = 1.0000197660    
                             Na = 158.00215627         Nb = 157.00213651    
                            current damping = 0.900
 
          Norm of current diis error: 0.40033E-03
          max. resid. norm for Fia-block=  6.340D-05 for orbital    157a    beta 
          max. resid. fock norm         =  6.412D-05 for orbital    157a    beta 

 ITERATION  ENERGY          1e-ENERGY        2e-ENERGY     NORM[dD(SAO)]  TOL
  28  -3209.2472916260    -16702.620468     7304.6886730    0.174D-02 0.472D-13
                            Exc = -311.764758063     Coul =  7616.45343109    
                         Ntotal = 315.00429279      Nspin = 1.0000197737    
                             Na = 158.00215628         Nb = 157.00213651    
                            current damping = 0.950
 
          Norm of current diis error: 0.26151E-03
          max. resid. norm for Fia-block=  5.407D-05 for orbital    157a    beta 
          max. resid. fock norm         =  5.516D-05 for orbital    157a    beta 

 ITERATION  ENERGY          1e-ENERGY        2e-ENERGY     NORM[dD(SAO)]  TOL
  29  -3209.2472916645    -16702.619755     7304.6879594    0.189D-02 0.452D-13
                            Exc = -311.764771156     Coul =  7616.45273059    
                         Ntotal = 315.00429283      Nspin = 1.0000197748    
                             Na = 158.00215630         Nb = 157.00213653    
                            current damping = 0.800
 
          Norm of current diis error: 0.23355E-03
          max. resid. norm for Fia-block=  4.307D-05 for orbital    157a    beta 
          max. resid. fock norm         =  4.404D-05 for orbital    157a    beta 

 ITERATION  ENERGY          1e-ENERGY        2e-ENERGY     NORM[dD(SAO)]  TOL
  30  -3209.2472916884    -16702.622877     7304.6910815    0.649D-03 0.434D-13
                            Exc = -311.764811727     Coul =  7616.45589318    
                         Ntotal = 315.00429286      Nspin = 1.0000197750    
                             Na = 158.00215632         Nb = 157.00213654    
                            current damping = 0.850
 
          Norm of current diis error: 0.17224E-03
          max. resid. norm for Fia-block=  2.976D-05 for orbital    157a    beta 
          max. resid. fock norm         =  3.009D-05 for orbital    157a    beta 
          mo-orthogonalization: Cholesky decomposition

 ITERATION  ENERGY          1e-ENERGY        2e-ENERGY     NORM[dD(SAO)]  TOL
  31  -3209.2472917037    -16702.621417     7304.6896213    0.636D-03 0.424D-13
                            Exc = -311.764801230     Coul =  7616.45442252    
                         Ntotal = 315.00429288      Nspin = 1.0000197756    
                             Na = 158.00215633         Nb = 157.00213655    
                            current damping = 0.900
 
          Norm of current diis error: 0.10982E-03
          max. resid. norm for Fia-block=  2.896D-05 for orbital    157a    beta 
          max. resid. fock norm         =  2.968D-05 for orbital    157a    beta 

 ITERATION  ENERGY          1e-ENERGY        2e-ENERGY     NORM[dD(SAO)]  TOL
  32  -3209.2472917124    -16702.619990     7304.6881950    0.719D-03 0.412D-13
                            Exc = -311.764753400     Coul =  7616.45294840    
                         Ntotal = 315.00429290      Nspin = 1.0000197747    
                             Na = 158.00215634         Nb = 157.00213656    
                            current damping = 0.750
 
          Norm of current diis error: 0.16453E-03
          max. resid. norm for Fia-block=  2.223D-05 for orbital    157a    beta 
          max. resid. fock norm         =  2.286D-05 for orbital    157a    beta 

 ITERATION  ENERGY          1e-ENERGY        2e-ENERGY     NORM[dD(SAO)]  TOL
  33  -3209.2472917210    -16702.621524     7304.6897281    0.476D-03 0.403D-13
                            Exc = -311.764810401     Coul =  7616.45453855    
                         Ntotal = 315.00429292      Nspin = 1.0000197730    
                             Na = 158.00215634         Nb = 157.00213657    
                            current damping = 0.800
 
          Norm of current diis error: 0.77529E-04
          max. resid. norm for Fia-block=  1.597D-05 for orbital    157a    beta 
          max. resid. fock norm         =  1.622D-05 for orbital    157a    beta 

 ENERGY CONVERGED !

          Overall gridpoints after grid construction =        346985

 ITERATION  ENERGY          1e-ENERGY        2e-ENERGY     NORM[dD(SAO)]  TOL
  34  -3209.2480183317    -16702.621560     7304.6890376    0.464D-03 0.395D-13
                            Exc = -311.765520197     Coul =  7616.45455778    
                         Ntotal = 315.00017376      Nspin = 1.0000018195    
                             Na = 158.00008779         Nb = 157.00008597    
                            current damping = 0.850
 
          Norm of current diis error: 0.58343E-04
          max. resid. norm for Fia-block=  1.578D-05 for orbital    157a    beta 
          max. resid. fock norm         =  1.629D-05 for orbital    157a    beta 

 End of SCF iterations

   convergence criteria satisfied after    34 iterations


   *************************************************************************
   y                                                                        
   *************************************************************************


                  ------------------------------------------ 
                 |  total energy      =  -3209.24801833172  |
                  ------------------------------------------ 
                 :  kinetic energy    =   3198.67879308255  :
                 :  potential energy  =  -6407.92681141426  :
                 :  virial theorem    =      1.99670663495  :
                 :  wavefunction norm =      1.00000000000  :
                  .......................................... 


 <geterg> : there is no data group $energy 


 <skperg> : $end is missing 


 orbitals $uhfmo_beta  will be written to file beta

 orbitals $uhfmo_alpha  will be written to file alpha
 
 alpha: 

    irrep                154a        155a        156a        157a        158a   
 eigenvalues H         -0.28928    -0.28242    -0.27492    -0.26582    -0.24675
            eV          -7.8719     -7.6851     -7.4811     -7.2334     -6.7145
 occupation              1.0000      1.0000      1.0000      1.0000      1.0000

    irrep                159a        160a        161a        162a        163a   
 eigenvalues H         -0.20422    -0.19813    -0.17907    -0.17445    -0.16683
            eV          -5.5572     -5.3915     -4.8728     -4.7469     -4.5398
 
 beta:  

    irrep                153a        154a        155a        156a        157a   
 eigenvalues H         -0.29058    -0.27109    -0.26808    -0.26345    -0.25864
            eV          -7.9072     -7.3767     -7.2948     -7.1689     -7.0379
 occupation              1.0000      1.0000      1.0000      1.0000      1.0000

    irrep                158a        159a        160a        161a        162a   
 eigenvalues H         -0.20828    -0.19740    -0.18420    -0.17673    -0.17144
            eV          -5.6677     -5.3717     -5.0123     -4.8090     -4.6651
 

                                             _ _ _ 
  IRREP     alpha occ.     beta occ.      tr(D*D-D)


 a        158.00000000   157.00000000    -0.25868676

   -------------------------------------------------

   sum    158.00000000   157.00000000    -0.25868676

 <S*S>     0.76737353

 
 
 
 ==============================================================================
                           electrostatic moments
 ==============================================================================

 reference point for electrostatic moments:    0.00000   0.00000   0.00000

 
              nuc           elec       ->  total
 ------------------------------------------------------------------------------
                          charge      
 ------------------------------------------------------------------------------
         316.000000    -315.000000       1.000000
 a-b                                     1.000000
 
 ------------------------------------------------------------------------------
                       dipole moment  
 ------------------------------------------------------------------------------
   x    -803.055756     799.153079      -3.902677
   y   -1754.027563    1747.106112      -6.921450
   z    1177.625149   -1175.164058       2.461091
 
   | dipole moment | =     8.3183 a.u. =    21.1430 debye 
 
 ------------------------------------------------------------------------------
                     quadrupole moment
 ------------------------------------------------------------------------------
  xx    9979.432432  -10074.108322     -94.675891
  yy   13466.184095  -13583.256935    -117.072840
  zz    9889.270264  -10038.902754    -149.632490
  xy    4104.680725   -4088.270431      16.410295
  xz   -4833.760127    4812.167626     -21.592501
  yz   -7109.461468    7082.820559     -26.640909
 
     1/3  trace=    -120.460407
     anisotropy=      81.405201
 
 ==============================================================================
 
HOMO-LUMO Separation
 HOMO         :   -0.24675126 H =     -6.71445 eV
 LUMO         :   -0.20828344 H =     -5.66768 eV
 HOMO-LUMO gap:    0.03846782 H =     +1.04676 eV
 
 ==============================================================================


    ------------------------------------------------------------------------
         total  cpu-time :  1 hours 31 minutes and  1 seconds
         total wall-time : 13 minutes and 44 seconds
    ------------------------------------------------------------------------

   ****  ridft : all done  ****


    2024-11-15 15:04:57.269 

 ridft ended normally
