# Supplementary material for: Electronic Effects Drive Selectivity in CO2 Reduction Catalysis by Heptacoordinated Cobalt Complexes
Source: Inorg Chem. 2026 May 21;65(22):12678–92. doi: 10.1021/acs.inorgchem.6c01633 (PMC13250995; doi:10.1021/acs.inorgchem.6c01633)
Supplement: Supplementary file 2 [file ic6c01633_si_002.zip › backup_paper_acscat_Co/Co0MeOLCOOH/doublet/py_det_forward/vacuo/energy]

$energy      SCF               SCFKIN            SCFPOT
     1 -3210.658498898      3204.297378098     -6414.955876996
     2 -3211.310569942      3203.401659392     -6414.712229334
     3 -3211.671052968      3202.721632615     -6414.392685583
     4 -3211.907500074      3202.268071537     -6414.175571610
     5 -3212.003017887      3201.893812966     -6413.896830853
     6 -3212.012209637      3201.868917073     -6413.881126711
     7 -3212.039892626      3201.666865628     -6413.706758254
     8 -3212.048390376      3201.576059426     -6413.624449802
     9 -3212.076339230      3201.338419487     -6413.414758717
    10 -3212.081805851      3201.296435191     -6413.378241042
    11 -3212.085893503      3201.258517005     -6413.344410508
    12 -3212.082755094      3201.076327413     -6413.159082507
    13 -3212.085051208      3201.120226246     -6413.205277454
    14 -3212.087801850      3201.215524047     -6413.303325897
    15 -3212.088717932      3201.232981528     -6413.321699460
    16 -3212.087596748      3201.236277879     -6413.323874627
    17 -3212.088845436      3201.212969661     -6413.301815097
    18 -3212.089783677      3201.225908360     -6413.315692038
    19 -3212.089387183      3201.216018395     -6413.305405578
    20 -3212.089795419      3201.209868779     -6413.299664198
    21 -3212.090158307      3201.222474784     -6413.312633091
    22 -3212.090136052      3201.230104363     -6413.320240415
    23 -3212.090247092      3201.223940701     -6413.314187793
    24 -3212.090257213      3201.223582148     -6413.313839362
    25 -3212.090291802      3201.222353715     -6413.312645517
    26 -3212.090339596      3201.224062069     -6413.314401665
    27 -3212.090339685      3201.224775793     -6413.315115477
    28 -3212.090363039      3201.222381897     -6413.312744937
    29 -3212.090373931      3201.222677457     -6413.313051387
    30 -3212.090384631      3201.225419524     -6413.315804155
    31 -3212.090398713      3201.227637566     -6413.318036279
    32 -3212.090401686      3201.225636081     -6413.316037767
    33 -3212.090401694      3201.225656535     -6413.316058229
    34 -3212.090405414      3201.225887100     -6413.316292515
    35 -3212.090408476      3201.226577492     -6413.316985968
    36 -3212.090411100      3201.226470001     -6413.316881101
    37 -3212.090411784      3201.226605654     -6413.317017438
    38 -3212.090411868      3201.227364206     -6413.317776074
    39 -3212.090412320      3201.227164643     -6413.317576963
    40 -3212.090413337      3201.226943475     -6413.317356811
    41 -3212.090414322      3201.226293929     -6413.316708251
    42 -3212.090415236      3201.226221660     -6413.316636896
    43 -3212.090415842      3201.226226984     -6413.316642826
$end
