# Supplementary material for: Electronic Effects Drive Selectivity in CO2 Reduction Catalysis by Heptacoordinated Cobalt Complexes
Source: Inorg Chem. 2026 May 21;65(22):12678–92. doi: 10.1021/acs.inorgchem.6c01633 (PMC13250995; doi:10.1021/acs.inorgchem.6c01633)
Supplement: Supplementary file 2 [file ic6c01633_si_002.zip › backup_paper_acscat_Co/Co0MeOLCOOH/doublet/py_det_forward/vacuo/job.last]

OPTIMIZATION CYCLE 42
Wed Nov 13 02:30:49 CET 2024

   OpenMP run-time library returned nthreads =  8

 rdgrad (centipede40) : TURBOMOLE rev. V7-7 compiled 19 Oct 2022 at 02:10:57
 Copyright (C) 2022 TURBOMOLE GmbH, Karlsruhe


    2024-11-13 02:30:49.532 


 UHF modus switched on !


                                 r d g r a d

                          gradient for ridft program 

                        by K.Eichkorn, O.Treutler, H.Oehm, 
                             M.Haeser and R.Ahlrichs
                  (Chemical Physics Letters 242 (1995) 652-660)
                    parallel version: M.v.Arnim  &  R.Ahlrichs
                            quantum chemistry group
                             university  karlsruhe
                                   germany


                          References             
                                                 
          Density Functional:                              
              O. Treutler and R. Ahlrichs                      
              Efficient Molecular Numerical Integration Schemes
              J. Chem. Phys. 102: 346 (1995)                   
          Parallel Version:                                
              Performance of parallel TURBOMOLE for Density    
              Functional Calculations                          
              M. v. Arnim and R. Ahlrichs                      
              J. Comp. Chem. 19: 1746 (1998)                   
          RI-J Method:                                     
              Auxiliary Basis Sets to approximate Coulomb      
              Potentials                                       
              Chem. Phys. Lett. 240: 283 (1995)                
              K. Eichkorn, O. Treutler, H. Oehm, M. Haeser     
              and R. Ahlrichs                                  
              Chem. Phys. Lett. 242: 652 (1995)                
                                                           
              Auxiliary Basis Sets for Main Row Atoms and their
              Use to approximate Coulomb Potentials            
              K. Eichkorn, F. Weigend, O. Treutler and         
              R. Ahlrichs                                      
              Theo. Chem. Acc. 97: 119 (1997)                  
          Relativistic Two-component ECP formalism             
              Efficient two-component self-consistent field    
              procedures and gradients: implementation in      
              TURBOMOLE and application to Au20-               
              A. Baldes and F. Weigend                         
              Mol. Phys. 111: 2617 (2013)                      
          Relativistic all-electron 2c calculations (X2C, DLU) 
              Efficient implementation of one- and two-component
              analytical energy gradients in exact two-component
              theory                                           
              Y. J. Franzke, N. Middendorf and F. Weigend      
              J. Chem. Phys. 148: 104110 (2018)                
          Exploitation of symmetry in scalar X2C response      
              NMR shielding tensors and chemical shifts in     
              scalar-relativistic local exact two-component    
              theory                                           
              Y. J. Franzke and F. Weigend                     
              J. Chem. Theory Comput. 15: 1028 (2019)          
                                                              


          OpenMP Shared-Memory Parallelization:  8 CPUs.

            By: Yannick J. Franzke and Christof Holzer
 

   *************************************************************************
   y                                                                        
   *************************************************************************


 integral neglect threshold       :  0.20E-10
 integral storage threshold THIZE :  0.10E-04
 integral storage threshold THIME :         5

 B-P86 functional
 exchange:    LDA + Becke (B88)
 correlation: LDA (VWN) + Perdew (P86)
 A DFT gradient calculation using the RI-J approximation will be carried out.
  
  
 AUXILIARY BASIS SET information:

 symmetry group of the molecule :   c1 

 the group has the following generators :
   c1(z)

    1 symmetry operations found

 there are 1 real representations :   a   

 maximum number of shells which are related by symmetry :  1


    mo occupation :
   irrep   mo's   occupied
    a     1490      158
 
 number of basis functions   :  1490
 number of occupied orbitals :   158
 

 biggest AO integral is expected to be    16.578513373
  
           ------------------
           density functional
           ------------------
 B-P86 functional
 exchange:    LDA + Becke (B88)
 correlation: LDA (VWN) + Perdew (P86)
 iterations will be done with small grid
  
 spherical integration : Lebedev's spherical grid
 spherical gridsize    :                     3
    i.e. gridpoints    :                   302
  maximum batchsize    :                   100
 value for diffuse not defined
 radial integration    : Chebyshev 2nd kind (scaling 3)
 radial gridsize       :                     3
 integration cells     :                    71
 partition function    : becke
 partition sharpness   :                     3
  

 Using current-dependent DFT

  
           ------------------------
             RDGRAD - INFORMATION
           ------------------------
  
 Threshold for integral neglect (rithr1): 1E-10
 Threshold for integral neglect (rithr2): 1E-10
 Contributions to RI integral batches: 
  neglected integral batches:                 71384
  direct contribution:                        98269
     
 ****************************************
 Memory allocated for RDGRAD: 95 MiB
 ****************************************
                                            
     

 nuclear repulsion energy  :   6188.90959971    

  MOs are in ASCII format !


 reading orbital data $uhfmo_alpha  from file alpha
 orbital characterization : scfconv=6

 reading orbital data $uhfmo_beta  from file beta
 orbital characterization : scfconv=6
  Deviation of MOs from orthonormality   7.153800517993930E-011
  Deviation of MOs from orthonormality   7.096791984791059E-011

    ----------------------------------------
     S+T+V CONTRIBUTIONS TO ENERGY GRADIENT 
    ----------------------------------------

 1e-integral 1st. derivatives will be neglected if expon. factor < 0.393371E-13

  _________________________________
 |                                 |
 |         DFTD3 V3.1 Rev 0        |
 | S.Grimme, University Bonn       |
 |            June  2014           |
 |   see standalone version        |
 |       dftd3 -h for options      |
 |_________________________________|
 
 Please cite DFT-D3 work done with this code as:
 S. Grimme, J. Antony, S. Ehrlich and H. Krieg,
 J. Chem. Phys, 132 (2010), 154104.
 If used with BJ-damping cite also
 S. Grimme, S. Ehrlich and L. Goerigk,
 J. Comput. Chem. 32 (2011), 1456-1465
 For DFT-D2 the reference is
 S. Grimme, J. Comput. Chem., 27 (2006), 1787-1799
 
C6 coefficients used:
                     2  C6 for element                      1
Z=  1 CN= 0.912     C6(AA)=    3.03
Z=  1 CN= 0.000     C6(AA)=    7.59
                     5  C6 for element                      6
Z=  6 CN= 0.000     C6(AA)=   49.11
Z=  6 CN= 0.987     C6(AA)=   43.25
Z=  6 CN= 1.998     C6(AA)=   29.36
Z=  6 CN= 2.999     C6(AA)=   25.78
Z=  6 CN= 3.984     C6(AA)=   18.21
                     4  C6 for element                      7
Z=  7 CN= 0.000     C6(AA)=   25.27
Z=  7 CN= 0.994     C6(AA)=   22.12
Z=  7 CN= 2.014     C6(AA)=   19.68
Z=  7 CN= 2.990     C6(AA)=   15.58
                     3  C6 for element                      8
Z=  8 CN= 0.000     C6(AA)=   15.51
Z=  8 CN= 0.993     C6(AA)=   12.82
Z=  8 CN= 1.989     C6(AA)=   10.37
                     4  C6 for element                     27
Z= 27 CN= 0.000     C6(AA)=  532.78
Z= 27 CN= 1.715     C6(AA)=  186.55
Z= 27 CN= 2.926     C6(AA)=  148.07
Z= 27 CN= 7.779     C6(AA)=  118.29

#           XYZ [au]              R0(AA) [Ang.]  CN          C6(AA)     C8(AA)   C10(AA) [au]
  1  -2.20680  -3.95621   2.94131   co  0.979  5.120       148.1     13018.5   1402210.4
  2  -2.43777  -3.47360   9.68739   n   0.490  2.155        19.4       428.4     11576.2
  3  -4.53137  -2.05211   9.65798   c   0.561  3.190        25.1       725.4     25699.2
  4  -4.26555  -0.07184   9.13553   h   0.363  1.002         3.1        37.3       553.0
  5  -6.92571  -2.98472  10.25682   c   0.561  3.127        25.4       733.3     25978.6
  6  -8.56772  -1.74262  10.22008   h   0.363  1.002         3.1        37.3       553.1
  7  -7.14088  -5.52557  10.92918   c   0.561  3.142        25.3       731.7     25923.4
  8  -8.96989  -6.32715  11.44068   h   0.363  1.002         3.1        37.3       553.1
  9  -4.97425  -7.02438  10.95135   c   0.561  3.159        25.2       729.6     25850.6
 10  -5.07538  -9.01820  11.46108   h   0.363  1.003         3.1        37.3       553.0
 11  -2.65209  -5.93462  10.30100   c   0.561  3.227        24.9       719.2     25480.8
 12   1.00907  -5.53544   2.21167   n   0.490  3.198        15.6       344.1      9299.4
 13   2.82762  -5.89031   3.96236   c   0.561  3.269        24.6       710.2     25161.6
 14   5.21620  -6.77807   3.32310   c   0.561  3.177        25.1       727.3     25768.7
 15   6.60608  -7.05158   4.81084   h   0.363  1.004         3.1        37.3       552.9
 16   5.74303  -7.33153   0.77911   c   0.561  3.207        25.0       722.6     25602.2
 17   7.97731  -8.16359  -0.10288   o   0.469  2.045        10.4       209.8      5187.3
 18   3.80651  -7.04483  -1.01156   c   0.561  3.185        25.1       726.1     25726.3
 19   4.19016  -7.52482  -2.97336   h   0.363  1.004         3.1        37.3       552.9
 20   1.46472  -6.14388  -0.24686   c   0.561  3.313        24.2       698.5     24748.0
 21  -2.81726  -4.89994  -0.72495   n   0.490  3.066        15.6       344.8      9317.2
 22  -4.93388  -4.52958  -2.07465   c   0.561  3.201        25.0       723.6     25637.8
 23  -6.56034  -3.80504  -1.03778   h   0.363  1.005         3.1        37.3       552.8
 24  -5.07413  -5.01562  -4.65403   c   0.561  3.126        25.4       733.4     25984.4
 25  -6.83504  -4.68180  -5.66589   h   0.363  1.002         3.1        37.3       553.1
 26  -2.92717  -5.91840  -5.89525   c   0.561  3.137        25.3       732.2     25942.5
 27  -2.96492  -6.30791  -7.91640   h   0.363  1.002         3.1        37.3       553.1
 28  -0.72869  -6.31045  -4.50561   c   0.561  3.159        25.2       729.7     25853.1
 29   0.97232  -7.01136  -5.42651   h   0.363  1.003         3.1        37.3       553.0
 30  -0.72267  -5.79021  -1.91733   c   0.561  3.313        24.2       698.5     24747.3
 31  -5.36729  -2.28758   3.53224   n   0.490  3.137        15.6       344.3      9305.5
 32  -5.86598   0.20744   3.26554   c   0.561  3.211        25.0       722.0     25578.5
 33  -4.23680   1.43107   3.01695   h   0.363  1.006         3.1        37.3       552.7
 34  -8.29967   1.18416   3.34594   c   0.561  3.127        25.4       733.3     25980.9
 35  -8.57762   3.21175   3.13103   h   0.363  1.002         3.1        37.3       553.0
 36 -10.33697  -0.45566   3.70256   c   0.561  3.134        25.3       732.6     25953.7
 37 -12.27009   0.24987   3.75363   h   0.363  1.002         3.1        37.3       553.1
 38  -9.84001  -3.01577   4.02206   c   0.561  3.163        25.2       729.1     25832.9
 39 -11.38472  -4.33272   4.34931   h   0.363  1.004         3.1        37.3       552.9
 40  -7.34948  -3.89314   3.96253   c   0.561  3.336        23.9       691.4     24497.0
 41  -4.06406  -6.89493   4.54788   n   0.490  3.084        15.6       344.6      9313.5
 42  -3.21864  -9.14655   5.45192   c   0.561  3.227        24.9       719.3     25482.7
 43  -4.87185 -11.09868   6.03466   c   0.561  3.198        25.0       724.2     25657.8
 44  -4.15048 -12.88637   6.75775   h   0.363  1.003         3.1        37.3       552.9
 45  -7.48602 -10.77877   5.75395   c   0.561  3.207        25.0       722.7     25606.0
 46  -8.95319 -12.78317   6.30562   o   0.469  2.045        10.4       209.8      5187.3
 47  -8.36666  -8.39749   5.02792   c   0.561  3.187        25.1       725.8     25714.2
 48 -10.37574  -7.99449   4.92241   h   0.363  1.005         3.1        37.3       552.8
 49  -6.60705  -6.50657   4.49003   c   0.561  3.329        24.0       693.8     24581.2
 50   0.86228  -7.78585   7.66081   n   0.490  3.108        15.6       344.5      9309.5
 51  -0.23143  -7.47391  10.18499   c   0.561  4.142        18.2       527.7     18696.0
 52   1.20336  -6.53915  11.36770   h   0.363  1.002         3.1        37.3       553.0
 53  -0.56715  -9.36973  10.97329   h   0.363  1.002         3.1        37.3       553.1
 54   1.98503  -5.46213   6.62381   c   0.561  4.169        18.2       527.5     18688.5
 55   0.66109  -3.84266   6.66216   h   0.363  1.012         3.1        37.3       552.2
 56   3.59036  -4.93999   7.84325   h   0.363  1.002         3.1        37.3       553.1
 57  -0.42123  -9.55691   5.99994   c   0.561  4.144        18.2       527.7     18695.6
 58   0.62429  -9.69037   4.21487   h   0.363  1.006         3.1        37.3       552.7
 59  -0.28185 -11.43585   6.88592   h   0.363  1.004         3.1        37.3       552.9
 60  10.02360  -8.45704   1.66315   c   0.561  4.044        18.3       529.0     18742.4
 61 -11.64344 -12.50392   6.06957   c   0.561  4.045        18.3       529.0     18741.9
 62  11.63434  -9.09522   0.53715   h   0.363  0.996         3.1        37.4       553.6
 63   9.56083  -9.88614   3.09968   h   0.363  0.995         3.1        37.4       553.7
 64  10.47637  -6.64414   2.57400   h   0.363  0.995         3.1        37.4       553.7
 65 -12.43634 -14.34855   6.55830   h   0.363  0.996         3.1        37.4       553.6
 66 -12.16778 -12.00860   4.11955   h   0.363  0.995         3.1        37.4       553.7
 67 -12.35789 -11.06466   7.38968   h   0.363  0.995         3.1        37.4       553.7
 68  -0.46619  -0.90374   2.32226   c   0.561  3.041        25.6       740.1     26222.7
 69   0.19463  -0.35175  -0.12849   o   0.469  2.037        10.4       209.9      5188.2
 70   0.14019   0.50129   4.05105   o   0.469  1.059        12.8       257.6      6367.3
 71   1.19218   1.21657  -0.05731   h   0.363  1.010         3.1        37.3       552.5

molecular C6(AA) [au] =     62973.40

           DFT-D V3(BJ)
 DF b-p                                               
 parameters
 s6       :    1.0000
 s8       :    3.2822
 a1       :    0.3946
 a2       :    4.8516
 k1-k3    :   16.0000    1.3333   -4.0000
 
 Edisp /kcal,au:  -130.6045 -0.20813152

 E6    /kcal :   -48.7990
 E8    /kcal :   -81.8055
 % E8        : 62.64
 
 doing analytical gradient O(N^2) ...
 
 |G|=  8.061288118880795E-002

 setting up bound for integral derivative estimation

 increment for numerical differentiation : 0.00050000

 biggest AO integral is expected to be    16.578513373
 biggest cartesian 1st derivative AO integral is expected to be    55.953047518
          Overall gridpoints after grid construction =        346986

 Integrated ground state density     :   315.0001781312302    

 Integrated ground state spin density:   1.000001480590534    


          ------------------------------------------------
           cartesian gradient of the energy (hartree/bohr)
          ------------------------------------------------

  ATOM      1 co          2 n           3 c           4 h           5 c 
dE/dx -0.4794429D-04  0.6998018D-04 -0.3753558D-04 -0.7191355D-05 -0.2549962D-04
dE/dy -0.4646194D-04  0.1206989D-05 -0.1512516D-04  0.2602505D-05 -0.4660863D-05
dE/dz  0.1311081D-05 -0.8363063D-05 -0.1704689D-04  0.6257669D-05 -0.7782837D-05

  ATOM      6 h           7 c           8 h           9 c          10 h 
dE/dx  0.4485613D-06  0.1478712D-04 -0.2972904D-05  0.8821644D-05  0.9586259D-05
dE/dy -0.3904913D-05  0.1279776D-04 -0.4210743D-05 -0.1661463D-04  0.5599965D-05
dE/dz  0.2820460D-05 -0.1688977D-04  0.6088984D-05  0.4152299D-05  0.6019363D-06

  ATOM     11 c          12 n          13 c          14 c          15 h 
dE/dx -0.4265752D-04 -0.1637841D-04 -0.8427186D-06 -0.1667470D-04  0.1615044D-05
dE/dy  0.3154226D-04  0.6844119D-05  0.3099354D-04 -0.8756522D-05 -0.7094521D-05
dE/dz  0.4698876D-04 -0.1631205D-04 -0.1616797D-04  0.2120282D-04 -0.7776587D-05

  ATOM     16 c          17 o          18 c          19 h          20 c 
dE/dx -0.1317970D-04  0.6217861D-05  0.1579854D-04 -0.6095229D-05 -0.8364910D-06
dE/dy -0.1041864D-04  0.8160389D-05  0.1002375D-04 -0.8676853D-05  0.1384518D-04
dE/dz -0.2181653D-04  0.5639181D-06  0.1004418D-04 -0.3408065D-05 -0.6356542D-05

  ATOM     21 n          22 c          23 h          24 c          25 h 
dE/dx -0.1925617D-04 -0.8743097D-05 -0.6604307D-06 -0.3086798D-05 -0.1589608D-05
dE/dy  0.2641991D-04 -0.2917417D-04  0.4589795D-05 -0.5841916D-05  0.2890390D-05
dE/dz  0.4252852D-04 -0.1353191D-04 -0.2080400D-05  0.5206704D-05 -0.2107717D-05

  ATOM     26 c          27 h          28 c          29 h          30 c 
dE/dx -0.2211638D-05 -0.1583961D-05  0.1001000D-04 -0.9896407D-06  0.1739803D-05
dE/dy  0.1418900D-04 -0.4948763D-05  0.2158666D-04  0.6100392D-06 -0.2519361D-04
dE/dz -0.7559740D-05 -0.1696250D-06 -0.9424661D-06 -0.3191261D-05  0.4418866D-05

  ATOM     31 n          32 c          33 h          34 c          35 h 
dE/dx  0.1414353D-04  0.1492592D-06 -0.2161098D-05 -0.2160342D-04  0.1615541D-05
dE/dy -0.2514956D-05  0.4324192D-06 -0.1505394D-05 -0.8772228D-05  0.1351736D-05
dE/dz  0.5671343D-04 -0.2651480D-04  0.5503108D-05 -0.1607685D-04  0.1267418D-04

  ATOM     36 c          37 h          38 c          39 h          40 c 
dE/dx  0.4557403D-05 -0.4117478D-05 -0.1745450D-04  0.7349581D-05 -0.6562449D-05
dE/dy -0.6604300D-05 -0.4405419D-05  0.7112098D-05 -0.1843292D-04 -0.3884612D-05
dE/dz  0.2765824D-05 -0.8103039D-05  0.1916484D-05 -0.1456190D-04  0.8018604D-06

  ATOM     41 n          42 c          43 c          44 h          45 c 
dE/dx  0.5785075D-04 -0.5090795D-04  0.1546916D-04  0.2121489D-05 -0.2060468D-04
dE/dy  0.1954699D-04 -0.2974376D-04  0.8962268D-05 -0.5221198D-05 -0.5428224D-05
dE/dz  0.1630457D-04  0.2032587D-04  0.2117139D-04 -0.1013747D-04 -0.8320799D-05

  ATOM     46 o          47 c          48 h          49 c          50 n 
dE/dx  0.2114292D-04 -0.1318162D-04  0.3555084D-05  0.1191787D-04 -0.2854763D-04
dE/dy  0.3852258D-06 -0.5777700D-06  0.1167796D-05 -0.3266057D-04  0.3067807D-04
dE/dz -0.1175425D-05 -0.8684584D-05  0.3854239D-05 -0.3833995D-04 -0.1498032D-04

  ATOM     51 c          52 h          53 h          54 c          55 h 
dE/dx -0.1137116D-05  0.1908182D-05  0.3159211D-05  0.1443394D-04 -0.5230504D-05
dE/dy -0.3765923D-04  0.4332088D-05  0.1120099D-04 -0.2238159D-04  0.1436077D-04
dE/dz -0.4966613D-04 -0.9785737D-06  0.1957890D-04  0.1480235D-04 -0.5349529D-05

  ATOM     56 h          57 c          58 h          59 h          60 c 
dE/dx -0.3767269D-06  0.4696949D-04 -0.1289186D-04  0.4186790D-05  0.3686450D-05
dE/dy  0.2806387D-05  0.2171356D-05 -0.3016661D-05 -0.5367157D-05  0.1320964D-04
dE/dz -0.1161544D-04  0.1462871D-05 -0.8575612D-05  0.6106888D-07 -0.3989253D-05

  ATOM     61 c          62 h          63 h          64 h          65 h 
dE/dx -0.1239342D-05  0.1927920D-06 -0.6320846D-06  0.1071082D-05  0.3567602D-05
dE/dy -0.2208584D-05  0.8523109D-05  0.4100485D-05  0.3881406D-05 -0.5590181D-05
dE/dz  0.3565428D-05 -0.4800537D-05 -0.3989982D-05 -0.3327293D-05 -0.5672289D-06

  ATOM     66 h          67 h          68 c          69 o          70 o 
dE/dx  0.3538423D-05  0.1172420D-05  0.5365816D-04  0.2443737D-03  0.2743645D-05
dE/dy -0.5651422D-05 -0.3455980D-05  0.7191095D-04  0.8184003D-04 -0.5313976D-05
dE/dz -0.4002024D-06 -0.3009272D-05 -0.5619193D-04 -0.9476676D-06 -0.1031435D-04

  ATOM     71 h 
dE/dx  0.3656120D-04
dE/dy -0.4133045D-04
dE/dz  0.2468103D-04
 
 resulting FORCE  (fx,fy,fz) = (0.258D-03,0.391D-04,-.104D-03)
 resulting MOMENT (mx,my,mz) = (0.824D-03,0.449D-04,0.146D-02)


 exx =       0.000328 eyy =       0.000112 ezz =      -0.000497
 eyz =       0.000077 exz =      -0.000018 exy =       0.000530


 **********************************************************************
  |maximum component of gradient| : 0.24437370E-03  (atom 69 o )       
   gradient norm                  : 0.37374269E-03
 **********************************************************************
   ***  cartesian gradients written onto <gradient>  ***


     --- calculation of the energy gradient finished ---


    ------------------------------------------------------------------------
         total  cpu-time :  3 minutes and  3 seconds
         total wall-time :  24.18 seconds
    ------------------------------------------------------------------------

   ****  rdgrad : all done  ****


    2024-11-13 02:31:13.697 

fine, there is no data group "$actual step"
next step = relax

 statpt (centipede40) : TURBOMOLE rev. V7-7 compiled 19 Oct 2022 at 01:15:37
 Copyright (C) 2022 TURBOMOLE GmbH, Karlsruhe


    2024-11-13 02:31:13.748 


                           this is S T A T P T   


                     hessian and coordinate update for
                          stationary point search 

                     by barbara unterreiner, marek sierka,
                           and reinhart ahlrichs

                          quantum chemistry group
                          universitaet  karlsruhe
                                  germany


              +--------------------------------------------------+
              | Atomic coordinate, charge and isotop information |
              +--------------------------------------------------+

                    atomic coordinates            atom    charge  isotop
         -2.20680009   -3.95621326    2.94130856    co    27.000     0
         -2.43776565   -3.47359884    9.68738738    n      7.000     0
         -4.53137131   -2.05211043    9.65798102    c      6.000     0
         -4.26555289   -0.07183776    9.13553234    h      1.000     0
         -6.92571240   -2.98471884   10.25682202    c      6.000     0
         -8.56771789   -1.74262414   10.22008081    h      1.000     0
         -7.14087664   -5.52557492   10.92918043    c      6.000     0
         -8.96989122   -6.32714721   11.44068402    h      1.000     0
         -4.97425360   -7.02438117   10.95135097    c      6.000     0
         -5.07538475   -9.01820164   11.46107528    h      1.000     0
         -2.65208547   -5.93462106   10.30099987    c      6.000     0
          1.00906523   -5.53543936    2.21166896    n      7.000     0
          2.82762104   -5.89030755    3.96236180    c      6.000     0
          5.21620341   -6.77806595    3.32310315    c      6.000     0
          6.60607707   -7.05158338    4.81084367    h      1.000     0
          5.74303147   -7.33152835    0.77910811    c      6.000     0
          7.97731018   -8.16359385   -0.10288277    o      8.000     0
          3.80651070   -7.04482921   -1.01156251    c      6.000     0
          4.19016076   -7.52482495   -2.97335992    h      1.000     0
          1.46471685   -6.14388303   -0.24685676    c      6.000     0
         -2.81725592   -4.89994402   -0.72495158    n      7.000     0
         -4.93387904   -4.52958091   -2.07464942    c      6.000     0
         -6.56033799   -3.80503681   -1.03778088    h      1.000     0
         -5.07412836   -5.01562248   -4.65403228    c      6.000     0
         -6.83503794   -4.68180039   -5.66589166    h      1.000     0
         -2.92716740   -5.91840259   -5.89525144    c      6.000     0
         -2.96492062   -6.30790518   -7.91639888    h      1.000     0
         -0.72868926   -6.31044921   -4.50560633    c      6.000     0
          0.97231635   -7.01136110   -5.42650946    h      1.000     0
         -0.72267240   -5.79021467   -1.91733015    c      6.000     0
         -5.36728839   -2.28758031    3.53223624    n      7.000     0
         -5.86598123    0.20743660    3.26554396    c      6.000     0
         -4.23679854    1.43106675    3.01695386    h      1.000     0
         -8.29967076    1.18415673    3.34594313    c      6.000     0
         -8.57761678    3.21174721    3.13103375    h      1.000     0
        -10.33696764   -0.45566438    3.70255739    c      6.000     0
        -12.27008960    0.24987167    3.75362908    h      1.000     0
         -9.84001012   -3.01577352    4.02205543    c      6.000     0
        -11.38471943   -4.33272034    4.34931119    h      1.000     0
         -7.34947971   -3.89313879    3.96252939    c      6.000     0
         -4.06406177   -6.89492835    4.54787771    n      7.000     0
         -3.21864154   -9.14654911    5.45192334    c      6.000     0
         -4.87184551  -11.09868212    6.03465736    c      6.000     0
         -4.15047735  -12.88637063    6.75774787    h      1.000     0
         -7.48601917  -10.77877177    5.75395307    c      6.000     0
         -8.95319180  -12.78316553    6.30561565    o      8.000     0
         -8.36665991   -8.39749067    5.02791590    c      6.000     0
        -10.37574444   -7.99448808    4.92240721    h      1.000     0
         -6.60705011   -6.50657057    4.49002998    c      6.000     0
          0.86228361   -7.78585414    7.66081099    n      7.000     0
         -0.23142682   -7.47391491   10.18499500    c      6.000     0
          1.20336372   -6.53914665   11.36769688    h      1.000     0
         -0.56714705   -9.36972734   10.97329209    h      1.000     0
          1.98502566   -5.46212538    6.62381465    c      6.000     0
          0.66108946   -3.84266216    6.66215936    h      1.000     0
          3.59036274   -4.93999327    7.84324524    h      1.000     0
         -0.42122782   -9.55691084    5.99993708    c      6.000     0
          0.62429372   -9.69036582    4.21486959    h      1.000     0
         -0.28185321  -11.43584649    6.88592216    h      1.000     0
         10.02359570   -8.45704359    1.66315080    c      6.000     0
        -11.64344013  -12.50392261    6.06957214    c      6.000     0
         11.63434346   -9.09521661    0.53714872    h      1.000     0
          9.56083352   -9.88613898    3.09968054    h      1.000     0
         10.47637113   -6.64413502    2.57400414    h      1.000     0
        -12.43634190  -14.34855137    6.55830115    h      1.000     0
        -12.16777558  -12.00860307    4.11955367    h      1.000     0
        -12.35789296  -11.06465814    7.38967807    h      1.000     0
         -0.46618874   -0.90374121    2.32226157    c      6.000     0
          0.19462656   -0.35174536   -0.12849193    o      8.000     0
          0.14019171    0.50129225    4.05104685    o      8.000     0
          1.19217534    1.21656933   -0.05731121    h      1.000     0
 
       center of nuclear mass  :   -2.52638806   -5.50450152    3.69746124
       center of nuclear charge:   -2.54127729   -5.55078020    3.72667466
  Keyword $statpt not found - using default options
 
        ***************  Stationary point options ******************
        ************************************************************
           Maximum allowed trust radius:           3.000000E-01
           Minimum allowed trust radius:           1.000000E-03
           Initial trust radius:                   1.500000E-01
           GDIIS used if gradient norm <           1.000000E-02
           Number of previous steps for GDIIS:       5
           Hessian update method:                  BFGS
                        *** Convergence criteria ***                
           Threshold for energy change:            1.000000E-06
           Threshold for max displacement element: 1.000000E-03
           Threshold for max gradient element :    1.000000E-03
           Threshold for RMS of displacement:      5.000000E-04
           Threshold for RMS of gradient:          5.000000E-04
        ************************************************************
 

  Keyword $statp missing in file <control>

  Keyword $statpt not found - using default options
     Number of symmetry restricted degrees of freedom:   213
     Constituted by:     3 translational degrees of freedom
                         3 rotational degrees of freedom
                       207 internal degrees of freedom

  *************************************************************************
   ATOM                      CARTESIAN COORDINATES
    1 co     -2.20680008536365     -3.95621326228785      2.94130855558211
    2 n      -2.43776565106037     -3.47359883571262      9.68738738170794
    3 c      -4.53137131206552     -2.05211043176694      9.65798102079770
    4 h      -4.26555289155152     -0.07183776433908      9.13553233879692
    5 c      -6.92571240362365     -2.98471884206523     10.25682202228444
    6 h      -8.56771789275673     -1.74262414373013     10.22008080715497
    7 c      -7.14087664367569     -5.52557491936051     10.92918042829742
    8 h      -8.96989121921298     -6.32714721043512     11.44068401574404
    9 c      -4.97425360419822     -7.02438116773445     10.95135097496757
   10 h      -5.07538475027207     -9.01820164419627     11.46107527707049
   11 c      -2.65208547154123     -5.93462106311441     10.30099987167064
   12 n       1.00906523210902     -5.53543935964836      2.21166895650358
   13 c       2.82762103776888     -5.89030754903890      3.96236180296907
   14 c       5.21620341381078     -6.77806594541633      3.32310314544722
   15 h       6.60607706874786     -7.05158338165517      4.81084366878169
   16 c       5.74303146536437     -7.33152834816188      0.77910811317655
   17 o       7.97731017831295     -8.16359384897672     -0.10288276630009
   18 c       3.80651070226389     -7.04482920833986     -1.01156250810199
   19 h       4.19016075606863     -7.52482495097055     -2.97335992375249
   20 c       1.46471684725628     -6.14388303237276     -0.24685675635952
   21 n      -2.81725591712089     -4.89994402132744     -0.72495157964669
   22 c      -4.93387903908399     -4.52958090628185     -2.07464942166585
   23 h      -6.56033799255502     -3.80503681157705     -1.03778088256837
   24 c      -5.07412835888329     -5.01562247748440     -4.65403227597500
   25 h      -6.83503794388206     -4.68180038530515     -5.66589166094636
   26 c      -2.92716740225991     -5.91840258515401     -5.89525144128188
   27 h      -2.96492061718161     -6.30790518231868     -7.91639888268236
   28 c      -0.72868925814711     -6.31044920821643     -4.50560633080206
   29 h       0.97231635093533     -7.01136110169083     -5.42650945960945
   30 c      -0.72267239577721     -5.79021467469234     -1.91733015376431
   31 n      -5.36728839292583     -2.28758030999065      3.53223623948625
   32 c      -5.86598123438511      0.20743660090346      3.26554395570677
   33 h      -4.23679854170074      1.43106675405844      3.01695386494980
   34 c      -8.29967076237976      1.18415672881647      3.34594313127718
   35 h      -8.57761678410954      3.21174720699351      3.13103374511818
   36 c     -10.33696763519318     -0.45566437831340      3.70255738664993
   37 h     -12.27008960110086      0.24987166868445      3.75362907911829
   38 c      -9.84001012357464     -3.01577351752387      4.02205542696239
   39 h     -11.38471942878599     -4.33272034470503      4.34931119253574
   40 c      -7.34947970599474     -3.89313879357421      3.96252939408492
   41 n      -4.06406177101110     -6.89492834582361      4.54787771394634
   42 c      -3.21864154179648     -9.14654910729332      5.45192333609030
   43 c      -4.87184550715383    -11.09868211662653      6.03465736016888
   44 h      -4.15047735377207    -12.88637063359303      6.75774787203911
   45 c      -7.48601916840284    -10.77877176872157      5.75395306649840
   46 o      -8.95319180392696    -12.78316553184558      6.30561565290325
   47 c      -8.36665990910561     -8.39749067004392      5.02791590111118
   48 h     -10.37574443566815     -7.99448807627765      4.92240721033748
   49 c      -6.60705010575867     -6.50657056627295      4.49002997787022
   50 n       0.86228361403933     -7.78585413542425      7.66081099328276
   51 c      -0.23142681780773     -7.47391490654658     10.18499499745755
   52 h       1.20336371871662     -6.53914665201295     11.36769687616168
   53 h      -0.56714705198163     -9.36972734252516     10.97329208571880
   54 c       1.98502566168234     -5.46212537666760      6.62381464654108
   55 h       0.66108945789718     -3.84266216219005      6.66215935562944
   56 h       3.59036273985292     -4.93999327167553      7.84324524492004
   57 c      -0.42122781986649     -9.55691083952267      5.99993708222710
   58 h       0.62429372303059     -9.69036581754712      4.21486959016113
   59 h      -0.28185320784956    -11.43584649482514      6.88592215661184
   60 c      10.02359570457648     -8.45704358697730      1.66315079713340
   61 c     -11.64344012654684    -12.50392261481048      6.06957214120323
   62 h      11.63434345936427     -9.09521660993123      0.53714871612837
   63 h       9.56083352016896     -9.88613898209661      3.09968054330793
   64 h      10.47637113049035     -6.64413501533190      2.57400413522025
   65 h     -12.43634189620802    -14.34855137266753      6.55830115148799
   66 h     -12.16777558435908    -12.00860306790289      4.11955367205099
   67 h     -12.35789295828558    -11.06465814109932      7.38967807186570
   68 c      -0.46618874485946     -0.90374120772266      2.32226156718975
   69 o       0.19462656077178     -0.35174535507079     -0.12849193080351
   70 o       0.14019171062388      0.50129225179882      4.05104685287879
   71 h       1.19217534483193      1.21656933228202     -0.05731120724663
  *************************************************************************
   ATOM                      CARTESIAN GRADIENTS  
    1 co     -0.00004794429297     -0.00004646193777      0.00000131108060
    2 n       0.00006998018403      0.00000120698881     -0.00000836306274
    3 c      -0.00003753557832     -0.00001512515657     -0.00001704688786
    4 h      -0.00000719135505      0.00000260250458      0.00000625766851
    5 c      -0.00002549961876     -0.00000466086324     -0.00000778283709
    6 h       0.00000044856134     -0.00000390491289      0.00000282045975
    7 c       0.00001478712141      0.00001279775871     -0.00001688977066
    8 h      -0.00000297290395     -0.00000421074262      0.00000608898409
    9 c       0.00000882164414     -0.00001661463101      0.00000415229886
   10 h       0.00000958625851      0.00000559996505      0.00000060193629
   11 c      -0.00004265751939      0.00003154226275      0.00004698875661
   12 n      -0.00001637840741      0.00000684411865     -0.00001631204581
   13 c      -0.00000084271859      0.00003099354385     -0.00001616796518
   14 c      -0.00001667469737     -0.00000875652155      0.00002120282435
   15 h       0.00000161504436     -0.00000709452054     -0.00000777658739
   16 c      -0.00001317970008     -0.00001041864342     -0.00002181652756
   17 o       0.00000621786062      0.00000816038876      0.00000056391811
   18 c       0.00001579854305      0.00001002375051      0.00001004418073
   19 h      -0.00000609522898     -0.00000867685323     -0.00000340806539
   20 c      -0.00000083649104      0.00001384518170     -0.00000635654187
   21 n      -0.00001925617402      0.00002641990512      0.00004252852331
   22 c      -0.00000874309708     -0.00002917417281     -0.00001353190541
   23 h      -0.00000066043071      0.00000458979506     -0.00000208039989
   24 c      -0.00000308679776     -0.00000584191565      0.00000520670358
   25 h      -0.00000158960834      0.00000289038955     -0.00000210771703
   26 c      -0.00000221163819      0.00001418900248     -0.00000755974021
   27 h      -0.00000158396148     -0.00000494876268     -0.00000016962504
   28 c       0.00001000999932      0.00002158666116     -0.00000094246610
   29 h      -0.00000098964074      0.00000061003915     -0.00000319126102
   30 c       0.00000173980288     -0.00002519360593      0.00000441886596
   31 n       0.00001414353026     -0.00000251495600      0.00005671343345
   32 c       0.00000014925923      0.00000043241921     -0.00002651480129
   33 h      -0.00000216109829     -0.00000150539435      0.00000550310796
   34 c      -0.00002160342042     -0.00000877222752     -0.00001607684546
   35 h       0.00000161554125      0.00000135173562      0.00001267418302
   36 c       0.00000455740257     -0.00000660430009      0.00000276582434
   37 h      -0.00000411747795     -0.00000440541935     -0.00000810303898
   38 c      -0.00001745449629      0.00000711209767      0.00000191648414
   39 h       0.00000734958125     -0.00001843291535     -0.00001456189602
   40 c      -0.00000656244931     -0.00000388461219      0.00000080186042
   41 n       0.00005785074699      0.00001954698723      0.00001630457122
   42 c      -0.00005090794839     -0.00002974376373      0.00002032586791
   43 c       0.00001546916175      0.00000896226757      0.00002117139497
   44 h       0.00000212148927     -0.00000522119766     -0.00001013747339
   45 c      -0.00002060468497     -0.00000542822432     -0.00000832079886
   46 o       0.00002114292168      0.00000038522576     -0.00000117542470
   47 c      -0.00001318161744     -0.00000057777003     -0.00000868458417
   48 h       0.00000355508359      0.00000116779592      0.00000385423911
   49 c       0.00001191786737     -0.00003266057310     -0.00003833994567
   50 n      -0.00002854763277      0.00003067806957     -0.00001498032348
   51 c      -0.00000113711592     -0.00003765922717     -0.00004966613279
   52 h       0.00000190818190      0.00000433208828     -0.00000097857373
   53 h       0.00000315921062      0.00001120099311      0.00001957890195
   54 c       0.00001443394322     -0.00002238158655      0.00001480235182
   55 h      -0.00000523050449      0.00001436077256     -0.00000534952924
   56 h      -0.00000037672690      0.00000280638665     -0.00001161543757
   57 c       0.00004696949478      0.00000217135625      0.00000146287119
   58 h      -0.00001289186389     -0.00000301666071     -0.00000857561222
   59 h       0.00000418679031     -0.00000536715725      0.00000006106888
   60 c       0.00000368644954      0.00001320964444     -0.00000398925294
   61 c      -0.00000123934244     -0.00000220858390      0.00000356542789
   62 h       0.00000019279205      0.00000852310872     -0.00000480053703
   63 h      -0.00000063208465      0.00000410048535     -0.00000398998240
   64 h       0.00000107108187      0.00000388140615     -0.00000332729280
   65 h       0.00000356760234     -0.00000559018067     -0.00000056722892
   66 h       0.00000353842269     -0.00000565142184     -0.00000040020235
   67 h       0.00000117241978     -0.00000345597963     -0.00000300927208
   68 c       0.00005365816129      0.00007191095121     -0.00005619192560
   69 o       0.00024437370276      0.00008184003338     -0.00000094766758
   70 o       0.00000274364487     -0.00000531397614     -0.00001031435067
   71 h       0.00003656119954     -0.00004133045294      0.00002468102945
  *************************************************************************

  norm of actual CARTESIAN gradient:  3.73743E-04
  norm of actual INTERNAL  gradient:  1.17663E-03

  ENERGY =   -3212.0904152360 a.u.; # of cycle =   42

  Approximate Hessian read from $hessapprox data section

  Hessian updated according to BFGS formula
  Number of zero Hessian eigenvalues:   0
  Number of structures for GDIIS interpolation:    5
  GDIIS step:     0.003250

  Transforming internal coordinate displacements to Cartesian space
      Iteration   1 residual norm     3.250447E-03
      Iteration   2 residual norm     8.764855E-07
      Iteration   3 residual norm     1.520146E-13
      Transformation converged
      Residual norm:    1.520146E-13 after    3 iterations

      ****************************************************************** 
                          CONVERGENCE INFORMATION

                               Converged?     Value      Criterion
             Energy change         yes      0.0000009   0.0000010
             RMS of displacement   yes      0.0002259   0.0005000
             RMS of gradient       yes      0.0000818   0.0005000
             MAX displacement      yes      0.0007085   0.0010000
             MAX gradient          yes      0.0007039   0.0010000
      ****************************************************************** 


    ------------------------------------------------------------------------
         total  cpu-time :   0.45 seconds
         total wall-time :   0.59 seconds
    ------------------------------------------------------------------------

   ****  statpt : all done  ****


    2024-11-13 02:31:14.332 

fine, there is no data group "$actual step"
next step = ridft

  ========================================================================
                license information 
 Customer : 200000000357083
 ID       : LKO2626211

 License file is VALID, continuing with full version
  ========================================================================

   OpenMP run-time library returned nthreads =  8

 ridft (centipede40) : TURBOMOLE rev. V7-7 compiled 26 Oct 2022 at 08:57:28
 Copyright (C) 2022 TURBOMOLE GmbH, Karlsruhe


    2024-11-13 02:31:14.702 


                                  r i d f t

                        DFT program with RI approximation 
                                for coulomb part 


                                                 
                                 References:     
                                                 
          TURBOMOLE:                             
              R. Ahlrichs, M. Baer, M. Haeser, H. Horn, and
              C. Koelmel
              Electronic structure calculations on workstation
              computers: the program system TURBOMOLE
              Chem. Phys. Lett. 162: 165 (1989)
          Density Functional:                              
              O. Treutler and R. Ahlrichs                      
              Efficient Molecular Numerical Integration Schemes
              J. Chem. Phys. 102: 346 (1995)                   
          Parallel Version:                                
              Performance of parallel TURBOMOLE for Density    
              Functional Calculations                          
              M. v. Arnim and R. Ahlrichs                      
              J. Comp. Chem. 19: 1746 (1998)                   
          RI-J Method:                                     
              Auxiliary Basis Sets to approximate Coulomb      
              Potentials                                       
              Chem. Phys. Lett. 240: 283 (1995)                
              K. Eichkorn, O. Treutler, H. Oehm, M. Haeser     
              and R. Ahlrichs                                  
              Chem. Phys. Lett. 242: 652 (1995)                
                                                           
              Auxiliary Basis Sets for Main Row Atoms and their
              Use to approximate Coulomb Potentials            
              K. Eichkorn, F. Weigend, O. Treutler and         
              R. Ahlrichs                                      
              Theo. Chem. Acc. 97: 119 (1997)                   
                                                           
              Accurate Coulomb-fitting basis sets for H to Rn 
              F. Weigend                                        
              Phys. Chem. Chem. Phys. 8: 1057 (2006)            
                                                           
          Multipole accelerated RI-J (MARI-J):             
              Fast evaluation of the Coulomb potential for     
              electron densities using multipole accelerated   
              resolution of identity approximation             
              M. Sierka, A. Hogekamp and R. Ahlrichs           
              J. Chem. Phys. 118: 9136 (2003)                  
          RI-JK Method:                                     
              A fully direct RI-HF algorithm: Implementation,
              optimised auxiliary basis sets, demonstration of
              accuracy and efficiency                         
              F. Weigend                                      
              Phys. Chem. Chem. Phys. 4: 4285 (2002)           
          Two-component HF and DFT with spin-orbit coupling:  
              Self-consistent treatment of spin-orbit         
              interactions with efficient Hartree-Fock and    
              density functional methods                      
              M. K. Armbruster, F. Weigend, C. van Wüllen and 
              W. Klopper                                      
              Phys. Chem. Chem. Phys. 10: 1748 (2008)         
          Two-component difference density and DIIS algorithm 
              Efficient two-component self-consistent field   
              procedures and gradients: implementation in     
              TURBOMOLE and application to Au20-              
              A. Baldes, F. Weigend                           
              Mol. Phys. 111: 2617 (2013)                     
          Relativistic all-electron 2c calculations           
              An efficient implementation of two-component    
              relativistic exact-decoupling methods for large 
              molecules                                       
              D. Peng, N. Middendorf, F. Weigend, M. Reiher   
              J. Chem. Phys. 138: 184105 (2013)               
          Finite nucleus model and SNSO approximation         
              Efficient implementation of one- and two-       
              component analytical energy gradients in exact  
              two-component theory                            
              Y. J. Franzke, N. Middendorf, F. Weigend        
              J. Chem. Phys. 148: 104110 (2018)               
          Grids for all-electron relativistic methods         
              Error-consistent segmented contracted all-      
              electron relativistic basis sets of double-     
              and triple-zeta quality for NMR shielding       
              constants                                       
              Y. J. Franzke, R. Tress, T. M. Pazdera,         
              F. Weigend                                      
              Phys. Chem. Chem. Phys. 21: 166658 (2019)       
          Seminumerical exchange algorithms                   
              Seminumerical calculation of the Hartree-Fock   
              exchange matirx: Application to two-component   
              procedures and efficient evaluation of local    
              hybrid functionsl                               
               P. Plessow, F. Weigend,                        
              J. Comput. Chem. 33: 810 (2012)                 
          Improved seminumerical algorithms                   
              C. Holzer,                                      
              J. Chem. Phys. 153 (2020), 184115               
                                         


          OpenMP Shared-Memory Parallelization:  8 CPUs.

            By: Christof Holzer and Yannick J. Franzke


              +--------------------------------------------------+
              |      general information about current run       |
              +--------------------------------------------------+

 
 B-P86 functional
 exchange:    LDA + Becke (B88)
 correlation: LDA (VWN) + Perdew (P86)
 A DFT calculation using the RI-J approximation will be carried out.
 Allocatable memory for RI due to $ricore (MB):                   500

   *************************************************************************
   y                                                                        
   *************************************************************************


              +--------------------------------------------------+
              | Atomic coordinate, charge and isotop information |
              +--------------------------------------------------+

                    atomic coordinates            atom    charge  isotop
         -2.20693865   -3.95603521    2.94119780    co    27.000     0
         -2.43750752   -3.47392353    9.68702238    n      7.000     0
         -4.53081976   -2.05211941    9.65796558    c      6.000     0
         -4.26480390   -0.07195681    9.13519354    h      1.000     0
         -6.92514584   -2.98436855   10.25733800    c      6.000     0
         -8.56701415   -1.74207015   10.22062910    h      1.000     0
         -7.14060509   -5.52512860   10.93003308    c      6.000     0
         -8.96962252   -6.32637691   11.44199862    h      1.000     0
         -4.97414950   -7.02423151   10.95187303    c      6.000     0
         -5.07541937   -9.01798400   11.46189578    h      1.000     0
         -2.65196215   -5.93489920   10.30079670    c      6.000     0
          1.00934342   -5.53504102    2.21165979    n      7.000     0
          2.82780800   -5.89016701    3.96239693    c      6.000     0
          5.21646648   -6.77771886    3.32310707    c      6.000     0
          6.60643783   -7.05102041    4.81080234    h      1.000     0
          5.74328951   -7.33121539    0.77915106    c      6.000     0
          7.97755198   -8.16339155   -0.10278843    o      8.000     0
          3.80680641   -7.04436394   -1.01156410    c      6.000     0
          4.19043868   -7.52445079   -2.97333616    h      1.000     0
          1.46502034   -6.14330416   -0.24689728    c      6.000     0
         -2.81729148   -4.90038727   -0.72519426    n      7.000     0
         -4.93378395   -4.53002067   -2.07506798    c      6.000     0
         -6.56056808   -3.80628377   -1.03814510    h      1.000     0
         -5.07378372   -5.01602354   -4.65446972    c      6.000     0
         -6.83463844   -4.68235820   -5.66647878    h      1.000     0
         -2.92672230   -5.91891300   -5.89545317    c      6.000     0
         -2.96426835   -6.30839200   -7.91661334    h      1.000     0
         -0.72823511   -6.31049203   -4.50569624    c      6.000     0
          0.97293481   -7.01116375   -5.42647000    h      1.000     0
         -0.72232191   -5.78978682   -1.91750630    c      6.000     0
         -5.36773768   -2.28741546    3.53243752    n      7.000     0
         -5.86636823    0.20756352    3.26545345    c      6.000     0
         -4.23720781    1.43107648    3.01618396    h      1.000     0
         -8.30002493    1.18436113    3.34584866    c      6.000     0
         -8.57801017    3.21182539    3.12984147    h      1.000     0
        -10.33728524   -0.45537410    3.70307114    c      6.000     0
        -12.27038380    0.25023311    3.75436902    h      1.000     0
         -9.84039721   -3.01548651    4.02263333    c      6.000     0
        -11.38514218   -4.33217624    4.35078689    h      1.000     0
         -7.34989914   -3.89302996    3.96254566    c      6.000     0
         -4.06430628   -6.89480835    4.54762097    n      7.000     0
         -3.21882755   -9.14646646    5.45151527    c      6.000     0
         -4.87196240  -11.09854230    6.03467625    c      6.000     0
         -4.15043370  -12.88568471    6.75893458    h      1.000     0
         -7.48613308  -10.77873082    5.75410527    c      6.000     0
         -8.95325112  -12.78327212    6.30543606    o      8.000     0
         -8.36679851   -8.39737683    5.02839670    c      6.000     0
        -10.37590750   -7.99457227    4.92248451    h      1.000     0
         -6.60730806   -6.50633379    4.49056675    c      6.000     0
          0.86222888   -7.78615798    7.66060817    n      7.000     0
         -0.23147542   -7.47440651   10.18477287    c      6.000     0
          1.20345954   -6.54013973   11.36770896    h      1.000     0
         -0.56769219   -9.37030497   10.97266823    h      1.000     0
          1.98527639   -5.46233549    6.62391728    c      6.000     0
          0.66168493   -3.84268184    6.66273461    h      1.000     0
          3.59082392   -4.94073363    7.84334296    h      1.000     0
         -0.42142174   -9.55682990    5.99934996    c      6.000     0
          0.62416473   -9.68986697    4.21432309    h      1.000     0
         -0.28199778  -11.43594570    6.88494652    h      1.000     0
         10.02358656   -8.45755464    1.66341847    c      6.000     0
        -11.64348810  -12.50426481    6.06901981    c      6.000     0
         11.63416781   -9.09644451    0.53757884    h      1.000     0
          9.56017433   -9.88636022    3.10003115    h      1.000     0
         10.47702293   -6.64475952    2.57418540    h      1.000     0
        -12.43626482  -14.34914938    6.55699092    h      1.000     0
        -12.16751986  -12.00832639    4.11907743    h      1.000     0
        -12.35833606  -11.06554562    7.38951172    h      1.000     0
         -0.46707102   -0.90332687    2.32208008    c      6.000     0
          0.19322352   -0.35097223   -0.12854790    o      8.000     0
          0.13968875    0.50130050    4.05111574    o      8.000     0
          1.19111414    1.21714596   -0.05743832    h      1.000     0
 
       center of nuclear mass  :   -2.52643085   -5.50443312    3.69744684
       center of nuclear charge:   -2.54131569   -5.55072012    3.72666187

              +--------------------------------------------------+
              |               basis set information              |
              +--------------------------------------------------+

              we will work with the 1s 3p 5d 7f 9g ... basis set
              ...i.e. with spherical basis functions...

   type   atoms  prim   cont   basis
   ---------------------------------------------------------------------------
    co       1     92     45   def2-TZVP   [6s4p4d1f|17s11p7d1f]
    n        6     46     31   def2-TZVP   [5s3p2d1f|11s6p2d1f]
    c       31     46     31   def2-TZVP   [5s3p2d1f|11s6p2d1f]
    h       29      8      6   def2-TZVP   [3s1p|5s1p]
    o        4     46     31   def2-TZVP   [5s3p2d1f|11s6p2d1f]
   ---------------------------------------------------------------------------
   total:   71   2210   1490
   ---------------------------------------------------------------------------

   total number of primitive shells          :  102
   total number of contracted shells         :  582
   total number of cartesian basis functions : 1702
   total number of SCF-basis functions       : 1490


 integral neglect threshold       :  0.20E-10
 integral storage threshold THIZE :  0.10E-04
 integral storage threshold THIME :         5

 RI-J AUXILIARY BASIS SET information:

              we will work with the 1s 3p 5d 7f 9g ... basis set
              ...i.e. with spherical basis functions...

   type   atoms  prim   cont   basis
   ---------------------------------------------------------------------------
    co       1    107     89   def2-TZVP   [8s5p5d2f3g|19s5p5d3f3g]
    n        6     70     49   def2-TZVP   [6s4p3d1f1g|12s5p4d2f1g]
    c       31     70     49   def2-TZVP   [6s4p3d1f1g|12s5p4d2f1g]
    h       29     16     11   def2-TZVP   [3s1p1d|5s2p1d]
    o        4     70     49   def2-TZVP   [6s4p3d1f1g|12s5p4d2f1g]
   ---------------------------------------------------------------------------
   total:   71   3441   2417
   ---------------------------------------------------------------------------

   total number of primitive shells          :  115
   total number of contracted shells         :  783
   total number of cartesian basis functions : 2967
   total number of SCF-basis functions       : 2417


 symmetry group of the molecule :   c1 

 the group has the following generators :
   c1(z)

    1 symmetry operations found

 there are 1 real representations :   a   

 maximum number of shells which are related by symmetry :  1

  
           ------------------
           density functional
           ------------------
 B-P86 functional
 exchange:    LDA + Becke (B88)
 correlation: LDA (VWN) + Perdew (P86)
 iterations will be done with small grid
  
 spherical integration : Lebedev's spherical grid
 spherical gridsize    :                     3
    i.e. gridpoints    :                   302
  maximum batchsize    :                   100
 value for diffuse not defined
 radial integration    : Chebyshev 2nd kind (scaling 3)
 radial gridsize       :                     3
 integration cells     :                    71
 partition function    : becke
 partition sharpness   :                     3
  

 biggest AO integral is expected to be    16.578513373

          ------------------------
          nuclear repulsion energy  :   6188.81233976    
          ------------------------

  _________________________________
 |                                 |
 |         DFTD3 V3.1 Rev 0        |
 | S.Grimme, University Bonn       |
 |            June  2014           |
 |   see standalone version        |
 |       dftd3 -h for options      |
 |_________________________________|
 
 Please cite DFT-D3 work done with this code as:
 S. Grimme, J. Antony, S. Ehrlich and H. Krieg,
 J. Chem. Phys, 132 (2010), 154104.
 If used with BJ-damping cite also
 S. Grimme, S. Ehrlich and L. Goerigk,
 J. Comput. Chem. 32 (2011), 1456-1465
 For DFT-D2 the reference is
 S. Grimme, J. Comput. Chem., 27 (2006), 1787-1799
 
C6 coefficients used:
                     2  C6 for element                      1
Z=  1 CN= 0.912     C6(AA)=    3.03
Z=  1 CN= 0.000     C6(AA)=    7.59
                     5  C6 for element                      6
Z=  6 CN= 0.000     C6(AA)=   49.11
Z=  6 CN= 0.987     C6(AA)=   43.25
Z=  6 CN= 1.998     C6(AA)=   29.36
Z=  6 CN= 2.999     C6(AA)=   25.78
Z=  6 CN= 3.984     C6(AA)=   18.21
                     4  C6 for element                      7
Z=  7 CN= 0.000     C6(AA)=   25.27
Z=  7 CN= 0.994     C6(AA)=   22.12
Z=  7 CN= 2.014     C6(AA)=   19.68
Z=  7 CN= 2.990     C6(AA)=   15.58
                     3  C6 for element                      8
Z=  8 CN= 0.000     C6(AA)=   15.51
Z=  8 CN= 0.993     C6(AA)=   12.82
Z=  8 CN= 1.989     C6(AA)=   10.37
                     4  C6 for element                     27
Z= 27 CN= 0.000     C6(AA)=  532.78
Z= 27 CN= 1.715     C6(AA)=  186.55
Z= 27 CN= 2.926     C6(AA)=  148.07
Z= 27 CN= 7.779     C6(AA)=  118.29

#           XYZ [au]              R0(AA) [Ang.]  CN          C6(AA)     C8(AA)   C10(AA) [au]
  1  -2.20694  -3.95604   2.94120   co  0.979  5.119       148.1     13018.5   1402211.0
  2  -2.43751  -3.47392   9.68702   n   0.490  2.155        19.4       428.4     11576.2
  3  -4.53082  -2.05212   9.65797   c   0.561  3.190        25.1       725.4     25699.3
  4  -4.26480  -0.07196   9.13519   h   0.363  1.002         3.1        37.3       553.0
  5  -6.92515  -2.98437  10.25734   c   0.561  3.127        25.4       733.3     25978.6
  6  -8.56701  -1.74207  10.22063   h   0.363  1.002         3.1        37.3       553.1
  7  -7.14061  -5.52513  10.93003   c   0.561  3.142        25.3       731.7     25923.5
  8  -8.96962  -6.32638  11.44200   h   0.363  1.002         3.1        37.3       553.1
  9  -4.97415  -7.02423  10.95187   c   0.561  3.159        25.2       729.6     25850.6
 10  -5.07542  -9.01798  11.46190   h   0.363  1.003         3.1        37.3       553.0
 11  -2.65196  -5.93490  10.30080   c   0.561  3.227        24.9       719.2     25480.9
 12   1.00934  -5.53504   2.21166   n   0.490  3.198        15.6       344.1      9299.5
 13   2.82781  -5.89017   3.96240   c   0.561  3.269        24.6       710.2     25162.0
 14   5.21647  -6.77772   3.32311   c   0.561  3.177        25.1       727.3     25768.7
 15   6.60644  -7.05102   4.81080   h   0.363  1.004         3.1        37.3       552.9
 16   5.74329  -7.33122   0.77915   c   0.561  3.207        25.0       722.6     25602.3
 17   7.97755  -8.16339  -0.10279   o   0.469  2.045        10.4       209.8      5187.3
 18   3.80681  -7.04436  -1.01156   c   0.561  3.185        25.1       726.1     25726.3
 19   4.19044  -7.52445  -2.97334   h   0.363  1.004         3.1        37.3       552.9
 20   1.46502  -6.14330  -0.24690   c   0.561  3.313        24.2       698.5     24748.4
 21  -2.81729  -4.90039  -0.72519   n   0.490  3.065        15.6       344.8      9317.3
 22  -4.93378  -4.53002  -2.07507   c   0.561  3.201        25.0       723.6     25637.9
 23  -6.56057  -3.80628  -1.03815   h   0.363  1.005         3.1        37.3       552.8
 24  -5.07378  -5.01602  -4.65447   c   0.561  3.126        25.4       733.4     25984.4
 25  -6.83464  -4.68236  -5.66648   h   0.363  1.002         3.1        37.3       553.1
 26  -2.92672  -5.91891  -5.89545   c   0.561  3.137        25.3       732.2     25942.5
 27  -2.96427  -6.30839  -7.91661   h   0.363  1.002         3.1        37.3       553.1
 28  -0.72824  -6.31049  -4.50570   c   0.561  3.159        25.2       729.7     25853.1
 29   0.97293  -7.01116  -5.42647   h   0.363  1.003         3.1        37.3       553.0
 30  -0.72232  -5.78979  -1.91751   c   0.561  3.313        24.2       698.5     24747.6
 31  -5.36774  -2.28742   3.53244   n   0.490  3.137        15.6       344.3      9305.5
 32  -5.86637   0.20756   3.26545   c   0.561  3.211        25.0       722.0     25578.6
 33  -4.23721   1.43108   3.01618   h   0.363  1.006         3.1        37.3       552.7
 34  -8.30002   1.18436   3.34585   c   0.561  3.127        25.4       733.3     25980.9
 35  -8.57801   3.21183   3.12984   h   0.363  1.002         3.1        37.3       553.0
 36 -10.33729  -0.45537   3.70307   c   0.561  3.134        25.3       732.6     25953.7
 37 -12.27038   0.25023   3.75437   h   0.363  1.002         3.1        37.3       553.1
 38  -9.84040  -3.01549   4.02263   c   0.561  3.163        25.2       729.1     25832.9
 39 -11.38514  -4.33218   4.35079   h   0.363  1.004         3.1        37.3       552.9
 40  -7.34990  -3.89303   3.96255   c   0.561  3.336        23.9       691.5     24498.1
 41  -4.06431  -6.89481   4.54762   n   0.490  3.084        15.6       344.6      9313.5
 42  -3.21883  -9.14647   5.45152   c   0.561  3.227        24.9       719.3     25482.5
 43  -4.87196 -11.09854   6.03468   c   0.561  3.198        25.0       724.2     25657.7
 44  -4.15043 -12.88568   6.75893   h   0.363  1.003         3.1        37.3       552.9
 45  -7.48613 -10.77873   5.75411   c   0.561  3.207        25.0       722.7     25606.1
 46  -8.95325 -12.78327   6.30544   o   0.469  2.045        10.4       209.8      5187.3
 47  -8.36680  -8.39738   5.02840   c   0.561  3.187        25.1       725.8     25714.2
 48 -10.37591  -7.99457   4.92248   h   0.363  1.005         3.1        37.3       552.8
 49  -6.60731  -6.50633   4.49057   c   0.561  3.329        24.0       693.8     24581.6
 50   0.86223  -7.78616   7.66061   n   0.490  3.108        15.6       344.5      9309.5
 51  -0.23148  -7.47441  10.18477   c   0.561  4.142        18.2       527.7     18696.0
 52   1.20346  -6.54014  11.36771   h   0.363  1.002         3.1        37.3       553.0
 53  -0.56769  -9.37030  10.97267   h   0.363  1.002         3.1        37.3       553.1
 54   1.98528  -5.46234   6.62392   c   0.561  4.169        18.2       527.5     18688.5
 55   0.66168  -3.84268   6.66273   h   0.363  1.012         3.1        37.3       552.2
 56   3.59082  -4.94073   7.84334   h   0.363  1.002         3.1        37.3       553.1
 57  -0.42142  -9.55683   5.99935   c   0.561  4.144        18.2       527.7     18695.6
 58   0.62416  -9.68987   4.21432   h   0.363  1.006         3.1        37.3       552.7
 59  -0.28200 -11.43595   6.88495   h   0.363  1.004         3.1        37.3       552.9
 60  10.02359  -8.45755   1.66342   c   0.561  4.044        18.3       529.0     18742.4
 61 -11.64349 -12.50426   6.06902   c   0.561  4.045        18.3       529.0     18742.0
 62  11.63417  -9.09644   0.53758   h   0.363  0.996         3.1        37.4       553.6
 63   9.56017  -9.88636   3.10003   h   0.363  0.995         3.1        37.4       553.7
 64  10.47702  -6.64476   2.57419   h   0.363  0.995         3.1        37.4       553.7
 65 -12.43626 -14.34915   6.55699   h   0.363  0.996         3.1        37.4       553.6
 66 -12.16752 -12.00833   4.11908   h   0.363  0.995         3.1        37.4       553.7
 67 -12.35834 -11.06555   7.38951   h   0.363  0.995         3.1        37.4       553.7
 68  -0.46707  -0.90333   2.32208   c   0.561  3.041        25.6       740.1     26222.7
 69   0.19322  -0.35097  -0.12855   o   0.469  2.037        10.4       209.9      5188.2
 70   0.13969   0.50130   4.05112   o   0.469  1.059        12.8       257.6      6367.3
 71   1.19111   1.21715  -0.05744   h   0.363  1.010         3.1        37.3       552.5

molecular C6(AA) [au] =     62973.54

           DFT-D V3(BJ)
 DF b-p                                               
 parameters
 s6       :    1.0000
 s8       :    3.2822
 a1       :    0.3946
 a2       :    4.8516
 k1-k3    :   16.0000    1.3333   -4.0000
 
 Edisp /kcal,au:  -130.5997 -0.20812378

 E6    /kcal :   -48.7973
 E8    /kcal :   -81.8023
 % E8        : 62.64
 nuclear repulsion energy                  =    6188.812339757
  DFT-D3 Energy contribution               =      -0.208123778
 nuclear repulsion + dispersion correction =    6188.604215979


         -----------------
         -S,T+V- integrals
         -----------------

 1e-integrals will be neglected if expon. factor < 0.196355E-11
 
 Difference densities algorithm switched on.
 The maximal number of linear combinations of
 difference densities is  20.

 DIIS switched on: error vector is FDS-SDF
 Max. Iterations for DIIS is     :   4
 DIIS matrix (see manual) 
    Scaling factor of diagonals  :  1.200
    threshold for scaling factor :  0.000

 scf convergence criterion : increment of total energy < .1000000D-05
                  and increment of one-electron energy < .1000000D-02

 MOs are in ASCII format !


    mo occupation :
   irrep   mo's   occupied
    a     1490      158
 
 number of basis functions   :  1490
 number of occupied orbitals :   158
 

 reading orbital data $uhfmo_alpha  from file alpha
 orbital characterization : scfconv=6

 reading orbital data $uhfmo_beta  from file beta
 orbital characterization : scfconv=6
 mo-orthogonalization by Cholesky decomposition
 mo-orthogonalization by Cholesky decomposition

 UHF mode switched on !

 closed shell shift switched on 
 all occupied orbitals are shifted by    0.05000

  
           ------------------------
               RI-J - INFORMATION
           ------------------------
 Contributions to RI integral batches: 
  neglected integral batches:                 71383
  direct contribution:                        88393
  memory contribution:                  9877
 Memory core needed for (P|Q) and Cholesky     45 MByte
 Memory core minimum needed except of (P|Q)     3 MByte
 Total minimum memory core needed (sum)        47 MByte
  
 ****************************************
 Memory allocated for RI-J   499 MByte
 ****************************************
                                            

 DSCF restart information will be dumped onto file alpha


 Starting SCF iterations

          Overall gridpoints after grid construction =         95846

 ITERATION  ENERGY          1e-ENERGY        2e-ENERGY     NORM[dD(SAO)]  TOL
   1  -3212.0914407150    -16703.382947     7302.6872902    0.000D+00 0.196D-10
                            Exc = -314.697658584     Coul =  7617.38494881    
                         Ntotal = 315.00396568      Nspin = 1.0000088680    
                             Na = 158.00198728         Nb = 157.00197841    
                            current damping = 1.000
 
          max. resid. norm for Fia-block=  2.567D-04 for orbital      1a    beta 
          max. resid. fock norm         =  2.642D-03 for orbital   1484a    alpha

 ITERATION  ENERGY          1e-ENERGY        2e-ENERGY     NORM[dD(SAO)]  TOL
   2  -3212.0914412908    -16703.389471     7302.6938138    0.354D-02 0.124D-10
                            Exc = -314.697851360     Coul =  7617.39166516    
                         Ntotal = 315.00396555      Nspin = 1.0000088577    
                             Na = 158.00198721         Nb = 157.00197835    
                            current damping = 1.000
 
          Norm of current diis error: 0.13058E-02
          max. resid. norm for Fia-block=  1.284D-04 for orbital      1a    beta 
          max. resid. fock norm         =  1.323D-03 for orbital   1484a    alpha

 ITERATION  ENERGY          1e-ENERGY        2e-ENERGY     NORM[dD(SAO)]  TOL
   3  -3212.0914410212    -16703.354671     7302.6590140    0.976D-03 0.936D-11
                            Exc = -314.696921648     Coul =  7617.35593562    
                         Ntotal = 315.00396531      Nspin = 1.0000088587    
                             Na = 158.00198709         Nb = 157.00197823    
                            current damping = 1.050
 
          Norm of current diis error: 0.23823E-02
          max. resid. norm for Fia-block=  6.420D-05 for orbital      1a    beta 
          max. resid. fock norm         =  6.608D-04 for orbital   1484a    alpha

 ITERATION  ENERGY          1e-ENERGY        2e-ENERGY     NORM[dD(SAO)]  TOL
   4  -3212.0914413754    -16703.368198     7302.6725405    0.284D-03 0.853D-11
                            Exc = -314.697327447     Coul =  7617.36986793    
                         Ntotal = 315.00396528      Nspin = 1.0000088520    
                             Na = 158.00198707         Nb = 157.00197822    
                            current damping = 1.100
 
          Norm of current diis error: 0.13177E-02
          max. resid. norm for Fia-block=  5.099D-05 for orbital    153a    beta 
          max. resid. fock norm         =  3.397D-04 for orbital   1484a    alpha

 ITERATION  ENERGY          1e-ENERGY        2e-ENERGY     NORM[dD(SAO)]  TOL
   5  -3212.0914415303    -16703.387327     7302.6916697    0.149D-03 0.811D-11
                            Exc = -314.697807777     Coul =  7617.38947752    
                         Ntotal = 315.00396534      Nspin = 1.0000088489    
                             Na = 158.00198709         Nb = 157.00197825    
                            current damping = 0.950
 
          Norm of current diis error: 0.29882E-03
          max. resid. norm for Fia-block=  1.722D-05 for orbital      1a    beta 
          max. resid. fock norm         =  1.773D-04 for orbital   1484a    alpha
          mo-orthogonalization: Cholesky decomposition

 ENERGY CONVERGED !

          Overall gridpoints after grid construction =        346985

 ITERATION  ENERGY          1e-ENERGY        2e-ENERGY     NORM[dD(SAO)]  TOL
   6  -3212.0904158421    -16703.384965     7302.6903336    0.613D-04 0.766D-11
                            Exc = -314.696716043     Coul =  7617.38704965    
                         Ntotal = 315.00017890      Nspin = 1.0000014487    
                             Na = 158.00009018         Nb = 157.00008873    
                            current damping = 1.000
 
          Norm of current diis error: 0.13358E-03
          max. resid. norm for Fia-block=  9.786D-06 for orbital    145a    alpha
          max. resid. fock norm         =  8.733D-05 for orbital   1484a    alpha

 End of SCF iterations

   convergence criteria satisfied after     6 iterations


   *************************************************************************
   y                                                                        
   *************************************************************************


                  ------------------------------------------ 
                 |  total energy      =  -3212.09041584209  |
                  ------------------------------------------ 
                 :  kinetic energy    =   3201.22622698361  :
                 :  potential energy  =  -6413.31664282570  :
                 :  virial theorem    =      1.99661772010  :
                 :  wavefunction norm =      1.00000000000  :
                  .......................................... 


 orbitals $uhfmo_beta  will be written to file beta

 orbitals $uhfmo_alpha  will be written to file alpha
 
 alpha: 

    irrep                154a        155a        156a        157a        158a   
 eigenvalues H         -0.29213    -0.28511    -0.27759    -0.26826    -0.24946
            eV          -7.9494     -7.7583     -7.5537     -7.2998     -6.7881
 occupation              1.0000      1.0000      1.0000      1.0000      1.0000

    irrep                159a        160a        161a        162a        163a   
 eigenvalues H         -0.20625    -0.20001    -0.18081    -0.17596    -0.16854
            eV          -5.6123     -5.4425     -4.9201     -4.7882     -4.5862
 
 beta:  

    irrep                153a        154a        155a        156a        157a   
 eigenvalues H         -0.29271    -0.27401    -0.27085    -0.26619    -0.26161
            eV          -7.9650     -7.4561     -7.3702     -7.2434     -7.1190
 occupation              1.0000      1.0000      1.0000      1.0000      1.0000

    irrep                158a        159a        160a        161a        162a   
 eigenvalues H         -0.21022    -0.19925    -0.18560    -0.17831    -0.17293
            eV          -5.7205     -5.4218     -5.0504     -4.8520     -4.7056
 

                                             _ _ _ 
  IRREP     alpha occ.     beta occ.      tr(D*D-D)


 a        158.00000000   157.00000000    -0.25838992

   -------------------------------------------------

   sum    158.00000000   157.00000000    -0.25838992

 <S*S>     0.76677983

 
 
 
 ==============================================================================
                           electrostatic moments
 ==============================================================================

 reference point for electrostatic moments:    0.00000   0.00000   0.00000

 
              nuc           elec       ->  total
 ------------------------------------------------------------------------------
                          charge      
 ------------------------------------------------------------------------------
         316.000000    -315.000000       1.000000
 a-b                                     1.000000
 
 ------------------------------------------------------------------------------
                       dipole moment  
 ------------------------------------------------------------------------------
   x    -803.055758     799.153228      -3.902530
   y   -1754.027559    1747.138329      -6.889230
   z    1177.625150   -1175.190840       2.434310
 
   | dipole moment | =     8.2835 a.u. =    21.0547 debye 
 
 ------------------------------------------------------------------------------
                     quadrupole moment
 ------------------------------------------------------------------------------
  xx    9979.432384  -10073.077748     -93.645364
  yy   13466.184033  -13582.608377    -116.424344
  zz    9889.270249  -10038.550502    -149.280253
  xy    4104.680744   -4088.255383      16.425361
  xz   -4833.760095    4812.175449     -21.584646
  yz   -7109.461473    7082.906269     -26.555204
 
     1/3  trace=    -119.783320
     anisotropy=      81.666527
 
 ==============================================================================
 
HOMO-LUMO Separation
 HOMO         :   -0.24945503 H =     -6.78802 eV
 LUMO         :   -0.21022176 H =     -5.72043 eV
 HOMO-LUMO gap:    0.03923327 H =     +1.06759 eV
 
 ==============================================================================


    ------------------------------------------------------------------------
         total  cpu-time :  5 minutes and 45 seconds
         total wall-time :  1 minutes and  3 seconds
    ------------------------------------------------------------------------

   ****  ridft : all done  ****


    2024-11-13 02:32:18.017 

fine, there is no data group "$actual step"
next step = rdgrad
 energy change  : actual value =  -0.9140E-06 threshold =   0.1000E-05
 geom. gradient : actual value =   0.7039E-03 threshold =   0.1000E-02

CONVERGENCY CRITERIA FULFILLED IN CYCLE 42
