# Supplementary material for: Electronic Effects Drive Selectivity in CO2 Reduction Catalysis by Heptacoordinated Cobalt Complexes
Source: Inorg Chem. 2026 May 21;65(22):12678–92. doi: 10.1021/acs.inorgchem.6c01633 (PMC13250995; doi:10.1021/acs.inorgchem.6c01633)
Supplement: Supplementary file 2 [file ic6c01633_si_002.zip › backup_paper_acscat_Co/Co0MeOLCOOH/doublet/py_det_forward/vacuo/thermo_new.out]

      -----------------------------------------------------------
     |                   =====================                   |
     |                        T H E R M O                        |
     |                   =====================                   |
     |                         S. Ehlert                         |
     |          Mulliken Center for Theoretical Chemistry        |
     |                    University of Bonn                     |
      -----------------------------------------------------------

   * xtb-thermo version 6.6.0 (8843059) compiled by 'stahn@majestix' on 2023-02-09

 * started run on 2024/11/26 at 17:14:49.122     
eigval :       -0.02    -0.01    -0.01     0.01     0.01     0.02
eigval :       20.15    21.46    27.00    39.09    44.27    52.77
eigval :       53.24    65.41    72.86    80.71    89.72    91.70
eigval :      105.21   110.21   114.07   127.58   134.61   145.13
eigval :      151.28   158.84   173.64   184.26   196.15   202.34
eigval :      203.68   214.02   224.81   228.38   239.33   247.08
eigval :      263.18   267.05   282.75   291.93   299.41   307.38
eigval :      333.46   337.41   354.46   363.94   376.62   388.88
eigval :      396.45   400.39   412.42   421.65   428.35   436.05
eigval :      442.17   468.67   475.73   492.95   504.19   535.79
eigval :      545.81   554.69   578.08   591.10   595.96   600.77
eigval :      614.85   618.26   622.78   634.80   645.64   648.92
eigval :      650.03   658.51   681.06   692.89   703.76   722.56
eigval :      729.84   732.16   740.05   742.04   762.72   767.97
eigval :      777.63   815.56   822.21   829.01   842.55   844.73
eigval :      858.42   860.04   866.23   871.19   880.61   882.11
eigval :      906.69   931.24   935.76   937.69   939.08   951.94
eigval :      956.16   965.78   966.71   967.47   975.94   986.26
eigval :      994.41   996.82   999.95  1007.76  1016.73  1044.64
eigval :     1045.16  1049.22  1055.42  1060.89  1076.00  1081.79
eigval :     1088.47  1101.52  1120.57  1122.90  1125.17  1126.77
eigval :     1131.90  1146.94  1151.79  1154.37  1156.98  1163.24
eigval :     1171.68  1180.30  1200.11  1208.71  1228.94  1230.56
eigval :     1235.10  1239.38  1271.81  1276.03  1285.19  1288.70
eigval :     1292.09  1302.64  1303.62  1312.35  1315.78  1326.79
eigval :     1338.35  1343.14  1350.73  1371.88  1399.68  1402.27
eigval :     1412.41  1413.40  1424.85  1431.88  1432.53  1434.95
eigval :     1443.42  1443.62  1445.92  1450.32  1450.58  1453.37
eigval :     1454.78  1457.53  1459.87  1469.86  1477.31  1531.52
eigval :     1538.68  1550.17  1558.91  1564.69  1579.87  1591.67
eigval :     1592.86  1599.75  1608.73  1652.69  2894.56  2954.57
eigval :     2959.30  2959.51  2961.65  2971.70  3009.03  3023.81
eigval :     3030.80  3031.45  3083.23  3095.06  3096.50  3100.02
eigval :     3110.41  3114.94  3123.80  3124.62  3125.84  3126.78
eigval :     3134.40  3137.20  3141.98  3143.97  3147.42  3154.38
eigval :     3162.41  3166.42  3521.38

Refinement of some symmetry elements was terminated before convergence was reached.
Some symmetry elements may remain unidentified.
Molecule has no symmetry elements
It seems to be the C1 point group
c1  symmetry found (for desy threshold:  0.10E+00) used in thermo

          ...................................................
          :                      SETUP                      :
          :.................................................:
          :  # frequencies                         207      :
          :  # imaginary freq.                       0      :
          :  linear?                             false      :
          :  only rotor calc.                    false      :
          :  symmetry                               c1      :
          :  rotational number                       1      :
          :  scaling factor                  0.9914000      :
          :  rotor cutoff                  100.0000000 cm⁻¹ :
          :  imag. cutoff                  -50.0000000 cm⁻¹ :
          :.................................................:

    mode    ω/cm⁻¹     T·S(HO)/kcal·mol⁻¹    T·S(FR)/kcal·mol⁻¹   T·S(vib)
   ------------------------------------------------------------------------
       1     19.98    -1.97866 (  0.16%)    -1.32829 ( 99.84%)    -1.32932
       2     21.28    -1.94137 (  0.20%)    -1.30963 ( 99.80%)    -1.31093
       3     26.77    -1.80550 (  0.51%)    -1.24163 ( 99.49%)    -1.24451
       4     38.76    -1.58662 (  2.21%)    -1.13198 ( 97.79%)    -1.14201
       5     43.89    -1.51316 (  3.58%)    -1.09513 ( 96.42%)    -1.11009
       6     52.32    -1.40956 (  6.97%)    -1.04310 ( 93.03%)    -1.06864
       7     52.78    -1.40442 (  7.20%)    -1.04051 ( 92.80%)    -1.06672
       8     64.85    -1.28323 ( 15.03%)    -0.97951 ( 84.97%)    -1.02515
       9     72.23    -1.21993 ( 21.39%)    -0.94758 ( 78.61%)    -1.00584
      10     80.01    -1.15997 ( 29.07%)    -0.91726 ( 70.93%)    -0.98782
      11     88.95    -1.09811 ( 38.50%)    -0.88590 ( 61.50%)    -0.96759
      12     90.91    -1.08539 ( 40.58%)    -0.87944 ( 59.42%)    -0.96302
      13    104.31    -1.00542 ( 54.21%)    -0.83871 ( 45.79%)    -0.92908
      14    109.26    -0.97851 ( 58.77%)    -0.82496 ( 41.23%)    -0.91520
      15    113.09    -0.95860 ( 62.06%)    -0.81476 ( 37.94%)    -0.90403
      16    126.49    -0.89409 ( 71.91%)    -0.78160 ( 28.09%)    -0.86249
      17    133.45    -0.86336 ( 76.03%)    -0.76572 ( 23.97%)    -0.83995
      18    143.88    -0.82041 ( 81.08%)    -0.74344 ( 18.92%)    -0.80584
      19    149.98    -0.79679 ( 83.50%)    -0.73113 ( 16.50%)    -0.78596
      20    157.48    -0.76919 ( 86.01%)    -0.71668 ( 13.99%)    -0.76185
      21    172.14    -0.71912 ( 89.78%)    -0.69030 ( 10.22%)    -0.71618
      22    182.68    -0.68601 ( 91.76%)    -0.67271 (  8.24%)    -0.68491
      23    194.46    -0.65142 ( 93.46%)    -0.65419 (  6.54%)    -0.65160
      24    200.60    -0.63433 ( 94.18%)    -0.64498 (  5.82%)    -0.63495
      25    201.93    -0.63072 ( 94.33%)    -0.64303 (  5.67%)    -0.63142
      26    212.18    -0.60371 ( 95.30%)    -0.62836 (  4.70%)    -0.60487
      27    222.88    -0.57710 ( 96.11%)    -0.61378 (  3.89%)    -0.57853
      28    226.42    -0.56862 ( 96.33%)    -0.60911 (  3.67%)    -0.57011
      29    237.27    -0.54360 ( 96.94%)    -0.59524 (  3.06%)    -0.54518
      30    244.95    -0.52671 ( 97.30%)    -0.58580 (  2.70%)    -0.52831
      31    260.91    -0.49363 ( 97.89%)    -0.56711 (  2.11%)    -0.49518
      32    264.76    -0.48604 ( 98.01%)    -0.56278 (  1.99%)    -0.48757
      33    280.32    -0.45668 ( 98.41%)    -0.54585 (  1.59%)    -0.45810
      34    289.42    -0.44047 ( 98.59%)    -0.53639 (  1.41%)    -0.44182
      35    296.84    -0.42774 ( 98.73%)    -0.52889 (  1.27%)    -0.42903
      36    304.74    -0.41465 ( 98.85%)    -0.52111 (  1.15%)    -0.41588
   ------------------------------------------------------------------------

   temp. (K)  partition function   enthalpy   heat capacity  entropy
                                   cal/mol     cal/K/mol   cal/K/mol   J/K/mol
 298.15  VIB  0.396E+16            21706.009    128.604    129.018
         ROT  0.334E+08              888.752      2.981     37.409
         INT  0.132E+24            22594.761    131.585    166.427
         TR   0.145E+29             1481.254      4.968     45.080
         TOT                       24076.0149   136.5531   211.5078   884.9487

       T/K    H(0)-H(T)+PV         H(T)/Eh          T*S/Eh         G(T)/Eh
   ------------------------------------------------------------------------
    298.15    0.383676E-01    0.578020E+00    0.100494E+00    0.477526E+00
   ------------------------------------------------------------------------

         :::::::::::::::::::::::::::::::::::::::::::::::::::::
         ::                  THERMODYNAMIC                  ::
         :::::::::::::::::::::::::::::::::::::::::::::::::::::
         :: total free energy           0.477526165154 Eh   ::
         ::.................................................::
         :: total energy                0.000000000000 Eh   ::
         :: zero point energy           0.539652784898 Eh   ::
         :: G(RRHO) w/o ZPVE           -0.062126619744 Eh   ::
         :: G(RRHO) contrib.            0.477526165154 Eh   ::
         :::::::::::::::::::::::::::::::::::::::::::::::::::::

------------------------------------------------------------------------
 * finished run on 2024/11/26 at 17:14:49.237     
------------------------------------------------------------------------
 total:
 * wall-time:     0 d,  0 h,  0 min,  0.115 sec
 *  cpu-time:     0 d,  0 h,  0 min,  0.150 sec
 * ratio c/w:     1.311 speedup
