# Supplementary material for: Electronic Effects Drive Selectivity in CO2 Reduction Catalysis by Heptacoordinated Cobalt Complexes
Source: Inorg Chem. 2026 May 21;65(22):12678–92. doi: 10.1021/acs.inorgchem.6c01633 (PMC13250995; doi:10.1021/acs.inorgchem.6c01633)
Supplement: Supplementary file 2 [file ic6c01633_si_002.zip › backup_paper_acscat_Co/Co0MeOLCOOH/doublet/py_det_forward/vacuo/Co0MeOLCOOH_d.xyz]

71
Energy =
Co   -1.1678616   -2.0934437    1.5564148 
N    -1.2898734   -1.8383212    5.1261515 
C    -2.3976066   -1.0859348    5.1107753 
H    -2.2568370   -0.0380779    4.8341362 
C    -3.6646294   -1.5792598    5.4279495 
H    -4.5334687   -0.9218638    5.4085240 
C    -3.7786455   -2.9237721    5.7839244 
H    -4.7465198   -3.3477745    6.0548449 
C    -2.6322066   -3.7170632    5.7954816 
H    -2.6857963   -4.7721116    6.0653740 
C    -1.4033579   -3.1406134    5.4509469 
N     0.5341215   -2.9290176    1.1703600 
C     1.4964116   -3.1169422    2.0968102 
C     2.7604352   -3.5866144    1.7585125 
H     3.4959763   -3.7312393    2.5457670 
C     3.0392179   -3.8795121    0.4123090 
O     4.2215387   -4.3198808   -0.0543933 
C     2.0144752   -3.7277169   -0.5352967 
H     2.2174847   -3.9817679   -1.5734217 
C     0.7752554   -3.2508966   -0.1306524 
N    -1.4908464   -2.5931733   -0.3837563 
C    -2.6108460   -2.3971837   -1.0980787 
H    -3.4717031   -2.0141986   -0.5493627 
C    -2.6849307   -2.6543653   -2.4630393 
H    -3.6167349   -2.4777973   -2.9985714 
C    -1.5487547   -3.1321539   -3.1197395 
H    -1.5686233   -3.3382573   -4.1892914 
C    -0.3853654   -3.3393686   -2.3843118 
H     0.5148549   -3.7101481   -2.8715643 
C    -0.3822363   -3.0638232   -1.0147006 
N    -2.8404845   -1.2104481    1.8692854 
C    -3.1043484    0.1098379    1.7280036 
H    -2.2422338    0.7572931    1.5960958 
C    -4.3921840    0.6267369    1.7705469 
H    -4.5392875    1.6996248    1.6562408 
C    -5.4702558   -0.2409736    1.9595809 
H    -6.4932075    0.1324177    1.9867265 
C    -5.2073140   -1.5957267    2.1286859 
H    -6.0247578   -2.2924889    2.3023373 
C    -3.8893991   -2.0601027    2.0968889 
N    -2.1507383   -3.6485755    2.4064974 
C    -1.7033302   -4.8401016    2.8848176 
C    -2.5781315   -5.8730957    3.1934131 
H    -2.1963149   -6.8188107    3.5766742 
C    -3.9614910   -5.7038587    3.0449414 
O    -4.7378565   -6.7646163    3.3366931 
C    -4.4275191   -4.4437004    2.6609129 
H    -5.4906938   -4.2305455    2.6048666 
C    -3.4964369   -3.4430036    2.3763056 
N     0.4562719   -4.1202574    4.0538193 
C    -0.1224915   -3.9552856    5.3895497 
H     0.6368434   -3.4608929    6.0155325 
H    -0.3004098   -4.9585518    5.8064860 
C     1.0505630   -2.8905435    3.5052261 
H     0.3501486   -2.0334597    3.5257673 
H     1.9001822   -2.6145236    4.1505183 
C    -0.2230068   -5.0572566    3.1747193 
H     0.3302938   -5.1276568    2.2301237 
H    -0.1492268   -6.0516419    3.6433568 
C     5.3042536   -4.4755452    0.8802431 
C    -6.1614686   -6.6169720    3.2115870 
H     6.1565365   -4.8136311    0.2844745 
H     5.0590264   -5.2316365    1.6404658 
H     5.5442018   -3.5162553    1.3622002 
H    -6.5809879   -7.5932428    3.4698102 
H    -6.4387742   -6.3545327    2.1797219 
H    -6.5397498   -5.8556346    3.9103612 
C    -0.2471633   -0.4780200    1.2287919 
O     0.1022495   -0.1857265   -0.0680246 
O     0.0739201    0.2652768    2.1437581 
H     0.6303105    0.6440859   -0.0303951 
