# Supplementary material for: Electronic Effects Drive Selectivity in CO2 Reduction Catalysis by Heptacoordinated Cobalt Complexes
Source: Inorg Chem. 2026 May 21;65(22):12678–92. doi: 10.1021/acs.inorgchem.6c01633 (PMC13250995; doi:10.1021/acs.inorgchem.6c01633)
Supplement: Supplementary file 2 [file ic6c01633_si_002.zip › backup_paper_acscat_Co/Co0MeOLCOOH/doublet/bpy_det_O2/eps375/EN/SP_BP86.out]

  ========================================================================
                license information 
 Customer : 200000000357083
 ID       : LKO2626211

 License file is VALID, continuing with full version
  ========================================================================

   OpenMP run-time library returned nthreads =  8

 ridft (dryad116) : TURBOMOLE rev. V7-7 compiled 26 Oct 2022 at 08:57:28
 Copyright (C) 2022 TURBOMOLE GmbH, Karlsruhe


    2025-01-08 13:00:59.221 


                                  r i d f t

                        DFT program with RI approximation 
                                for coulomb part 


                                                 
                                 References:     
                                                 
          TURBOMOLE:                             
              R. Ahlrichs, M. Baer, M. Haeser, H. Horn, and
              C. Koelmel
              Electronic structure calculations on workstation
              computers: the program system TURBOMOLE
              Chem. Phys. Lett. 162: 165 (1989)
          Density Functional:                              
              O. Treutler and R. Ahlrichs                      
              Efficient Molecular Numerical Integration Schemes
              J. Chem. Phys. 102: 346 (1995)                   
          Parallel Version:                                
              Performance of parallel TURBOMOLE for Density    
              Functional Calculations                          
              M. v. Arnim and R. Ahlrichs                      
              J. Comp. Chem. 19: 1746 (1998)                   
          RI-J Method:                                     
              Auxiliary Basis Sets to approximate Coulomb      
              Potentials                                       
              Chem. Phys. Lett. 240: 283 (1995)                
              K. Eichkorn, O. Treutler, H. Oehm, M. Haeser     
              and R. Ahlrichs                                  
              Chem. Phys. Lett. 242: 652 (1995)                
                                                           
              Auxiliary Basis Sets for Main Row Atoms and their
              Use to approximate Coulomb Potentials            
              K. Eichkorn, F. Weigend, O. Treutler and         
              R. Ahlrichs                                      
              Theo. Chem. Acc. 97: 119 (1997)                   
                                                           
              Accurate Coulomb-fitting basis sets for H to Rn 
              F. Weigend                                        
              Phys. Chem. Chem. Phys. 8: 1057 (2006)            
                                                           
          Multipole accelerated RI-J (MARI-J):             
              Fast evaluation of the Coulomb potential for     
              electron densities using multipole accelerated   
              resolution of identity approximation             
              M. Sierka, A. Hogekamp and R. Ahlrichs           
              J. Chem. Phys. 118: 9136 (2003)                  
          RI-JK Method:                                     
              A fully direct RI-HF algorithm: Implementation,
              optimised auxiliary basis sets, demonstration of
              accuracy and efficiency                         
              F. Weigend                                      
              Phys. Chem. Chem. Phys. 4: 4285 (2002)           
          Two-component HF and DFT with spin-orbit coupling:  
              Self-consistent treatment of spin-orbit         
              interactions with efficient Hartree-Fock and    
              density functional methods                      
              M. K. Armbruster, F. Weigend, C. van Wüllen and 
              W. Klopper                                      
              Phys. Chem. Chem. Phys. 10: 1748 (2008)         
          Two-component difference density and DIIS algorithm 
              Efficient two-component self-consistent field   
              procedures and gradients: implementation in     
              TURBOMOLE and application to Au20-              
              A. Baldes, F. Weigend                           
              Mol. Phys. 111: 2617 (2013)                     
          Relativistic all-electron 2c calculations           
              An efficient implementation of two-component    
              relativistic exact-decoupling methods for large 
              molecules                                       
              D. Peng, N. Middendorf, F. Weigend, M. Reiher   
              J. Chem. Phys. 138: 184105 (2013)               
          Finite nucleus model and SNSO approximation         
              Efficient implementation of one- and two-       
              component analytical energy gradients in exact  
              two-component theory                            
              Y. J. Franzke, N. Middendorf, F. Weigend        
              J. Chem. Phys. 148: 104110 (2018)               
          Grids for all-electron relativistic methods         
              Error-consistent segmented contracted all-      
              electron relativistic basis sets of double-     
              and triple-zeta quality for NMR shielding       
              constants                                       
              Y. J. Franzke, R. Tress, T. M. Pazdera,         
              F. Weigend                                      
              Phys. Chem. Chem. Phys. 21: 166658 (2019)       
          Seminumerical exchange algorithms                   
              Seminumerical calculation of the Hartree-Fock   
              exchange matirx: Application to two-component   
              procedures and efficient evaluation of local    
              hybrid functionsl                               
               P. Plessow, F. Weigend,                        
              J. Comput. Chem. 33: 810 (2012)                 
          Improved seminumerical algorithms                   
              C. Holzer,                                      
              J. Chem. Phys. 153 (2020), 184115               
                                         


          OpenMP Shared-Memory Parallelization:  8 CPUs.

            By: Christof Holzer and Yannick J. Franzke


              +--------------------------------------------------+
              |      general information about current run       |
              +--------------------------------------------------+

 
 B-P86 functional
 exchange:    LDA + Becke (B88)
 correlation: LDA (VWN) + Perdew (P86)
 A DFT calculation using the RI-J approximation will be carried out.
 Allocatable memory for RI due to $ricore (MB):                   500

   *************************************************************************
   y                                                                        
   *************************************************************************


              +--------------------------------------------------+
              | Atomic coordinate, charge and isotop information |
              +--------------------------------------------------+

                    atomic coordinates            atom    charge  isotop
         -3.89523671    4.79337044   -2.60165682    co    27.000     0
         -6.33308546    7.87164888   -3.28707523    n      7.000     0
         -6.94668407    9.66309243   -1.59452407    c      6.000     0
         -5.70877645    9.83297767    0.04297521    h      1.000     0
         -9.04617811   11.22358896   -1.88469341    c      6.000     0
         -9.46780681   12.65021162   -0.46212969    h      1.000     0
        -10.58148421   10.89414223   -4.00429734    c      6.000     0
        -12.26101439   12.05462814   -4.27756610    h      1.000     0
         -9.93305266    9.04599386   -5.77069900    c      6.000     0
        -11.07917779    8.73472819   -7.45374275    h      1.000     0
         -7.78092313    7.57919959   -5.36620936    c      6.000     0
         -6.85344309    3.20885096   -1.19946681    n      7.000     0
         -8.49376978    1.98117602   -2.69215637    c      6.000     0
        -10.80494300    1.11793722   -1.78309323    c      6.000     0
        -12.09430540    0.13515151   -3.04537264    h      1.000     0
        -11.39736685    1.55970587    0.77133688    c      6.000     0
        -13.56386528    0.81841979    1.89493553    o      8.000     0
         -9.67163947    2.87017878    2.30944412    c      6.000     0
        -10.14568502    3.23166600    4.27769271    h      1.000     0
         -7.41188059    3.68754296    1.25768228    c      6.000     0
         -3.33945881    5.59912736    1.04254773    n      7.000     0
         -1.35158315    6.78038666    2.11964249    c      6.000     0
          0.25689126    7.10462851    0.88290140    h      1.000     0
         -1.32969256    7.52762537    4.64103262    c      6.000     0
          0.33745142    8.46921883    5.39641228    h      1.000     0
         -3.44111190    7.05475807    6.15089092    c      6.000     0
         -3.48325790    7.62998050    8.12691630    h      1.000     0
         -5.49317250    5.80682130    5.07770619    c      6.000     0
         -7.16301273    5.37795646    6.20111398    h      1.000     0
         -5.39498535    5.08006892    2.54622435    c      6.000     0
          1.69150519    0.79007200    1.96311118    n      7.000     0
          1.41298961    0.94644590    4.48126970    c      6.000     0
          3.10211734    1.46424446    5.55121808    h      1.000     0
         -0.86657265    0.49545085    5.72994327    c      6.000     0
         -0.98007244    0.67247208    7.77791280    h      1.000     0
         -2.96640722   -0.20104003    4.29353202    c      6.000     0
         -4.77247838   -0.61248405    5.19543367    h      1.000     0
         -2.71568327   -0.34877636    1.67958877    c      6.000     0
         -4.29957896   -0.87704400    0.47854328    h      1.000     0
         -0.36810788    0.20229197    0.58853838    c      6.000     0
         -1.87173537    1.19128486   -3.61984088    n      7.000     0
         -1.74506910    0.92983709   -6.14392331    c      6.000     0
          0.14382498   -0.44844656   -7.35707986    c      6.000     0
          0.11680189   -0.61432143   -9.40612029    h      1.000     0
          2.06410382   -1.52279366   -5.88384521    c      6.000     0
          4.04121862   -2.84507849   -6.81020219    o      8.000     0
          1.94626975   -1.24852202   -3.24704799    c      6.000     0
          3.37776318   -2.10688721   -2.04367153    h      1.000     0
         -0.06427129    0.06442020   -2.19432843    c      6.000     0
         -5.65495705    3.47089569   -6.11559253    n      7.000     0
         -6.84957747    5.70077308   -7.29639489    c      6.000     0
         -8.38766203    5.15491662   -8.58745635    h      1.000     0
         -5.38211575    6.65897912   -8.41134049    h      1.000     0
         -7.54169873    1.53048087   -5.33271453    c      6.000     0
         -9.10557541    1.42557443   -6.70056652    h      1.000     0
         -6.58820982   -0.31562886   -5.34603048    h      1.000     0
         -3.67420357    2.34702945   -7.70849446    c      6.000     0
         -4.47169408    1.09399987   -9.17391263    h      1.000     0
         -2.69640901    3.89452844   -8.68558699    h      1.000     0
        -15.38739468   -0.52457229    0.37679155    c      6.000     0
          4.18920931   -3.17353292   -9.51231477    c      6.000     0
        -16.96461812   -0.93421427    1.64745870    h      1.000     0
        -14.57701001   -2.29676935   -0.34240439    h      1.000     0
        -16.03855689    0.65829252   -1.20196767    h      1.000     0
          2.53198243   -4.20932583  -10.21677689    h      1.000     0
          5.90303349   -4.28126524   -9.83961893    h      1.000     0
          4.34012927   -1.33475684  -10.46675969    h      1.000     0
         -1.11302639    6.45729168   -4.10870415    c      6.000     0
         -1.17090020    7.81096108   -6.00949613    o      8.000     0
          1.22049870    5.98711553   -3.01793325    o      8.000     0
          2.47797557    6.91837824   -4.02482034    h      1.000     0
 
       center of nuclear mass  :   -4.19301769    3.45933853   -1.76953678
       center of nuclear charge:   -4.22908659    3.42584390   -1.78338343

              +--------------------------------------------------+
              |               basis set information              |
              +--------------------------------------------------+

              we will work with the 1s 3p 5d 7f 9g ... basis set
              ...i.e. with spherical basis functions...

   type   atoms  prim   cont   basis
   ---------------------------------------------------------------------------
    co       1     95     48   def2-TZVPD   [6s5p4d1f|17s12p7d1f]
    n        6     52     37   def2-TZVPD   [6s3p3d1f|12s6p3d1f]
    c       31     52     37   def2-TZVPD   [6s3p3d1f|12s6p3d1f]
    h       29     11      9   def2-TZVPD   [3s2p|5s2p]
    o        4     55     40   def2-TZVPD   [6s4p3d1f|12s7p3d1f]
   ---------------------------------------------------------------------------
   total:   71   2558   1838
   ---------------------------------------------------------------------------

   total number of primitive shells          :  111
   total number of contracted shells         :  698
   total number of cartesian basis functions : 2091
   total number of SCF-basis functions       : 1838


 integral neglect threshold       :  0.16E-12
 integral storage threshold THIZE :  0.10E-04
 integral storage threshold THIME :         5

 RI-J AUXILIARY BASIS SET information:

              we will work with the 1s 3p 5d 7f 9g ... basis set
              ...i.e. with spherical basis functions...

   type   atoms  prim   cont   basis
   ---------------------------------------------------------------------------
    co       1    107     89   def2-TZVPD   [8s5p5d2f3g|19s5p5d3f3g]
    n        6     70     49   def2-TZVPD   [6s4p3d1f1g|12s5p4d2f1g]
    c       31     70     49   def2-TZVPD   [6s4p3d1f1g|12s5p4d2f1g]
    h       29     16     11   def2-TZVPD   [3s1p1d|5s2p1d]
    o        4     70     49   def2-TZVPD   [6s4p3d1f1g|12s5p4d2f1g]
   ---------------------------------------------------------------------------
   total:   71   3441   2417
   ---------------------------------------------------------------------------

   total number of primitive shells          :  115
   total number of contracted shells         :  783
   total number of cartesian basis functions : 2967
   total number of SCF-basis functions       : 2417


 symmetry group of the molecule :   c1 

 the group has the following generators :
   c1(z)

    1 symmetry operations found

 there are 1 real representations :   a   

 maximum number of shells which are related by symmetry :  1

 ==============================================================================
                      COSMO switched on
 ==============================================================================
 COSMO stati: segments per atom: H   92 other atoms  162
 COSMO statistics: nps   2523 npspher:   1335
 COSMO surface:
   number of segments: 2523
   area (bohr**2):     1656.745654
   volume (bohr**3):   4371.865272
 COSMO: check number of disjunct cavities:

       ... OK contiguous cavity found
 COSMO ISORAD CAVITY: check number of disjunct cavities:

       ... OK contiguous isorad cavity found
  
           ------------------
           density functional
           ------------------
 B-P86 functional
 exchange:    LDA + Becke (B88)
 correlation: LDA (VWN) + Perdew (P86)
 iterations will be done with small grid
  
 spherical integration : Lebedev's spherical grid
 spherical gridsize    :                     3
    i.e. gridpoints    :                   302
  maximum batchsize    :                   100
 value for diffuse not defined
 radial integration    : Chebyshev 2nd kind (scaling 3)
 radial gridsize       :                     3
 integration cells     :                    71
 partition function    : becke
 partition sharpness   :                     3
  

 biggest AO integral is expected to be    16.578513373

          ------------------------
          nuclear repulsion energy  :   6203.94774129    
          ------------------------

  _________________________________
 |                                 |
 |         DFTD3 V3.1 Rev 0        |
 | S.Grimme, University Bonn       |
 |            June  2014           |
 |   see standalone version        |
 |       dftd3 -h for options      |
 |_________________________________|
 
 Please cite DFT-D3 work done with this code as:
 S. Grimme, J. Antony, S. Ehrlich and H. Krieg,
 J. Chem. Phys, 132 (2010), 154104.
 If used with BJ-damping cite also
 S. Grimme, S. Ehrlich and L. Goerigk,
 J. Comput. Chem. 32 (2011), 1456-1465
 For DFT-D2 the reference is
 S. Grimme, J. Comput. Chem., 27 (2006), 1787-1799
 
C6 coefficients used:
                     2  C6 for element                      1
Z=  1 CN= 0.912     C6(AA)=    3.03
Z=  1 CN= 0.000     C6(AA)=    7.59
                     5  C6 for element                      6
Z=  6 CN= 0.000     C6(AA)=   49.11
Z=  6 CN= 0.987     C6(AA)=   43.25
Z=  6 CN= 1.998     C6(AA)=   29.36
Z=  6 CN= 2.999     C6(AA)=   25.78
Z=  6 CN= 3.984     C6(AA)=   18.21
                     4  C6 for element                      7
Z=  7 CN= 0.000     C6(AA)=   25.27
Z=  7 CN= 0.994     C6(AA)=   22.12
Z=  7 CN= 2.014     C6(AA)=   19.68
Z=  7 CN= 2.990     C6(AA)=   15.58
                     3  C6 for element                      8
Z=  8 CN= 0.000     C6(AA)=   15.51
Z=  8 CN= 0.993     C6(AA)=   12.82
Z=  8 CN= 1.989     C6(AA)=   10.37
                     4  C6 for element                     27
Z= 27 CN= 0.000     C6(AA)=  532.78
Z= 27 CN= 1.715     C6(AA)=  186.55
Z= 27 CN= 2.926     C6(AA)=  148.07
Z= 27 CN= 7.779     C6(AA)=  118.29

#           XYZ [au]              R0(AA) [Ang.]  CN          C6(AA)     C8(AA)   C10(AA) [au]
  1  -3.89524   4.79337  -2.60166   co  0.979  5.273       146.7     12894.4   1388842.7
  2  -6.33309   7.87165  -3.28708   n   0.490  2.959        15.7       346.1      9352.3
  3  -6.94668   9.66309  -1.59452   c   0.561  3.201        25.0       723.6     25637.8
  4  -5.70878   9.83298   0.04298   h   0.363  1.004         3.1        37.3       552.9
  5  -9.04618  11.22359  -1.88469   c   0.561  3.125        25.4       733.5     25987.8
  6  -9.46781  12.65021  -0.46213   h   0.363  1.002         3.1        37.3       553.1
  7 -10.58148  10.89414  -4.00430   c   0.561  3.137        25.3       732.2     25940.9
  8 -12.26101  12.05463  -4.27757   h   0.363  1.002         3.1        37.3       553.1
  9  -9.93305   9.04599  -5.77070   c   0.561  3.156        25.2       730.1     25866.1
 10 -11.07918   8.73473  -7.45374   h   0.363  1.002         3.1        37.3       553.0
 11  -7.78092   7.57920  -5.36621   c   0.561  3.259        24.6       712.5     25242.2
 12  -6.85344   3.20885  -1.19947   n   0.490  3.213        15.6       344.1      9298.4
 13  -8.49377   1.98118  -2.69216   c   0.561  3.263        24.6       711.8     25217.4
 14 -10.80494   1.11794  -1.78309   c   0.561  3.171        25.2       728.1     25796.6
 15 -12.09431   0.13515  -3.04537   h   0.363  1.004         3.1        37.3       552.9
 16 -11.39737   1.55971   0.77134   c   0.561  3.211        25.0       722.0     25580.3
 17 -13.56387   0.81842   1.89494   o   0.469  2.044        10.4       209.8      5187.4
 18  -9.67164   2.87018   2.30944   c   0.561  3.179        25.1       727.0     25756.4
 19 -10.14569   3.23167   4.27769   h   0.363  1.003         3.1        37.3       553.0
 20  -7.41188   3.68754   1.25768   c   0.561  3.315        24.1       698.0     24730.3
 21  -3.33946   5.59913   1.04255   n   0.490  3.087        15.6       344.6      9313.0
 22  -1.35158   6.78039   2.11964   c   0.561  3.200        25.0       723.8     25645.1
 23   0.25689   7.10463   0.88290   h   0.363  1.005         3.1        37.3       552.8
 24  -1.32969   7.52763   4.64103   c   0.561  3.127        25.4       733.3     25978.6
 25   0.33745   8.46922   5.39641   h   0.363  1.002         3.1        37.3       553.0
 26  -3.44111   7.05476   6.15089   c   0.561  3.135        25.3       732.5     25950.3
 27  -3.48326   7.62998   8.12692   h   0.363  1.002         3.1        37.3       553.1
 28  -5.49317   5.80682   5.07771   c   0.561  3.160        25.2       729.5     25845.3
 29  -7.16301   5.37796   6.20111   h   0.363  1.003         3.1        37.3       553.0
 30  -5.39499   5.08007   2.54622   c   0.561  3.326        24.0       694.6     24610.0
 31   1.69151   0.79007   1.96311   n   0.490  2.147        19.4       428.7     11585.8
 32   1.41299   0.94645   4.48127   c   0.561  3.189        25.1       725.5     25703.7
 33   3.10212   1.46424   5.55122   h   0.363  1.002         3.1        37.3       553.1
 34  -0.86657   0.49545   5.72994   c   0.561  3.126        25.4       733.4     25984.3
 35  -0.98007   0.67247   7.77791   h   0.363  1.002         3.1        37.3       553.1
 36  -2.96641  -0.20104   4.29353   c   0.561  3.145        25.3       731.4     25911.4
 37  -4.77248  -0.61248   5.19543   h   0.363  1.002         3.1        37.3       553.0
 38  -2.71568  -0.34878   1.67959   c   0.561  3.178        25.1       727.1     25762.1
 39  -4.29958  -0.87704   0.47854   h   0.363  1.005         3.1        37.3       552.9
 40  -0.36811   0.20229   0.58854   c   0.561  3.281        24.5       707.4     25061.7
 41  -1.87174   1.19128  -3.61984   n   0.490  2.755        16.1       354.1      9570.1
 42  -1.74507   0.92984  -6.14392   c   0.561  3.258        24.6       712.9     25257.5
 43   0.14382  -0.44845  -7.35708   c   0.561  3.179        25.1       727.0     25755.6
 44   0.11680  -0.61432  -9.40612   h   0.363  1.004         3.1        37.3       552.9
 45   2.06410  -1.52279  -5.88385   c   0.561  3.210        25.0       722.2     25588.2
 46   4.04122  -2.84508  -6.81020   o   0.469  2.043        10.4       209.8      5187.5
 47   1.94627  -1.24852  -3.24705   c   0.561  3.190        25.1       725.4     25701.4
 48   3.37776  -2.10689  -2.04367   h   0.363  1.003         3.1        37.3       553.0
 49  -0.06427   0.06442  -2.19433   c   0.561  3.277        24.5       708.3     25094.1
 50  -5.65496   3.47090  -6.11559   n   0.490  3.779        15.6       343.7      9289.6
 51  -6.84958   5.70077  -7.29639   c   0.561  4.181        18.2       527.4     18685.5
 52  -8.38766   5.15492  -8.58746   h   0.363  1.001         3.1        37.4       553.1
 53  -5.38212   6.65898  -8.41134   h   0.363  1.005         3.1        37.3       552.9
 54  -7.54170   1.53048  -5.33271   c   0.561  4.194        18.2       527.3     18682.7
 55  -9.10558   1.42557  -6.70057   h   0.363  1.001         3.1        37.4       553.1
 56  -6.58821  -0.31563  -5.34603   h   0.363  1.005         3.1        37.3       552.8
 57  -3.67420   2.34703  -7.70849   c   0.561  4.187        18.2       527.4     18684.2
 58  -4.47169   1.09400  -9.17391   h   0.363  1.001         3.1        37.4       553.2
 59  -2.69641   3.89453  -8.68559   h   0.363  1.004         3.1        37.3       552.9
 60 -15.38739  -0.52457   0.37679   c   0.561  4.043        18.3       529.0     18742.9
 61   4.18921  -3.17353  -9.51231   c   0.561  4.043        18.3       529.0     18742.9
 62 -16.96462  -0.93421   1.64746   h   0.363  0.996         3.1        37.4       553.6
 63 -14.57701  -2.29677  -0.34240   h   0.363  0.995         3.1        37.4       553.7
 64 -16.03856   0.65829  -1.20197   h   0.363  0.995         3.1        37.4       553.7
 65   2.53198  -4.20933 -10.21678   h   0.363  0.995         3.1        37.4       553.7
 66   5.90303  -4.28127  -9.83962   h   0.363  0.996         3.1        37.4       553.6
 67   4.34013  -1.33476 -10.46676   h   0.363  0.995         3.1        37.4       553.7
 68  -1.11303   6.45729  -4.10870   c   0.561  3.020        25.6       741.4     26266.2
 69  -1.17090   7.81096  -6.00950   o   0.469  1.051        12.8       257.7      6370.8
 70   1.22050   5.98712  -3.01793   o   0.469  2.039        10.4       209.9      5187.9
 71   2.47798   6.91838  -4.02482   h   0.363  1.008         3.1        37.3       552.6

molecular C6(AA) [au] =     63012.15

           DFT-D V3(BJ)
 DF b-p                                               
 parameters
 s6       :    1.0000
 s8       :    3.2822
 a1       :    0.3946
 a2       :    4.8516
 k1-k3    :   16.0000    1.3333   -4.0000
 
 Edisp /kcal,au:  -130.7742 -0.20840187

 E6    /kcal :   -48.7841
 E8    /kcal :   -81.9900
 % E8        : 62.70
 nuclear repulsion energy                  =    6203.947741290
  DFT-D3 Energy contribution               =      -0.208401871
 nuclear repulsion + dispersion correction =    6203.739339419


         -----------------
         -S,T+V- integrals
         -----------------

 1e-integrals will be neglected if expon. factor < 0.159826E-13
 
 Difference densities algorithm switched on.
 The maximal number of linear combinations of
 difference densities is  20.

 DIIS switched on: error vector is FDS-SDF
 Max. Iterations for DIIS is     :   4
 DIIS matrix (see manual) 
    Scaling factor of diagonals  :  1.200
    threshold for scaling factor :  0.000

 scf convergence criterion : increment of total energy < .1000000D-07
                  and increment of one-electron energy < .1000000D-04

 MOs are in ASCII format !


    mo occupation :
   irrep   mo's   occupied
    a     1838      158
 
 number of basis functions   :  1838
 number of occupied orbitals :   158
 

 reading orbital data $uhfmo_alpha  from file alpha
 orbital characterization : expanded

 reading orbital data $uhfmo_beta  from file beta
 orbital characterization : expanded
 virtual MOs provided and orthogonalized by Cholesky decomposition
 virtual MOs provided and orthogonalized by Cholesky decomposition

 UHF mode switched on !

 closed shell shift switched on 
 all occupied orbitals are shifted by    0.05000

  
           ------------------------
               RI-J - INFORMATION
           ------------------------
 Contributions to RI integral batches: 
  neglected integral batches:                 74426
  direct contribution:                       160694
  memory contribution:                  8831
 Memory core needed for (P|Q) and Cholesky     45 MByte
 Memory core minimum needed except of (P|Q)     3 MByte
 Total minimum memory core needed (sum)        48 MByte
  
 ****************************************
 Memory allocated for RI-J   398 MByte
 ****************************************
                                            

 DSCF restart information will be dumped onto file alpha


 Starting SCF iterations

          Overall gridpoints after grid construction =         95932

 ITERATION  ENERGY          1e-ENERGY        2e-ENERGY     NORM[dD(SAO)]  TOL
   1  -3202.4855225539    -16738.217786     7331.9929244    0.000D+00 0.159D-12
                            Exc = -312.673681228     Coul =  7644.66660562    
                         Ntotal = 315.00215004      Nspin = 1.0000192687    
                             Na = 158.00108466         Nb = 157.00106539    
                          Ediel =-0.116230756974    
                            current damping = 1.000
 
          max. resid. norm for Fia-block=  5.823D-01 for orbital     95a    beta 
          max. resid. fock norm         =  7.260D+00 for orbital   1191a    beta 

 ITERATION  ENERGY          1e-ENERGY        2e-ENERGY     NORM[dD(SAO)]  TOL
   2  -3209.4936132189    -16682.201631     7268.9686781    0.699D+02 0.154D-12
                            Exc = -311.240800509     Coul =  7580.20947863    
                         Ntotal = 315.00318662      Nspin = 1.0000066718    
                             Na = 158.00159664         Nb = 157.00158997    
                          Ediel =-0.956016944337E-01
                            current damping = 0.950
 
          Norm of current diis error:  6.2559    
          max. resid. norm for Fia-block=  6.965D-01 for orbital    158a    alpha
          max. resid. fock norm         =  1.209D+00 for orbital   1767a    alpha

 ITERATION  ENERGY          1e-ENERGY        2e-ENERGY     NORM[dD(SAO)]  TOL
   3  -3210.5814759925    -16757.331131     7343.0103153    0.422D+02 0.111D-12
                            Exc = -314.995699439     Coul =  7658.00601471    
                         Ntotal = 315.00384902      Nspin = 1.0000549214    
                             Na = 158.00195197         Nb = 157.00189705    
                          Ediel =-0.822866379027E-01
                            current damping = 0.900
 
          Norm of current diis error:  4.4039    
          max. resid. norm for Fia-block=  2.370D-01 for orbital    154a    beta 
          max. resid. fock norm         =  3.116D-01 for orbital    159a    beta 

 ITERATION  ENERGY          1e-ENERGY        2e-ENERGY     NORM[dD(SAO)]  TOL
   4  -3211.8655949061    -16722.607463     7307.0025282    0.193D+02 0.860D-13
                            Exc = -314.048224572     Coul =  7621.05075277    
                         Ntotal = 315.00383916      Nspin = 1.0000233648    
                             Na = 158.00193126         Nb = 157.00190790    
                          Ediel =-0.884354357697E-01
                            current damping = 0.950
 
          Norm of current diis error:  1.9790    
          max. resid. norm for Fia-block=  9.809D-02 for orbital    154a    alpha
          max. resid. fock norm         =  1.758D-01 for orbital   1820a    alpha

 ITERATION  ENERGY          1e-ENERGY        2e-ENERGY     NORM[dD(SAO)]  TOL
   5  -3212.0671165400    -16735.019063     7319.2126074    0.198D+02 0.734D-13
                            Exc = -314.434373230     Coul =  7633.64698059    
                         Ntotal = 315.00428454      Nspin = 1.0000409661    
                             Na = 158.00216275         Nb = 157.00212179    
                          Ediel =-0.821550949015E-01
                            current damping = 1.000
 
          Norm of current diis error:  1.0678    
          max. resid. norm for Fia-block=  5.331D-02 for orbital    154a    beta 
          max. resid. fock norm         =  5.966D-02 for orbital    154a    beta 
          mo-orthogonalization: Cholesky decomposition

 ITERATION  ENERGY          1e-ENERGY        2e-ENERGY     NORM[dD(SAO)]  TOL
   6  -3212.1504329748    -16731.036318     7315.1465457    0.575D+01 0.650D-13
                            Exc = -314.441528246     Coul =  7629.58807390    
                         Ntotal = 315.00436740      Nspin = 1.0000459414    
                             Na = 158.00220667         Nb = 157.00216073    
                          Ediel =-0.851585912077E-01
                            current damping = 1.050
 
          Norm of current diis error: 0.55700    
          max. resid. norm for Fia-block=  2.273D-02 for orbital    155a    alpha
          max. resid. fock norm         =  3.749D-02 for orbital   1645a    alpha

 ITERATION  ENERGY          1e-ENERGY        2e-ENERGY     NORM[dD(SAO)]  TOL
   7  -3212.1684393937    -16737.161124     7321.2533450    0.244D+01 0.609D-13
                            Exc = -314.668992665     Coul =  7635.92233765    
                         Ntotal = 315.00444183      Nspin = 1.0000520737    
                             Na = 158.00224695         Nb = 157.00219488    
                          Ediel =-0.864717542600E-01
                            current damping = 1.100
 
          Norm of current diis error: 0.35104    
          max. resid. norm for Fia-block=  1.838D-02 for orbital    154a    beta 
          max. resid. fock norm         =  2.290D-02 for orbital    159a    beta 

 ITERATION  ENERGY          1e-ENERGY        2e-ENERGY     NORM[dD(SAO)]  TOL
   8  -3212.1749384407    -16731.735930     7315.8216518    0.179D+01 0.583D-13
                            Exc = -314.541197744     Coul =  7630.36284950    
                         Ntotal = 315.00449758      Nspin = 1.0000549253    
                             Na = 158.00227625         Nb = 157.00222133    
                          Ediel =-0.870194085680E-01
                            current damping = 1.150
 
          Norm of current diis error: 0.30184    
          max. resid. norm for Fia-block=  2.169D-02 for orbital    155a    alpha
          max. resid. fock norm         =  2.718D-02 for orbital    158a    alpha

 ITERATION  ENERGY          1e-ENERGY        2e-ENERGY     NORM[dD(SAO)]  TOL
   9  -3212.1773150223    -16736.088485     7320.1718304    0.133D+01 0.563D-13
                            Exc = -314.676502757     Coul =  7634.84833319    
                         Ntotal = 315.00456088      Nspin = 1.0000614993    
                             Na = 158.00231119         Nb = 157.00224969    
                          Ediel =-0.864352204592E-01
                            current damping = 1.200
 
          Norm of current diis error: 0.24751    
          max. resid. norm for Fia-block=  8.520D-03 for orbital    154a    beta 
          max. resid. fock norm         =  9.237D-03 for orbital    158a    alpha

 ITERATION  ENERGY          1e-ENERGY        2e-ENERGY     NORM[dD(SAO)]  TOL
  10  -3212.1818465023    -16734.824082     7318.9028959    0.409D+00 0.551D-13
                            Exc = -314.630259059     Coul =  7633.53315499    
                         Ntotal = 315.00455121      Nspin = 1.0000610750    
                             Na = 158.00230614         Nb = 157.00224507    
                          Ediel =-0.874596138520E-01
                            current damping = 1.250
 
          Norm of current diis error: 0.77268E-01
          max. resid. norm for Fia-block=  3.979D-03 for orbital    154a    beta 
          max. resid. fock norm         =  6.877D-03 for orbital   1834a    beta 
          mo-orthogonalization: Cholesky decomposition

 ITERATION  ENERGY          1e-ENERGY        2e-ENERGY     NORM[dD(SAO)]  TOL
  11  -3212.1823004298    -16735.093090     7319.1714498    0.224D+00 0.540D-13
                            Exc = -314.649279847     Coul =  7633.82072966    
                         Ntotal = 315.00456491      Nspin = 1.0000625068    
                             Na = 158.00231371         Nb = 157.00225120    
                          Ediel =-0.878022265877E-01
                            current damping = 1.300
 
          Norm of current diis error: 0.40857E-01
          max. resid. norm for Fia-block=  2.684D-03 for orbital    154a    beta 
          max. resid. fock norm         =  2.929D-03 for orbital    154a    beta 

 ITERATION  ENERGY          1e-ENERGY        2e-ENERGY     NORM[dD(SAO)]  TOL
  12  -3212.1824394651    -16734.673529     7318.7517504    0.965D-01 0.529D-13
                            Exc = -314.639807631     Coul =  7633.39155799    
                         Ntotal = 315.00456881      Nspin = 1.0000631714    
                             Na = 158.00231599         Nb = 157.00225282    
                          Ediel =-0.879992448674E-01
                            current damping = 1.350
 
          Norm of current diis error: 0.38111E-01
          max. resid. norm for Fia-block=  2.100D-03 for orbital    155a    alpha
          max. resid. fock norm         =  3.025D-03 for orbital   1641a    alpha

 ITERATION  ENERGY          1e-ENERGY        2e-ENERGY     NORM[dD(SAO)]  TOL
  13  -3212.1825406371    -16735.255335     7319.3334553    0.374D-01 0.517D-13
                            Exc = -314.652703225     Coul =  7633.98615848    
                         Ntotal = 315.00457226      Nspin = 1.0000639353    
                             Na = 158.00231810         Nb = 157.00225416    
                          Ediel =-0.880797261352E-01
                            current damping = 1.400
 
          Norm of current diis error: 0.19256E-01
          max. resid. norm for Fia-block=  1.135D-03 for orbital    154a    beta 
          max. resid. fock norm         =  1.199D-03 for orbital    154a    beta 

 ITERATION  ENERGY          1e-ENERGY        2e-ENERGY     NORM[dD(SAO)]  TOL
  14  -3212.1825856186    -16735.044822     7319.1228971    0.278D-01 0.502D-13
                            Exc = -314.647640248     Coul =  7633.77053734    
                         Ntotal = 315.00457596      Nspin = 1.0000645381    
                             Na = 158.00232025         Nb = 157.00225571    
                          Ediel =-0.881510800331E-01
                            current damping = 1.450
 
          Norm of current diis error: 0.96800E-02
          max. resid. norm for Fia-block=  7.439D-04 for orbital    154a    beta 
          max. resid. fock norm         =  7.919D-04 for orbital    154a    beta 

 ITERATION  ENERGY          1e-ENERGY        2e-ENERGY     NORM[dD(SAO)]  TOL
  15  -3212.1825989070    -16735.010326     7319.0883872    0.168D-01 0.489D-13
                            Exc = -314.647159851     Coul =  7633.73554705    
                         Ntotal = 315.00457725      Nspin = 1.0000648344    
                             Na = 158.00232104         Nb = 157.00225621    
                          Ediel =-0.882270667885E-01
                            current damping = 1.300
 
          Norm of current diis error: 0.89454E-02
          max. resid. norm for Fia-block=  6.413D-04 for orbital     49a    beta 
          max. resid. fock norm         =  7.582D-04 for orbital    158a    alpha
          mo-orthogonalization: Cholesky decomposition

 ITERATION  ENERGY          1e-ENERGY        2e-ENERGY     NORM[dD(SAO)]  TOL
  16  -3212.1826098270    -16735.046543     7319.1245937    0.773D-02 0.474D-13
                            Exc = -314.649033119     Coul =  7633.77362679    
                         Ntotal = 315.00457926      Nspin = 1.0000652485    
                             Na = 158.00232225         Nb = 157.00225701    
                          Ediel =-0.882595470999E-01
                            current damping = 1.350
 
          Norm of current diis error: 0.42401E-02
          max. resid. norm for Fia-block=  4.264D-04 for orbital    158a    alpha
          max. resid. fock norm         =  4.435D-04 for orbital     49a    beta 

 ITERATION  ENERGY          1e-ENERGY        2e-ENERGY     NORM[dD(SAO)]  TOL
  17  -3212.1826142413    -16735.044162     7319.1222086    0.632D-02 0.459D-13
                            Exc = -314.647865785     Coul =  7633.77007434    
                         Ntotal = 315.00457987      Nspin = 1.0000654758    
                             Na = 158.00232268         Nb = 157.00225720    
                          Ediel =-0.882789965475E-01
                            current damping = 1.400
 
          Norm of current diis error: 0.35106E-02
          max. resid. norm for Fia-block=  4.291D-04 for orbital     49a    beta 
          max. resid. fock norm         =  4.474D-04 for orbital     49a    beta 

 ITERATION  ENERGY          1e-ENERGY        2e-ENERGY     NORM[dD(SAO)]  TOL
  18  -3212.1826169812    -16735.072216     7319.1502595    0.387D-02 0.443D-13
                            Exc = -314.648962304     Coul =  7633.79922184    
                         Ntotal = 315.00458063      Nspin = 1.0000657063    
                             Na = 158.00232317         Nb = 157.00225746    
                          Ediel =-0.883005013275E-01
                            current damping = 1.450
 
          Norm of current diis error: 0.19166E-02
          max. resid. norm for Fia-block=  2.774D-04 for orbital    158a    alpha
          max. resid. fock norm         =  2.920D-04 for orbital    158a    alpha

 ITERATION  ENERGY          1e-ENERGY        2e-ENERGY     NORM[dD(SAO)]  TOL
  19  -3212.1826179852    -16735.027479     7319.1055220    0.356D-02 0.431D-13
                            Exc = -314.647916419     Coul =  7633.75343841    
                         Ntotal = 315.00458094      Nspin = 1.0000658183    
                             Na = 158.00232338         Nb = 157.00225756    
                          Ediel =-0.883142802431E-01
                            current damping = 1.500
 
          Norm of current diis error: 0.31950E-02
          max. resid. norm for Fia-block=  2.402D-04 for orbital     49a    beta 
          max. resid. fock norm         =  2.487D-04 for orbital     49a    beta 

 ITERATION  ENERGY          1e-ENERGY        2e-ENERGY     NORM[dD(SAO)]  TOL
  20  -3212.1826192137    -16735.042292     7319.1203332    0.119D-02 0.419D-13
                            Exc = -314.648358225     Coul =  7633.76869146    
                         Ntotal = 315.00458135      Nspin = 1.0000659464    
                             Na = 158.00232365         Nb = 157.00225770    
                          Ediel =-0.883191001498E-01
                            current damping = 1.550
 
          Norm of current diis error: 0.17918E-02
          max. resid. norm for Fia-block=  1.705D-04 for orbital    158a    alpha
          max. resid. fock norm         =  1.774D-04 for orbital    158a    alpha
          mo-orthogonalization: Cholesky decomposition

 ITERATION  ENERGY          1e-ENERGY        2e-ENERGY     NORM[dD(SAO)]  TOL
  21  -3212.1826198085    -16735.050783     7319.1288238    0.998D-03 0.407D-13
                            Exc = -314.648422210     Coul =  7633.77724598    
                         Ntotal = 315.00458149      Nspin = 1.0000660269    
                             Na = 158.00232376         Nb = 157.00225773    
                          Ediel =-0.883245090461E-01
                            current damping = 1.400
 
          Norm of current diis error: 0.12023E-02
          max. resid. norm for Fia-block=  1.636D-04 for orbital     49a    beta 
          max. resid. fock norm         =  1.691D-04 for orbital     49a    beta 

 ITERATION  ENERGY          1e-ENERGY        2e-ENERGY     NORM[dD(SAO)]  TOL
  22  -3212.1826202042    -16735.059692     7319.1377329    0.998D-03 0.159D-12
                            Exc = -314.648851287     Coul =  7633.78658415    
                         Ntotal = 315.00458175      Nspin = 1.0000661183    
                             Na = 158.00232393         Nb = 157.00225781    
                          Ediel =-0.883291442839E-01
                            current damping = 1.250
 
          Norm of current diis error: 0.73498E-03
          max. resid. norm for Fia-block=  1.095D-04 for orbital    158a    alpha
          max. resid. fock norm         =  1.128D-04 for orbital    158a    alpha

 ITERATION  ENERGY          1e-ENERGY        2e-ENERGY     NORM[dD(SAO)]  TOL
  23  -3212.1826204258    -16735.050491     7319.1285310    0.155D-01 0.101D-12
                            Exc = -314.648502710     Coul =  7633.77703375    
                         Ntotal = 315.00458180      Nspin = 1.0000661624    
                             Na = 158.00232398         Nb = 157.00225782    
                          Ediel =-0.883319613452E-01
                            current damping = 1.300
 
          Norm of current diis error: 0.84781E-03
          max. resid. norm for Fia-block=  1.171D-04 for orbital     49a    beta 
          max. resid. fock norm         =  1.207D-04 for orbital     49a    beta 

 ITERATION  ENERGY          1e-ENERGY        2e-ENERGY     NORM[dD(SAO)]  TOL
  24  -3212.1826206117    -16735.056142     7319.1341822    0.633D-02 0.666D-13
                            Exc = -314.648642043     Coul =  7633.78282427    
                         Ntotal = 315.00458194      Nspin = 1.0000662248    
                             Na = 158.00232408         Nb = 157.00225786    
                          Ediel =-0.883327115093E-01
                            current damping = 1.350
 
          Norm of current diis error: 0.40922E-03
          max. resid. norm for Fia-block=  7.897D-05 for orbital     49a    beta 
          max. resid. fock norm         =  8.128D-05 for orbital     49a    beta 

 ITERATION  ENERGY          1e-ENERGY        2e-ENERGY     NORM[dD(SAO)]  TOL
  25  -3212.1826207091    -16735.055224     7319.1332641    0.337D-02 0.565D-13
                            Exc = -314.648659126     Coul =  7633.78192319    
                         Ntotal = 315.00458199      Nspin = 1.0000662688    
                             Na = 158.00232413         Nb = 157.00225786    
                          Ediel =-0.883353438801E-01
                            current damping = 1.400
 
          Norm of current diis error: 0.33391E-03
          max. resid. norm for Fia-block=  5.904D-05 for orbital     49a    beta 
          max. resid. fock norm         =  6.068D-05 for orbital     49a    beta 
          mo-orthogonalization: Cholesky decomposition

 ITERATION  ENERGY          1e-ENERGY        2e-ENERGY     NORM[dD(SAO)]  TOL
  26  -3212.1826207720    -16735.057999     7319.1360391    0.247D-02 0.508D-13
                            Exc = -314.648729198     Coul =  7633.78476834    
                         Ntotal = 315.00458207      Nspin = 1.0000663056    
                             Na = 158.00232419         Nb = 157.00225788    
                          Ediel =-0.883351736862E-01
                            current damping = 1.450
 
          Norm of current diis error: 0.23497E-03
          max. resid. norm for Fia-block=  4.212D-05 for orbital    158a    alpha
          max. resid. fock norm         =  4.434D-05 for orbital    158a    beta 

 ITERATION  ENERGY          1e-ENERGY        2e-ENERGY     NORM[dD(SAO)]  TOL
  27  -3212.1826208025    -16735.054071     7319.1321107    0.189D-02 0.485D-13
                            Exc = -314.648608406     Coul =  7633.78071913    
                         Ntotal = 315.00458207      Nspin = 1.0000663209    
                             Na = 158.00232420         Nb = 157.00225788    
                          Ediel =-0.883360332108E-01
                            current damping = 1.500
 
          Norm of current diis error: 0.32599E-03
          max. resid. norm for Fia-block=  3.686D-05 for orbital     49a    beta 
          max. resid. fock norm         =  3.951D-05 for orbital    157a    alpha

 ITERATION  ENERGY          1e-ENERGY        2e-ENERGY     NORM[dD(SAO)]  TOL
  28  -3212.1826208329    -16735.056165     7319.1342046    0.780D-03 0.456D-13
                            Exc = -314.648676090     Coul =  7633.78288070    
                         Ntotal = 315.00458211      Nspin = 1.0000663426    
                             Na = 158.00232423         Nb = 157.00225788    
                          Ediel =-0.883364374391E-01
                            current damping = 1.550
 
          Norm of current diis error: 0.16028E-03
          max. resid. norm for Fia-block=  2.856D-05 for orbital     49a    beta 
          max. resid. fock norm         =  2.936D-05 for orbital     49a    beta 

 ITERATION  ENERGY          1e-ENERGY        2e-ENERGY     NORM[dD(SAO)]  TOL
  29  -3212.1826208492    -16735.056056     7319.1340960    0.191D-02 0.433D-13
                            Exc = -314.648690827     Coul =  7633.78278686    
                         Ntotal = 315.00458214      Nspin = 1.0000663598    
                             Na = 158.00232425         Nb = 157.00225789    
                          Ediel =-0.883368262045E-01
                            current damping = 1.600
 
          Norm of current diis error: 0.12670E-03
          max. resid. norm for Fia-block=  2.181D-05 for orbital    158a    alpha
          max. resid. fock norm         =  2.318D-05 for orbital    157a    alpha

 ITERATION  ENERGY          1e-ENERGY        2e-ENERGY     NORM[dD(SAO)]  TOL
  30  -3212.1826208578    -16735.056962     7319.1350016    0.625D-02 0.455D-13
                            Exc = -314.648701697     Coul =  7633.78370333    
                         Ntotal = 315.00458215      Nspin = 1.0000663721    
                             Na = 158.00232426         Nb = 157.00225789    
                          Ediel =-0.883365920715E-01
                            current damping = 1.650
 
          Norm of current diis error: 0.98846E-04
          max. resid. norm for Fia-block=  1.787D-05 for orbital    157a    beta 
          max. resid. fock norm         =  1.952D-05 for orbital    158a    beta 
          mo-orthogonalization: Cholesky decomposition

 ITERATION  ENERGY          1e-ENERGY        2e-ENERGY     NORM[dD(SAO)]  TOL
  31  -3212.1826208631    -16735.055436     7319.1334760    0.660D-03 0.448D-13
                            Exc = -314.648668289     Coul =  7633.78214425    
                         Ntotal = 315.00458216      Nspin = 1.0000663783    
                             Na = 158.00232427         Nb = 157.00225789    
                          Ediel =-0.883369965701E-01
                            current damping = 1.700
 
          Norm of current diis error: 0.12253E-03
          max. resid. norm for Fia-block=  1.731D-05 for orbital    157a    alpha
          max. resid. fock norm         =  1.858D-05 for orbital    157a    alpha

 ITERATION  ENERGY          1e-ENERGY        2e-ENERGY     NORM[dD(SAO)]  TOL
  32  -3212.1826208704    -16735.056411     7319.1344507    0.281D-03 0.433D-13
                            Exc = -314.648703175     Coul =  7633.78315390    
                         Ntotal = 315.00458217      Nspin = 1.0000663871    
                             Na = 158.00232428         Nb = 157.00225789    
                          Ediel =-0.883371210930E-01
                            current damping = 1.750
 
          Norm of current diis error: 0.72433E-04
          max. resid. norm for Fia-block=  1.279D-05 for orbital    157a    beta 
          max. resid. fock norm         =  1.420D-05 for orbital    158a    beta 

 ITERATION  ENERGY          1e-ENERGY        2e-ENERGY     NORM[dD(SAO)]  TOL
  33  -3212.1826208729    -16735.056033     7319.1340729    0.414D-03 0.422D-13
                            Exc = -314.648688778     Coul =  7633.78276167    
                         Ntotal = 315.00458218      Nspin = 1.0000663925    
                             Na = 158.00232428         Nb = 157.00225789    
                          Ediel =-0.883370729311E-01
                            current damping = 1.800
 
          Norm of current diis error: 0.68335E-04
          max. resid. norm for Fia-block=  1.070D-05 for orbital    157a    alpha
          max. resid. fock norm         =  1.140D-05 for orbital    157a    alpha

 ITERATION  ENERGY          1e-ENERGY        2e-ENERGY     NORM[dD(SAO)]  TOL
  34  -3212.1826208733    -16735.056359     7319.1343986    0.242D-03 0.421D-13
                            Exc = -314.648696074     Coul =  7633.78309467    
                         Ntotal = 315.00458218      Nspin = 1.0000663976    
                             Na = 158.00232429         Nb = 157.00225789    
                          Ediel =-0.883370055169E-01
                            current damping = 1.850
 
          Norm of current diis error: 0.48572E-04
          max. resid. norm for Fia-block=  8.730D-06 for orbital    157a    beta 
          max. resid. fock norm         =  9.574D-06 for orbital    158a    beta 

 ITERATION  ENERGY          1e-ENERGY        2e-ENERGY     NORM[dD(SAO)]  TOL
  35  -3212.1826208762    -16735.055941     7319.1339808    0.318D-03 0.409D-13
                            Exc = -314.648690107     Coul =  7633.78267094    
                         Ntotal = 315.00458219      Nspin = 1.0000664017    
                             Na = 158.00232429         Nb = 157.00225789    
                          Ediel =-0.883371573226E-01
                            current damping = 1.900
 
          Norm of current diis error: 0.51219E-04
          max. resid. norm for Fia-block=  8.764D-06 for orbital    157a    alpha
          max. resid. fock norm         =  9.350D-06 for orbital    157a    alpha
          mo-orthogonalization: Cholesky decomposition

 ITERATION  ENERGY          1e-ENERGY        2e-ENERGY     NORM[dD(SAO)]  TOL
  36  -3212.1826208745    -16735.056600     7319.1346392    0.488D-03 0.393D-13
                            Exc = -314.648709062     Coul =  7633.78334827    
                         Ntotal = 315.00458219      Nspin = 1.0000664057    
                             Na = 158.00232430         Nb = 157.00225789    
                          Ediel =-0.883371251550E-01
                            current damping = 1.950
 
          Norm of current diis error: 0.43758E-04
          max. resid. norm for Fia-block=  6.300D-06 for orbital    157a    beta 
          max. resid. fock norm         =  7.633D-06 for orbital    741a    alpha

 ITERATION  ENERGY          1e-ENERGY        2e-ENERGY     NORM[dD(SAO)]  TOL
  37  -3212.1826208771    -16735.056426     7319.1344656    0.353D-03 0.385D-13
                            Exc = -314.648701690     Coul =  7633.78316730    
                         Ntotal = 315.00458220      Nspin = 1.0000664081    
                             Na = 158.00232430         Nb = 157.00225789    
                          Ediel =-0.883370927038E-01
                            current damping = 2.000
 
          Norm of current diis error: 0.32857E-04
          max. resid. norm for Fia-block=  5.401D-06 for orbital    157a    beta 
          max. resid. fock norm         =  1.891D-05 for orbital    780a    alpha

 ITERATION  ENERGY          1e-ENERGY        2e-ENERGY     NORM[dD(SAO)]  TOL
  38  -3212.1826208767    -16735.056214     7319.1342534    0.647D-02 0.455D-13
                            Exc = -314.648697680     Coul =  7633.78295108    
                         Ntotal = 315.00458220      Nspin = 1.0000664108    
                             Na = 158.00232430         Nb = 157.00225789    
                          Ediel =-0.883371116616E-01
                            current damping = 1.850
 
          Norm of current diis error: 0.26474E-04
          max. resid. norm for Fia-block=  4.529D-06 for orbital    157a    beta 
          max. resid. fock norm         =  8.909D-06 for orbital    808a    alpha

 ITERATION  ENERGY          1e-ENERGY        2e-ENERGY     NORM[dD(SAO)]  TOL
  39  -3212.1826208776    -16735.056091     7319.1341306    0.657D-03 0.456D-13
                            Exc = -314.648695917     Coul =  7633.78282656    
                         Ntotal = 315.00458220      Nspin = 1.0000664131    
                             Na = 158.00232431         Nb = 157.00225789    
                          Ediel =-0.883371525655E-01
                            current damping = 1.700
 
          Norm of current diis error: 0.26046E-04
          max. resid. norm for Fia-block=  3.758D-06 for orbital    157a    alpha
          max. resid. fock norm         =  1.187D-05 for orbital    791a    beta 

 ITERATION  ENERGY          1e-ENERGY        2e-ENERGY     NORM[dD(SAO)]  TOL
  40  -3212.1826208790    -16735.056333     7319.1343727    0.115D-02 0.455D-13
                            Exc = -314.648701871     Coul =  7633.78307453    
                         Ntotal = 315.00458220      Nspin = 1.0000664148    
                             Na = 158.00232431         Nb = 157.00225789    
                          Ediel =-0.883371159800E-01
                            current damping = 1.750
 
          Norm of current diis error: 0.20981E-04
          max. resid. norm for Fia-block=  4.049D-06 for orbital    157a    beta 
          max. resid. fock norm         =  2.181D-05 for orbital    900a    beta 
          mo-orthogonalization: Cholesky decomposition

 ITERATION  ENERGY          1e-ENERGY        2e-ENERGY     NORM[dD(SAO)]  TOL
  41  -3212.1826208791    -16735.056138     7319.1341781    0.179D-02 0.455D-13
                            Exc = -314.648696003     Coul =  7633.78287408    
                         Ntotal = 315.00458220      Nspin = 1.0000664170    
                             Na = 158.00232431         Nb = 157.00225789    
                          Ediel =-0.883371247338E-01
                            current damping = 1.800
 
          Norm of current diis error: 0.20725E-04
          max. resid. norm for Fia-block=  3.220D-06 for orbital    157a    alpha
          max. resid. fock norm         =  9.294D-06 for orbital    762a    beta 

 ITERATION  ENERGY          1e-ENERGY        2e-ENERGY     NORM[dD(SAO)]  TOL
  42  -3212.1826208796    -16735.056215     7319.1342547    0.395D-03 0.456D-13
                            Exc = -314.648700028     Coul =  7633.78295474    
                         Ntotal = 315.00458221      Nspin = 1.0000664187    
                             Na = 158.00232431         Nb = 157.00225789    
                          Ediel =-0.883371280670E-01
                            current damping = 1.850
 
          Norm of current diis error: 0.14169E-04
          max. resid. norm for Fia-block=  2.748D-06 for orbital    157a    beta 
          max. resid. fock norm         =  2.656D-05 for orbital    791a    alpha

 ENERGY CONVERGED !

          Overall gridpoints after grid construction =        347319

 ITERATION  ENERGY          1e-ENERGY        2e-ENERGY     NORM[dD(SAO)]  TOL
  43  -3212.1815986834    -16735.056205     7319.1352665    0.395D-03 0.159D-12
                            Exc = -314.647677180     Coul =  7633.78294368    
                         Ntotal = 314.99955345      Nspin = 1.0000027729    
                             Na = 157.99977811         Nb = 156.99977534    
                          Ediel =-0.883371295669E-01
                            current damping = 1.900
 
          Norm of current diis error: 0.11426E-04
          max. resid. norm for Fia-block=  2.141D-06 for orbital    157a    alpha
          max. resid. fock norm         =  2.942D-05 for orbital    790a    beta 

 End of SCF iterations

   convergence criteria satisfied after    43 iterations


   *************************************************************************
   y                                                                        
   *************************************************************************


                  ------------------------------------------ 
                 |  total energy      =  -3212.18159868336  |
                  ------------------------------------------ 
                 :  kinetic energy    =   3200.92037965572  :
                 :  potential energy  =  -6413.10197833907  :
                 :  virial theorem    =      1.99649421470  :
                 :  wavefunction norm =      1.00000000000  :
                  .......................................... 


 <geterg> : there is no data group $energy 


 <skperg> : $end is missing 


 orbitals $uhfmo_beta  will be written to file beta

 orbitals $uhfmo_alpha  will be written to file alpha
 
 alpha: 

    irrep                154a        155a        156a        157a        158a   
 eigenvalues H         -0.20755    -0.19450    -0.18868    -0.17574    -0.14433
            eV          -5.6479     -5.2927     -5.1342     -4.7821     -3.9274
 occupation              1.0000      1.0000      1.0000      1.0000      1.0000

    irrep                159a        160a        161a        162a        163a   
 eigenvalues H         -0.11035    -0.09091    -0.08975    -0.08427    -0.07968
            eV          -3.0029     -2.4737     -2.4424     -2.2931     -2.1681
 
 beta:  

    irrep                153a        154a        155a        156a        157a   
 eigenvalues H         -0.22920    -0.20543    -0.17516    -0.16942    -0.15984
            eV          -6.2369     -5.5901     -4.7663     -4.6102     -4.3494
 occupation              1.0000      1.0000      1.0000      1.0000      1.0000

    irrep                158a        159a        160a        161a        162a   
 eigenvalues H         -0.10932    -0.08912    -0.08801    -0.08536    -0.07600
            eV          -2.9747     -2.4251     -2.3950     -2.3227     -2.0680
 
 ==============================================================================
                                  COSMO RESULTS
 ==============================================================================
  PARAMETER:
    dx [A]:      0.300
    bas. grd. points:  18936
    nspa:       162
    nsph:        92
    nps:       2255
    npspher:      0
    disex:   10.0000    
    disex2:  3838.07    
    rsolv [A]: 1.3000
    routf:     0.8500
    phsran:    0.0    
    ampran:   0.10E-04
    cavity:  closed
    epsilon: infinity
    refind:     1.300
    fepsi:      1.0000000
  CAVITY VOLUME/AREA [a.u.]:
    surface: V1.0, A matrix: V1.0
    area:  1690.24
    volume:  4418.83
  SCREENING CHARGE:
    cosmo      :  -1.044184
    correction :   0.043372
    total      :  -1.000812
  ENERGIES [a.u.]:
    Total energy            =   -3212.1815986833553
    Total energy + OC corr. =    -3212.1778858632
    Dielectric energy       =       -0.0883371296
    Diel. energy + OC corr. =       -0.0846243094
  ELEMENT RADIUS [A]: ATOM LIST
    co 2.00: 1
    n  1.83: 2,12,21,31,41,50
    c  2.00: 3,5,7,9,11,13,14,16,18,20,22,24,26,28,30,32,34,36,38,40,42,43,45,
             47,49,51,54,57,60,61,68
    h  1.30: 4,6,8,10,15,19,23,25,27,29,33,35,37,39,44,48,52,53,55,56,58,59,
             62-67,71
    o  1.72: 17,46,69,70
   ATOM; AV. RADIUS; DEVIATION; MAX. RADIUS; MIN. RADIUS - values in A
    2 n    2.07   0.24   2.20   1.98
    3 c    2.12   0.12   2.46   2.00
    4 h    1.39   0.09   1.53   1.31
    5 c    2.05   0.05   2.43   2.00
    6 h    1.31   0.01   1.33   1.30
    7 c    2.04   0.04   2.48   2.00
    8 h    1.31   0.01   1.33   1.30
    9 c    2.09   0.09   2.52   2.00
   10 h    1.32   0.02   1.40   1.30
   11 c    2.12   0.12   2.44   2.02
   13 c    2.25   0.25   2.48   2.07
   14 c    2.10   0.10   2.37   2.00
   15 h    1.33   0.03   1.41   1.30
   16 c    2.08   0.08   2.45   2.00
   17 o    1.75   0.03   1.84   1.72
   18 c    2.11   0.11   2.53   2.00
   19 h    1.33   0.03   1.41   1.30
   20 c    2.38   0.38   2.47   2.29
   22 c    2.12   0.12   2.30   2.00
   23 h    1.35   0.05   1.42   1.30
   24 c    2.07   0.07   2.30   2.00
   25 h    1.31   0.01   1.34   1.30
   26 c    2.06   0.06   2.32   2.00
   27 h    1.31   0.01   1.34   1.30
   28 c    2.09   0.09   2.31   2.00
   29 h    1.33   0.03   1.40   1.30
   30 c    2.33   0.33   2.38   2.24
   31 n    1.89   0.06   2.07   1.83
   32 c    2.06   0.06   2.26   2.00
   33 h    1.31   0.01   1.34   1.30
   34 c    2.08   0.08   2.31   2.00
   35 h    1.32   0.02   1.39   1.30
   36 c    2.08   0.08   2.41   2.00
   37 h    1.34   0.04   1.50   1.30
   38 c    2.07   0.07   2.37   2.00
   39 h    1.39   0.09   1.55   1.30
   40 c    2.08   0.08   2.18   2.01
   41 n    2.08   0.25   2.23   1.96
   42 c    2.16   0.16   2.45   2.04
   43 c    2.09   0.09   2.38   2.00
   44 h    1.33   0.03   1.40   1.30
   45 c    2.06   0.06   2.23   2.00
   46 o    1.75   0.03   1.83   1.72
   47 c    2.07   0.07   2.24   2.00
   48 h    1.33   0.03   1.40   1.30
   49 c    2.12   0.12   2.34   2.03
   51 c    2.11   0.11   2.34   2.00
   52 h    1.33   0.03   1.42   1.30
   53 h    1.34   0.04   1.45   1.30
   54 c    2.13   0.13   2.46   2.00
   55 h    1.33   0.03   1.41   1.30
   56 h    1.34   0.04   1.49   1.30
   57 c    2.11   0.11   2.39   2.00
   58 h    1.33   0.03   1.42   1.30
   59 h    1.34   0.04   1.44   1.30
   60 c    2.04   0.04   2.31   2.00
   61 c    2.04   0.04   2.23   2.00
   62 h    1.31   0.01   1.34   1.30
   63 h    1.32   0.02   1.41   1.30
   64 h    1.32   0.02   1.41   1.30
   65 h    1.32   0.02   1.42   1.30
   66 h    1.31   0.01   1.33   1.30
   67 h    1.32   0.02   1.41   1.30
   68 c    2.14   0.14   2.36   2.01
   69 o    1.76   0.04   1.96   1.72
   70 o    1.81   0.09   2.07   1.72
   71 h    1.31   0.01   1.37   1.30
 ==============================================================================

                                             _ _ _ 
  IRREP     alpha occ.     beta occ.      tr(D*D-D)


 a        158.00000000   157.00000000    -0.26111121

   -------------------------------------------------

   sum    158.00000000   157.00000000    -0.26111121

 <S*S>     0.77222242

 
 
 
 ==============================================================================
                           electrostatic moments
 ==============================================================================

 reference point for electrostatic moments:    0.00000   0.00000   0.00000

 
              nuc           elec       ->  total
 ------------------------------------------------------------------------------
                          charge      
 ------------------------------------------------------------------------------
         316.000000    -315.000000       1.000000
 a-b                                     1.000000
 
 ------------------------------------------------------------------------------
                       dipole moment  
 ------------------------------------------------------------------------------
   x   -1336.391363    1327.594868      -8.796494
   y    1082.566673   -1080.260832       2.305840
   z    -563.549165     561.162144      -2.387021
 
   | dipole moment | =     9.4018 a.u. =    23.8969 debye 
 
 ------------------------------------------------------------------------------
                     quadrupole moment
 ------------------------------------------------------------------------------
  xx   12916.790295  -12997.994150     -81.203855
  yy    8081.786001   -8239.157799    -157.371797
  zz    6553.738297   -6673.812916    -120.074619
  xy   -6362.976637    6333.844962     -29.131675
  xz    1450.260710   -1433.172852      17.087858
  yz   -1534.134029    1549.645133      15.511104
 
     1/3  trace=    -119.550090
     anisotropy=      92.171128
 
 ==============================================================================
 
HOMO-LUMO Separation
 HOMO         :   -0.14432692 H =     -3.92734 eV
 LUMO         :   -0.11035429 H =     -3.00289 eV
 HOMO-LUMO gap:    0.03397262 H =     +0.92444 eV
 
 ==============================================================================


    ------------------------------------------------------------------------
         total  cpu-time :  1 hours 52 minutes and 32 seconds
         total wall-time : 17 minutes and  0 seconds
    ------------------------------------------------------------------------

   ****  ridft : all done  ****


    2025-01-08 13:17:59.188 

 ridft ended normally
