# Supplementary material for: Electronic Effects Drive Selectivity in CO2 Reduction Catalysis by Heptacoordinated Cobalt Complexes
Source: Inorg Chem. 2026 May 21;65(22):12678–92. doi: 10.1021/acs.inorgchem.6c01633 (PMC13250995; doi:10.1021/acs.inorgchem.6c01633)
Supplement: Supplementary file 2 [file ic6c01633_si_002.zip › backup_paper_acscat_Co/Co0MeOLCOOH/doublet/bpy_det_O2/eps375/EN/B3LYP/control]

$cosmo
  epsilon=   37.500
  rsolv= 1.30
$cosmo_atoms
# radii in Angstrom units
n  2,12,21,31,41,50                                                            \
   radius=  1.8300
c  3,5,7,9,11,13-14,16,18,20,22,24,26,28,30,32,34,36,38,40,42-43,45,47,49,51,  \
   54,57,60-61,68                                                              \
   radius=  2.0000
h  4,6,8,10,15,19,23,25,27,29,33,35,37,39,44,48,52-53,55-56,58-59,62-67,71     \
   radius=  1.3000
o  17,46,69-70                                                                 \
   radius=  1.7200
co 1                                                                           \
   radius=  2.0000
$cosmo_out file=out.ccf
$cosmo_data file=cosmo_transfer.tmp
$title
y
$symmetry c1
$redundant    file=coord
$coord    file=coord
$atoms
    basis =def2-TZVPD
    jbas  =def2-TZVPD
$basis    file=basis
$uhfmo_alpha   file=alpha
$uhfmo_beta   file=beta
$uhf
$scfiterlimit       600
$scfdamp   start=1.000  step=0.050  min=0.100
$scfdump
$scfdiis
$maxcor   2000 MiB  per_core
$energy    file=energy
$grad    file=gradient
$dft
    functional   b3-lyp
    gridsize   5
$scfconv   8
$scforbitalshift  closedshell=.05
$ricore      500
$rij
$jbas    file=auxbasis
$disp3 bj
$rundimensions
   natoms=71
$last SCF energy change = -3210.6803
$ssquare from ridft
          0.765 (not to be modified here)
$charge from ridft
          1.000 (not to be modified here)
$dipole from ridft
  x    -8.95543598563359    y     2.34316921978416    z    -1.79618423945192    a.u.
   | dipole | =   23.9677254777  debye
$optinfo       file=optinfo
$hessapprox   file=hessapprox
$cosmo_isorad
$alpha shells
 a       1-158                                  ( 1 )
$beta shells
 a       1-157                                  ( 1 )
$last step     ridft
$orbital_max_rnorm 0.94451736127028E-03
$subenergy  Etot         E1                  Ej                Ex                 Ec                 En                 Disp
-3210.680292910    -16734.88675937     7573.455710402    -239.8529625348    -13.13078213115     6203.947741290    -.2132405667846
$end
