# Supplementary material for: Electronic Effects Drive Selectivity in CO2 Reduction Catalysis by Heptacoordinated Cobalt Complexes
Source: Inorg Chem. 2026 May 21;65(22):12678–92. doi: 10.1021/acs.inorgchem.6c01633 (PMC13250995; doi:10.1021/acs.inorgchem.6c01633)
Supplement: Supplementary file 2 [file ic6c01633_si_002.zip › backup_paper_acscat_Co/Co0MeOLCOOH/doublet/bpy_det_O2/eps375/EN/B3LYP/SP_B3LYP.out]

  ========================================================================
                license information 
 Customer : 200000000357083
 ID       : LKO2626211

 License file is VALID, continuing with full version
  ========================================================================

   OpenMP run-time library returned nthreads =  8

 ridft (centipede47) : TURBOMOLE rev. V7-7 compiled 26 Oct 2022 at 08:57:28
 Copyright (C) 2022 TURBOMOLE GmbH, Karlsruhe


    2025-01-08 13:09:13.785 


                                  r i d f t

                        DFT program with RI approximation 
                                for coulomb part 


                                                 
                                 References:     
                                                 
          TURBOMOLE:                             
              R. Ahlrichs, M. Baer, M. Haeser, H. Horn, and
              C. Koelmel
              Electronic structure calculations on workstation
              computers: the program system TURBOMOLE
              Chem. Phys. Lett. 162: 165 (1989)
          Density Functional:                              
              O. Treutler and R. Ahlrichs                      
              Efficient Molecular Numerical Integration Schemes
              J. Chem. Phys. 102: 346 (1995)                   
          Parallel Version:                                
              Performance of parallel TURBOMOLE for Density    
              Functional Calculations                          
              M. v. Arnim and R. Ahlrichs                      
              J. Comp. Chem. 19: 1746 (1998)                   
          RI-J Method:                                     
              Auxiliary Basis Sets to approximate Coulomb      
              Potentials                                       
              Chem. Phys. Lett. 240: 283 (1995)                
              K. Eichkorn, O. Treutler, H. Oehm, M. Haeser     
              and R. Ahlrichs                                  
              Chem. Phys. Lett. 242: 652 (1995)                
                                                           
              Auxiliary Basis Sets for Main Row Atoms and their
              Use to approximate Coulomb Potentials            
              K. Eichkorn, F. Weigend, O. Treutler and         
              R. Ahlrichs                                      
              Theo. Chem. Acc. 97: 119 (1997)                   
                                                           
              Accurate Coulomb-fitting basis sets for H to Rn 
              F. Weigend                                        
              Phys. Chem. Chem. Phys. 8: 1057 (2006)            
                                                           
          Multipole accelerated RI-J (MARI-J):             
              Fast evaluation of the Coulomb potential for     
              electron densities using multipole accelerated   
              resolution of identity approximation             
              M. Sierka, A. Hogekamp and R. Ahlrichs           
              J. Chem. Phys. 118: 9136 (2003)                  
          RI-JK Method:                                     
              A fully direct RI-HF algorithm: Implementation,
              optimised auxiliary basis sets, demonstration of
              accuracy and efficiency                         
              F. Weigend                                      
              Phys. Chem. Chem. Phys. 4: 4285 (2002)           
          Two-component HF and DFT with spin-orbit coupling:  
              Self-consistent treatment of spin-orbit         
              interactions with efficient Hartree-Fock and    
              density functional methods                      
              M. K. Armbruster, F. Weigend, C. van Wüllen and 
              W. Klopper                                      
              Phys. Chem. Chem. Phys. 10: 1748 (2008)         
          Two-component difference density and DIIS algorithm 
              Efficient two-component self-consistent field   
              procedures and gradients: implementation in     
              TURBOMOLE and application to Au20-              
              A. Baldes, F. Weigend                           
              Mol. Phys. 111: 2617 (2013)                     
          Relativistic all-electron 2c calculations           
              An efficient implementation of two-component    
              relativistic exact-decoupling methods for large 
              molecules                                       
              D. Peng, N. Middendorf, F. Weigend, M. Reiher   
              J. Chem. Phys. 138: 184105 (2013)               
          Finite nucleus model and SNSO approximation         
              Efficient implementation of one- and two-       
              component analytical energy gradients in exact  
              two-component theory                            
              Y. J. Franzke, N. Middendorf, F. Weigend        
              J. Chem. Phys. 148: 104110 (2018)               
          Grids for all-electron relativistic methods         
              Error-consistent segmented contracted all-      
              electron relativistic basis sets of double-     
              and triple-zeta quality for NMR shielding       
              constants                                       
              Y. J. Franzke, R. Tress, T. M. Pazdera,         
              F. Weigend                                      
              Phys. Chem. Chem. Phys. 21: 166658 (2019)       
          Seminumerical exchange algorithms                   
              Seminumerical calculation of the Hartree-Fock   
              exchange matirx: Application to two-component   
              procedures and efficient evaluation of local    
              hybrid functionsl                               
               P. Plessow, F. Weigend,                        
              J. Comput. Chem. 33: 810 (2012)                 
          Improved seminumerical algorithms                   
              C. Holzer,                                      
              J. Chem. Phys. 153 (2020), 184115               
                                         


          OpenMP Shared-Memory Parallelization:  8 CPUs.

            By: Christof Holzer and Yannick J. Franzke


              +--------------------------------------------------+
              |      general information about current run       |
              +--------------------------------------------------+

 
 Becke-3-Parameter hybrid functional: B3-LYP
 exchange:    0.8*LDA + 0.72*B88 + 0.2*HF
 correlation: 0.19*LDA(VWN) + 0.81*LYP
 A Hybrid-DFT calculation using the RI-J approximation will be carried out.
 Allocatable memory for RI due to $ricore (MB):                   500

   *************************************************************************
   y                                                                        
   *************************************************************************


              +--------------------------------------------------+
              | Atomic coordinate, charge and isotop information |
              +--------------------------------------------------+

                    atomic coordinates            atom    charge  isotop
         -3.89523671    4.79337044   -2.60165682    co    27.000     0
         -6.33308546    7.87164888   -3.28707523    n      7.000     0
         -6.94668407    9.66309243   -1.59452407    c      6.000     0
         -5.70877645    9.83297767    0.04297521    h      1.000     0
         -9.04617811   11.22358896   -1.88469341    c      6.000     0
         -9.46780681   12.65021162   -0.46212969    h      1.000     0
        -10.58148421   10.89414223   -4.00429734    c      6.000     0
        -12.26101439   12.05462814   -4.27756610    h      1.000     0
         -9.93305266    9.04599386   -5.77069900    c      6.000     0
        -11.07917779    8.73472819   -7.45374275    h      1.000     0
         -7.78092313    7.57919959   -5.36620936    c      6.000     0
         -6.85344309    3.20885096   -1.19946681    n      7.000     0
         -8.49376978    1.98117602   -2.69215637    c      6.000     0
        -10.80494300    1.11793722   -1.78309323    c      6.000     0
        -12.09430540    0.13515151   -3.04537264    h      1.000     0
        -11.39736685    1.55970587    0.77133688    c      6.000     0
        -13.56386528    0.81841979    1.89493553    o      8.000     0
         -9.67163947    2.87017878    2.30944412    c      6.000     0
        -10.14568502    3.23166600    4.27769271    h      1.000     0
         -7.41188059    3.68754296    1.25768228    c      6.000     0
         -3.33945881    5.59912736    1.04254773    n      7.000     0
         -1.35158315    6.78038666    2.11964249    c      6.000     0
          0.25689126    7.10462851    0.88290140    h      1.000     0
         -1.32969256    7.52762537    4.64103262    c      6.000     0
          0.33745142    8.46921883    5.39641228    h      1.000     0
         -3.44111190    7.05475807    6.15089092    c      6.000     0
         -3.48325790    7.62998050    8.12691630    h      1.000     0
         -5.49317250    5.80682130    5.07770619    c      6.000     0
         -7.16301273    5.37795646    6.20111398    h      1.000     0
         -5.39498535    5.08006892    2.54622435    c      6.000     0
          1.69150519    0.79007200    1.96311118    n      7.000     0
          1.41298961    0.94644590    4.48126970    c      6.000     0
          3.10211734    1.46424446    5.55121808    h      1.000     0
         -0.86657265    0.49545085    5.72994327    c      6.000     0
         -0.98007244    0.67247208    7.77791280    h      1.000     0
         -2.96640722   -0.20104003    4.29353202    c      6.000     0
         -4.77247838   -0.61248405    5.19543367    h      1.000     0
         -2.71568327   -0.34877636    1.67958877    c      6.000     0
         -4.29957896   -0.87704400    0.47854328    h      1.000     0
         -0.36810788    0.20229197    0.58853838    c      6.000     0
         -1.87173537    1.19128486   -3.61984088    n      7.000     0
         -1.74506910    0.92983709   -6.14392331    c      6.000     0
          0.14382498   -0.44844656   -7.35707986    c      6.000     0
          0.11680189   -0.61432143   -9.40612029    h      1.000     0
          2.06410382   -1.52279366   -5.88384521    c      6.000     0
          4.04121862   -2.84507849   -6.81020219    o      8.000     0
          1.94626975   -1.24852202   -3.24704799    c      6.000     0
          3.37776318   -2.10688721   -2.04367153    h      1.000     0
         -0.06427129    0.06442020   -2.19432843    c      6.000     0
         -5.65495705    3.47089569   -6.11559253    n      7.000     0
         -6.84957747    5.70077308   -7.29639489    c      6.000     0
         -8.38766203    5.15491662   -8.58745635    h      1.000     0
         -5.38211575    6.65897912   -8.41134049    h      1.000     0
         -7.54169873    1.53048087   -5.33271453    c      6.000     0
         -9.10557541    1.42557443   -6.70056652    h      1.000     0
         -6.58820982   -0.31562886   -5.34603048    h      1.000     0
         -3.67420357    2.34702945   -7.70849446    c      6.000     0
         -4.47169408    1.09399987   -9.17391263    h      1.000     0
         -2.69640901    3.89452844   -8.68558699    h      1.000     0
        -15.38739468   -0.52457229    0.37679155    c      6.000     0
          4.18920931   -3.17353292   -9.51231477    c      6.000     0
        -16.96461812   -0.93421427    1.64745870    h      1.000     0
        -14.57701001   -2.29676935   -0.34240439    h      1.000     0
        -16.03855689    0.65829252   -1.20196767    h      1.000     0
          2.53198243   -4.20932583  -10.21677689    h      1.000     0
          5.90303349   -4.28126524   -9.83961893    h      1.000     0
          4.34012927   -1.33475684  -10.46675969    h      1.000     0
         -1.11302639    6.45729168   -4.10870415    c      6.000     0
         -1.17090020    7.81096108   -6.00949613    o      8.000     0
          1.22049870    5.98711553   -3.01793325    o      8.000     0
          2.47797557    6.91837824   -4.02482034    h      1.000     0
 
       center of nuclear mass  :   -4.19301769    3.45933853   -1.76953678
       center of nuclear charge:   -4.22908659    3.42584390   -1.78338343

              +--------------------------------------------------+
              |               basis set information              |
              +--------------------------------------------------+

              we will work with the 1s 3p 5d 7f 9g ... basis set
              ...i.e. with spherical basis functions...

   type   atoms  prim   cont   basis
   ---------------------------------------------------------------------------
    co       1     95     48   def2-TZVPD   [6s5p4d1f|17s12p7d1f]
    n        6     52     37   def2-TZVPD   [6s3p3d1f|12s6p3d1f]
    c       31     52     37   def2-TZVPD   [6s3p3d1f|12s6p3d1f]
    h       29     11      9   def2-TZVPD   [3s2p|5s2p]
    o        4     55     40   def2-TZVPD   [6s4p3d1f|12s7p3d1f]
   ---------------------------------------------------------------------------
   total:   71   2558   1838
   ---------------------------------------------------------------------------

   total number of primitive shells          :  111
   total number of contracted shells         :  698
   total number of cartesian basis functions : 2091
   total number of SCF-basis functions       : 1838


 integral neglect threshold       :  0.16E-12
 integral storage threshold THIZE :  0.10E-04
 integral storage threshold THIME :         5

 RI-J AUXILIARY BASIS SET information:

              we will work with the 1s 3p 5d 7f 9g ... basis set
              ...i.e. with spherical basis functions...

   type   atoms  prim   cont   basis
   ---------------------------------------------------------------------------
    co       1    107     89   def2-TZVPD   [8s5p5d2f3g|19s5p5d3f3g]
    n        6     70     49   def2-TZVPD   [6s4p3d1f1g|12s5p4d2f1g]
    c       31     70     49   def2-TZVPD   [6s4p3d1f1g|12s5p4d2f1g]
    h       29     16     11   def2-TZVPD   [3s1p1d|5s2p1d]
    o        4     70     49   def2-TZVPD   [6s4p3d1f1g|12s5p4d2f1g]
   ---------------------------------------------------------------------------
   total:   71   3441   2417
   ---------------------------------------------------------------------------

   total number of primitive shells          :  115
   total number of contracted shells         :  783
   total number of cartesian basis functions : 2967
   total number of SCF-basis functions       : 2417


 symmetry group of the molecule :   c1 

 the group has the following generators :
   c1(z)

    1 symmetry operations found

 there are 1 real representations :   a   

 maximum number of shells which are related by symmetry :  1

 ==============================================================================
                      COSMO switched on
 ==============================================================================
 COSMO stati: segments per atom: H   92 other atoms  162
 COSMO statistics: nps   2523 npspher:   1335
 COSMO surface:
   number of segments: 2523
   area (bohr**2):     1656.745654
   volume (bohr**3):   4371.865272
 COSMO: check number of disjunct cavities:

       ... OK contiguous cavity found
 COSMO ISORAD CAVITY: check number of disjunct cavities:

       ... OK contiguous isorad cavity found
  
           ------------------
           density functional
           ------------------
 Becke-3-Parameter hybrid functional: B3-LYP
 exchange:    0.8*LDA + 0.72*B88 + 0.2*HF
 correlation: 0.19*LDA(VWN) + 0.81*LYP
 spherical integration : Lebedev's spherical grid
 spherical gridsize    :                     5
    i.e. gridpoints    :                   590
  maximum batchsize    :                   100
 value for diffuse not defined
 radial integration    : Chebyshev 2nd kind (scaling 3)
 radial gridsize       :                     8
 integration cells     :                    71
 partition function    : becke
 partition sharpness   :                     3
  

 biggest AO integral is expected to be    16.578513373

          ------------------------
          nuclear repulsion energy  :   6203.94774129    
          ------------------------

  _________________________________
 |                                 |
 |         DFTD3 V3.1 Rev 0        |
 | S.Grimme, University Bonn       |
 |            June  2014           |
 |   see standalone version        |
 |       dftd3 -h for options      |
 |_________________________________|
 
 Please cite DFT-D3 work done with this code as:
 S. Grimme, J. Antony, S. Ehrlich and H. Krieg,
 J. Chem. Phys, 132 (2010), 154104.
 If used with BJ-damping cite also
 S. Grimme, S. Ehrlich and L. Goerigk,
 J. Comput. Chem. 32 (2011), 1456-1465
 For DFT-D2 the reference is
 S. Grimme, J. Comput. Chem., 27 (2006), 1787-1799
 
C6 coefficients used:
                     2  C6 for element                      1
Z=  1 CN= 0.912     C6(AA)=    3.03
Z=  1 CN= 0.000     C6(AA)=    7.59
                     5  C6 for element                      6
Z=  6 CN= 0.000     C6(AA)=   49.11
Z=  6 CN= 0.987     C6(AA)=   43.25
Z=  6 CN= 1.998     C6(AA)=   29.36
Z=  6 CN= 2.999     C6(AA)=   25.78
Z=  6 CN= 3.984     C6(AA)=   18.21
                     4  C6 for element                      7
Z=  7 CN= 0.000     C6(AA)=   25.27
Z=  7 CN= 0.994     C6(AA)=   22.12
Z=  7 CN= 2.014     C6(AA)=   19.68
Z=  7 CN= 2.990     C6(AA)=   15.58
                     3  C6 for element                      8
Z=  8 CN= 0.000     C6(AA)=   15.51
Z=  8 CN= 0.993     C6(AA)=   12.82
Z=  8 CN= 1.989     C6(AA)=   10.37
                     4  C6 for element                     27
Z= 27 CN= 0.000     C6(AA)=  532.78
Z= 27 CN= 1.715     C6(AA)=  186.55
Z= 27 CN= 2.926     C6(AA)=  148.07
Z= 27 CN= 7.779     C6(AA)=  118.29

#           XYZ [au]              R0(AA) [Ang.]  CN          C6(AA)     C8(AA)   C10(AA) [au]
  1  -3.89524   4.79337  -2.60166   co  0.988  5.273       146.7     12894.4   1388842.7
  2  -6.33309   7.87165  -3.28708   n   0.495  2.959        15.7       346.1      9352.3
  3  -6.94668   9.66309  -1.59452   c   0.566  3.201        25.0       723.6     25637.8
  4  -5.70878   9.83298   0.04298   h   0.366  1.004         3.1        37.3       552.9
  5  -9.04618  11.22359  -1.88469   c   0.566  3.125        25.4       733.5     25987.8
  6  -9.46781  12.65021  -0.46213   h   0.366  1.002         3.1        37.3       553.1
  7 -10.58148  10.89414  -4.00430   c   0.566  3.137        25.3       732.2     25940.9
  8 -12.26101  12.05463  -4.27757   h   0.366  1.002         3.1        37.3       553.1
  9  -9.93305   9.04599  -5.77070   c   0.566  3.156        25.2       730.1     25866.1
 10 -11.07918   8.73473  -7.45374   h   0.366  1.002         3.1        37.3       553.0
 11  -7.78092   7.57920  -5.36621   c   0.566  3.259        24.6       712.5     25242.2
 12  -6.85344   3.20885  -1.19947   n   0.495  3.213        15.6       344.1      9298.4
 13  -8.49377   1.98118  -2.69216   c   0.566  3.263        24.6       711.8     25217.4
 14 -10.80494   1.11794  -1.78309   c   0.566  3.171        25.2       728.1     25796.6
 15 -12.09431   0.13515  -3.04537   h   0.366  1.004         3.1        37.3       552.9
 16 -11.39737   1.55971   0.77134   c   0.566  3.211        25.0       722.0     25580.3
 17 -13.56387   0.81842   1.89494   o   0.473  2.044        10.4       209.8      5187.4
 18  -9.67164   2.87018   2.30944   c   0.566  3.179        25.1       727.0     25756.4
 19 -10.14569   3.23167   4.27769   h   0.366  1.003         3.1        37.3       553.0
 20  -7.41188   3.68754   1.25768   c   0.566  3.315        24.1       698.0     24730.3
 21  -3.33946   5.59913   1.04255   n   0.495  3.087        15.6       344.6      9313.0
 22  -1.35158   6.78039   2.11964   c   0.566  3.200        25.0       723.8     25645.1
 23   0.25689   7.10463   0.88290   h   0.366  1.005         3.1        37.3       552.8
 24  -1.32969   7.52763   4.64103   c   0.566  3.127        25.4       733.3     25978.6
 25   0.33745   8.46922   5.39641   h   0.366  1.002         3.1        37.3       553.0
 26  -3.44111   7.05476   6.15089   c   0.566  3.135        25.3       732.5     25950.3
 27  -3.48326   7.62998   8.12692   h   0.366  1.002         3.1        37.3       553.1
 28  -5.49317   5.80682   5.07771   c   0.566  3.160        25.2       729.5     25845.3
 29  -7.16301   5.37796   6.20111   h   0.366  1.003         3.1        37.3       553.0
 30  -5.39499   5.08007   2.54622   c   0.566  3.326        24.0       694.6     24610.0
 31   1.69151   0.79007   1.96311   n   0.495  2.147        19.4       428.7     11585.8
 32   1.41299   0.94645   4.48127   c   0.566  3.189        25.1       725.5     25703.7
 33   3.10212   1.46424   5.55122   h   0.366  1.002         3.1        37.3       553.1
 34  -0.86657   0.49545   5.72994   c   0.566  3.126        25.4       733.4     25984.3
 35  -0.98007   0.67247   7.77791   h   0.366  1.002         3.1        37.3       553.1
 36  -2.96641  -0.20104   4.29353   c   0.566  3.145        25.3       731.4     25911.4
 37  -4.77248  -0.61248   5.19543   h   0.366  1.002         3.1        37.3       553.0
 38  -2.71568  -0.34878   1.67959   c   0.566  3.178        25.1       727.1     25762.1
 39  -4.29958  -0.87704   0.47854   h   0.366  1.005         3.1        37.3       552.9
 40  -0.36811   0.20229   0.58854   c   0.566  3.281        24.5       707.4     25061.7
 41  -1.87174   1.19128  -3.61984   n   0.495  2.755        16.1       354.1      9570.1
 42  -1.74507   0.92984  -6.14392   c   0.566  3.258        24.6       712.9     25257.5
 43   0.14382  -0.44845  -7.35708   c   0.566  3.179        25.1       727.0     25755.6
 44   0.11680  -0.61432  -9.40612   h   0.366  1.004         3.1        37.3       552.9
 45   2.06410  -1.52279  -5.88385   c   0.566  3.210        25.0       722.2     25588.2
 46   4.04122  -2.84508  -6.81020   o   0.473  2.043        10.4       209.8      5187.5
 47   1.94627  -1.24852  -3.24705   c   0.566  3.190        25.1       725.4     25701.4
 48   3.37776  -2.10689  -2.04367   h   0.366  1.003         3.1        37.3       553.0
 49  -0.06427   0.06442  -2.19433   c   0.566  3.277        24.5       708.3     25094.1
 50  -5.65496   3.47090  -6.11559   n   0.495  3.779        15.6       343.7      9289.6
 51  -6.84958   5.70077  -7.29639   c   0.566  4.181        18.2       527.4     18685.5
 52  -8.38766   5.15492  -8.58746   h   0.366  1.001         3.1        37.4       553.1
 53  -5.38212   6.65898  -8.41134   h   0.366  1.005         3.1        37.3       552.9
 54  -7.54170   1.53048  -5.33271   c   0.566  4.194        18.2       527.3     18682.7
 55  -9.10558   1.42557  -6.70057   h   0.366  1.001         3.1        37.4       553.1
 56  -6.58821  -0.31563  -5.34603   h   0.366  1.005         3.1        37.3       552.8
 57  -3.67420   2.34703  -7.70849   c   0.566  4.187        18.2       527.4     18684.2
 58  -4.47169   1.09400  -9.17391   h   0.366  1.001         3.1        37.4       553.2
 59  -2.69641   3.89453  -8.68559   h   0.366  1.004         3.1        37.3       552.9
 60 -15.38739  -0.52457   0.37679   c   0.566  4.043        18.3       529.0     18742.9
 61   4.18921  -3.17353  -9.51231   c   0.566  4.043        18.3       529.0     18742.9
 62 -16.96462  -0.93421   1.64746   h   0.366  0.996         3.1        37.4       553.6
 63 -14.57701  -2.29677  -0.34240   h   0.366  0.995         3.1        37.4       553.7
 64 -16.03856   0.65829  -1.20197   h   0.366  0.995         3.1        37.4       553.7
 65   2.53198  -4.20933 -10.21678   h   0.366  0.995         3.1        37.4       553.7
 66   5.90303  -4.28127  -9.83962   h   0.366  0.996         3.1        37.4       553.6
 67   4.34013  -1.33476 -10.46676   h   0.366  0.995         3.1        37.4       553.7
 68  -1.11303   6.45729  -4.10870   c   0.566  3.020        25.6       741.4     26266.2
 69  -1.17090   7.81096  -6.00950   o   0.473  1.051        12.8       257.7      6370.8
 70   1.22050   5.98712  -3.01793   o   0.473  2.039        10.4       209.9      5187.9
 71   2.47798   6.91838  -4.02482   h   0.366  1.008         3.1        37.3       552.6

molecular C6(AA) [au] =     63012.15

           DFT-D V3(BJ)
 DF b3-lyp                                            
 parameters
 s6       :    1.0000
 s8       :    1.9889
 a1       :    0.3981
 a2       :    4.4211
 k1-k3    :   16.0000    1.3333   -4.0000
 
 Edisp /kcal,au:  -133.8105 -0.21324057

 E6    /kcal :   -62.4368
 E8    /kcal :   -71.3737
 % E8        : 53.34
 nuclear repulsion energy                  =    6203.947741290
  DFT-D3 Energy contribution               =      -0.213240567
 nuclear repulsion + dispersion correction =    6203.734500724


         -----------------
         -S,T+V- integrals
         -----------------

 1e-integrals will be neglected if expon. factor < 0.159826E-13
 
 Difference densities algorithm switched on.
 The maximal number of linear combinations of
 difference densities is  20.

 DIIS switched on: error vector is FDS-SDF
 Max. Iterations for DIIS is     :   4
 DIIS matrix (see manual) 
    Scaling factor of diagonals  :  1.200
    threshold for scaling factor :  0.000

 scf convergence criterion : increment of total energy < .1000000D-07
                  and increment of one-electron energy < .1000000D-04

 MOs are in ASCII format !


    mo occupation :
   irrep   mo's   occupied
    a     1838      158
 
 number of basis functions   :  1838
 number of occupied orbitals :   158
 

 reading orbital data $uhfmo_alpha  from file alpha
 orbital characterization : expanded

 reading orbital data $uhfmo_beta  from file beta
 orbital characterization : expanded
 virtual MOs provided and orthogonalized by Cholesky decomposition
 virtual MOs provided and orthogonalized by Cholesky decomposition

 UHF mode switched on !

 closed shell shift switched on 
 all occupied orbitals are shifted by    0.05000

  
           ------------------------
               RI-J - INFORMATION
           ------------------------
 Contributions to RI integral batches: 
  neglected integral batches:                 74426
  direct contribution:                       160694
  memory contribution:                  8831
 Memory core needed for (P|Q) and Cholesky     45 MByte
 Memory core minimum needed except of (P|Q)     3 MByte
 Total minimum memory core needed (sum)        48 MByte
  
 ****************************************
 Memory allocated for RI-J   398 MByte
 ****************************************
                                            

 DSCF restart information will be dumped onto file alpha


 Starting SCF iterations

          Overall gridpoints after grid construction =       1095126

 ITERATION  ENERGY          1e-ENERGY        2e-ENERGY     NORM[dD(SAO)]  TOL
   1  -3200.9080510249    -16738.213198     7333.5706466    0.000D+00 0.159D-12
                            Exc = -251.214972692     Coul =  7644.66660562    
                            exK = -59.8809863681    
                         Ntotal = 314.99992641      Nspin =0.99999966399    
                             Na = 157.99996304         Nb = 156.99996337    
                          Ediel =-0.111642700777    
                            current damping = 1.000
 
          max. resid. norm for Fia-block=  5.794D-01 for orbital     95a    beta 
          max. resid. fock norm         =  7.325D+00 for orbital   1191a    beta 

 ITERATION  ENERGY          1e-ENERGY        2e-ENERGY     NORM[dD(SAO)]  TOL
   2  -3207.9863533678    -16685.384887     7273.6640331    0.685D+02 0.155D-12
                            Exc = -250.209857746      Eck =  7523.87389080    
                         Ntotal = 314.99993514      Nspin = 1.0000000385    
                             Na = 157.99996759         Nb = 156.99996755    
                          Ediel =-0.923572478997E-01
                            current damping = 0.950
 
          Norm of current diis error:  6.3925    
          max. resid. norm for Fia-block=  6.844D-01 for orbital    158a    alpha
          max. resid. fock norm         =  1.214D+00 for orbital   1767a    alpha

 ITERATION  ENERGY          1e-ENERGY        2e-ENERGY     NORM[dD(SAO)]  TOL
   3  -3209.2178606155    -16752.249139     7339.2967777    0.392D+02 0.113D-12
                            Exc = -253.029789764      Eck =  7592.32656751    
                         Ntotal = 314.99994215      Nspin = 1.0000001280    
                             Na = 157.99997114         Nb = 156.99997101    
                          Ediel =-0.801792918248E-01
                            current damping = 0.900
 
          Norm of current diis error:  4.2666    
          max. resid. norm for Fia-block=  2.530D-01 for orbital    157a    beta 
          max. resid. fock norm         =  3.270D-01 for orbital    159a    beta 

 ITERATION  ENERGY          1e-ENERGY        2e-ENERGY     NORM[dD(SAO)]  TOL
   4  -3210.3557426376    -16724.444225     7310.3539813    0.183D+02 0.846D-13
                            Exc = -252.451255043      Eck =  7562.80523639    
                         Ntotal = 314.99994510      Nspin = 1.0000000338    
                             Na = 157.99997257         Nb = 156.99997253    
                          Ediel =-0.840604479393E-01
                            current damping = 0.950
 
          Norm of current diis error:  1.9902    
          max. resid. norm for Fia-block=  8.724D-02 for orbital    155a    alpha
          max. resid. fock norm         =  1.784D-01 for orbital   1820a    alpha

 ITERATION  ENERGY          1e-ENERGY        2e-ENERGY     NORM[dD(SAO)]  TOL
   5  -3210.5546847646    -16734.301461     7320.0122757    0.194D+02 0.748D-13
                            Exc = -252.785702423      Eck =  7572.79797812    
                         Ntotal = 314.99994434      Nspin = 1.0000001010    
                             Na = 157.99997222         Nb = 156.99997212    
                          Ediel =-0.804558294775E-01
                            current damping = 1.000
 
          Norm of current diis error:  1.1058    
          max. resid. norm for Fia-block=  6.965D-02 for orbital    154a    beta 
          max. resid. fock norm         =  7.488D-02 for orbital    154a    beta 
          mo-orthogonalization: Cholesky decomposition

 ITERATION  ENERGY          1e-ENERGY        2e-ENERGY     NORM[dD(SAO)]  TOL
   6  -3210.6413648104    -16731.772686     7317.3968209    0.424D+01 0.658D-13
                            Exc = -252.818640252      Eck =  7570.21546111    
                         Ntotal = 314.99994452      Nspin = 1.0000001577    
                             Na = 157.99997234         Nb = 156.99997218    
                          Ediel =-0.829881936973E-01
                            current damping = 1.050
 
          Norm of current diis error: 0.57996    
          max. resid. norm for Fia-block=  2.827D-02 for orbital    155a    alpha
          max. resid. fock norm         =  3.693D-02 for orbital   1627a    beta 

 ITERATION  ENERGY          1e-ENERGY        2e-ENERGY     NORM[dD(SAO)]  TOL
   7  -3210.6641850030    -16735.860561     7321.4618752    0.178D+01 0.609D-13
                            Exc = -252.964075581      Eck =  7574.42595080    
                         Ntotal = 314.99994475      Nspin = 1.0000001846    
                             Na = 157.99997247         Nb = 156.99997228    
                          Ediel =-0.842225844043E-01
                            current damping = 1.100
 
          Norm of current diis error: 0.34373    
          max. resid. norm for Fia-block=  2.815D-02 for orbital    154a    beta 
          max. resid. fock norm         =  3.385D-02 for orbital    166a    beta 

 ITERATION  ENERGY          1e-ENERGY        2e-ENERGY     NORM[dD(SAO)]  TOL
   8  -3210.6737262075    -16732.727520     7318.3192933    0.117D+01 0.577D-13
                            Exc = -252.909931289      Eck =  7571.22922464    
                         Ntotal = 314.99994441      Nspin = 1.0000002340    
                             Na = 157.99997232         Nb = 156.99997209    
                          Ediel =-0.852255039433E-01
                            current damping = 1.150
 
          Norm of current diis error: 0.22794    
          max. resid. norm for Fia-block=  1.933D-02 for orbital    155a    beta 
          max. resid. fock norm         =  2.633D-02 for orbital    155a    alpha

 ITERATION  ENERGY          1e-ENERGY        2e-ENERGY     NORM[dD(SAO)]  TOL
   9  -3210.6773191467    -16735.327462     7320.9156417    0.726D+00 0.552D-13
                            Exc = -252.981938952      Eck =  7573.89758069    
                         Ntotal = 314.99994446      Nspin = 1.0000002356    
                             Na = 157.99997235         Nb = 156.99997211    
                          Ediel =-0.853265220086E-01
                            current damping = 1.200
 
          Norm of current diis error: 0.13538    
          max. resid. norm for Fia-block=  1.168D-02 for orbital    154a    beta 
          max. resid. fock norm         =  1.389D-02 for orbital    166a    beta 

 ITERATION  ENERGY          1e-ENERGY        2e-ENERGY     NORM[dD(SAO)]  TOL
  10  -3210.6792246475    -16734.698123     7320.2843978    0.276D+00 0.539D-13
                            Exc = -252.968377811      Eck =  7573.25277565    
                         Ntotal = 314.99994445      Nspin = 1.0000002566    
                             Na = 157.99997235         Nb = 156.99997209    
                          Ediel =-0.861330479538E-01
                            current damping = 1.250
 
          Norm of current diis error: 0.68194E-01
          max. resid. norm for Fia-block=  5.863D-03 for orbital    154a    beta 
          max. resid. fock norm         =  6.120D-03 for orbital    154a    beta 
          mo-orthogonalization: Cholesky decomposition

 ITERATION  ENERGY          1e-ENERGY        2e-ENERGY     NORM[dD(SAO)]  TOL
  11  -3210.6797906026    -16734.794776     7320.3804842    0.126D+00 0.525D-13
                            Exc = -252.978986219      Eck =  7573.35947046    
                         Ntotal = 314.99994450      Nspin = 1.0000002673    
                             Na = 157.99997238         Nb = 156.99997212    
                          Ediel =-0.864185355173E-01
                            current damping = 1.300
 
          Norm of current diis error: 0.39672E-01
          max. resid. norm for Fia-block=  4.373D-03 for orbital    154a    beta 
          max. resid. fock norm         =  4.633D-03 for orbital    154a    beta 

 ITERATION  ENERGY          1e-ENERGY        2e-ENERGY     NORM[dD(SAO)]  TOL
  12  -3210.6800329776    -16734.741448     7320.3269140    0.549D-01 0.511D-13
                            Exc = -252.977112149      Eck =  7573.30402615    
                         Ntotal = 314.99994447      Nspin = 1.0000002761    
                             Na = 157.99997238         Nb = 156.99997210    
                          Ediel =-0.865566787101E-01
                            current damping = 1.350
 
          Norm of current diis error: 0.26895E-01
          max. resid. norm for Fia-block=  2.940D-03 for orbital    158a    alpha
          max. resid. fock norm         =  3.506D-03 for orbital    158a    alpha

 ITERATION  ENERGY          1e-ENERGY        2e-ENERGY     NORM[dD(SAO)]  TOL
  13  -3210.6801354037    -16735.039174     7320.6245374    0.286D-01 0.495D-13
                            Exc = -252.985145736      Eck =  7573.60968316    
                         Ntotal = 314.99994451      Nspin = 1.0000002810    
                             Na = 157.99997239         Nb = 156.99997211    
                          Ediel =-0.867185452127E-01
                            current damping = 1.400
 
          Norm of current diis error: 0.19205E-01
          max. resid. norm for Fia-block=  2.495D-03 for orbital    154a    beta 
          max. resid. fock norm         =  2.789D-03 for orbital    166a    beta 

 ITERATION  ENERGY          1e-ENERGY        2e-ENERGY     NORM[dD(SAO)]  TOL
  14  -3210.6801941638    -16734.796904     7320.3822086    0.156D-01 0.480D-13
                            Exc = -252.980518176      Eck =  7573.36272682    
                         Ntotal = 314.99994452      Nspin = 1.0000002885    
                             Na = 157.99997240         Nb = 156.99997211    
                          Ediel =-0.868358185415E-01
                            current damping = 1.450
 
          Norm of current diis error: 0.15257E-01
          max. resid. norm for Fia-block=  2.067D-03 for orbital    158a    alpha
          max. resid. fock norm         =  2.363D-03 for orbital    158a    alpha

 ITERATION  ENERGY          1e-ENERGY        2e-ENERGY     NORM[dD(SAO)]  TOL
  15  -3210.6802314029    -16734.857839     7320.4431065    0.142D-01 0.462D-13
                            Exc = -252.983128718      Eck =  7573.42623519    
                         Ntotal = 314.99994453      Nspin = 1.0000002922    
                             Na = 157.99997241         Nb = 156.99997212    
                          Ediel =-0.868727649268E-01
                            current damping = 1.500
 
          Norm of current diis error: 0.86096E-02
          max. resid. norm for Fia-block=  1.687D-03 for orbital    158a    alpha
          max. resid. fock norm         =  1.741D-03 for orbital    158a    alpha
          mo-orthogonalization: Cholesky decomposition

 ITERATION  ENERGY          1e-ENERGY        2e-ENERGY     NORM[dD(SAO)]  TOL
  16  -3210.6802506033    -16734.872837     7320.4580859    0.932D-02 0.442D-13
                            Exc = -252.982735253      Eck =  7573.44082115    
                         Ntotal = 314.99994453      Nspin = 1.0000002959    
                             Na = 157.99997241         Nb = 156.99997212    
                          Ediel =-0.869143874772E-01
                            current damping = 1.350
 
          Norm of current diis error: 0.60329E-02
          max. resid. norm for Fia-block=  1.530D-03 for orbital    158a    alpha
          max. resid. fock norm         =  1.602D-03 for orbital    158a    alpha

 ITERATION  ENERGY          1e-ENERGY        2e-ENERGY     NORM[dD(SAO)]  TOL
  17  -3210.6802636278    -16734.893938     7320.4791732    0.977D-02 0.416D-13
                            Exc = -252.983793785      Eck =  7573.46296696    
                         Ntotal = 314.99994455      Nspin = 1.0000002996    
                             Na = 157.99997243         Nb = 156.99997213    
                          Ediel =-0.869639516875E-01
                            current damping = 1.200
 
          Norm of current diis error: 0.41981E-02
          max. resid. norm for Fia-block=  1.275D-03 for orbital    158a    alpha
          max. resid. fock norm         =  1.311D-03 for orbital    158a    alpha

 ITERATION  ENERGY          1e-ENERGY        2e-ENERGY     NORM[dD(SAO)]  TOL
  18  -3210.6802719732    -16734.860314     7320.4455417    0.878D-02 0.387D-13
                            Exc = -252.982987210      Eck =  7573.42852889    
                         Ntotal = 314.99994456      Nspin = 1.0000003029    
                             Na = 157.99997243         Nb = 156.99997213    
                          Ediel =-0.869854790283E-01
                            current damping = 1.250
 
          Norm of current diis error: 0.41771E-02
          max. resid. norm for Fia-block=  1.140D-03 for orbital    158a    alpha
          max. resid. fock norm         =  1.225D-03 for orbital    158a    alpha

 ITERATION  ENERGY          1e-ENERGY        2e-ENERGY     NORM[dD(SAO)]  TOL
  19  -3210.6802778130    -16734.908560     7320.4937813    0.684D-02 0.358D-13
                            Exc = -252.984170339      Eck =  7573.47795165    
                         Ntotal = 314.99994456      Nspin = 1.0000003051    
                             Na = 157.99997243         Nb = 156.99997213    
                          Ediel =-0.869978581746E-01
                            current damping = 1.300
 
          Norm of current diis error: 0.31273E-02
          max. resid. norm for Fia-block=  8.721D-04 for orbital    158a    alpha
          max. resid. fock norm         =  9.108D-04 for orbital    158a    alpha

 ITERATION  ENERGY          1e-ENERGY        2e-ENERGY     NORM[dD(SAO)]  TOL
  20  -3210.6802816938    -16734.888483     7320.4737005    0.470D-02 0.333D-13
                            Exc = -252.983580245      Eck =  7573.45728070    
                         Ntotal = 314.99994457      Nspin = 1.0000003075    
                             Na = 157.99997244         Nb = 156.99997213    
                          Ediel =-0.870164747214E-01
                            current damping = 1.350
 
          Norm of current diis error: 0.21051E-02
          max. resid. norm for Fia-block=  9.318D-04 for orbital    158a    alpha
          max. resid. fock norm         =  9.701D-04 for orbital    158a    alpha
          mo-orthogonalization: Cholesky decomposition

 ITERATION  ENERGY          1e-ENERGY        2e-ENERGY     NORM[dD(SAO)]  TOL
  21  -3210.6802848102    -16734.886597     7320.4718118    0.773D-02 0.299D-13
                            Exc = -252.983772719      Eck =  7573.45558454    
                         Ntotal = 314.99994458      Nspin = 1.0000003097    
                             Na = 157.99997244         Nb = 156.99997213    
                          Ediel =-0.870302604112E-01
                            current damping = 1.200
 
          Norm of current diis error: 0.16896E-02
          max. resid. norm for Fia-block=  7.905D-04 for orbital    158a    alpha
          max. resid. fock norm         =  1.078D-03 for orbital    879a    alpha

 ITERATION  ENERGY          1e-ENERGY        2e-ENERGY     NORM[dD(SAO)]  TOL
  22  -3210.6802871722    -16734.886721     7320.4719334    0.773D-02 0.159D-12
                            Exc = -252.983640567     Coul =  7633.71136451    
                            exK = -60.2557905108    
                         Ntotal = 314.99994458      Nspin = 1.0000003115    
                             Na = 157.99997245         Nb = 156.99997213    
                          Ediel =-0.870359538057E-01
                            current damping = 1.250
 
          Norm of current diis error: 0.14339E-02
          max. resid. norm for Fia-block=  7.229D-04 for orbital    158a    alpha
          max. resid. fock norm         =  2.042D-03 for orbital    775a    alpha

 ITERATION  ENERGY          1e-ENERGY        2e-ENERGY     NORM[dD(SAO)]  TOL
  23  -3210.6802888844    -16734.897233     7320.4824434    0.290D+00 0.101D-12
                            Exc = -252.983944168      Eck =  7573.46638755    
                         Ntotal = 314.99994459      Nspin = 1.0000003131    
                             Na = 157.99997245         Nb = 156.99997214    
                          Ediel =-0.870441259941E-01
                            current damping = 1.100
 
          Norm of current diis error: 0.12428E-02
          max. resid. norm for Fia-block=  5.106D-04 for orbital    158a    alpha
          max. resid. fock norm         =  9.832D-04 for orbital    790a    alpha

 ITERATION  ENERGY          1e-ENERGY        2e-ENERGY     NORM[dD(SAO)]  TOL
  24  -3210.6802899615    -16734.880598     7320.4658069    0.251D-01 0.753D-13
                            Exc = -252.983560863      Eck =  7573.44936772    
                         Ntotal = 314.99994459      Nspin = 1.0000003144    
                             Na = 157.99997245         Nb = 156.99997214    
                          Ediel =-0.870503449760E-01
                            current damping = 1.150
 
          Norm of current diis error: 0.11965E-02
          max. resid. norm for Fia-block=  5.148D-04 for orbital    158a    alpha
          max. resid. fock norm         =  8.477D-04 for orbital    879a    alpha

 ITERATION  ENERGY          1e-ENERGY        2e-ENERGY     NORM[dD(SAO)]  TOL
  25  -3210.6802909125    -16734.887717     7320.4729258    0.234D-01 0.544D-13
                            Exc = -252.983785060      Eck =  7573.45671082    
                         Ntotal = 314.99994459      Nspin = 1.0000003155    
                             Na = 157.99997245         Nb = 156.99997214    
                          Ediel =-0.870532358738E-01
                            current damping = 1.200
 
          Norm of current diis error: 0.80123E-03
          max. resid. norm for Fia-block=  4.712D-04 for orbital    158a    alpha
          max. resid. fock norm         =  5.471D-04 for orbital    803a    alpha
          mo-orthogonalization: Cholesky decomposition

 ITERATION  ENERGY          1e-ENERGY        2e-ENERGY     NORM[dD(SAO)]  TOL
  26  -3210.6802915991    -16734.888822     7320.4740295    0.288D-01 0.430D-13
                            Exc = -252.983725103      Eck =  7573.45775464    
                         Ntotal = 314.99994460      Nspin = 1.0000003166    
                             Na = 157.99997246         Nb = 156.99997214    
                          Ediel =-0.870567448842E-01
                            current damping = 1.050
 
          Norm of current diis error: 0.64916E-03
          max. resid. norm for Fia-block=  3.928D-04 for orbital    158a    alpha
          max. resid. fock norm         =  6.663D-04 for orbital    803a    alpha

 ITERATION  ENERGY          1e-ENERGY        2e-ENERGY     NORM[dD(SAO)]  TOL
  27  -3210.6802921059    -16734.888041     7320.4732479    0.285D-01 0.356D-13
                            Exc = -252.983792080      Eck =  7573.45703999    
                         Ntotal = 314.99994460      Nspin = 1.0000003175    
                             Na = 157.99997246         Nb = 156.99997214    
                          Ediel =-0.870605608192E-01
                            current damping = 1.100
 
          Norm of current diis error: 0.51259E-03
          max. resid. norm for Fia-block=  2.769D-04 for orbital    158a    alpha
          max. resid. fock norm         =  6.559D-04 for orbital    803a    alpha

 ITERATION  ENERGY          1e-ENERGY        2e-ENERGY     NORM[dD(SAO)]  TOL
  28  -3210.6802923924    -16734.884345     7320.4695519    0.975D-02 0.318D-13
                            Exc = -252.983674478      Eck =  7573.45322637    
                         Ntotal = 314.99994460      Nspin = 1.0000003181    
                             Na = 157.99997246         Nb = 156.99997214    
                          Ediel =-0.870620435974E-01
                            current damping = 0.950
 
          Norm of current diis error: 0.50542E-03
          max. resid. norm for Fia-block=  2.403D-04 for orbital    158a    alpha
          max. resid. fock norm         =  7.259D-04 for orbital    803a    alpha

 ITERATION  ENERGY          1e-ENERGY        2e-ENERGY     NORM[dD(SAO)]  TOL
  29  -3210.6802926231    -16734.890939     7320.4761461    0.468D-02 0.289D-13
                            Exc = -252.983828205      Eck =  7573.45997431    
                         Ntotal = 314.99994460      Nspin = 1.0000003187    
                             Na = 157.99997246         Nb = 156.99997214    
                          Ediel =-0.870633012312E-01
                            current damping = 1.000
 
          Norm of current diis error: 0.44441E-03
          max. resid. norm for Fia-block=  1.615D-04 for orbital    158a    alpha
          max. resid. fock norm         =  6.456D-04 for orbital    803a    alpha

 ITERATION  ENERGY          1e-ENERGY        2e-ENERGY     NORM[dD(SAO)]  TOL
  30  -3210.6802927592    -16734.886962     7320.4721689    0.306D-02 0.272D-13
                            Exc = -252.983726975      Eck =  7573.45589590    
                         Ntotal = 314.99994460      Nspin = 1.0000003191    
                             Na = 157.99997246         Nb = 156.99997214    
                          Ediel =-0.870653793785E-01
                            current damping = 1.050
 
          Norm of current diis error: 0.31462E-03
          max. resid. norm for Fia-block=  1.582D-04 for orbital    158a    alpha
          max. resid. fock norm         =  9.295D-04 for orbital    796a    beta 
          mo-orthogonalization: Cholesky decomposition

 ITERATION  ENERGY          1e-ENERGY        2e-ENERGY     NORM[dD(SAO)]  TOL
  31  -3210.6802928746    -16734.886416     7320.4716225    0.894D-02 0.254D-13
                            Exc = -252.983751562      Eck =  7573.45537407    
                         Ntotal = 314.99994461      Nspin = 1.0000003195    
                             Na = 157.99997246         Nb = 156.99997214    
                          Ediel =-0.870663294272E-01
                            current damping = 0.900
 
          Norm of current diis error: 0.25797E-03
          max. resid. norm for Fia-block=  1.266D-04 for orbital    158a    alpha
          max. resid. fock norm         =  1.096D-03 for orbital    870a    beta 

 ITERATION  ENERGY          1e-ENERGY        2e-ENERGY     NORM[dD(SAO)]  TOL
  32  -3210.6802929407    -16734.886718     7320.4719239    0.131D+00 0.249D-13
                            Exc = -252.983726467      Eck =  7573.45565036    
                         Ntotal = 314.99994461      Nspin = 1.0000003198    
                             Na = 157.99997246         Nb = 156.99997214    
                          Ediel =-0.870670745387E-01
                            current damping = 0.950
 
          Norm of current diis error: 0.22131E-03
          max. resid. norm for Fia-block=  9.037D-05 for orbital    158a    alpha
          max. resid. fock norm         =  6.729D-04 for orbital    796a    beta 

 ITERATION  ENERGY          1e-ENERGY        2e-ENERGY     NORM[dD(SAO)]  TOL
  33  -3210.6802928011    -16734.888484     7320.4736903    0.277D+00 0.455D-13
                            Exc = -252.983781146      Eck =  7573.45747142    
                         Ntotal = 314.99994461      Nspin = 1.0000003202    
                             Na = 157.99997246         Nb = 156.99997214    
                          Ediel =-0.870679189669E-01
                            current damping = 1.000
 
          Norm of current diis error: 0.20626E-03
          max. resid. norm for Fia-block=  7.657D-05 for orbital    158a    alpha
          max. resid. fock norm         =  1.220D-03 for orbital    870a    beta 

 ITERATION  ENERGY          1e-ENERGY        2e-ENERGY     NORM[dD(SAO)]  TOL
  34  -3210.6802928025    -16734.886664     7320.4718703    0.294D-01 0.443D-13
                            Exc = -252.983744454      Eck =  7573.45561479    
                         Ntotal = 314.99994461      Nspin = 1.0000003205    
                             Na = 157.99997246         Nb = 156.99997214    
                          Ediel =-0.870686863192E-01
                            current damping = 1.050
 
          Norm of current diis error: 0.16569E-03
          max. resid. norm for Fia-block=  5.270D-05 for orbital    158a    alpha
          max. resid. fock norm         =  2.024D-03 for orbital    803a    alpha

 ITERATION  ENERGY          1e-ENERGY        2e-ENERGY     NORM[dD(SAO)]  TOL
  35  -3210.6802928854    -16734.886738     7320.4719445    0.868D-02 0.432D-13
                            Exc = -252.983749609      Eck =  7573.45569410    
                         Ntotal = 314.99994461      Nspin = 1.0000003205    
                             Na = 157.99997246         Nb = 156.99997214    
                          Ediel =-0.870688304291E-01
                            current damping = 1.100
 
          Norm of current diis error: 0.13914E-03
          max. resid. norm for Fia-block=  4.586D-05 for orbital    158a    alpha
          max. resid. fock norm         =  1.018D-03 for orbital    803a    alpha
          mo-orthogonalization: Cholesky decomposition

 ITERATION  ENERGY          1e-ENERGY        2e-ENERGY     NORM[dD(SAO)]  TOL
  36  -3210.6802928912    -16734.886938     7320.4721440    0.447D-02 0.486D-13
                            Exc = -252.983742545      Eck =  7573.45588656    
                         Ntotal = 314.99994461      Nspin = 1.0000003206    
                             Na = 157.99997246         Nb = 156.99997214    
                          Ediel =-0.870690922670E-01
                            current damping = 0.950
 
          Norm of current diis error: 0.12338E-03
          max. resid. norm for Fia-block=  4.481D-05 for orbital    158a    alpha
          max. resid. fock norm         =  6.493D-04 for orbital    790a    alpha

 ITERATION  ENERGY          1e-ENERGY        2e-ENERGY     NORM[dD(SAO)]  TOL
  37  -3210.6802928844    -16734.887321     7320.4725270    0.117D-01 0.456D-13
                            Exc = -252.983758400      Eck =  7573.45628541    
                         Ntotal = 314.99994461      Nspin = 1.0000003207    
                             Na = 157.99997246         Nb = 156.99997214    
                          Ediel =-0.870694670893E-01
                            current damping = 0.800
 
          Norm of current diis error: 0.11115E-03
          max. resid. norm for Fia-block=  3.601D-05 for orbital    158a    alpha
          max. resid. fock norm         =  5.370D-04 for orbital    775a    alpha

 ITERATION  ENERGY          1e-ENERGY        2e-ENERGY     NORM[dD(SAO)]  TOL
  38  -3210.6802929134    -16734.886397     7320.4716029    0.149D-01 0.444D-13
                            Exc = -252.983738581      Eck =  7573.45534148    
                         Ntotal = 314.99994461      Nspin = 1.0000003208    
                             Na = 157.99997246         Nb = 156.99997214    
                          Ediel =-0.870698367958E-01
                            current damping = 0.850
 
          Norm of current diis error: 0.10153E-03
          max. resid. norm for Fia-block=  4.396D-05 for orbital    158a    alpha
          max. resid. fock norm         =  6.866D-04 for orbital    790a    alpha

 ITERATION  ENERGY          1e-ENERGY        2e-ENERGY     NORM[dD(SAO)]  TOL
  39  -3210.6802929307    -16734.887245     7320.4724518    0.159D-01 0.432D-13
                            Exc = -252.983755101      Eck =  7573.45620694    
                         Ntotal = 314.99994461      Nspin = 1.0000003208    
                             Na = 157.99997246         Nb = 156.99997214    
                          Ediel =-0.870699806819E-01
                            current damping = 0.900
 
          Norm of current diis error: 0.84686E-04
          max. resid. norm for Fia-block=  4.213D-05 for orbital    158a    alpha
          max. resid. fock norm         =  5.015D-04 for orbital    741a    alpha

 ITERATION  ENERGY          1e-ENERGY        2e-ENERGY     NORM[dD(SAO)]  TOL
  40  -3210.6802929457    -16734.886614     7320.4718207    0.750D-02 0.425D-13
                            Exc = -252.983737267      Eck =  7573.45555792    
                         Ntotal = 314.99994461      Nspin = 1.0000003209    
                             Na = 157.99997246         Nb = 156.99997214    
                          Ediel =-0.870704330416E-01
                            current damping = 0.950
 
          Norm of current diis error: 0.68448E-04
          max. resid. norm for Fia-block=  2.815D-05 for orbital    158a    alpha
          max. resid. fock norm         =  4.300D-04 for orbital    741a    alpha
          mo-orthogonalization: Cholesky decomposition

 ITERATION  ENERGY          1e-ENERGY        2e-ENERGY     NORM[dD(SAO)]  TOL
  41  -3210.6802929461    -16734.886921     7320.4721274    0.284D-01 0.412D-13
                            Exc = -252.983752136      Eck =  7573.45587953    
                         Ntotal = 314.99994461      Nspin = 1.0000003210    
                             Na = 157.99997246         Nb = 156.99997214    
                          Ediel =-0.870706043809E-01
                            current damping = 1.000
 
          Norm of current diis error: 0.57206E-04
          max. resid. norm for Fia-block=  3.020D-05 for orbital    158a    alpha
          max. resid. fock norm         =  4.358D-04 for orbital    741a    alpha

 ITERATION  ENERGY          1e-ENERGY        2e-ENERGY     NORM[dD(SAO)]  TOL
  42  -3210.6802929361    -16734.886578     7320.4717840    0.396D-01 0.454D-13
                            Exc = -252.983740688      Eck =  7573.45552471    
                         Ntotal = 314.99994461      Nspin = 1.0000003211    
                             Na = 157.99997246         Nb = 156.99997214    
                          Ediel =-0.870707949115E-01
                            current damping = 1.050
 
          Norm of current diis error: 0.43710E-04
          max. resid. norm for Fia-block=  1.715D-05 for orbital    158a    alpha
          max. resid. fock norm         =  2.103D-04 for orbital    725a    alpha

 ITERATION  ENERGY          1e-ENERGY        2e-ENERGY     NORM[dD(SAO)]  TOL
  43  -3210.6802929394    -16734.886956     7320.4721619    0.396D-01 0.159D-12
                            Exc = -252.983746597     Coul =  7633.71173254    
                            exK = -60.2558240836    
                         Ntotal = 314.99994461      Nspin = 1.0000003213    
                             Na = 157.99997246         Nb = 156.99997214    
                          Ediel =-0.870709017835E-01
                            current damping = 1.100
 
          Norm of current diis error: 0.38738E-04
          max. resid. norm for Fia-block=  1.333D-05 for orbital    158a    alpha
          max. resid. fock norm         =  5.363D-04 for orbital    870a    beta 

 ITERATION  ENERGY          1e-ENERGY        2e-ENERGY     NORM[dD(SAO)]  TOL
  44  -3210.6802929375    -16734.886751     7320.4719575    0.669D-01 0.101D-12
                            Exc = -252.983743754      Eck =  7573.45570122    
                         Ntotal = 314.99994461      Nspin = 1.0000003213    
                             Na = 157.99997246         Nb = 156.99997214    
                          Ediel =-0.870710448059E-01
                            current damping = 1.150
 
          Norm of current diis error: 0.32747E-04
          max. resid. norm for Fia-block=  1.042D-05 for orbital    158a    alpha
          max. resid. fock norm         =  6.435D-04 for orbital    870a    beta 

 ITERATION  ENERGY          1e-ENERGY        2e-ENERGY     NORM[dD(SAO)]  TOL
  45  -3210.6802929265    -16734.886822     7320.4720286    0.175D-01 0.679D-13
                            Exc = -252.983747705      Eck =  7573.45577632    
                         Ntotal = 314.99994461      Nspin = 1.0000003213    
                             Na = 157.99997246         Nb = 156.99997214    
                          Ediel =-0.870710911418E-01
                            current damping = 1.200
 
          Norm of current diis error: 0.30004E-04
          max. resid. norm for Fia-block=  8.636D-06 for orbital    158a    alpha
          max. resid. fock norm         =  6.012D-04 for orbital    870a    beta 
          mo-orthogonalization: Cholesky decomposition

 ITERATION  ENERGY          1e-ENERGY        2e-ENERGY     NORM[dD(SAO)]  TOL
  46  -3210.6802929169    -16734.886690     7320.4718959    0.181D-01 0.555D-13
                            Exc = -252.983743681      Eck =  7573.45563954    
                         Ntotal = 314.99994461      Nspin = 1.0000003214    
                             Na = 157.99997246         Nb = 156.99997214    
                          Ediel =-0.870711495892E-01
                            current damping = 1.250
 
          Norm of current diis error: 0.26946E-04
          max. resid. norm for Fia-block=  7.547D-06 for orbital    158a    alpha
          max. resid. fock norm         =  6.507D-04 for orbital    870a    beta 

 ITERATION  ENERGY          1e-ENERGY        2e-ENERGY     NORM[dD(SAO)]  TOL
  47  -3210.6802929073    -16734.886786     7320.4719920    0.653D-02 0.481D-13
                            Exc = -252.983745056      Eck =  7573.45573706    
                         Ntotal = 314.99994461      Nspin = 1.0000003214    
                             Na = 157.99997246         Nb = 156.99997214    
                          Ediel =-0.870711975796E-01
                            current damping = 1.300
 
          Norm of current diis error: 0.24137E-04
          max. resid. norm for Fia-block=  8.591D-06 for orbital    158a    alpha
          max. resid. fock norm         =  1.183D-03 for orbital    870a    beta 

 ENERGY CONVERGED !


 ITERATION  ENERGY          1e-ENERGY        2e-ENERGY     NORM[dD(SAO)]  TOL
  48  -3210.6802929098    -16734.886759     7320.4719657    0.396D-01 0.455D-13
                            Exc = -252.983744666      Eck =  7573.45571040    
                         Ntotal = 314.99994461      Nspin = 1.0000003215    
                             Na = 157.99997246         Nb = 156.99997214    
                          Ediel =-0.870712630558E-01
                            current damping = 1.350
 
          Norm of current diis error: 0.21752E-04
          max. resid. norm for Fia-block=  6.426D-06 for orbital    158a    alpha
          max. resid. fock norm         =  9.445D-04 for orbital    870a    beta 

 End of SCF iterations

   convergence criteria satisfied after    48 iterations


   *************************************************************************
   y                                                                        
   *************************************************************************


                  ------------------------------------------ 
                 |  total energy      =  -3210.68029290978  |
                  ------------------------------------------ 
                 :  kinetic energy    =   3199.46436543102  :
                 :  potential energy  =  -6410.14465834080  :
                 :  virial theorem    =      1.99650668193  :
                 :  wavefunction norm =      1.00000000000  :
                  .......................................... 


 <geterg> : there is no data group $energy 


 <skperg> : $end is missing 


 orbitals $uhfmo_beta  will be written to file beta

 orbitals $uhfmo_alpha  will be written to file alpha
 
 alpha: 

    irrep                154a        155a        156a        157a        158a   
 eigenvalues H         -0.25315    -0.24119    -0.23734    -0.22734    -0.19340
            eV          -6.8887     -6.5632     -6.4584     -6.1864     -5.2627
 occupation              1.0000      1.0000      1.0000      1.0000      1.0000

    irrep                159a        160a        161a        162a        163a   
 eigenvalues H         -0.08840    -0.06346    -0.05964    -0.05353    -0.04314
            eV          -2.4054     -1.7269     -1.6229     -1.4568     -1.1739
 
 beta:  

    irrep                153a        154a        155a        156a        157a   
 eigenvalues H         -0.25325    -0.23834    -0.22780    -0.21871    -0.20862
            eV          -6.8913     -6.4857     -6.1987     -5.9513     -5.6770
 occupation              1.0000      1.0000      1.0000      1.0000      1.0000

    irrep                158a        159a        160a        161a        162a   
 eigenvalues H         -0.08764    -0.06280    -0.05899    -0.05399    -0.04234
            eV          -2.3848     -1.7090     -1.6051     -1.4691     -1.1521
 
 ==============================================================================
                                  COSMO RESULTS
 ==============================================================================
  PARAMETER:
    dx [A]:      0.300
    bas. grd. points:  18936
    nspa:       162
    nsph:        92
    nps:       2255
    npspher:      0
    disex:   10.0000    
    disex2:  3838.07    
    rsolv [A]: 1.3000
    routf:     0.8500
    phsran:    0.0    
    ampran:   0.10E-04
    cavity:  closed
    epsilon:    37.500
    refind:     1.300
    fepsi:      0.9605263
  CAVITY VOLUME/AREA [a.u.]:
    surface: V1.0, A matrix: V1.0
    area:  1690.24
    volume:  4418.83
  SCREENING CHARGE:
    cosmo      :  -1.046151
    correction :   0.045319
    total      :  -1.000833
  ENERGIES [a.u.]:
    Total energy            =   -3210.6802929097839
    Total energy + OC corr. =    -3210.6766240449
    Dielectric energy       =       -0.0870712631
    Diel. energy + OC corr. =       -0.0834023982
  ELEMENT RADIUS [A]: ATOM LIST
    co 2.00: 1
    n  1.83: 2,12,21,31,41,50
    c  2.00: 3,5,7,9,11,13,14,16,18,20,22,24,26,28,30,32,34,36,38,40,42,43,45,
             47,49,51,54,57,60,61,68
    h  1.30: 4,6,8,10,15,19,23,25,27,29,33,35,37,39,44,48,52,53,55,56,58,59,
             62-67,71
    o  1.72: 17,46,69,70
   ATOM; AV. RADIUS; DEVIATION; MAX. RADIUS; MIN. RADIUS - values in A
    2 n    2.07   0.24   2.20   1.98
    3 c    2.12   0.12   2.46   2.00
    4 h    1.39   0.09   1.53   1.31
    5 c    2.05   0.05   2.43   2.00
    6 h    1.31   0.01   1.33   1.30
    7 c    2.04   0.04   2.48   2.00
    8 h    1.31   0.01   1.33   1.30
    9 c    2.09   0.09   2.52   2.00
   10 h    1.32   0.02   1.40   1.30
   11 c    2.12   0.12   2.44   2.02
   13 c    2.25   0.25   2.48   2.07
   14 c    2.10   0.10   2.37   2.00
   15 h    1.33   0.03   1.41   1.30
   16 c    2.08   0.08   2.45   2.00
   17 o    1.75   0.03   1.84   1.72
   18 c    2.11   0.11   2.53   2.00
   19 h    1.33   0.03   1.41   1.30
   20 c    2.38   0.38   2.47   2.29
   22 c    2.12   0.12   2.30   2.00
   23 h    1.35   0.05   1.42   1.30
   24 c    2.07   0.07   2.30   2.00
   25 h    1.31   0.01   1.34   1.30
   26 c    2.06   0.06   2.32   2.00
   27 h    1.31   0.01   1.34   1.30
   28 c    2.09   0.09   2.31   2.00
   29 h    1.33   0.03   1.40   1.30
   30 c    2.33   0.33   2.38   2.24
   31 n    1.89   0.06   2.07   1.83
   32 c    2.06   0.06   2.26   2.00
   33 h    1.31   0.01   1.34   1.30
   34 c    2.08   0.08   2.31   2.00
   35 h    1.32   0.02   1.39   1.30
   36 c    2.08   0.08   2.41   2.00
   37 h    1.34   0.04   1.50   1.30
   38 c    2.07   0.07   2.37   2.00
   39 h    1.39   0.09   1.55   1.30
   40 c    2.08   0.08   2.18   2.01
   41 n    2.08   0.25   2.23   1.96
   42 c    2.16   0.16   2.45   2.04
   43 c    2.09   0.09   2.38   2.00
   44 h    1.33   0.03   1.40   1.30
   45 c    2.06   0.06   2.23   2.00
   46 o    1.75   0.03   1.83   1.72
   47 c    2.07   0.07   2.24   2.00
   48 h    1.33   0.03   1.40   1.30
   49 c    2.12   0.12   2.34   2.03
   51 c    2.11   0.11   2.34   2.00
   52 h    1.33   0.03   1.42   1.30
   53 h    1.34   0.04   1.45   1.30
   54 c    2.13   0.13   2.46   2.00
   55 h    1.33   0.03   1.41   1.30
   56 h    1.34   0.04   1.49   1.30
   57 c    2.11   0.11   2.39   2.00
   58 h    1.33   0.03   1.42   1.30
   59 h    1.34   0.04   1.44   1.30
   60 c    2.04   0.04   2.31   2.00
   61 c    2.04   0.04   2.23   2.00
   62 h    1.31   0.01   1.34   1.30
   63 h    1.32   0.02   1.41   1.30
   64 h    1.32   0.02   1.41   1.30
   65 h    1.32   0.02   1.42   1.30
   66 h    1.31   0.01   1.33   1.30
   67 h    1.32   0.02   1.41   1.30
   68 c    2.14   0.14   2.36   2.01
   69 o    1.76   0.04   1.96   1.72
   70 o    1.81   0.09   2.07   1.72
   71 h    1.31   0.01   1.37   1.30
 ==============================================================================

                                             _ _ _ 
  IRREP     alpha occ.     beta occ.      tr(D*D-D)


 a        158.00000000   157.00000000    -0.25749114

   -------------------------------------------------

   sum    158.00000000   157.00000000    -0.25749114

 <S*S>     0.76498228

 
 
 
 ==============================================================================
                           electrostatic moments
 ==============================================================================

 reference point for electrostatic moments:    0.00000   0.00000   0.00000

 
              nuc           elec       ->  total
 ------------------------------------------------------------------------------
                          charge      
 ------------------------------------------------------------------------------
         316.000000    -315.000000       1.000000
 a-b                                     1.000000
 
 ------------------------------------------------------------------------------
                       dipole moment  
 ------------------------------------------------------------------------------
   x   -1336.391363    1327.435927      -8.955436
   y    1082.566673   -1080.223503       2.343169
   z    -563.549165     561.752981      -1.796184
 
   | dipole moment | =     9.4296 a.u. =    23.9675 debye 
 
 ------------------------------------------------------------------------------
                     quadrupole moment
 ------------------------------------------------------------------------------
  xx   12916.790295  -12998.953080     -82.162785
  yy    8081.786001   -8240.408890    -158.622889
  zz    6553.738297   -6676.457166    -122.718869
  xy   -6362.976637    6333.324311     -29.652326
  xz    1450.260710   -1434.042204      16.218506
  yz   -1534.134029    1552.687269      18.553241
 
     1/3  trace=    -121.168181
     anisotropy=      94.072261
 
 ==============================================================================
 
HOMO-LUMO Separation
 HOMO         :   -0.19339799 H =     -5.26263 eV
 LUMO         :   -0.08839732 H =     -2.40541 eV
 HOMO-LUMO gap:    0.10500066 H =     +2.85722 eV
 
 ==============================================================================


    ------------------------------------------------------------------------
         total  cpu-time :   3 days  1 hours 27 minutes and 39 seconds
         total wall-time :  9 hours 13 minutes and 47 seconds
    ------------------------------------------------------------------------

   ****  ridft : all done  ****


    2025-01-08 22:23:00.873 

 ridft ended normally
