# Supplementary material for: Electronic Effects Drive Selectivity in CO2 Reduction Catalysis by Heptacoordinated Cobalt Complexes
Source: Inorg Chem. 2026 May 21;65(22):12678–92. doi: 10.1021/acs.inorgchem.6c01633 (PMC13250995; doi:10.1021/acs.inorgchem.6c01633)
Supplement: Supplementary file 2 [file ic6c01633_si_002.zip › backup_paper_acscat_Co/Co0MeOLCOOH/doublet/bpy_det_O2/eps375/energy]

$energy      SCF               SCFKIN            SCFPOT
     1 -3212.138898182      3200.647360981     -6412.786259163
     2 -3212.085414536      3201.360747268     -6413.446161805
     3 -3212.125394479      3201.094307124     -6413.219701603
     4 -3212.138881008      3200.966051826     -6413.104932834
     5 -3212.145722943      3200.930568607     -6413.076291550
     6 -3212.148498233      3200.872841102     -6413.021339335
     7 -3212.151344433      3200.909459631     -6413.060804065
     8 -3212.154631032      3200.992746902     -6413.147377933
     9 -3212.157421620      3201.179194360     -6413.336615980
    10 -3212.156311675      3201.102931360     -6413.259243035
    11 -3212.159072905      3201.082900885     -6413.241973791
    12 -3212.161831627      3201.140840911     -6413.302672539
    13 -3212.162522442      3201.046341344     -6413.208863786
    14 -3212.163134835      3201.069292357     -6413.232427192
    15 -3212.163389273      3201.132664572     -6413.296053845
    16 -3212.163947188      3201.093131065     -6413.257078253
    17 -3212.164182031      3201.099059118     -6413.263241149
    18 -3212.164623098      3201.114646524     -6413.279269622
    19 -3212.165336511      3201.117105075     -6413.282441586
    20 -3212.165751505      3201.111513789     -6413.277265295
    21 -3212.166279191      3201.081402217     -6413.247681407
    22 -3212.166364615      3201.100144554     -6413.266509169
    23 -3212.166581591      3201.097967113     -6413.264548704
    24 -3212.166703847      3201.089114624     -6413.255818471
    25 -3212.166860820      3201.076614075     -6413.243474895
    26 -3212.167122968      3201.083520334     -6413.250643302
    27 -3212.167390881      3201.085591508     -6413.252982389
    28 -3212.167915574      3201.076288135     -6413.244203709
    29 -3212.168493508      3201.060248346     -6413.228741855
    30 -3212.169238122      3201.064124363     -6413.233362485
    31 -3212.169297657      3201.093408045     -6413.262705702
    32 -3212.169786214      3201.088807160     -6413.258593374
    33 -3212.169878064      3201.068843264     -6413.238721328
    34 -3212.169991393      3201.066721015     -6413.236712408
    35 -3212.170130646      3201.080728210     -6413.250858856
    36 -3212.170193869      3201.083909362     -6413.254103231
    37 -3212.170347110      3201.078349511     -6413.248696621
    38 -3212.170401029      3201.084362878     -6413.254763906
    39 -3212.170473842      3201.081218482     -6413.251692324
    40 -3212.170551733      3201.087750082     -6413.258301815
    41 -3212.170583447      3201.089657884     -6413.260241332
    42 -3212.170625211      3201.085859196     -6413.256484407
    43 -3212.170637560      3201.087071991     -6413.257709551
    44 -3212.170663080      3201.089212035     -6413.259875115
    45 -3212.170673095      3201.089847961     -6413.260521056
    46 -3212.170707569      3201.090307132     -6413.261014701
    47 -3212.170707300      3201.091261134     -6413.261968435
    48 -3212.170712585      3201.090467898     -6413.261180483
    49 -3212.170714646      3201.089684167     -6413.260398813
    50 -3212.170710950      3201.090503787     -6413.261214737
    51 -3212.170727120      3201.090810962     -6413.261538082
    52 -3212.170724644      3201.091233576     -6413.261958220
    53 -3212.170723782      3201.090821340     -6413.261545122
    54 -3212.170731200      3201.091552765     -6413.262283966
    55 -3212.170738606      3201.091958400     -6413.262697006
    56 -3212.170739065      3201.091882038     -6413.262621103
    57 -3212.170741050      3201.091050575     -6413.261791625
    58 -3212.170741394      3201.092497964     -6413.263239358
    59 -3212.170740740      3201.092290531     -6413.263031271
    60 -3212.170742863      3201.093170345     -6413.263913208
$end
