# Supplementary material for: Electronic Effects Drive Selectivity in CO2 Reduction Catalysis by Heptacoordinated Cobalt Complexes
Source: Inorg Chem. 2026 May 21;65(22):12678–92. doi: 10.1021/acs.inorgchem.6c01633 (PMC13250995; doi:10.1021/acs.inorgchem.6c01633)
Supplement: Supplementary file 2 [file ic6c01633_si_002.zip › backup_paper_acscat_Co/Co0MeOLCOOH/doublet/bpy_det_O2/eps375/job.last]

OPTIMIZATION CYCLE 59
Wed 25 Dec 2024 07:07:08 PM CET

   OpenMP run-time library returned nthreads =  8

 rdgrad (centipede41) : TURBOMOLE rev. V7-7 compiled 19 Oct 2022 at 02:10:57
 Copyright (C) 2022 TURBOMOLE GmbH, Karlsruhe


    2024-12-25 19:07:08.579 


 UHF modus switched on !


                                 r d g r a d

                          gradient for ridft program 

                        by K.Eichkorn, O.Treutler, H.Oehm, 
                             M.Haeser and R.Ahlrichs
                  (Chemical Physics Letters 242 (1995) 652-660)
                    parallel version: M.v.Arnim  &  R.Ahlrichs
                            quantum chemistry group
                             university  karlsruhe
                                   germany


                          References             
                                                 
          Density Functional:                              
              O. Treutler and R. Ahlrichs                      
              Efficient Molecular Numerical Integration Schemes
              J. Chem. Phys. 102: 346 (1995)                   
          Parallel Version:                                
              Performance of parallel TURBOMOLE for Density    
              Functional Calculations                          
              M. v. Arnim and R. Ahlrichs                      
              J. Comp. Chem. 19: 1746 (1998)                   
          RI-J Method:                                     
              Auxiliary Basis Sets to approximate Coulomb      
              Potentials                                       
              Chem. Phys. Lett. 240: 283 (1995)                
              K. Eichkorn, O. Treutler, H. Oehm, M. Haeser     
              and R. Ahlrichs                                  
              Chem. Phys. Lett. 242: 652 (1995)                
                                                           
              Auxiliary Basis Sets for Main Row Atoms and their
              Use to approximate Coulomb Potentials            
              K. Eichkorn, F. Weigend, O. Treutler and         
              R. Ahlrichs                                      
              Theo. Chem. Acc. 97: 119 (1997)                  
          Relativistic Two-component ECP formalism             
              Efficient two-component self-consistent field    
              procedures and gradients: implementation in      
              TURBOMOLE and application to Au20-               
              A. Baldes and F. Weigend                         
              Mol. Phys. 111: 2617 (2013)                      
          Relativistic all-electron 2c calculations (X2C, DLU) 
              Efficient implementation of one- and two-component
              analytical energy gradients in exact two-component
              theory                                           
              Y. J. Franzke, N. Middendorf and F. Weigend      
              J. Chem. Phys. 148: 104110 (2018)                
          Exploitation of symmetry in scalar X2C response      
              NMR shielding tensors and chemical shifts in     
              scalar-relativistic local exact two-component    
              theory                                           
              Y. J. Franzke and F. Weigend                     
              J. Chem. Theory Comput. 15: 1028 (2019)          
                                                              


          OpenMP Shared-Memory Parallelization:  8 CPUs.

            By: Yannick J. Franzke and Christof Holzer
 

   *************************************************************************
   y                                                                        
   *************************************************************************


 integral neglect threshold       :  0.20E-10
 integral storage threshold THIZE :  0.10E-04
 integral storage threshold THIME :         5

 B-P86 functional
 exchange:    LDA + Becke (B88)
 correlation: LDA (VWN) + Perdew (P86)
 A DFT gradient calculation using the RI-J approximation will be carried out.
  
  
 AUXILIARY BASIS SET information:

 symmetry group of the molecule :   c1 

 the group has the following generators :
   c1(z)

    1 symmetry operations found

 there are 1 real representations :   a   

 maximum number of shells which are related by symmetry :  1


    mo occupation :
   irrep   mo's   occupied
    a     1490      158
 
 number of basis functions   :  1490
 number of occupied orbitals :   158
 

 biggest AO integral is expected to be    16.578513373
  
           ------------------
           density functional
           ------------------
 B-P86 functional
 exchange:    LDA + Becke (B88)
 correlation: LDA (VWN) + Perdew (P86)
 iterations will be done with small grid
  
 spherical integration : Lebedev's spherical grid
 spherical gridsize    :                     3
    i.e. gridpoints    :                   302
  maximum batchsize    :                   100
 value for diffuse not defined
 radial integration    : Chebyshev 2nd kind (scaling 3)
 radial gridsize       :                     3
 integration cells     :                    71
 partition function    : becke
 partition sharpness   :                     3
  

 Using current-dependent DFT

  
           ------------------------
             RDGRAD - INFORMATION
           ------------------------
  
 Threshold for integral neglect (rithr1): 1E-10
 Threshold for integral neglect (rithr2): 1E-10
 Contributions to RI integral batches: 
  neglected integral batches:                 71501
  direct contribution:                        98152
     
 ****************************************
 Memory allocated for RDGRAD: 95 MiB
 ****************************************
                                            
     

 nuclear repulsion energy  :   6203.95915773    

  MOs are in ASCII format !


 reading orbital data $uhfmo_alpha  from file alpha
 orbital characterization : scfconv=6

 reading orbital data $uhfmo_beta  from file beta
 orbital characterization : scfconv=6
  Deviation of MOs from orthonormality   1.340296780133168E-010
  W A R N I N G 
  Deviation of MOs from orthonormality   1.325232971985834E-010
  W A R N I N G 

    ----------------------------------------
     S+T+V CONTRIBUTIONS TO ENERGY GRADIENT 
    ----------------------------------------
 ==============================================================================
                      COSMO switched on
 ==============================================================================

 1e-integral 1st. derivatives will be neglected if expon. factor < 0.393371E-13

COSMO: already initialized
  _________________________________
 |                                 |
 |         DFTD3 V3.1 Rev 0        |
 | S.Grimme, University Bonn       |
 |            June  2014           |
 |   see standalone version        |
 |       dftd3 -h for options      |
 |_________________________________|
 
 Please cite DFT-D3 work done with this code as:
 S. Grimme, J. Antony, S. Ehrlich and H. Krieg,
 J. Chem. Phys, 132 (2010), 154104.
 If used with BJ-damping cite also
 S. Grimme, S. Ehrlich and L. Goerigk,
 J. Comput. Chem. 32 (2011), 1456-1465
 For DFT-D2 the reference is
 S. Grimme, J. Comput. Chem., 27 (2006), 1787-1799
 
C6 coefficients used:
                     2  C6 for element                      1
Z=  1 CN= 0.912     C6(AA)=    3.03
Z=  1 CN= 0.000     C6(AA)=    7.59
                     5  C6 for element                      6
Z=  6 CN= 0.000     C6(AA)=   49.11
Z=  6 CN= 0.987     C6(AA)=   43.25
Z=  6 CN= 1.998     C6(AA)=   29.36
Z=  6 CN= 2.999     C6(AA)=   25.78
Z=  6 CN= 3.984     C6(AA)=   18.21
                     4  C6 for element                      7
Z=  7 CN= 0.000     C6(AA)=   25.27
Z=  7 CN= 0.994     C6(AA)=   22.12
Z=  7 CN= 2.014     C6(AA)=   19.68
Z=  7 CN= 2.990     C6(AA)=   15.58
                     3  C6 for element                      8
Z=  8 CN= 0.000     C6(AA)=   15.51
Z=  8 CN= 0.993     C6(AA)=   12.82
Z=  8 CN= 1.989     C6(AA)=   10.37
                     4  C6 for element                     27
Z= 27 CN= 0.000     C6(AA)=  532.78
Z= 27 CN= 1.715     C6(AA)=  186.55
Z= 27 CN= 2.926     C6(AA)=  148.07
Z= 27 CN= 7.779     C6(AA)=  118.29

#           XYZ [au]              R0(AA) [Ang.]  CN          C6(AA)     C8(AA)   C10(AA) [au]
  1  -3.89508   4.79388  -2.60186   co  0.979  5.273       146.7     12894.5   1388860.6
  2  -6.33313   7.87240  -3.28707   n   0.490  2.959        15.7       346.1      9352.4
  3  -6.94725   9.66354  -1.59441   c   0.561  3.201        25.0       723.6     25637.9
  4  -5.70933   9.83355   0.04307   h   0.363  1.004         3.1        37.3       552.9
  5  -9.04731  11.22335  -1.88445   c   0.561  3.125        25.4       733.5     25987.8
  6  -9.46947  12.64975  -0.46182   h   0.363  1.002         3.1        37.3       553.1
  7 -10.58253  10.89349  -4.00404   c   0.561  3.137        25.3       732.2     25940.9
  8 -12.26244  12.05345  -4.27717   h   0.363  1.002         3.1        37.3       553.1
  9  -9.93346   9.04574  -5.77063   c   0.561  3.156        25.2       730.1     25866.1
 10 -11.07946   8.73424  -7.45372   h   0.363  1.002         3.1        37.3       553.0
 11  -7.78085   7.57966  -5.36625   c   0.561  3.259        24.6       712.5     25242.1
 12  -6.85316   3.20962  -1.19957   n   0.490  3.213        15.6       344.1      9298.4
 13  -8.49348   1.98180  -2.69216   c   0.561  3.263        24.6       711.8     25217.3
 14 -10.80430   1.11797  -1.78281   c   0.561  3.171        25.2       728.1     25796.6
 15 -12.09335   0.13435  -3.04476   h   0.363  1.004         3.1        37.3       552.9
 16 -11.39657   1.55970   0.77168   c   0.561  3.211        25.0       722.0     25580.3
 17 -13.56267   0.81772   1.89556   o   0.469  2.044        10.4       209.8      5187.4
 18  -9.67102   2.87067   2.30957   c   0.561  3.179        25.1       727.0     25756.4
 19 -10.14522   3.23265   4.27770   h   0.363  1.003         3.1        37.3       553.0
 20  -7.41138   3.68815   1.25766   c   0.561  3.315        24.1       698.0     24730.2
 21  -3.33888   5.59949   1.04216   n   0.490  3.087        15.6       344.6      9313.0
 22  -1.35098   6.78096   2.11899   c   0.561  3.200        25.0       723.8     25645.1
 23   0.25740   7.10511   0.88209   h   0.363  1.005         3.1        37.3       552.8
 24  -1.32900   7.52860   4.64026   c   0.561  3.127        25.4       733.3     25978.6
 25   0.33805   8.47060   5.39532   h   0.363  1.002         3.1        37.3       553.0
 26  -3.44028   7.05578   6.15033   c   0.561  3.135        25.3       732.5     25950.3
 27  -3.48234   7.63127   8.12628   h   0.363  1.002         3.1        37.3       553.1
 28  -5.49234   5.80758   5.07745   c   0.561  3.160        25.2       729.5     25845.3
 29  -7.16198   5.37852   6.20109   h   0.363  1.003         3.1        37.3       553.0
 30  -5.39435   5.08065   2.54601   c   0.561  3.326        24.0       694.6     24609.7
 31   1.69023   0.78882   1.96347   n   0.490  2.147        19.4       428.7     11585.8
 32   1.41132   0.94529   4.48159   c   0.561  3.189        25.1       725.5     25703.7
 33   3.10034   1.46277   5.55185   h   0.363  1.002         3.1        37.3       553.1
 34  -0.86852   0.49464   5.72987   c   0.561  3.126        25.4       733.4     25984.3
 35  -0.98232   0.67156   7.77784   h   0.363  1.002         3.1        37.3       553.1
 36  -2.96821  -0.20156   4.29311   c   0.561  3.145        25.3       731.4     25911.4
 37  -4.77450  -0.61271   5.19472   h   0.363  1.002         3.1        37.3       553.0
 38  -2.71705  -0.34949   1.67922   c   0.561  3.178        25.1       727.1     25762.1
 39  -4.30083  -0.87752   0.47792   h   0.363  1.005         3.1        37.3       552.9
 40  -0.36921   0.20122   0.58858   c   0.561  3.281        24.5       707.4     25061.7
 41  -1.87205   1.19077  -3.61986   n   0.490  2.754        16.1       354.2      9571.1
 42  -1.74499   0.92980  -6.14394   c   0.561  3.258        24.6       712.9     25257.5
 43   0.14401  -0.44834  -7.35710   c   0.561  3.179        25.1       727.0     25755.7
 44   0.11741  -0.61368  -9.40619   h   0.363  1.004         3.1        37.3       552.9
 45   2.06386  -1.52328  -5.88372   c   0.561  3.210        25.0       722.2     25588.2
 46   4.04086  -2.84580  -6.80998   o   0.469  2.043        10.4       209.8      5187.5
 47   1.94557  -1.24957  -3.24688   c   0.561  3.190        25.1       725.4     25701.4
 48   3.37667  -2.10846  -2.04341   h   0.363  1.003         3.1        37.3       553.0
 49  -0.06494   0.06348  -2.19426   c   0.561  3.277        24.5       708.3     25094.2
 50  -5.65439   3.47163  -6.11535   n   0.490  3.780        15.6       343.7      9289.6
 51  -6.84893   5.70146  -7.29640   c   0.561  4.181        18.2       527.4     18685.5
 52  -8.38664   5.15547  -8.58783   h   0.363  1.001         3.1        37.4       553.1
 53  -5.38128   6.65987  -8.41090   h   0.363  1.005         3.1        37.3       552.9
 54  -7.54139   1.53125  -5.33272   c   0.561  4.194        18.2       527.3     18682.7
 55  -9.10521   1.42667  -6.70067   h   0.363  1.001         3.1        37.4       553.1
 56  -6.58808  -0.31494  -5.34624   h   0.363  1.005         3.1        37.3       552.8
 57  -3.67370   2.34765  -7.70842   c   0.561  4.187        18.2       527.4     18684.2
 58  -4.47147   1.09504  -9.17403   h   0.363  1.001         3.1        37.4       553.2
 59  -2.69558   3.89517  -8.68513   h   0.363  1.004         3.1        37.3       552.9
 60 -15.38609  -0.52567   0.37764   c   0.561  4.043        18.3       529.0     18742.9
 61   4.18935  -3.17361  -9.51214   c   0.561  4.043        18.3       529.0     18742.9
 62 -16.96303  -0.93572   1.64853   h   0.363  0.996         3.1        37.4       553.6
 63 -14.57537  -2.29766  -0.34169   h   0.363  0.995         3.1        37.4       553.7
 64 -16.03776   0.65706  -1.20100   h   0.363  0.995         3.1        37.4       553.7
 65   2.53203  -4.20883 -10.21722   h   0.363  0.995         3.1        37.4       553.7
 66   5.90298  -4.28167  -9.83936   h   0.363  0.996         3.1        37.4       553.6
 67   4.34092  -1.33464 -10.46610   h   0.363  0.995         3.1        37.4       553.7
 68  -1.11278   6.45760  -4.10913   c   0.561  3.020        25.6       741.4     26266.2
 69  -1.17061   7.81174  -6.00960   o   0.469  1.051        12.8       257.7      6370.8
 70   1.22088   5.98674  -3.01881   o   0.469  2.039        10.4       209.9      5187.9
 71   2.47823   6.91828  -4.02561   h   0.363  1.008         3.1        37.3       552.6

molecular C6(AA) [au] =     63012.30

           DFT-D V3(BJ)
 DF b-p                                               
 parameters
 s6       :    1.0000
 s8       :    3.2822
 a1       :    0.3946
 a2       :    4.8516
 k1-k3    :   16.0000    1.3333   -4.0000
 
 Edisp /kcal,au:  -130.7740 -0.20840163

 E6    /kcal :   -48.7842
 E8    /kcal :   -81.9898
 % E8        : 62.70
 
 doing analytical gradient O(N^2) ...
 
 |G|=  9.739596497766609E-002

 setting up bound for integral derivative estimation

 increment for numerical differentiation : 0.00050000

 biggest AO integral is expected to be    16.578513373
 biggest cartesian 1st derivative AO integral is expected to be    55.953047518
          Overall gridpoints after grid construction =        347319

 Integrated ground state density     :   314.9995408324017    

 Integrated ground state spin density:   1.000002798702491    


          ------------------------------------------------
           cartesian gradient of the energy (hartree/bohr)
          ------------------------------------------------

  ATOM      1 co          2 n           3 c           4 h           5 c 
dE/dx -0.2107010D-04  0.1542125D-04 -0.2615872D-05  0.9093660D-05 -0.8917091D-06
dE/dy  0.3300724D-04  0.5837275D-05  0.1873230D-04 -0.2225731D-04 -0.9880482D-06
dE/dz -0.1581096D-04  0.7121180D-05  0.6924406D-05 -0.5739317D-05 -0.3599792D-05

  ATOM      6 h           7 c           8 h           9 c          10 h 
dE/dx -0.7575643D-05 -0.2762077D-05  0.3525477D-05 -0.8978615D-06  0.1780309D-05
dE/dy -0.2447148D-05 -0.1707079D-04 -0.2759014D-05 -0.2014210D-05 -0.8028826D-05
dE/dz -0.7119151D-05 -0.5510112D-05  0.4304271D-05  0.7414288D-05 -0.2380067D-05

  ATOM     11 c          12 n          13 c          14 c          15 h 
dE/dx  0.1077021D-06 -0.5325830D-05 -0.7234125D-05  0.1285250D-04  0.4062561D-05
dE/dy -0.7350237D-05 -0.3573881D-06 -0.3691480D-05 -0.8985570D-05 -0.7134576D-05
dE/dz  0.9676174D-06  0.8870839D-05 -0.1050765D-04 -0.7083217D-05  0.8087003D-05

  ATOM     16 c          17 o          18 c          19 h          20 c 
dE/dx -0.4382232D-05  0.1487932D-04  0.5363554D-05  0.3493521D-05  0.9657387D-06
dE/dy  0.3537888D-05 -0.1695987D-04 -0.2846710D-05  0.1694491D-05  0.4056184D-05
dE/dz  0.9471145D-05  0.7623124D-06  0.4243568D-06 -0.8831290D-07  0.2747460D-05

  ATOM     21 n          22 c          23 h          24 c          25 h 
dE/dx  0.1773910D-04  0.6968571D-05  0.4952106D-06  0.2167346D-05  0.2056441D-05
dE/dy -0.2308426D-04  0.5868321D-05 -0.1886816D-05 -0.2066333D-05  0.4246534D-05
dE/dz  0.3187328D-05  0.5581978D-05 -0.3696326D-05  0.3802355D-05 -0.7819896D-05

  ATOM     26 c          27 h          28 c          29 h          30 c 
dE/dx  0.4804475D-05  0.2943683D-05  0.1355122D-05  0.6517525D-05  0.8205495D-05
dE/dy  0.2687036D-05  0.1219599D-05  0.7453744D-05 -0.4683956D-05 -0.9230557D-07
dE/dz -0.6594594D-05 -0.2223975D-05  0.2607521D-05  0.1302553D-06  0.1274470D-05

  ATOM     31 n          32 c          33 h          34 c          35 h 
dE/dx -0.3358683D-05  0.5916569D-05  0.3389338D-05  0.1061284D-04  0.6554382D-05
dE/dy -0.8767994D-06  0.7489445D-05 -0.3086061D-05  0.6059037D-05 -0.5865408D-06
dE/dz -0.1459894D-04  0.5264571D-05  0.5774681D-06 -0.2080246D-05 -0.5793158D-06

  ATOM     36 c          37 h          38 c          39 h          40 c 
dE/dx  0.8742361D-05  0.4885248D-05  0.6557278D-05  0.1949823D-05  0.1025234D-04
dE/dy  0.2517230D-05  0.5106375D-06 -0.1060652D-04  0.2863711D-05 -0.5564645D-05
dE/dz -0.2423789D-05  0.1454776D-05  0.2122642D-06  0.1186083D-06  0.1581508D-04

  ATOM     41 n          42 c          43 c          44 h          45 c 
dE/dx  0.7910053D-05 -0.1045125D-04  0.7272618D-05  0.4260190D-05  0.7723098D-05
dE/dy -0.1763389D-04 -0.1615538D-04 -0.1297502D-05 -0.2725242D-05  0.1304302D-05
dE/dz -0.1056499D-04  0.7262003D-05 -0.3088144D-05  0.7583321D-06 -0.9475567D-05

  ATOM     46 o          47 c          48 h          49 c          50 n 
dE/dx -0.1602652D-05 -0.2869790D-05  0.3706420D-05  0.1504417D-04  0.2212989D-05
dE/dy -0.5021516D-05 -0.1033251D-05 -0.4002839D-06 -0.3872230D-05  0.1384621D-04
dE/dz  0.1186819D-05  0.4015100D-05  0.1119136D-05 -0.8998033D-05  0.2868436D-04

  ATOM     51 c          52 h          53 h          54 c          55 h 
dE/dx  0.6535156D-05  0.6595265D-06 -0.1699256D-05 -0.4672854D-05  0.1519945D-05
dE/dy -0.7253671D-05 -0.6554341D-05 -0.7105123D-05 -0.1158324D-04 -0.5982454D-05
dE/dz -0.1770914D-04  0.2377774D-05  0.3465078D-05  0.1420544D-04  0.1880288D-05

  ATOM     56 h          57 c          58 h          59 h          60 c 
dE/dx  0.4926142D-05  0.3314981D-04 -0.2179554D-05  0.1060367D-05  0.1351018D-05
dE/dy -0.2795512D-05  0.6111485D-05 -0.5117256D-05 -0.1957309D-05  0.1761188D-05
dE/dz -0.2386525D-05 -0.1367446D-04  0.4436305D-05  0.2787504D-05  0.1407514D-05

  ATOM     61 c          62 h          63 h          64 h          65 h 
dE/dx  0.4226961D-05  0.6492265D-05  0.6384184D-05  0.4529490D-05  0.2935823D-05
dE/dy  0.7567568D-07 -0.5137588D-05 -0.5008238D-05 -0.7526589D-05 -0.2506055D-05
dE/dz  0.1692669D-05  0.5081819D-05  0.6244092D-05  0.4673795D-05 -0.4566525D-06

  ATOM     66 h          67 h          68 c          69 o          70 o 
dE/dx  0.3219315D-05  0.3103886D-05 -0.9942469D-05  0.4215417D-05  0.2258003D-04
dE/dy -0.1595705D-05 -0.2889324D-05 -0.3535956D-04  0.6699060D-05 -0.4400377D-05
dE/dz -0.1577377D-05 -0.1499539D-05 -0.5375380D-04 -0.8300506D-05  0.1899767D-04

  ATOM     71 h 
dE/dx -0.9197376D-05
dE/dy  0.1454566D-04
dE/dz  0.4906096D-05
 
 resulting FORCE  (fx,fy,fz) = (0.240D-03,-.164D-03,-.170D-04)
 resulting MOMENT (mx,my,mz) = (-.110D-02,0.335D-03,0.820D-03)


 exx =      -0.000996 eyy =      -0.000476 ezz =       0.000088
 eyz =       0.000195 exz =      -0.000293 exy =       0.000836


 **********************************************************************
  |maximum component of gradient| : 0.53753804E-04  (atom 68 c )       
   gradient norm                  : 0.13677486E-03
 **********************************************************************
   ***  cartesian gradients written onto <gradient>  ***


     --- calculation of the energy gradient finished ---


    ------------------------------------------------------------------------
         total  cpu-time :  3 minutes and 51 seconds
         total wall-time :  30.23 seconds
    ------------------------------------------------------------------------

   ****  rdgrad : all done  ****


    2024-12-25 19:07:38.782 

fine, there is no data group "$actual step"
next step = relax

 statpt (centipede41) : TURBOMOLE rev. V7-7 compiled 19 Oct 2022 at 01:15:37
 Copyright (C) 2022 TURBOMOLE GmbH, Karlsruhe


    2024-12-25 19:07:38.827 


                           this is S T A T P T   


                     hessian and coordinate update for
                          stationary point search 

                     by barbara unterreiner, marek sierka,
                           and reinhart ahlrichs

                          quantum chemistry group
                          universitaet  karlsruhe
                                  germany


              +--------------------------------------------------+
              | Atomic coordinate, charge and isotop information |
              +--------------------------------------------------+

                    atomic coordinates            atom    charge  isotop
         -3.89508234    4.79388100   -2.60186063    co    27.000     0
         -6.33313234    7.87240397   -3.28706552    n      7.000     0
         -6.94725455    9.66354250   -1.59440792    c      6.000     0
         -5.70932918    9.83355344    0.04307042    h      1.000     0
         -9.04730969   11.22334964   -1.88444926    c      6.000     0
         -9.46947146   12.64975287   -0.46182388    h      1.000     0
        -10.58252698   10.89349393   -4.00403600    c      6.000     0
        -12.26244331   12.05344901   -4.27716640    h      1.000     0
         -9.93345946    9.04573517   -5.77062993    c      6.000     0
        -11.07945671    8.73423656   -7.45372223    h      1.000     0
         -7.78085416    7.57965694   -5.36625241    c      6.000     0
         -6.85316145    3.20962259   -1.19956520    n      7.000     0
         -8.49347615    1.98180001   -2.69215938    c      6.000     0
        -10.80430265    1.11796934   -1.78281187    c      6.000     0
        -12.09335017    0.13435314   -3.04476070    h      1.000     0
        -11.39656912    1.55970120    0.77167661    c      6.000     0
        -13.56266944    0.81772407    1.89555956    o      8.000     0
         -9.67101964    2.87067348    2.30957421    c      6.000     0
        -10.14521988    3.23264752    4.27769637    h      1.000     0
         -7.41138140    3.68814992    1.25766493    c      6.000     0
         -3.33888060    5.59948994    1.04215511    n      7.000     0
         -1.35097698    6.78096178    2.11898805    c      6.000     0
          0.25739659    7.10510717    0.88209443    h      1.000     0
         -1.32900017    7.52860118    4.64025784    c      6.000     0
          0.33805481    8.47059839    5.39532384    h      1.000     0
         -3.44027979    7.05577968    6.15032606    c      6.000     0
         -3.48233808    7.63126536    8.12627774    h      1.000     0
         -5.49233692    5.80757915    5.07745225    c      6.000     0
         -7.16197584    5.37852490    6.20108773    h      1.000     0
         -5.39434793    5.08065128    2.54601135    c      6.000     0
          1.69022828    0.78881597    1.96347360    n      7.000     0
          1.41131827    0.94528625    4.48159256    c      6.000     0
          3.10034357    1.46276932    5.55184807    h      1.000     0
         -0.86852308    0.49464247    5.72987404    c      6.000     0
         -0.98231791    0.67155748    7.77783646    h      1.000     0
         -2.96821215   -0.20156029    4.29311362    c      6.000     0
         -4.77450052   -0.61270971    5.19472058    h      1.000     0
         -2.71705373   -0.34949297    1.67922459    c      6.000     0
         -4.30083276   -0.87751971    0.47791796    h      1.000     0
         -0.36920735    0.20121939    0.58858191    c      6.000     0
         -1.87205308    1.19076603   -3.61986174    n      7.000     0
         -1.74499400    0.92980259   -6.14393815    c      6.000     0
          0.14400918   -0.44834490   -7.35709767    c      6.000     0
          0.11740861   -0.61368075   -9.40618570    h      1.000     0
          2.06385564   -1.52328214   -5.88372493    c      6.000     0
          4.04086153   -2.84580048   -6.80998002    o      8.000     0
          1.94557117   -1.24956635   -3.24687718    c      6.000     0
          3.37667445   -2.10845972   -2.04340656    h      1.000     0
         -0.06494271    0.06348490   -2.19426303    c      6.000     0
         -5.65438856    3.47162775   -6.11535111    n      7.000     0
         -6.84892931    5.70146151   -7.29639964    c      6.000     0
         -8.38664442    5.15547064   -8.58782767    h      1.000     0
         -5.38128054    6.65986648   -8.41090016    h      1.000     0
         -7.54139297    1.53124728   -5.33272063    c      6.000     0
         -9.10520542    1.42666765   -6.70066723    h      1.000     0
         -6.58807556   -0.31493950   -5.34624203    h      1.000     0
         -3.67370404    2.34764872   -7.70841579    c      6.000     0
         -4.47146921    1.09504449   -9.17403447    h      1.000     0
         -2.69557641    3.89516683   -8.68513492    h      1.000     0
        -15.38608702   -0.52566764    0.37764130    c      6.000     0
          4.18935363   -3.17361312   -9.51213692    c      6.000     0
        -16.96302648   -0.93572071    1.64852797    h      1.000     0
        -14.57536539   -2.29765712   -0.34169099    h      1.000     0
        -16.03776254    0.65706196   -1.20100278    h      1.000     0
          2.53203055   -4.20882850  -10.21722263    h      1.000     0
          5.90298198   -4.28167367   -9.83935946    h      1.000     0
          4.34092378   -1.33463655  -10.46609531    h      1.000     0
         -1.11277614    6.45759769   -4.10913133    c      6.000     0
         -1.17060550    7.81173558   -6.00960233    o      8.000     0
          1.22088316    5.98673581   -3.01881191    o      8.000     0
          2.47822529    6.91828197   -4.02560812    h      1.000     0
 
       center of nuclear mass  :   -4.19301948    3.45937916   -1.76956784
       center of nuclear charge:   -4.22908748    3.42587858   -1.78341046
  Keyword $statpt not found - using default options
 
        ***************  Stationary point options ******************
        ************************************************************
           Maximum allowed trust radius:           3.000000E-01
           Minimum allowed trust radius:           1.000000E-03
           Initial trust radius:                   1.500000E-01
           GDIIS used if gradient norm <           1.000000E-02
           Number of previous steps for GDIIS:       5
           Hessian update method:                  BFGS
                        *** Convergence criteria ***                
           Threshold for energy change:            1.000000E-06
           Threshold for max displacement element: 1.000000E-03
           Threshold for max gradient element :    1.000000E-03
           Threshold for RMS of displacement:      5.000000E-04
           Threshold for RMS of gradient:          5.000000E-04
        ************************************************************
 

  Keyword $statp missing in file <control>

  Keyword $statpt not found - using default options
     Number of symmetry restricted degrees of freedom:   213
     Constituted by:     3 translational degrees of freedom
                         3 rotational degrees of freedom
                       207 internal degrees of freedom

  *************************************************************************
   ATOM                      CARTESIAN COORDINATES
    1 co     -3.89508233755626      4.79388100328216     -2.60186062930558
    2 n      -6.33313233559924      7.87240396512461     -3.28706551977587
    3 c      -6.94725455154550      9.66354250357730     -1.59440791915172
    4 h      -5.70932917680697      9.83355344335245      0.04307042077645
    5 c      -9.04730968926830     11.22334963848137     -1.88444926059499
    6 h      -9.46947146227418     12.64975287152811     -0.46182387934783
    7 c     -10.58252697912144     10.89349392520307     -4.00403600423998
    8 h     -12.26244330910427     12.05344901206753     -4.27716640444271
    9 c      -9.93345946336339      9.04573516869413     -5.77062992673000
   10 h     -11.07945670814799      8.73423656019477     -7.45372222774101
   11 c      -7.78085416335477      7.57965694478960     -5.36625240840249
   12 n      -6.85316144983340      3.20962258658861     -1.19956519933487
   13 c      -8.49347615204446      1.98180001226275     -2.69215937948896
   14 c     -10.80430264726663      1.11796934281529     -1.78281186544360
   15 h     -12.09335017387131      0.13435313976307     -3.04476070378583
   16 c     -11.39656912212982      1.55970120134977      0.77167660799801
   17 o     -13.56266943668056      0.81772406914517      1.89555956072063
   18 c      -9.67101963884376      2.87067348345122      2.30957420782346
   19 h     -10.14521988323738      3.23264752444075      4.27769637418070
   20 c      -7.41138139657186      3.68814991778954      1.25766493243944
   21 n      -3.33888059673487      5.59948993645325      1.04215510862226
   22 c      -1.35097698489253      6.78096177902740      2.11898804974601
   23 h       0.25739659204550      7.10510716999920      0.88209443083907
   24 c      -1.32900016694987      7.52860118127248      4.64025784263585
   25 h       0.33805480848603      8.47059839009420      5.39532383850472
   26 c      -3.44027978569411      7.05577967826659      6.15032606345323
   27 h      -3.48233808094780      7.63126535668784      8.12627774449526
   28 c      -5.49233691781884      5.80757915331101      5.07745225169510
   29 h      -7.16197584134686      5.37852490114238      6.20108773415842
   30 c      -5.39434792573250      5.08065128028813      2.54601135405322
   31 n       1.69022827767948      0.78881597181365      1.96347360061435
   32 c       1.41131826646024      0.94528625053121      4.48159256486611
   33 h       3.10034357421801      1.46276932417501      5.55184806777391
   34 c      -0.86852308074178      0.49464247296038      5.72987404492214
   35 h      -0.98231791364928      0.67155747842323      7.77783645985721
   36 c      -2.96821215338267     -0.20156028849498      4.29311362485363
   37 h      -4.77450052140710     -0.61270970530073      5.19472058280741
   38 c      -2.71705373275012     -0.34949297016075      1.67922458702800
   39 h      -4.30083275907896     -0.87751970796792      0.47791796068651
   40 c      -0.36920735443735      0.20121939287050      0.58858191396529
   41 n      -1.87205308186395      1.19076603195442     -3.61986174347043
   42 c      -1.74499400092630      0.92980258978876     -6.14393815414542
   43 c       0.14400917532614     -0.44834489798090     -7.35709767395913
   44 h       0.11740861028499     -0.61368075457994     -9.40618569981720
   45 c       2.06385564172492     -1.52328213851669     -5.88372493212048
   46 o       4.04086153347953     -2.84580047952857     -6.80998002241118
   47 c       1.94557117289825     -1.24956635379229     -3.24687718230704
   48 h       3.37667444628827     -2.10845971772194     -2.04340655977626
   49 c      -0.06494270823217      0.06348489750163     -2.19426302791234
   50 n      -5.65438856253673      3.47162774894765     -6.11535110530654
   51 c      -6.84892930680586      5.70146151308240     -7.29639964100977
   52 h      -8.38664441583455      5.15547064241110     -8.58782766963628
   53 h      -5.38128054289551      6.65986647887160     -8.41090016294937
   54 c      -7.54139297076172      1.53124727692079     -5.33272063251001
   55 h      -9.10520541882539      1.42666765419855     -6.70066722968618
   56 h      -6.58807555708257     -0.31493949525330     -5.34624202509095
   57 c      -3.67370404321620      2.34764872418690     -7.70841579341643
   58 h      -4.47146920884157      1.09504449493255     -9.17403447002049
   59 h      -2.69557640642572      3.89516683483963     -8.68513491984651
   60 c     -15.38608701829534     -0.52566764040537      0.37764130294548
   61 c       4.18935362561959     -3.17361311774067     -9.51213692416706
   62 h     -16.96302648458204     -0.93572070903853      1.64852797448006
   63 h     -14.57536538757098     -2.29765711614817     -0.34169098926757
   64 h     -16.03776254290621      0.65706195705035     -1.20100277819838
   65 h       2.53203054713775     -4.20882849613367    -10.21722263162450
   66 h       5.90298198425650     -4.28167366709878     -9.83935945660366
   67 h       4.34092377830913     -1.33463654787030    -10.46609530987135
   68 c      -1.11277614027962      6.45759769489423     -4.10913133396151
   69 o      -1.17060550440071      7.81173558046374     -6.00960233443708
   70 o       1.22088315631415      5.98673580898956     -3.01881191304731
   71 h       2.47822529008738      6.91828196539910     -4.02560812113961
  *************************************************************************
   ATOM                      CARTESIAN GRADIENTS  
    1 co     -0.00002107009933      0.00003300723953     -0.00001581096339
    2 n       0.00001542124550      0.00000583727452      0.00000712118004
    3 c      -0.00000261587233      0.00001873230129      0.00000692440582
    4 h       0.00000909366020     -0.00002225731380     -0.00000573931653
    5 c      -0.00000089170915     -0.00000098804821     -0.00000359979219
    6 h      -0.00000757564280     -0.00000244714849     -0.00000711915066
    7 c      -0.00000276207707     -0.00001707079046     -0.00000551011170
    8 h       0.00000352547673     -0.00000275901398      0.00000430427149
    9 c      -0.00000089786149     -0.00000201420976      0.00000741428810
   10 h       0.00000178030860     -0.00000802882553     -0.00000238006735
   11 c       0.00000010770212     -0.00000735023665      0.00000096761739
   12 n      -0.00000532582985     -0.00000035738810      0.00000887083866
   13 c      -0.00000723412525     -0.00000369148045     -0.00001050765302
   14 c       0.00001285249617     -0.00000898556989     -0.00000708321703
   15 h       0.00000406256091     -0.00000713457615      0.00000808700251
   16 c      -0.00000438223248      0.00000353788847      0.00000947114455
   17 o       0.00001487931530     -0.00001695986925      0.00000076231245
   18 c       0.00000536355377     -0.00000284670999      0.00000042435676
   19 h       0.00000349352114      0.00000169449058     -0.00000008831290
   20 c       0.00000096573871      0.00000405618402      0.00000274746014
   21 n       0.00001773910109     -0.00002308425810      0.00000318732818
   22 c       0.00000696857089      0.00000586832141      0.00000558197823
   23 h       0.00000049521059     -0.00000188681564     -0.00000369632604
   24 c       0.00000216734581     -0.00000206633317      0.00000380235549
   25 h       0.00000205644057      0.00000424653403     -0.00000781989636
   26 c       0.00000480447457      0.00000268703592     -0.00000659459407
   27 h       0.00000294368259      0.00000121959861     -0.00000222397549
   28 c       0.00000135512153      0.00000745374351      0.00000260752130
   29 h       0.00000651752465     -0.00000468395592      0.00000013025530
   30 c       0.00000820549486     -0.00000009230557      0.00000127447005
   31 n      -0.00000335868267     -0.00000087679940     -0.00001459893692
   32 c       0.00000591656921      0.00000748944490      0.00000526457136
   33 h       0.00000338933786     -0.00000308606103      0.00000057746812
   34 c       0.00001061284211      0.00000605903708     -0.00000208024645
   35 h       0.00000655438178     -0.00000058654076     -0.00000057931581
   36 c       0.00000874236128      0.00000251723047     -0.00000242378909
   37 h       0.00000488524782      0.00000051063751      0.00000145477594
   38 c       0.00000655727840     -0.00001060652473      0.00000021226425
   39 h       0.00000194982261      0.00000286371061      0.00000011860828
   40 c       0.00001025234248     -0.00000556464515      0.00001581507889
   41 n       0.00000791005334     -0.00001763388502     -0.00001056499492
   42 c      -0.00001045124676     -0.00001615538211      0.00000726200345
   43 c       0.00000727261835     -0.00000129750158     -0.00000308814426
   44 h       0.00000426018968     -0.00000272524176      0.00000075833210
   45 c       0.00000772309808      0.00000130430197     -0.00000947556743
   46 o      -0.00000160265181     -0.00000502151559      0.00000118681915
   47 c      -0.00000286979033     -0.00000103325144      0.00000401509961
   48 h       0.00000370641972     -0.00000040028393      0.00000111913633
   49 c       0.00001504416975     -0.00000387222986     -0.00000899803293
   50 n       0.00000221298896      0.00001384621229      0.00002868436334
   51 c       0.00000653515568     -0.00000725367068     -0.00001770913852
   52 h       0.00000065952653     -0.00000655434091      0.00000237777414
   53 h      -0.00000169925555     -0.00000710512279      0.00000346507791
   54 c      -0.00000467285379     -0.00001158323609      0.00001420543641
   55 h       0.00000151994489     -0.00000598245353      0.00000188028789
   56 h       0.00000492614219     -0.00000279551244     -0.00000238652511
   57 c       0.00003314981252      0.00000611148510     -0.00001367445566
   58 h      -0.00000217955374     -0.00000511725643      0.00000443630547
   59 h       0.00000106036749     -0.00000195730853      0.00000278750443
   60 c       0.00000135101829      0.00000176118774      0.00000140751422
   61 c       0.00000422696132      0.00000007567568      0.00000169266901
   62 h       0.00000649226481     -0.00000513758826      0.00000508181915
   63 h       0.00000638418435     -0.00000500823786      0.00000624409169
   64 h       0.00000452948979     -0.00000752658949      0.00000467379464
   65 h       0.00000293582319     -0.00000250605525     -0.00000045665251
   66 h       0.00000321931492     -0.00000159570498     -0.00000157737684
   67 h       0.00000310388553     -0.00000288932392     -0.00000149953938
   68 c      -0.00000994246868     -0.00003535956494     -0.00005375380446
   69 o       0.00000421541693      0.00000669905986     -0.00000830050555
   70 o       0.00002258003445     -0.00000440037711      0.00001899766893
   71 h      -0.00000919737621      0.00001454566350      0.00000490609617
  *************************************************************************

  norm of actual CARTESIAN gradient:  1.36775E-04
  norm of actual INTERNAL  gradient:  2.78929E-04

  ENERGY =   -3212.1707407400 a.u.; # of cycle =   59

  Approximate Hessian read from $hessapprox data section

  Hessian updated according to BFGS formula
  Number of zero Hessian eigenvalues:   0
  Number of structures for GDIIS interpolation:    5
  GDIIS step:     0.001422

  Transforming internal coordinate displacements to Cartesian space
      Iteration   1 residual norm     1.422326E-03
      Iteration   2 residual norm     6.981554E-07
      Iteration   3 residual norm     8.202194E-14
      Transformation converged
      Residual norm:    8.202194E-14 after    3 iterations

      ****************************************************************** 
                          CONVERGENCE INFORMATION

                               Converged?     Value      Criterion
             Energy change         yes      0.0000007   0.0000010
             RMS of displacement   yes      0.0000989   0.0005000
             RMS of gradient       yes      0.0000194   0.0005000
             MAX displacement      yes      0.0006236   0.0010000
             MAX gradient          yes      0.0001305   0.0010000
      ****************************************************************** 


    ------------------------------------------------------------------------
         total  cpu-time :   0.17 seconds
         total wall-time :   0.17 seconds
    ------------------------------------------------------------------------

   ****  statpt : all done  ****


    2024-12-25 19:07:38.995 

fine, there is no data group "$actual step"
next step = ridft

  ========================================================================
                license information 
 Customer : 200000000357083
 ID       : LKO2626211

 License file is VALID, continuing with full version
  ========================================================================

   OpenMP run-time library returned nthreads =  8

 ridft (centipede41) : TURBOMOLE rev. V7-7 compiled 26 Oct 2022 at 08:57:28
 Copyright (C) 2022 TURBOMOLE GmbH, Karlsruhe


    2024-12-25 19:07:39.150 


                                  r i d f t

                        DFT program with RI approximation 
                                for coulomb part 


                                                 
                                 References:     
                                                 
          TURBOMOLE:                             
              R. Ahlrichs, M. Baer, M. Haeser, H. Horn, and
              C. Koelmel
              Electronic structure calculations on workstation
              computers: the program system TURBOMOLE
              Chem. Phys. Lett. 162: 165 (1989)
          Density Functional:                              
              O. Treutler and R. Ahlrichs                      
              Efficient Molecular Numerical Integration Schemes
              J. Chem. Phys. 102: 346 (1995)                   
          Parallel Version:                                
              Performance of parallel TURBOMOLE for Density    
              Functional Calculations                          
              M. v. Arnim and R. Ahlrichs                      
              J. Comp. Chem. 19: 1746 (1998)                   
          RI-J Method:                                     
              Auxiliary Basis Sets to approximate Coulomb      
              Potentials                                       
              Chem. Phys. Lett. 240: 283 (1995)                
              K. Eichkorn, O. Treutler, H. Oehm, M. Haeser     
              and R. Ahlrichs                                  
              Chem. Phys. Lett. 242: 652 (1995)                
                                                           
              Auxiliary Basis Sets for Main Row Atoms and their
              Use to approximate Coulomb Potentials            
              K. Eichkorn, F. Weigend, O. Treutler and         
              R. Ahlrichs                                      
              Theo. Chem. Acc. 97: 119 (1997)                   
                                                           
              Accurate Coulomb-fitting basis sets for H to Rn 
              F. Weigend                                        
              Phys. Chem. Chem. Phys. 8: 1057 (2006)            
                                                           
          Multipole accelerated RI-J (MARI-J):             
              Fast evaluation of the Coulomb potential for     
              electron densities using multipole accelerated   
              resolution of identity approximation             
              M. Sierka, A. Hogekamp and R. Ahlrichs           
              J. Chem. Phys. 118: 9136 (2003)                  
          RI-JK Method:                                     
              A fully direct RI-HF algorithm: Implementation,
              optimised auxiliary basis sets, demonstration of
              accuracy and efficiency                         
              F. Weigend                                      
              Phys. Chem. Chem. Phys. 4: 4285 (2002)           
          Two-component HF and DFT with spin-orbit coupling:  
              Self-consistent treatment of spin-orbit         
              interactions with efficient Hartree-Fock and    
              density functional methods                      
              M. K. Armbruster, F. Weigend, C. van Wüllen and 
              W. Klopper                                      
              Phys. Chem. Chem. Phys. 10: 1748 (2008)         
          Two-component difference density and DIIS algorithm 
              Efficient two-component self-consistent field   
              procedures and gradients: implementation in     
              TURBOMOLE and application to Au20-              
              A. Baldes, F. Weigend                           
              Mol. Phys. 111: 2617 (2013)                     
          Relativistic all-electron 2c calculations           
              An efficient implementation of two-component    
              relativistic exact-decoupling methods for large 
              molecules                                       
              D. Peng, N. Middendorf, F. Weigend, M. Reiher   
              J. Chem. Phys. 138: 184105 (2013)               
          Finite nucleus model and SNSO approximation         
              Efficient implementation of one- and two-       
              component analytical energy gradients in exact  
              two-component theory                            
              Y. J. Franzke, N. Middendorf, F. Weigend        
              J. Chem. Phys. 148: 104110 (2018)               
          Grids for all-electron relativistic methods         
              Error-consistent segmented contracted all-      
              electron relativistic basis sets of double-     
              and triple-zeta quality for NMR shielding       
              constants                                       
              Y. J. Franzke, R. Tress, T. M. Pazdera,         
              F. Weigend                                      
              Phys. Chem. Chem. Phys. 21: 166658 (2019)       
          Seminumerical exchange algorithms                   
              Seminumerical calculation of the Hartree-Fock   
              exchange matirx: Application to two-component   
              procedures and efficient evaluation of local    
              hybrid functionsl                               
               P. Plessow, F. Weigend,                        
              J. Comput. Chem. 33: 810 (2012)                 
          Improved seminumerical algorithms                   
              C. Holzer,                                      
              J. Chem. Phys. 153 (2020), 184115               
                                         


          OpenMP Shared-Memory Parallelization:  8 CPUs.

            By: Christof Holzer and Yannick J. Franzke


              +--------------------------------------------------+
              |      general information about current run       |
              +--------------------------------------------------+

 
 B-P86 functional
 exchange:    LDA + Becke (B88)
 correlation: LDA (VWN) + Perdew (P86)
 A DFT calculation using the RI-J approximation will be carried out.
 Allocatable memory for RI due to $ricore (MB):                   500

   *************************************************************************
   y                                                                        
   *************************************************************************


              +--------------------------------------------------+
              | Atomic coordinate, charge and isotop information |
              +--------------------------------------------------+

                    atomic coordinates            atom    charge  isotop
         -3.89523677    4.79337038   -2.60165683    co    27.000     0
         -6.33308544    7.87164889   -3.28707519    n      7.000     0
         -6.94668401    9.66309239   -1.59452413    c      6.000     0
         -5.70877647    9.83297771    0.04297512    h      1.000     0
         -9.04617816   11.22358895   -1.88469343    c      6.000     0
         -9.46780672   12.65021169   -0.46212963    h      1.000     0
        -10.58148421   10.89414214   -4.00429740    c      6.000     0
        -12.26101446   12.05462821   -4.27756619    h      1.000     0
         -9.93305272    9.04599383   -5.77069904    c      6.000     0
        -11.07917787    8.73472824   -7.45374279    h      1.000     0
         -7.78092320    7.57919966   -5.36620943    c      6.000     0
         -6.85344309    3.20885092   -1.19946675    n      7.000     0
         -8.49376975    1.98117599   -2.69215646    c      6.000     0
        -10.80494303    1.11793721   -1.78309329    c      6.000     0
        -12.09430532    0.13515146   -3.04537265    h      1.000     0
        -11.39736680    1.55970581    0.77133688    c      6.000     0
        -13.56386534    0.81841973    1.89493546    o      8.000     0
         -9.67163943    2.87017887    2.30944421    c      6.000     0
        -10.14568501    3.23166604    4.27769269    h      1.000     0
         -7.41188057    3.68754305    1.25768219    c      6.000     0
         -3.33945885    5.59912739    1.04254780    n      7.000     0
         -1.35158324    6.78038659    2.11964244    c      6.000     0
          0.25689124    7.10462848    0.88290148    h      1.000     0
         -1.32969251    7.52762535    4.64103264    c      6.000     0
          0.33745133    8.46921890    5.39641227    h      1.000     0
         -3.44111191    7.05475803    6.15089089    c      6.000     0
         -3.48325784    7.62998058    8.12691629    h      1.000     0
         -5.49317248    5.80682122    5.07770621    c      6.000     0
         -7.16301279    5.37795652    6.20111401    h      1.000     0
         -5.39498529    5.08006890    2.54622436    c      6.000     0
          1.69150511    0.79007209    1.96311114    n      7.000     0
          1.41298959    0.94644590    4.48126977    c      6.000     0
          3.10211739    1.46424451    5.55121814    h      1.000     0
         -0.86657273    0.49545078    5.72994332    c      6.000     0
         -0.98007252    0.67247201    7.77791281    h      1.000     0
         -2.96640726   -0.20103997    4.29353199    c      6.000     0
         -4.77247835   -0.61248409    5.19543367    h      1.000     0
         -2.71568327   -0.34877631    1.67958874    c      6.000     0
         -4.29957890   -0.87704400    0.47854334    h      1.000     0
         -0.36810784    0.20229200    0.58853843    c      6.000     0
         -1.87173536    1.19128494   -3.61984091    n      7.000     0
         -1.74506911    0.92983715   -6.14392330    c      6.000     0
          0.14382497   -0.44844653   -7.35707993    c      6.000     0
          0.11680193   -0.61432142   -9.40612029    h      1.000     0
          2.06410388   -1.52279369   -5.88384526    c      6.000     0
          4.04121870   -2.84507844   -6.81020224    o      8.000     0
          1.94626969   -1.24852193   -3.24704800    c      6.000     0
          3.37776316   -2.10688723   -2.04367146    h      1.000     0
         -0.06427127    0.06442017   -2.19432852    c      6.000     0
         -5.65495706    3.47089577   -6.11559255    n      7.000     0
         -6.84957738    5.70077316   -7.29639487    c      6.000     0
         -8.38766196    5.15491657   -8.58745644    h      1.000     0
         -5.38211579    6.65897917   -8.41134049    h      1.000     0
         -7.54169868    1.53048086   -5.33271458    c      6.000     0
         -9.10557549    1.42557448   -6.70056656    h      1.000     0
         -6.58820977   -0.31562881   -5.34603041    h      1.000     0
         -3.67420356    2.34702947   -7.70849454    c      6.000     0
         -4.47169413    1.09399992   -9.17391266    h      1.000     0
         -2.69640894    3.89452840   -8.68558691    h      1.000     0
        -15.38739467   -0.52457221    0.37679155    c      6.000     0
          4.18920932   -3.17353292   -9.51231468    c      6.000     0
        -16.96461803   -0.93421424    1.64745870    h      1.000     0
        -14.57700999   -2.29676931   -0.34240440    h      1.000     0
        -16.03855695    0.65829249   -1.20196759    h      1.000     0
          2.53198251   -4.20932579  -10.21677683    h      1.000     0
          5.90303356   -4.28126530   -9.83961902    h      1.000     0
          4.34012934   -1.33475690  -10.46675976    h      1.000     0
         -1.11302634    6.45729161   -4.10870413    c      6.000     0
         -1.17090018    7.81096099   -6.00949607    o      8.000     0
          1.22049878    5.98711546   -3.01793328    o      8.000     0
          2.47797561    6.91837818   -4.02482025    h      1.000     0
 
       center of nuclear mass  :   -4.19301769    3.45933853   -1.76953679
       center of nuclear charge:   -4.22908659    3.42584390   -1.78338344

              +--------------------------------------------------+
              |               basis set information              |
              +--------------------------------------------------+

              we will work with the 1s 3p 5d 7f 9g ... basis set
              ...i.e. with spherical basis functions...

   type   atoms  prim   cont   basis
   ---------------------------------------------------------------------------
    co       1     92     45   def2-TZVP   [6s4p4d1f|17s11p7d1f]
    n        6     46     31   def2-TZVP   [5s3p2d1f|11s6p2d1f]
    c       31     46     31   def2-TZVP   [5s3p2d1f|11s6p2d1f]
    h       29      8      6   def2-TZVP   [3s1p|5s1p]
    o        4     46     31   def2-TZVP   [5s3p2d1f|11s6p2d1f]
   ---------------------------------------------------------------------------
   total:   71   2210   1490
   ---------------------------------------------------------------------------

   total number of primitive shells          :  102
   total number of contracted shells         :  582
   total number of cartesian basis functions : 1702
   total number of SCF-basis functions       : 1490


 integral neglect threshold       :  0.20E-10
 integral storage threshold THIZE :  0.10E-04
 integral storage threshold THIME :         5

 RI-J AUXILIARY BASIS SET information:

              we will work with the 1s 3p 5d 7f 9g ... basis set
              ...i.e. with spherical basis functions...

   type   atoms  prim   cont   basis
   ---------------------------------------------------------------------------
    co       1    107     89   def2-TZVP   [8s5p5d2f3g|19s5p5d3f3g]
    n        6     70     49   def2-TZVP   [6s4p3d1f1g|12s5p4d2f1g]
    c       31     70     49   def2-TZVP   [6s4p3d1f1g|12s5p4d2f1g]
    h       29     16     11   def2-TZVP   [3s1p1d|5s2p1d]
    o        4     70     49   def2-TZVP   [6s4p3d1f1g|12s5p4d2f1g]
   ---------------------------------------------------------------------------
   total:   71   3441   2417
   ---------------------------------------------------------------------------

   total number of primitive shells          :  115
   total number of contracted shells         :  783
   total number of cartesian basis functions : 2967
   total number of SCF-basis functions       : 2417


 symmetry group of the molecule :   c1 

 the group has the following generators :
   c1(z)

    1 symmetry operations found

 there are 1 real representations :   a   

 maximum number of shells which are related by symmetry :  1

 ==============================================================================
                      COSMO switched on
 ==============================================================================
 COSMO stati: segments per atom: H   32 other atoms   92
 COSMO statistics: nps   1979 npspher:    791
 COSMO surface:
   number of segments: 1979
   area (bohr**2):     1656.745656
   volume (bohr**3):   4371.865288
 COSMO: check number of disjunct cavities:

       ... OK contiguous cavity found
  
           ------------------
           density functional
           ------------------
 B-P86 functional
 exchange:    LDA + Becke (B88)
 correlation: LDA (VWN) + Perdew (P86)
 iterations will be done with small grid
  
 spherical integration : Lebedev's spherical grid
 spherical gridsize    :                     3
    i.e. gridpoints    :                   302
  maximum batchsize    :                   100
 value for diffuse not defined
 radial integration    : Chebyshev 2nd kind (scaling 3)
 radial gridsize       :                     3
 integration cells     :                    71
 partition function    : becke
 partition sharpness   :                     3
  

 biggest AO integral is expected to be    16.578513373

          ------------------------
          nuclear repulsion energy  :   6203.94774727    
          ------------------------

  _________________________________
 |                                 |
 |         DFTD3 V3.1 Rev 0        |
 | S.Grimme, University Bonn       |
 |            June  2014           |
 |   see standalone version        |
 |       dftd3 -h for options      |
 |_________________________________|
 
 Please cite DFT-D3 work done with this code as:
 S. Grimme, J. Antony, S. Ehrlich and H. Krieg,
 J. Chem. Phys, 132 (2010), 154104.
 If used with BJ-damping cite also
 S. Grimme, S. Ehrlich and L. Goerigk,
 J. Comput. Chem. 32 (2011), 1456-1465
 For DFT-D2 the reference is
 S. Grimme, J. Comput. Chem., 27 (2006), 1787-1799
 
C6 coefficients used:
                     2  C6 for element                      1
Z=  1 CN= 0.912     C6(AA)=    3.03
Z=  1 CN= 0.000     C6(AA)=    7.59
                     5  C6 for element                      6
Z=  6 CN= 0.000     C6(AA)=   49.11
Z=  6 CN= 0.987     C6(AA)=   43.25
Z=  6 CN= 1.998     C6(AA)=   29.36
Z=  6 CN= 2.999     C6(AA)=   25.78
Z=  6 CN= 3.984     C6(AA)=   18.21
                     4  C6 for element                      7
Z=  7 CN= 0.000     C6(AA)=   25.27
Z=  7 CN= 0.994     C6(AA)=   22.12
Z=  7 CN= 2.014     C6(AA)=   19.68
Z=  7 CN= 2.990     C6(AA)=   15.58
                     3  C6 for element                      8
Z=  8 CN= 0.000     C6(AA)=   15.51
Z=  8 CN= 0.993     C6(AA)=   12.82
Z=  8 CN= 1.989     C6(AA)=   10.37
                     4  C6 for element                     27
Z= 27 CN= 0.000     C6(AA)=  532.78
Z= 27 CN= 1.715     C6(AA)=  186.55
Z= 27 CN= 2.926     C6(AA)=  148.07
Z= 27 CN= 7.779     C6(AA)=  118.29

#           XYZ [au]              R0(AA) [Ang.]  CN          C6(AA)     C8(AA)   C10(AA) [au]
  1  -3.89524   4.79337  -2.60166   co  0.979  5.273       146.7     12894.4   1388842.6
  2  -6.33309   7.87165  -3.28708   n   0.490  2.959        15.7       346.1      9352.3
  3  -6.94668   9.66309  -1.59452   c   0.561  3.201        25.0       723.6     25637.8
  4  -5.70878   9.83298   0.04298   h   0.363  1.004         3.1        37.3       552.9
  5  -9.04618  11.22359  -1.88469   c   0.561  3.125        25.4       733.5     25987.8
  6  -9.46781  12.65021  -0.46213   h   0.363  1.002         3.1        37.3       553.1
  7 -10.58148  10.89414  -4.00430   c   0.561  3.137        25.3       732.2     25940.9
  8 -12.26101  12.05463  -4.27757   h   0.363  1.002         3.1        37.3       553.1
  9  -9.93305   9.04599  -5.77070   c   0.561  3.156        25.2       730.1     25866.1
 10 -11.07918   8.73473  -7.45374   h   0.363  1.002         3.1        37.3       553.0
 11  -7.78092   7.57920  -5.36621   c   0.561  3.259        24.6       712.5     25242.2
 12  -6.85344   3.20885  -1.19947   n   0.490  3.213        15.6       344.1      9298.4
 13  -8.49377   1.98118  -2.69216   c   0.561  3.263        24.6       711.8     25217.4
 14 -10.80494   1.11794  -1.78309   c   0.561  3.171        25.2       728.1     25796.6
 15 -12.09431   0.13515  -3.04537   h   0.363  1.004         3.1        37.3       552.9
 16 -11.39737   1.55971   0.77134   c   0.561  3.211        25.0       722.0     25580.3
 17 -13.56387   0.81842   1.89494   o   0.469  2.044        10.4       209.8      5187.4
 18  -9.67164   2.87018   2.30944   c   0.561  3.179        25.1       727.0     25756.4
 19 -10.14569   3.23167   4.27769   h   0.363  1.003         3.1        37.3       553.0
 20  -7.41188   3.68754   1.25768   c   0.561  3.315        24.1       698.0     24730.3
 21  -3.33946   5.59913   1.04255   n   0.490  3.087        15.6       344.6      9313.0
 22  -1.35158   6.78039   2.11964   c   0.561  3.200        25.0       723.8     25645.1
 23   0.25689   7.10463   0.88290   h   0.363  1.005         3.1        37.3       552.8
 24  -1.32969   7.52763   4.64103   c   0.561  3.127        25.4       733.3     25978.6
 25   0.33745   8.46922   5.39641   h   0.363  1.002         3.1        37.3       553.0
 26  -3.44111   7.05476   6.15089   c   0.561  3.135        25.3       732.5     25950.3
 27  -3.48326   7.62998   8.12692   h   0.363  1.002         3.1        37.3       553.1
 28  -5.49317   5.80682   5.07771   c   0.561  3.160        25.2       729.5     25845.3
 29  -7.16301   5.37796   6.20111   h   0.363  1.003         3.1        37.3       553.0
 30  -5.39499   5.08007   2.54622   c   0.561  3.326        24.0       694.6     24610.0
 31   1.69151   0.79007   1.96311   n   0.490  2.147        19.4       428.7     11585.8
 32   1.41299   0.94645   4.48127   c   0.561  3.189        25.1       725.5     25703.7
 33   3.10212   1.46424   5.55122   h   0.363  1.002         3.1        37.3       553.1
 34  -0.86657   0.49545   5.72994   c   0.561  3.126        25.4       733.4     25984.3
 35  -0.98007   0.67247   7.77791   h   0.363  1.002         3.1        37.3       553.1
 36  -2.96641  -0.20104   4.29353   c   0.561  3.145        25.3       731.4     25911.4
 37  -4.77248  -0.61248   5.19543   h   0.363  1.002         3.1        37.3       553.0
 38  -2.71568  -0.34878   1.67959   c   0.561  3.178        25.1       727.1     25762.1
 39  -4.29958  -0.87704   0.47854   h   0.363  1.005         3.1        37.3       552.9
 40  -0.36811   0.20229   0.58854   c   0.561  3.281        24.5       707.4     25061.7
 41  -1.87174   1.19128  -3.61984   n   0.490  2.755        16.1       354.1      9570.1
 42  -1.74507   0.92984  -6.14392   c   0.561  3.258        24.6       712.9     25257.5
 43   0.14382  -0.44845  -7.35708   c   0.561  3.179        25.1       727.0     25755.6
 44   0.11680  -0.61432  -9.40612   h   0.363  1.004         3.1        37.3       552.9
 45   2.06410  -1.52279  -5.88385   c   0.561  3.210        25.0       722.2     25588.2
 46   4.04122  -2.84508  -6.81020   o   0.469  2.043        10.4       209.8      5187.5
 47   1.94627  -1.24852  -3.24705   c   0.561  3.190        25.1       725.4     25701.4
 48   3.37776  -2.10689  -2.04367   h   0.363  1.003         3.1        37.3       553.0
 49  -0.06427   0.06442  -2.19433   c   0.561  3.277        24.5       708.3     25094.1
 50  -5.65496   3.47090  -6.11559   n   0.490  3.779        15.6       343.7      9289.6
 51  -6.84958   5.70077  -7.29639   c   0.561  4.181        18.2       527.4     18685.5
 52  -8.38766   5.15492  -8.58746   h   0.363  1.001         3.1        37.4       553.1
 53  -5.38212   6.65898  -8.41134   h   0.363  1.005         3.1        37.3       552.9
 54  -7.54170   1.53048  -5.33271   c   0.561  4.194        18.2       527.3     18682.7
 55  -9.10558   1.42557  -6.70057   h   0.363  1.001         3.1        37.4       553.1
 56  -6.58821  -0.31563  -5.34603   h   0.363  1.005         3.1        37.3       552.8
 57  -3.67420   2.34703  -7.70849   c   0.561  4.187        18.2       527.4     18684.2
 58  -4.47169   1.09400  -9.17391   h   0.363  1.001         3.1        37.4       553.2
 59  -2.69641   3.89453  -8.68559   h   0.363  1.004         3.1        37.3       552.9
 60 -15.38739  -0.52457   0.37679   c   0.561  4.043        18.3       529.0     18742.9
 61   4.18921  -3.17353  -9.51231   c   0.561  4.043        18.3       529.0     18742.9
 62 -16.96462  -0.93421   1.64746   h   0.363  0.996         3.1        37.4       553.6
 63 -14.57701  -2.29677  -0.34240   h   0.363  0.995         3.1        37.4       553.7
 64 -16.03856   0.65829  -1.20197   h   0.363  0.995         3.1        37.4       553.7
 65   2.53198  -4.20933 -10.21678   h   0.363  0.995         3.1        37.4       553.7
 66   5.90303  -4.28127  -9.83962   h   0.363  0.996         3.1        37.4       553.6
 67   4.34013  -1.33476 -10.46676   h   0.363  0.995         3.1        37.4       553.7
 68  -1.11303   6.45729  -4.10870   c   0.561  3.020        25.6       741.4     26266.2
 69  -1.17090   7.81096  -6.00950   o   0.469  1.051        12.8       257.7      6370.8
 70   1.22050   5.98712  -3.01793   o   0.469  2.039        10.4       209.9      5187.9
 71   2.47798   6.91838  -4.02482   h   0.363  1.008         3.1        37.3       552.6

molecular C6(AA) [au] =     63012.15

           DFT-D V3(BJ)
 DF b-p                                               
 parameters
 s6       :    1.0000
 s8       :    3.2822
 a1       :    0.3946
 a2       :    4.8516
 k1-k3    :   16.0000    1.3333   -4.0000
 
 Edisp /kcal,au:  -130.7742 -0.20840187

 E6    /kcal :   -48.7841
 E8    /kcal :   -81.9900
 % E8        : 62.70
 nuclear repulsion energy                  =    6203.947747265
  DFT-D3 Energy contribution               =      -0.208401871
 nuclear repulsion + dispersion correction =    6203.739345395


         -----------------
         -S,T+V- integrals
         -----------------

 1e-integrals will be neglected if expon. factor < 0.196355E-11
 
 Difference densities algorithm switched on.
 The maximal number of linear combinations of
 difference densities is  20.

 DIIS switched on: error vector is FDS-SDF
 Max. Iterations for DIIS is     :   4
 DIIS matrix (see manual) 
    Scaling factor of diagonals  :  1.200
    threshold for scaling factor :  0.000

 scf convergence criterion : increment of total energy < .1000000D-05
                  and increment of one-electron energy < .1000000D-02

 MOs are in ASCII format !


    mo occupation :
   irrep   mo's   occupied
    a     1490      158
 
 number of basis functions   :  1490
 number of occupied orbitals :   158
 

 reading orbital data $uhfmo_alpha  from file alpha
 orbital characterization : scfconv=6

 reading orbital data $uhfmo_beta  from file beta
 orbital characterization : scfconv=6
 mo-orthogonalization by Cholesky decomposition
 mo-orthogonalization by Cholesky decomposition

 UHF mode switched on !

 closed shell shift switched on 
 all occupied orbitals are shifted by    0.05000

  
           ------------------------
               RI-J - INFORMATION
           ------------------------
 Contributions to RI integral batches: 
  neglected integral batches:                 71504
  direct contribution:                        88267
  memory contribution:                  9882
 Memory core needed for (P|Q) and Cholesky     45 MByte
 Memory core minimum needed except of (P|Q)     3 MByte
 Total minimum memory core needed (sum)        47 MByte
  
 ****************************************
 Memory allocated for RI-J   500 MByte
 ****************************************
                                            

 DSCF restart information will be dumped onto file alpha


 Starting SCF iterations

          Overall gridpoints after grid construction =         95932

 ITERATION  ENERGY          1e-ENERGY        2e-ENERGY     NORM[dD(SAO)]  TOL
   1  -3212.1716952979    -16735.304461     7319.3934200    0.000D+00 0.196D-10
                            Exc = -314.668234052     Coul =  7634.06165409    
                         Ntotal = 315.00421489      Nspin = 1.0000628890    
                             Na = 158.00213889         Nb = 157.00207600    
                          Ediel =-0.839419925359E-01
                            current damping = 1.000
 
          max. resid. norm for Fia-block=  2.875D-04 for orbital      1a    alpha
          max. resid. fock norm         =  3.393D-03 for orbital   1481a    alpha

 ITERATION  ENERGY          1e-ENERGY        2e-ENERGY     NORM[dD(SAO)]  TOL
   2  -3212.1716959777    -16735.304726     7319.3936849    0.194D-02 0.124D-10
                            Exc = -314.668185608     Coul =  7634.06187051    
                         Ntotal = 315.00421490      Nspin = 1.0000628938    
                             Na = 158.00213890         Nb = 157.00207600    
                          Ediel =-0.839400910612E-01
                            current damping = 1.000
 
          Norm of current diis error: 0.13431E-02
          max. resid. norm for Fia-block=  1.438D-04 for orbital      1a    alpha
          max. resid. fock norm         =  1.697D-03 for orbital   1481a    alpha

 ENERGY CONVERGED !

          Overall gridpoints after grid construction =        347319

 ITERATION  ENERGY          1e-ENERGY        2e-ENERGY     NORM[dD(SAO)]  TOL
   3  -3212.1707428633    -16735.305188     7319.3950997    0.463D-03 0.938D-11
                            Exc = -314.667309544     Coul =  7634.06240924    
                         Ntotal = 314.99953980      Nspin = 1.0000028007    
                             Na = 157.99977130         Nb = 156.99976850    
                          Ediel =-0.839405790415E-01
                            current damping = 0.850
 
          Norm of current diis error: 0.76560E-03
          max. resid. norm for Fia-block=  7.191D-05 for orbital      1a    alpha
          max. resid. fock norm         =  8.482D-04 for orbital   1481a    alpha

 End of SCF iterations

   convergence criteria satisfied after     3 iterations


   *************************************************************************
   y                                                                        
   *************************************************************************


                  ------------------------------------------ 
                 |  total energy      =  -3212.17074286333  |
                  ------------------------------------------ 
                 :  kinetic energy    =   3201.09317034515  :
                 :  potential energy  =  -6413.26391320848  :
                 :  virial theorem    =      1.99655137494  :
                 :  wavefunction norm =      0.99999999990  :
                  .......................................... 


 orbitals $uhfmo_beta  will be written to file beta

 orbitals $uhfmo_alpha  will be written to file alpha
 
 alpha: 

    irrep                154a        155a        156a        157a        158a   
 eigenvalues H         -0.20868    -0.19656    -0.19090    -0.17805    -0.14675
            eV          -5.6786     -5.3487     -5.1946     -4.8449     -3.9934
 occupation              1.0000      1.0000      1.0000      1.0000      1.0000

    irrep                159a        160a        161a        162a        163a   
 eigenvalues H         -0.11302    -0.09322    -0.09198    -0.08628    -0.08172
            eV          -3.0755     -2.5367     -2.5029     -2.3478     -2.2237
 
 beta:  

    irrep                153a        154a        155a        156a        157a   
 eigenvalues H         -0.23106    -0.20644    -0.17722    -0.17163    -0.16211
            eV          -6.2875     -5.6175     -4.8225     -4.6704     -4.4113
 occupation              1.0000      1.0000      1.0000      1.0000      1.0000

    irrep                158a        159a        160a        161a        162a   
 eigenvalues H         -0.11199    -0.09165    -0.09004    -0.08757    -0.07821
            eV          -3.0474     -2.4940     -2.4502     -2.3829     -2.1281
 
 ==============================================================================
                                  COSMO RESULTS
 ==============================================================================
  PARAMETER:
    nppa:      1082
    nspa:        92
    nsph:        32
    nps:       1979
    npspher:    791
    disex:   10.0000    
    disex2:  4210.71    
    rsolv [A]: 1.3000
    routf:     0.8500
    phsran:    0.0    
    ampran:   0.10E-04
    cavity:  closed
    epsilon:    37.500
    refind:     1.300
    fepsi:      0.9605263
  CAVITY VOLUME/AREA [a.u.]:
    surface: V1.0, A matrix: V1.0
    area:  1656.75
    volume:  4371.87
  SCREENING CHARGE:
    cosmo      :  -1.043050
    correction :   0.043034
    total      :  -1.000016
  ENERGIES [a.u.]:
    Total energy            =   -3212.1707428633299
    Total energy + OC corr. =    -3212.1671603378
    Dielectric energy       =       -0.0839405790
    Diel. energy + OC corr. =       -0.0803580535
  ELEMENT RADIUS [A]: ATOM LIST
    co 2.00: 1
    n  1.83: 2,12,21,31,41,50
    c  2.00: 3,5,7,9,11,13,14,16,18,20,22,24,26,28,30,32,34,36,38,40,42,43,45,
             47,49,51,54,57,60,61,68
    h  1.30: 4,6,8,10,15,19,23,25,27,29,33,35,37,39,44,48,52,53,55,56,58,59,
             62-67,71
    o  1.72: 17,46,69,70
 ==============================================================================

                                             _ _ _ 
  IRREP     alpha occ.     beta occ.      tr(D*D-D)


 a        158.00000000   157.00000000    -0.26128673

   -------------------------------------------------

   sum    158.00000000   157.00000000    -0.26128673

 <S*S>     0.77257345

 
 
 
 ==============================================================================
                           electrostatic moments
 ==============================================================================

 reference point for electrostatic moments:    0.00000   0.00000   0.00000

 
              nuc           elec       ->  total
 ------------------------------------------------------------------------------
                          charge      
 ------------------------------------------------------------------------------
         316.000000    -315.000000       1.000000
 a-b                                     1.000000
 
 ------------------------------------------------------------------------------
                       dipole moment  
 ------------------------------------------------------------------------------
   x   -1336.391363    1327.802658      -8.588705
   y    1082.566672   -1080.161679       2.404993
   z    -563.549168     561.186423      -2.362745
 
   | dipole moment | =     9.2267 a.u. =    23.4520 debye 
 
 ------------------------------------------------------------------------------
                     quadrupole moment
 ------------------------------------------------------------------------------
  xx   12916.790311  -12998.335621     -81.545310
  yy    8081.785953   -8237.982157    -156.196204
  zz    6553.738332   -6673.872250    -120.133918
  xy   -6362.976642    6334.193879     -28.782763
  xz    1450.260725   -1434.115272      16.145453
  yz   -1534.134042    1549.248303      15.114261
 
     1/3  trace=    -119.291811
     anisotropy=      90.187885
 
 ==============================================================================
 
HOMO-LUMO Separation
 HOMO         :   -0.14675283 H =     -3.99335 eV
 LUMO         :   -0.11302265 H =     -3.07550 eV
 HOMO-LUMO gap:    0.03373018 H =     +0.91785 eV
 
 ==============================================================================


    ------------------------------------------------------------------------
         total  cpu-time :  3 minutes and 37 seconds
         total wall-time :  35.25 seconds
    ------------------------------------------------------------------------

   ****  ridft : all done  ****


    2024-12-25 19:08:14.364 

fine, there is no data group "$actual step"
next step = rdgrad
 energy change  : actual value =   0.6540E-06 threshold =   0.1000E-05
 geom. gradient : actual value =   0.1305E-03 threshold =   0.1000E-02

CONVERGENCY CRITERIA FULFILLED IN CYCLE 59
