# Supplementary material for: Electronic Effects Drive Selectivity in CO2 Reduction Catalysis by Heptacoordinated Cobalt Complexes
Source: Inorg Chem. 2026 May 21;65(22):12678–92. doi: 10.1021/acs.inorgchem.6c01633 (PMC13250995; doi:10.1021/acs.inorgchem.6c01633)
Supplement: Supplementary file 2 [file ic6c01633_si_002.zip › backup_paper_acscat_Co/Co0MeOLCOOH/doublet/bpy_det_O2/eps375/Co0MeOLCOOH_q.xyz]

71
Energy =
Co   -2.0612705    2.5365424   -1.3767375 
N    -3.3513245    4.1654972   -1.7394453 
C    -3.6760269    5.1134883   -0.8437858 
H    -3.0209544    5.2033877    0.0227415 
C    -4.7870313    5.9392675   -0.9973368 
H    -5.0101476    6.6942037   -0.2445485 
C    -5.5994803    5.7649318   -2.1189829 
H    -6.4882494    6.3790345   -2.2635905 
C    -5.2563451    4.7869338   -3.0537224 
H    -5.8628484    4.6222191   -3.9443508 
C    -4.1174872    4.0107397   -2.8396757 
N    -3.6266859    1.6980508   -0.6347305 
C    -4.4947094    1.0483932   -1.4246278 
C    -5.7177296    0.5915869   -0.9435723 
H    -6.4000308    0.0715191   -1.6115418 
C    -6.0312268    0.8253608    0.4081739 
O    -7.1776884    0.4330891    1.0027567 
C    -5.1180112    1.5188332    1.2221052 
H    -5.3688653    1.7101240    2.2636575 
C    -3.9221983    1.9513637    0.6655368 
N    -1.7671655    2.9629306    0.5516925 
C    -0.7152270    3.5880261    1.1216665 
H     0.1359410    3.7596075    0.4672113 
C    -0.7036430    3.9834478    2.4559287 
H     0.1785716    4.4817176    2.8556584 
C    -1.8209580    3.7332172    3.2549113 
H    -1.8432607    4.0376118    4.3005789 
C    -2.9068617    3.0728375    2.6870064 
H    -3.7905031    2.8458920    3.2814882 
C    -2.8549033    2.6882567    1.3474039 
N     0.8951060    0.4180881    1.0388337 
C     0.7477219    0.5008376    2.3713858 
H     1.6415698    0.7748448    2.9375781 
C    -0.4585705    0.2621813    3.0321554 
H    -0.5186320    0.3558569    4.1158942 
C    -1.5697551   -0.1063858    2.2720393 
H    -2.5254868   -0.3241126    2.7493051 
C    -1.4370777   -0.1845645    0.8888001 
H    -2.2752392   -0.4641117    0.2532342 
C    -0.1947943    0.1070483    0.3114411 
N    -0.9904797    0.6304008   -1.9155373 
C    -0.9234508    0.4920486   -3.2512242 
C     0.0761089   -0.2373077   -3.8931990 
H     0.0618089   -0.3250849   -4.9775045 
C     1.0922767   -0.8058277   -3.1135968 
O     2.1385208   -1.5055507   -3.6038038 
C     1.0299216   -0.6606894   -1.7182638 
H     1.7874353   -1.1149167   -1.0814644 
C    -0.0340109    0.0340897   -1.1611886 
N    -2.9924744    1.8367189   -3.2362322 
C    -3.6246403    3.0167192   -3.8610859 
H    -4.4385596    2.7278644   -4.5442862 
H    -2.8480930    3.5237800   -4.4510897 
C    -3.9908951    0.8098956   -2.8219510 
H    -4.8184630    0.7543815   -3.5457871 
H    -3.4863305   -0.1670236   -2.8289975 
C    -1.9443048    1.2419945   -4.0791596 
H    -2.3663186    0.5789198   -4.8546255 
H    -1.4268782    2.0608957   -4.5962147 
C    -8.1426586   -0.2775917    0.1993895 
C     2.2168341   -1.6793613   -5.0337002 
H    -8.9772893   -0.4943649    0.8717976 
H    -7.7138215   -1.2153980   -0.1811926 
H    -8.4872388    0.3483534   -0.6360539 
H     1.3398674   -2.2274793   -5.4064855 
H     3.1237508   -2.2655480   -5.2069021 
H     2.2966975   -0.7063229   -5.5387707 
C    -0.5889882    3.4170516   -2.1742326 
O    -0.6196137    4.1333826   -3.1800884 
O     0.6458601    3.1682451   -1.5970215 
H     1.3112882    3.6610481   -2.1298432 
