# Supplementary material for: Electronic Effects Drive Selectivity in CO2 Reduction Catalysis by Heptacoordinated Cobalt Complexes
Source: Inorg Chem. 2026 May 21;65(22):12678–92. doi: 10.1021/acs.inorgchem.6c01633 (PMC13250995; doi:10.1021/acs.inorgchem.6c01633)
Supplement: Supplementary file 2 [file ic6c01633_si_002.zip › backup_paper_acscat_Co/Co0MeOLCOOH/doublet/bpy_det_O2/vacuo/vibspectrum]

$vibrational spectrum
#  mode     symmetry     wave number   IR intensity    selection rules
#                         cm**(-1)        km/mol         IR     RAMAN
     1                        0.00         0.00000        -       -
     2                        0.00         0.00000        -       -
     3                        0.00         0.00000        -       -
     4                        0.00         0.00000        -       -
     5                        0.00         0.00000        -       -
     6                        0.00         0.00000        -       -
     7        a               7.87         0.20522       YES     YES
     8        a              11.79         0.27377       YES     YES
     9        a              20.17         0.68391       YES     YES
    10        a              34.24         0.01834       YES     YES
    11        a              45.71         1.07367       YES     YES
    12        a              55.16         0.49938       YES     YES
    13        a              60.19         0.99714       YES     YES
    14        a              72.13         1.88626       YES     YES
    15        a              74.96         3.10392       YES     YES
    16        a              78.28         1.56108       YES     YES
    17        a              89.58         0.20132       YES     YES
    18        a              98.23         3.64804       YES     YES
    19        a             114.41         0.33847       YES     YES
    20        a             116.75         0.17360       YES     YES
    21        a             121.86         0.10700       YES     YES
    22        a             130.29         0.34678       YES     YES
    23        a             134.71         0.39758       YES     YES
    24        a             148.33         2.07497       YES     YES
    25        a             149.72         2.12084       YES     YES
    26        a             155.90         1.21280       YES     YES
    27        a             162.79         0.60786       YES     YES
    28        a             177.65         0.31986       YES     YES
    29        a             180.94         0.29693       YES     YES
    30        a             199.15         0.95262       YES     YES
    31        a             212.60         0.21561       YES     YES
    32        a             213.66         1.12736       YES     YES
    33        a             225.92         2.89992       YES     YES
    34        a             229.38         1.62414       YES     YES
    35        a             232.71         0.33419       YES     YES
    36        a             245.72         3.23473       YES     YES
    37        a             246.89         1.30055       YES     YES
    38        a             254.29         1.63817       YES     YES
    39        a             268.26         2.64886       YES     YES
    40        a             278.19         1.67722       YES     YES
    41        a             295.33         1.55029       YES     YES
    42        a             304.09         2.60486       YES     YES
    43        a             312.63         1.39973       YES     YES
    44        a             326.85         0.52073       YES     YES
    45        a             347.06         5.79276       YES     YES
    46        a             359.47         0.36979       YES     YES
    47        a             372.42         2.30901       YES     YES
    48        a             384.04         5.45188       YES     YES
    49        a             401.34         5.54831       YES     YES
    50        a             405.51         1.32345       YES     YES
    51        a             419.50         6.17257       YES     YES
    52        a             427.53         0.79845       YES     YES
    53        a             443.12         0.75493       YES     YES
    54        a             443.51         3.68495       YES     YES
    55        a             457.12         0.68446       YES     YES
    56        a             475.37         4.69567       YES     YES
    57        a             487.00         0.96385       YES     YES
    58        a             493.61         4.58550       YES     YES
    59        a             530.11        17.33140       YES     YES
    60        a             536.19         3.43452       YES     YES
    61        a             551.37         6.05884       YES     YES
    62        a             565.54         0.09720       YES     YES
    63        a             572.12        10.37855       YES     YES
    64        a             576.85         0.20258       YES     YES
    65        a             590.20         3.15574       YES     YES
    66        a             608.91         4.01447       YES     YES
    67        a             616.24         6.61348       YES     YES
    68        a             621.77         5.16751       YES     YES
    69        a             628.51         2.28455       YES     YES
    70        a             633.00         5.32754       YES     YES
    71        a             647.07        51.06451       YES     YES
    72        a             651.37         2.34905       YES     YES
    73        a             665.37         1.25820       YES     YES
    74        a             686.40        28.91205       YES     YES
    75        a             692.47        18.55411       YES     YES
    76        a             705.30         8.78778       YES     YES
    77        a             708.58         5.33711       YES     YES
    78        a             723.15         1.36671       YES     YES
    79        a             726.60        12.36087       YES     YES
    80        a             731.71        10.98309       YES     YES
    81        a             736.05        16.74624       YES     YES
    82        a             744.55        35.91417       YES     YES
    83        a             755.08         4.17015       YES     YES
    84        a             774.46        37.36936       YES     YES
    85        a             785.40        27.69192       YES     YES
    86        a             815.08         4.74836       YES     YES
    87        a             817.75        18.55811       YES     YES
    88        a             829.31         2.27958       YES     YES
    89        a             847.95        10.37223       YES     YES
    90        a             866.74         3.73655       YES     YES
    91        a             869.96         3.20192       YES     YES
    92        a             870.36         8.27202       YES     YES
    93        a             875.76         5.72828       YES     YES
    94        a             878.52         3.08270       YES     YES
    95        a             882.42        13.92217       YES     YES
    96        a             890.27        14.66098       YES     YES
    97        a             926.93         3.24100       YES     YES
    98        a             941.43         1.45778       YES     YES
    99        a             942.41         9.94964       YES     YES
   100        a             947.23        10.04082       YES     YES
   101        a             948.92         0.93974       YES     YES
   102        a             949.85         0.67085       YES     YES
   103        a             963.39        24.09205       YES     YES
   104        a             973.19         0.77257       YES     YES
   105        a             975.59        37.82238       YES     YES
   106        a             976.52        55.70022       YES     YES
   107        a             980.57        13.81056       YES     YES
   108        a             983.90         3.50666       YES     YES
   109        a             984.26        10.53894       YES     YES
   110        a             987.02        12.84883       YES     YES
   111        a             993.66       193.24505       YES     YES
   112        a            1001.35        10.18895       YES     YES
   113        a            1034.16        77.61800       YES     YES
   114        a            1039.81        50.69536       YES     YES
   115        a            1043.10         0.59612       YES     YES
   116        a            1052.41         4.05638       YES     YES
   117        a            1052.78        22.50076       YES     YES
   118        a            1080.54         9.88402       YES     YES
   119        a            1086.07         7.36424       YES     YES
   120        a            1092.59        21.87081       YES     YES
   121        a            1098.11        10.59646       YES     YES
   122        a            1107.79        15.69939       YES     YES
   123        a            1115.45        41.88413       YES     YES
   124        a            1124.66        13.37071       YES     YES
   125        a            1126.25         0.46512       YES     YES
   126        a            1129.27         0.53723       YES     YES
   127        a            1141.73         1.91921       YES     YES
   128        a            1150.98         3.39417       YES     YES
   129        a            1152.16         3.57490       YES     YES
   130        a            1160.25        13.72362       YES     YES
   131        a            1163.94         4.86652       YES     YES
   132        a            1168.49        25.04745       YES     YES
   133        a            1173.28        57.33002       YES     YES
   134        a            1184.69         8.22177       YES     YES
   135        a            1202.82         4.66400       YES     YES
   136        a            1221.81       165.20180       YES     YES
   137        a            1225.25        46.70901       YES     YES
   138        a            1226.13        33.83838       YES     YES
   139        a            1235.12        15.09923       YES     YES
   140        a            1256.95         6.03495       YES     YES
   141        a            1270.37         4.41594       YES     YES
   142        a            1273.43         6.36571       YES     YES
   143        a            1283.86         2.75089       YES     YES
   144        a            1286.40         0.72033       YES     YES
   145        a            1291.19         7.39135       YES     YES
   146        a            1293.77        12.22790       YES     YES
   147        a            1310.41         1.11162       YES     YES
   148        a            1312.83         3.03213       YES     YES
   149        a            1318.19         0.93221       YES     YES
   150        a            1332.01        12.46130       YES     YES
   151        a            1343.96       105.07400       YES     YES
   152        a            1348.68       139.33689       YES     YES
   153        a            1352.38        50.42027       YES     YES
   154        a            1367.76        14.14214       YES     YES
   155        a            1400.38         8.66517       YES     YES
   156        a            1403.20       131.13188       YES     YES
   157        a            1408.29        14.10462       YES     YES
   158        a            1414.88        36.76744       YES     YES
   159        a            1425.38        40.05646       YES     YES
   160        a            1427.25        42.12691       YES     YES
   161        a            1434.89        10.69882       YES     YES
   162        a            1435.63        15.98139       YES     YES
   163        a            1441.05        13.92249       YES     YES
   164        a            1444.34        12.36167       YES     YES
   165        a            1444.96        19.94528       YES     YES
   166        a            1447.42        11.05238       YES     YES
   167        a            1450.55        13.24138       YES     YES
   168        a            1452.82        68.34040       YES     YES
   169        a            1456.01       105.85315       YES     YES
   170        a            1457.25        90.69083       YES     YES
   171        a            1465.35         7.29961       YES     YES
   172        a            1466.53         5.68660       YES     YES
   173        a            1470.65        35.74421       YES     YES
   174        a            1538.10        17.41005       YES     YES
   175        a            1545.11        72.64022       YES     YES
   176        a            1549.84        13.33368       YES     YES
   177        a            1562.50        15.97556       YES     YES
   178        a            1562.63        20.53288       YES     YES
   179        a            1578.85        45.08903       YES     YES
   180        a            1591.01        20.31112       YES     YES
   181        a            1591.34        10.25043       YES     YES
   182        a            1600.62       327.50383       YES     YES
   183        a            1602.59       208.50984       YES     YES
   184        a            1625.68       283.74419       YES     YES
   185        a            2918.30        35.46822       YES     YES
   186        a            2938.27        59.02828       YES     YES
   187        a            2943.04        23.14934       YES     YES
   188        a            2955.01        39.23575       YES     YES
   189        a            2955.95        38.32153       YES     YES
   190        a            2999.89         3.29135       YES     YES
   191        a            3012.54         2.03507       YES     YES
   192        a            3024.20        18.43775       YES     YES
   193        a            3025.15         1.17533       YES     YES
   194        a            3025.79        17.47208       YES     YES
   195        a            3083.43        13.51977       YES     YES
   196        a            3093.39         8.96946       YES     YES
   197        a            3095.59         7.11023       YES     YES
   198        a            3107.57         2.43275       YES     YES
   199        a            3112.22         2.25624       YES     YES
   200        a            3119.88         0.26644       YES     YES
   201        a            3121.14         1.63767       YES     YES
   202        a            3127.62         7.41772       YES     YES
   203        a            3128.73         2.39188       YES     YES
   204        a            3129.95         3.21496       YES     YES
   205        a            3133.50         3.37485       YES     YES
   206        a            3136.11         2.66269       YES     YES
   207        a            3138.88         0.45654       YES     YES
   208        a            3140.84         4.22264       YES     YES
   209        a            3142.80         1.07375       YES     YES
   210        a            3144.15         0.29766       YES     YES
   211        a            3148.11         1.64705       YES     YES
   212        a            3149.10        11.91813       YES     YES
   213        a            3523.07         8.41732       YES     YES
$end
