# Supplementary material for: Electronic Effects Drive Selectivity in CO2 Reduction Catalysis by Heptacoordinated Cobalt Complexes
Source: Inorg Chem. 2026 May 21;65(22):12678–92. doi: 10.1021/acs.inorgchem.6c01633 (PMC13250995; doi:10.1021/acs.inorgchem.6c01633)
Supplement: Supplementary file 2 [file ic6c01633_si_002.zip › backup_paper_acscat_Co/Co0MeOLCOOH/doublet/bpy_det_O2/vacuo/EN/B3LYPst/SP_B3LYPst.out]

  ========================================================================
                license information 
 Customer : 200000000357083
 ID       : LKO2626211

 License file is VALID, continuing with full version
  ========================================================================

   OpenMP run-time library returned nthreads =  8

 ridft (dryad24) : TURBOMOLE rev. V7-7 compiled 26 Oct 2022 at 08:57:28
 Copyright (C) 2022 TURBOMOLE GmbH, Karlsruhe


    2025-01-08 13:25:44.146 


                                  r i d f t

                        DFT program with RI approximation 
                                for coulomb part 


                                                 
                                 References:     
                                                 
          TURBOMOLE:                             
              R. Ahlrichs, M. Baer, M. Haeser, H. Horn, and
              C. Koelmel
              Electronic structure calculations on workstation
              computers: the program system TURBOMOLE
              Chem. Phys. Lett. 162: 165 (1989)
          Density Functional:                              
              O. Treutler and R. Ahlrichs                      
              Efficient Molecular Numerical Integration Schemes
              J. Chem. Phys. 102: 346 (1995)                   
          Parallel Version:                                
              Performance of parallel TURBOMOLE for Density    
              Functional Calculations                          
              M. v. Arnim and R. Ahlrichs                      
              J. Comp. Chem. 19: 1746 (1998)                   
          RI-J Method:                                     
              Auxiliary Basis Sets to approximate Coulomb      
              Potentials                                       
              Chem. Phys. Lett. 240: 283 (1995)                
              K. Eichkorn, O. Treutler, H. Oehm, M. Haeser     
              and R. Ahlrichs                                  
              Chem. Phys. Lett. 242: 652 (1995)                
                                                           
              Auxiliary Basis Sets for Main Row Atoms and their
              Use to approximate Coulomb Potentials            
              K. Eichkorn, F. Weigend, O. Treutler and         
              R. Ahlrichs                                      
              Theo. Chem. Acc. 97: 119 (1997)                   
                                                           
              Accurate Coulomb-fitting basis sets for H to Rn 
              F. Weigend                                        
              Phys. Chem. Chem. Phys. 8: 1057 (2006)            
                                                           
          Multipole accelerated RI-J (MARI-J):             
              Fast evaluation of the Coulomb potential for     
              electron densities using multipole accelerated   
              resolution of identity approximation             
              M. Sierka, A. Hogekamp and R. Ahlrichs           
              J. Chem. Phys. 118: 9136 (2003)                  
          RI-JK Method:                                     
              A fully direct RI-HF algorithm: Implementation,
              optimised auxiliary basis sets, demonstration of
              accuracy and efficiency                         
              F. Weigend                                      
              Phys. Chem. Chem. Phys. 4: 4285 (2002)           
          Two-component HF and DFT with spin-orbit coupling:  
              Self-consistent treatment of spin-orbit         
              interactions with efficient Hartree-Fock and    
              density functional methods                      
              M. K. Armbruster, F. Weigend, C. van Wüllen and 
              W. Klopper                                      
              Phys. Chem. Chem. Phys. 10: 1748 (2008)         
          Two-component difference density and DIIS algorithm 
              Efficient two-component self-consistent field   
              procedures and gradients: implementation in     
              TURBOMOLE and application to Au20-              
              A. Baldes, F. Weigend                           
              Mol. Phys. 111: 2617 (2013)                     
          Relativistic all-electron 2c calculations           
              An efficient implementation of two-component    
              relativistic exact-decoupling methods for large 
              molecules                                       
              D. Peng, N. Middendorf, F. Weigend, M. Reiher   
              J. Chem. Phys. 138: 184105 (2013)               
          Finite nucleus model and SNSO approximation         
              Efficient implementation of one- and two-       
              component analytical energy gradients in exact  
              two-component theory                            
              Y. J. Franzke, N. Middendorf, F. Weigend        
              J. Chem. Phys. 148: 104110 (2018)               
          Grids for all-electron relativistic methods         
              Error-consistent segmented contracted all-      
              electron relativistic basis sets of double-     
              and triple-zeta quality for NMR shielding       
              constants                                       
              Y. J. Franzke, R. Tress, T. M. Pazdera,         
              F. Weigend                                      
              Phys. Chem. Chem. Phys. 21: 166658 (2019)       
          Seminumerical exchange algorithms                   
              Seminumerical calculation of the Hartree-Fock   
              exchange matirx: Application to two-component   
              procedures and efficient evaluation of local    
              hybrid functionsl                               
               P. Plessow, F. Weigend,                        
              J. Comput. Chem. 33: 810 (2012)                 
          Improved seminumerical algorithms                   
              C. Holzer,                                      
              J. Chem. Phys. 153 (2020), 184115               
                                         


          OpenMP Shared-Memory Parallelization:  8 CPUs.

            By: Christof Holzer and Yannick J. Franzke


              +--------------------------------------------------+
              |      general information about current run       |
              +--------------------------------------------------+

 
 XCfun self-defined functional
  USE AT YOUR OWN RISK !!
 XCfun self-defined functional
  USE AT YOUR OWN RISK !!
 XCFun library is being used, version:   1.99000000000000     
 XCFun DFT library Copyright 2009-2011 Ulf Ekstrom and contributors.
See http://
 admol.org/xcfun for more information.

This is free software; see the source co
 de for copying conditions.
There is ABSOLUTELY NO WARRANTY; not even for MERCHA
 NTABILITY or
FITNESS FOR A PARTICULAR PURPOSE. For details see the documentatio
 n.
Scientific users of this library should cite
U. Ekstrom, L. Visscher, R. Bas
 t, A. J. Thorvaldsen and K. Ruud;
J.Chem.Theor.Comp. 2010, DOI: 10.1021/ct10011
 7s

 Now setting/adding functional from XCFun
   using a non-predfined Turbomole-own definition:
   slaterx with factor   0.130000000000000     

XCFun uses functional:  slaterx

 XCfun self-defined functional
  USE AT YOUR OWN RISK !!
 Now setting/adding functional from XCFun
   using a non-predfined Turbomole-own definition:
   beckex with factor   0.720000000000000     

XCFun uses functional:  slaterx beckex

 XCfun self-defined functional
  USE AT YOUR OWN RISK !!
 Now setting/adding functional from XCFun
   using a non-predfined Turbomole-own definition:
   vwn5c with factor   0.190000000000000     

XCFun uses functional:  slaterx beckex vwn5c

 XCfun self-defined functional
  USE AT YOUR OWN RISK !!
 Now setting/adding functional from XCFun
   using a non-predfined Turbomole-own definition:
   lypc with factor   0.810000000000000     

XCFun uses functional:  slaterx beckex vwn5c lypc

 XCfun self-defined functional
  USE AT YOUR OWN RISK !!
 Using HF exchange portion of:   0.150000000000000     
 A Hybrid-DFT calculation using the RI-J approximation will be carried out.
 Allocatable memory for RI due to $ricore (MB):                   500

   *************************************************************************
   y                                                                        
   *************************************************************************


              +--------------------------------------------------+
              | Atomic coordinate, charge and isotop information |
              +--------------------------------------------------+

                    atomic coordinates            atom    charge  isotop
         -3.94951947    4.71822926   -2.58200008    co    27.000     0
         -6.32300717    7.75858694   -3.28690383    n      7.000     0
         -6.80942362    9.62779480   -1.63491999    c      6.000     0
         -5.56001853    9.73737000   -0.00253072    h      1.000     0
         -8.78353830   11.33309348   -1.96639023    c      6.000     0
         -9.09479811   12.82288912   -0.58114105    h      1.000     0
        -10.33221667   11.07869307   -4.08453927    c      6.000     0
        -11.91213599   12.36253313   -4.39510423    h      1.000     0
         -9.81475297    9.15289491   -5.80723383    c      6.000     0
        -10.96568386    8.90638732   -7.49839415    h      1.000     0
         -7.77843134    7.53736389   -5.36978132    c      6.000     0
         -6.93994341    3.10041318   -1.19864629    n      7.000     0
         -8.58838269    1.89534107   -2.70025612    c      6.000     0
        -10.92458515    1.06938373   -1.81807678    c      6.000     0
        -12.21737552    0.10351617   -3.09147780    h      1.000     0
        -11.54593768    1.52529887    0.72834391    c      6.000     0
        -13.72792942    0.82630561    1.83927686    o      8.000     0
         -9.81566230    2.81943698    2.27267950    c      6.000     0
        -10.32400846    3.19703431    4.22881193    h      1.000     0
         -7.52788842    3.60059345    1.25084487    c      6.000     0
         -3.44203485    5.50286358    1.11235818    n      7.000     0
         -1.45598352    6.64494753    2.23445922    c      6.000     0
          0.17123810    6.96157435    1.01908017    h      1.000     0
         -1.46870421    7.36476897    4.76385481    c      6.000     0
          0.19680326    8.27649662    5.55820383    h      1.000     0
         -3.61165477    6.90633539    6.23222983    c      6.000     0
         -3.68254426    7.46879518    8.21115443    h      1.000     0
         -5.65546010    5.68813800    5.11245466    c      6.000     0
         -7.34734116    5.26765504    6.20622248    h      1.000     0
         -5.52219604    4.98152423    2.57534465    c      6.000     0
          1.90669152    0.94563086    1.87530940    n      7.000     0
          1.75677142    1.03458216    4.40112698    c      6.000     0
          3.50099733    1.52763060    5.39142699    h      1.000     0
         -0.45535483    0.53183016    5.75149636    c      6.000     0
         -0.46389639    0.63179195    7.80805090    h      1.000     0
         -2.61979800   -0.13872385    4.40333531    c      6.000     0
         -4.37250311   -0.59965715    5.38388642    h      1.000     0
         -2.50103117   -0.21664765    1.77735469    c      6.000     0
         -4.13882581   -0.72990728    0.64327430    h      1.000     0
         -0.21030422    0.37513464    0.59068587    c      6.000     0
         -1.86427189    1.28549508   -3.61647244    n      7.000     0
         -1.79344193    0.92699665   -6.13543258    c      6.000     0
          0.09101016   -0.45974826   -7.34187758    c      6.000     0
          0.01581833   -0.70126262   -9.38286286    h      1.000     0
          2.08831007   -1.42237493   -5.88980541    c      6.000     0
          4.07673773   -2.71393206   -6.81105729    o      8.000     0
          2.02366972   -1.05367066   -3.26495201    c      6.000     0
          3.51171661   -1.81051485   -2.06419773    h      1.000     0
          0.00503612    0.23222712   -2.20024252    c      6.000     0
         -5.78828895    3.35168364   -6.17686860    n      7.000     0
         -6.96709481    5.60207004   -7.30620012    c      6.000     0
         -8.57239013    5.10254929   -8.54118924    h      1.000     0
         -5.51574981    6.52516327   -8.47176410    h      1.000     0
         -7.63077267    1.41919207   -5.34481652    c      6.000     0
         -9.21383291    1.25599116   -6.69345888    h      1.000     0
         -6.64562084   -0.41245068   -5.32927466    h      1.000     0
         -3.76276502    2.26448206   -7.72647143    c      6.000     0
         -4.49888402    0.96655863   -9.19058682    h      1.000     0
         -2.81267951    3.83764977   -8.68990256    h      1.000     0
        -15.56539309   -0.49827958    0.34181914    c      6.000     0
          4.19691278   -3.14258582   -9.48862233    c      6.000     0
        -17.14850661   -0.87321410    1.61582053    h      1.000     0
        -14.79094874   -2.29478420   -0.36207776    h      1.000     0
        -16.21012758    0.67580764   -1.24879886    h      1.000     0
          2.57163890   -4.26887884  -10.13281428    h      1.000     0
          5.94380244   -4.20189108   -9.80054128    h      1.000     0
          4.27338376   -1.34173843  -10.52474839    h      1.000     0
         -1.22463040    6.41906384   -4.15693657    c      6.000     0
         -1.32568313    7.36750019   -6.27178917    o      8.000     0
          1.05037573    6.43017675   -2.87965254    o      8.000     0
          2.26662633    7.28985606   -3.99292837    h      1.000     0
 
       center of nuclear mass  :   -4.20385064    3.45197503   -1.77269372
       center of nuclear charge:   -4.23880699    3.41950378   -1.78629543

              +--------------------------------------------------+
              |               basis set information              |
              +--------------------------------------------------+

              we will work with the 1s 3p 5d 7f 9g ... basis set
              ...i.e. with spherical basis functions...

   type   atoms  prim   cont   basis
   ---------------------------------------------------------------------------
    co       1     95     48   def2-TZVPD   [6s5p4d1f|17s12p7d1f]
    n        6     52     37   def2-TZVPD   [6s3p3d1f|12s6p3d1f]
    c       31     52     37   def2-TZVPD   [6s3p3d1f|12s6p3d1f]
    h       29     11      9   def2-TZVPD   [3s2p|5s2p]
    o        4     55     40   def2-TZVPD   [6s4p3d1f|12s7p3d1f]
   ---------------------------------------------------------------------------
   total:   71   2558   1838
   ---------------------------------------------------------------------------

   total number of primitive shells          :  111
   total number of contracted shells         :  698
   total number of cartesian basis functions : 2091
   total number of SCF-basis functions       : 1838


 integral neglect threshold       :  0.16E-12
 integral storage threshold THIZE :  0.10E-04
 integral storage threshold THIME :         5

 RI-J AUXILIARY BASIS SET information:

              we will work with the 1s 3p 5d 7f 9g ... basis set
              ...i.e. with spherical basis functions...

   type   atoms  prim   cont   basis
   ---------------------------------------------------------------------------
    co       1    107     89   def2-TZVPD   [8s5p5d2f3g|19s5p5d3f3g]
    n        6     70     49   def2-TZVPD   [6s4p3d1f1g|12s5p4d2f1g]
    c       31     70     49   def2-TZVPD   [6s4p3d1f1g|12s5p4d2f1g]
    h       29     16     11   def2-TZVPD   [3s1p1d|5s2p1d]
    o        4     70     49   def2-TZVPD   [6s4p3d1f1g|12s5p4d2f1g]
   ---------------------------------------------------------------------------
   total:   71   3441   2417
   ---------------------------------------------------------------------------

   total number of primitive shells          :  115
   total number of contracted shells         :  783
   total number of cartesian basis functions : 2967
   total number of SCF-basis functions       : 2417


 symmetry group of the molecule :   c1 

 the group has the following generators :
   c1(z)

    1 symmetry operations found

 there are 1 real representations :   a   

 maximum number of shells which are related by symmetry :  1

  
           ------------------
           density functional
           ------------------
 XCfun self-defined functional
  USE AT YOUR OWN RISK !!
 XCfun self-defined functional
  USE AT YOUR OWN RISK !!
 XCFun library is being used, version:   1.99000000000000     
 XCFun DFT library Copyright 2009-2011 Ulf Ekstrom and contributors.
See http://
 admol.org/xcfun for more information.

This is free software; see the source co
 de for copying conditions.
There is ABSOLUTELY NO WARRANTY; not even for MERCHA
 NTABILITY or
FITNESS FOR A PARTICULAR PURPOSE. For details see the documentatio
 n.
Scientific users of this library should cite
U. Ekstrom, L. Visscher, R. Bas
 t, A. J. Thorvaldsen and K. Ruud;
J.Chem.Theor.Comp. 2010, DOI: 10.1021/ct10011
 7s

 Now setting/adding functional from XCFun
   using a non-predfined Turbomole-own definition:
   slaterx with factor   0.130000000000000     

XCFun uses functional:  slaterx

 XCfun self-defined functional
  USE AT YOUR OWN RISK !!
 Now setting/adding functional from XCFun
   using a non-predfined Turbomole-own definition:
   beckex with factor   0.720000000000000     

XCFun uses functional:  slaterx beckex

 XCfun self-defined functional
  USE AT YOUR OWN RISK !!
 Now setting/adding functional from XCFun
   using a non-predfined Turbomole-own definition:
   vwn5c with factor   0.190000000000000     

XCFun uses functional:  slaterx beckex vwn5c

 XCfun self-defined functional
  USE AT YOUR OWN RISK !!
 Now setting/adding functional from XCFun
   using a non-predfined Turbomole-own definition:
   lypc with factor   0.810000000000000     

XCFun uses functional:  slaterx beckex vwn5c lypc

 XCfun self-defined functional
  USE AT YOUR OWN RISK !!
 Using HF exchange portion of:   0.150000000000000     
 iterations will be done with small grid
  
 spherical integration : Lebedev's spherical grid
 spherical gridsize    :                     3
    i.e. gridpoints    :                   302
  maximum batchsize    :                   100
 value for diffuse not defined
 radial integration    : Chebyshev 2nd kind (scaling 3)
 radial gridsize       :                     3
 integration cells     :                    71
 partition function    : becke
 partition sharpness   :                     3
  

 biggest AO integral is expected to be    16.578513373

          ------------------------
          nuclear repulsion energy  :   6195.36418358    
          ------------------------

 XCFun library is being used, version:   1.99000000000000     
 XCFun DFT library Copyright 2009-2011 Ulf Ekstrom and contributors.
See http://
 admol.org/xcfun for more information.

This is free software; see the source co
 de for copying conditions.
There is ABSOLUTELY NO WARRANTY; not even for MERCHA
 NTABILITY or
FITNESS FOR A PARTICULAR PURPOSE. For details see the documentatio
 n.
Scientific users of this library should cite
U. Ekstrom, L. Visscher, R. Bas
 t, A. J. Thorvaldsen and K. Ruud;
J.Chem.Theor.Comp. 2010, DOI: 10.1021/ct10011
 7s

 Now setting/adding functional from XCFun
   using a non-predfined Turbomole-own definition:
   slaterx with factor   0.130000000000000     

XCFun uses functional:  slaterx

 Now setting/adding functional from XCFun
   using a non-predfined Turbomole-own definition:
   beckex with factor   0.720000000000000     

XCFun uses functional:  slaterx beckex

 Now setting/adding functional from XCFun
   using a non-predfined Turbomole-own definition:
   vwn5c with factor   0.190000000000000     

XCFun uses functional:  slaterx beckex vwn5c

 Now setting/adding functional from XCFun
   using a non-predfined Turbomole-own definition:
   lypc with factor   0.810000000000000     

XCFun uses functional:  slaterx beckex vwn5c lypc

 Using HF exchange portion of:   0.150000000000000     
  _________________________________
 |                                 |
 |         DFTD3 V3.1 Rev 0        |
 | S.Grimme, University Bonn       |
 |            June  2014           |
 |   see standalone version        |
 |       dftd3 -h for options      |
 |_________________________________|
 
 Please cite DFT-D3 work done with this code as:
 S. Grimme, J. Antony, S. Ehrlich and H. Krieg,
 J. Chem. Phys, 132 (2010), 154104.
 If used with BJ-damping cite also
 S. Grimme, S. Ehrlich and L. Goerigk,
 J. Comput. Chem. 32 (2011), 1456-1465
 For DFT-D2 the reference is
 S. Grimme, J. Comput. Chem., 27 (2006), 1787-1799
 
C6 coefficients used:
                     2  C6 for element                      1
Z=  1 CN= 0.912     C6(AA)=    3.03
Z=  1 CN= 0.000     C6(AA)=    7.59
                     5  C6 for element                      6
Z=  6 CN= 0.000     C6(AA)=   49.11
Z=  6 CN= 0.987     C6(AA)=   43.25
Z=  6 CN= 1.998     C6(AA)=   29.36
Z=  6 CN= 2.999     C6(AA)=   25.78
Z=  6 CN= 3.984     C6(AA)=   18.21
                     4  C6 for element                      7
Z=  7 CN= 0.000     C6(AA)=   25.27
Z=  7 CN= 0.994     C6(AA)=   22.12
Z=  7 CN= 2.014     C6(AA)=   19.68
Z=  7 CN= 2.990     C6(AA)=   15.58
                     3  C6 for element                      8
Z=  8 CN= 0.000     C6(AA)=   15.51
Z=  8 CN= 0.993     C6(AA)=   12.82
Z=  8 CN= 1.989     C6(AA)=   10.37
                     4  C6 for element                     27
Z= 27 CN= 0.000     C6(AA)=  532.78
Z= 27 CN= 1.715     C6(AA)=  186.55
Z= 27 CN= 2.926     C6(AA)=  148.07
Z= 27 CN= 7.779     C6(AA)=  118.29

#           XYZ [au]              R0(AA) [Ang.]  CN          C6(AA)     C8(AA)   C10(AA) [au]
  1  -3.94952   4.71823  -2.58200   co  0.988  5.274       146.6     12889.8   1388351.6
  2  -6.32301   7.75859  -3.28690   n   0.495  3.003        15.7       345.4      9334.4
  3  -6.80942   9.62779  -1.63492   c   0.566  3.206        25.0       723.0     25613.8
  4  -5.56002   9.73737  -0.00253   h   0.366  1.005         3.1        37.3       552.8
  5  -8.78354  11.33309  -1.96639   c   0.566  3.126        25.4       733.4     25984.0
  6  -9.09480  12.82289  -0.58114   h   0.366  1.002         3.1        37.3       553.1
  7 -10.33222  11.07869  -4.08454   c   0.566  3.137        25.3       732.2     25941.3
  8 -11.91214  12.36253  -4.39510   h   0.366  1.002         3.1        37.3       553.1
  9  -9.81475   9.15289  -5.80723   c   0.566  3.158        25.2       729.8     25856.9
 10 -10.96568   8.90639  -7.49839   h   0.366  1.003         3.1        37.3       553.0
 11  -7.77843   7.53736  -5.36978   c   0.566  3.258        24.6       712.7     25250.9
 12  -6.93994   3.10041  -1.19865   n   0.495  3.195        15.6       344.1      9299.7
 13  -8.58838   1.89534  -2.70026   c   0.566  3.257        24.7       713.0     25259.9
 14 -10.92459   1.06938  -1.81808   c   0.566  3.170        25.2       728.2     25799.8
 15 -12.21738   0.10352  -3.09148   h   0.366  1.004         3.1        37.3       552.9
 16 -11.54594   1.52530   0.72834   c   0.566  3.209        25.0       722.3     25591.3
 17 -13.72793   0.82631   1.83928   o   0.473  2.045        10.4       209.8      5187.3
 18  -9.81566   2.81944   2.27268   c   0.566  3.181        25.1       726.7     25747.1
 19 -10.32401   3.19703   4.22881   h   0.366  1.003         3.1        37.3       553.0
 20  -7.52789   3.60059   1.25084   c   0.566  3.309        24.2       699.6     24787.5
 21  -3.44203   5.50286   1.11236   n   0.495  3.070        15.6       344.7      9316.2
 22  -1.45598   6.64495   2.23446   c   0.566  3.199        25.0       724.0     25650.5
 23   0.17124   6.96157   1.01908   h   0.366  1.006         3.1        37.3       552.8
 24  -1.46870   7.36477   4.76385   c   0.566  3.128        25.3       733.2     25975.3
 25   0.19680   8.27650   5.55820   h   0.366  1.002         3.1        37.3       553.0
 26  -3.61165   6.90634   6.23223   c   0.566  3.135        25.3       732.5     25951.7
 27  -3.68254   7.46880   8.21115   h   0.366  1.002         3.1        37.3       553.1
 28  -5.65546   5.68814   5.11245   c   0.566  3.161        25.2       729.4     25842.8
 29  -7.34734   5.26766   6.20622   h   0.366  1.003         3.1        37.3       553.0
 30  -5.52220   4.98152   2.57534   c   0.566  3.320        24.1       696.6     24680.2
 31   1.90669   0.94563   1.87531   n   0.495  2.151        19.4       428.5     11581.2
 32   1.75677   1.03458   4.40113   c   0.566  3.191        25.1       725.2     25693.2
 33   3.50100   1.52763   5.39143   h   0.366  1.002         3.1        37.3       553.1
 34  -0.45535   0.53183   5.75150   c   0.566  3.126        25.4       733.4     25983.1
 35  -0.46390   0.63179   7.80805   h   0.366  1.002         3.1        37.3       553.1
 36  -2.61980  -0.13872   4.40334   c   0.566  3.145        25.3       731.3     25910.9
 37  -4.37250  -0.59966   5.38389   h   0.366  1.002         3.1        37.3       553.0
 38  -2.50103  -0.21665   1.77735   c   0.566  3.177        25.1       727.2     25765.3
 39  -4.13883  -0.72991   0.64327   h   0.366  1.005         3.1        37.3       552.9
 40  -0.21030   0.37513   0.59069   c   0.566  3.284        24.4       706.5     25030.5
 41  -1.86427   1.28550  -3.61647   n   0.495  2.849        15.8       349.0      9432.4
 42  -1.79344   0.92700  -6.13543   c   0.566  3.257        24.6       712.9     25257.8
 43   0.09101  -0.45975  -7.34188   c   0.566  3.181        25.1       726.8     25748.1
 44   0.01582  -0.70126  -9.38286   h   0.366  1.004         3.1        37.3       552.9
 45   2.08831  -1.42237  -5.88981   c   0.566  3.209        25.0       722.3     25591.4
 46   4.07674  -2.71393  -6.81106   o   0.473  2.045        10.4       209.8      5187.3
 47   2.02367  -1.05367  -3.26495   c   0.566  3.196        25.1       724.5     25669.4
 48   3.51172  -1.81051  -2.06420   h   0.366  1.004         3.1        37.3       552.9
 49   0.00504   0.23223  -2.20024   c   0.566  3.279        24.5       707.7     25073.9
 50  -5.78829   3.35168  -6.17687   n   0.495  3.668        15.6       343.8      9289.8
 51  -6.96709   5.60207  -7.30620   c   0.566  4.174        18.2       527.4     18687.1
 52  -8.57239   5.10255  -8.54119   h   0.366  1.001         3.1        37.4       553.2
 53  -5.51575   6.52516  -8.47176   h   0.366  1.005         3.1        37.3       552.8
 54  -7.63077   1.41919  -5.34482   c   0.566  4.185        18.2       527.4     18684.5
 55  -9.21383   1.25599  -6.69346   h   0.366  1.001         3.1        37.4       553.2
 56  -6.64562  -0.41245  -5.32927   h   0.366  1.005         3.1        37.3       552.9
 57  -3.76277   2.26448  -7.72647   c   0.566  4.182        18.2       527.4     18685.2
 58  -4.49888   0.96656  -9.19059   h   0.366  1.000         3.1        37.4       553.2
 59  -2.81268   3.83765  -8.68990   h   0.366  1.005         3.1        37.3       552.8
 60 -15.56539  -0.49828   0.34182   c   0.566  4.044        18.3       529.0     18742.6
 61   4.19691  -3.14259  -9.48862   c   0.566  4.045        18.3       529.0     18742.0
 62 -17.14851  -0.87321   1.61582   h   0.366  0.996         3.1        37.4       553.6
 63 -14.79095  -2.29478  -0.36208   h   0.366  0.995         3.1        37.4       553.7
 64 -16.21013   0.67581  -1.24880   h   0.366  0.995         3.1        37.4       553.7
 65   2.57164  -4.26888 -10.13281   h   0.366  0.995         3.1        37.4       553.7
 66   5.94380  -4.20189  -9.80054   h   0.366  0.996         3.1        37.4       553.6
 67   4.27338  -1.34174 -10.52475   h   0.366  0.995         3.1        37.4       553.7
 68  -1.22463   6.41906  -4.15694   c   0.566  3.025        25.6       741.1     26257.0
 69  -1.32568   7.36750  -6.27179   o   0.473  1.057        12.8       257.6      6368.4
 70   1.05038   6.43018  -2.87965   o   0.473  2.038        10.4       209.9      5188.1
 71   2.26663   7.28986  -3.99293   h   0.366  1.009         3.1        37.3       552.5

molecular C6(AA) [au] =     62996.25

           DFT-D V3(BJ)
 DF b3-lyp                                            
 parameters
 s6       :    1.0000
 s8       :    1.9889
 a1       :    0.3981
 a2       :    4.4211
 k1-k3    :   16.0000    1.3333   -4.0000
 
 Edisp /kcal,au:  -133.4437 -0.21265598

 E6    /kcal :   -62.2332
 E8    /kcal :   -71.2104
 % E8        : 53.36
 nuclear repulsion energy                  =    6195.364183577
  DFT-D3 Energy contribution               =      -0.212655983
 nuclear repulsion + dispersion correction =    6195.151527593


         -----------------
         -S,T+V- integrals
         -----------------

 1e-integrals will be neglected if expon. factor < 0.159826E-13
 
 Difference densities algorithm switched on.
 The maximal number of linear combinations of
 difference densities is  20.

 DIIS switched on: error vector is FDS-SDF
 Max. Iterations for DIIS is     :   4
 DIIS matrix (see manual) 
    Scaling factor of diagonals  :  1.200
    threshold for scaling factor :  0.000

 scf convergence criterion : increment of total energy < .1000000D-07
                  and increment of one-electron energy < .1000000D-04

 MOs are in ASCII format !


    mo occupation :
   irrep   mo's   occupied
    a     1838      158
 
 number of basis functions   :  1838
 number of occupied orbitals :   158
 

 reading orbital data $uhfmo_alpha  from file alpha
 orbital characterization : expanded

 reading orbital data $uhfmo_beta  from file beta
 orbital characterization : expanded
 virtual MOs provided and orthogonalized by Cholesky decomposition
 virtual MOs provided and orthogonalized by Cholesky decomposition

 UHF mode switched on !

 closed shell shift switched on 
 all occupied orbitals are shifted by    0.05000

  
           ------------------------
               RI-J - INFORMATION
           ------------------------
 Contributions to RI integral batches: 
  neglected integral batches:                 74787
  direct contribution:                       160323
  memory contribution:                  8841
 Memory core needed for (P|Q) and Cholesky     45 MByte
 Memory core minimum needed except of (P|Q)     3 MByte
 Total minimum memory core needed (sum)        48 MByte
  
 ****************************************
 Memory allocated for RI-J   400 MByte
 ****************************************
                                            

 DSCF restart information will be dumped onto file alpha


 Starting SCF iterations

          Overall gridpoints after grid construction =         95940

 ITERATION  ENERGY          1e-ENERGY        2e-ENERGY     NORM[dD(SAO)]  TOL
   1  -3199.5026079056    -16721.554777     7326.9006418    0.000D+00 0.159D-12
                            Exc = -264.883590227     Coul =  7636.69559596    
                            exK = -44.9113639593    
                         Ntotal = 315.00508492      Nspin = 1.0000236147    
                             Na = 158.00255427         Nb = 157.00253065    
                            current damping = 1.000
 
          max. resid. norm for Fia-block=  5.678D-01 for orbital     95a    beta 
          max. resid. fock norm         =  7.325D+00 for orbital   1191a    beta 

 ITERATION  ENERGY          1e-ENERGY        2e-ENERGY     NORM[dD(SAO)]  TOL
   2  -3206.6193381170    -16668.317500     7266.5466342    0.697D+02 0.154D-12
                            Exc = -263.774485263      Eck =  7530.32111949    
                         Ntotal = 315.00578487      Nspin = 1.0000030378    
                             Na = 158.00289395         Nb = 157.00289091    
                            current damping = 0.950
 
          Norm of current diis error:  6.3462    
          max. resid. norm for Fia-block=  6.863D-01 for orbital    158a    alpha
          max. resid. fock norm         =  1.242D+00 for orbital   1766a    alpha

 ITERATION  ENERGY          1e-ENERGY        2e-ENERGY     NORM[dD(SAO)]  TOL
   3  -3207.8232772710    -16736.716970     7333.7421652    0.399D+02 0.111D-12
                            Exc = -266.796356314      Eck =  7600.53852156    
                         Ntotal = 315.00596275      Nspin = 1.0000344377    
                             Na = 158.00299859         Nb = 157.00296416    
                            current damping = 0.900
 
          Norm of current diis error:  4.2706    
          max. resid. norm for Fia-block=  2.590D-01 for orbital    157a    beta 
          max. resid. fock norm         =  3.248D-01 for orbital    159a    beta 

 ITERATION  ENERGY          1e-ENERGY        2e-ENERGY     NORM[dD(SAO)]  TOL
   4  -3208.9736806392    -16706.482918     7302.3577096    0.189D+02 0.852D-13
                            Exc = -266.115287405      Eck =  7568.47299696    
                         Ntotal = 315.00560425      Nspin = 1.0000268826    
                             Na = 158.00281557         Nb = 157.00278869    
                            current damping = 0.950
 
          Norm of current diis error:  2.0109    
          max. resid. norm for Fia-block=  9.352D-02 for orbital    154a    alpha
          max. resid. fock norm         =  1.927D-01 for orbital   1820a    alpha

 ITERATION  ENERGY          1e-ENERGY        2e-ENERGY     NORM[dD(SAO)]  TOL
   5  -3209.1737884521    -16717.223313     7312.8979967    0.210D+02 0.751D-13
                            Exc = -266.473616522      Eck =  7579.37161319    
                         Ntotal = 315.00589513      Nspin = 1.0000425739    
                             Na = 158.00296885         Nb = 157.00292628    
                            current damping = 1.000
 
          Norm of current diis error:  1.1007    
          max. resid. norm for Fia-block=  6.353D-02 for orbital    154a    beta 
          max. resid. fock norm         =  6.901D-02 for orbital    154a    beta 
          mo-orthogonalization: Cholesky decomposition

 ITERATION  ENERGY          1e-ENERGY        2e-ENERGY     NORM[dD(SAO)]  TOL
   6  -3209.2588837607    -16714.226641     7309.8162301    0.491D+01 0.659D-13
                            Exc = -266.502862316      Eck =  7576.31909237    
                         Ntotal = 315.00590706      Nspin = 1.0000520401    
                             Na = 158.00297955         Nb = 157.00292751    
                            current damping = 1.050
 
          Norm of current diis error: 0.56893    
          max. resid. norm for Fia-block=  2.506D-02 for orbital    155a    alpha
          max. resid. fock norm         =  3.332D-02 for orbital   1625a    alpha

 ITERATION  ENERGY          1e-ENERGY        2e-ENERGY     NORM[dD(SAO)]  TOL
   7  -3209.2795124868    -16718.489707     7314.0586671    0.192D+01 0.613D-13
                            Exc = -266.656302011      Eck =  7580.71496908    
                         Ntotal = 315.00592931      Nspin = 1.0000592745    
                             Na = 158.00299429         Nb = 157.00293502    
                            current damping = 1.100
 
          Norm of current diis error: 0.34047    
          max. resid. norm for Fia-block=  2.347D-02 for orbital    154a    beta 
          max. resid. fock norm         =  2.942D-02 for orbital    166a    beta 

 ITERATION  ENERGY          1e-ENERGY        2e-ENERGY     NORM[dD(SAO)]  TOL
   8  -3209.2876900188    -16714.648457     7310.2092389    0.136D+01 0.582D-13
                            Exc = -266.589329122      Eck =  7576.79856806    
                         Ntotal = 315.00596809      Nspin = 1.0000661878    
                             Na = 158.00301714         Nb = 157.00295095    
                            current damping = 1.150
 
          Norm of current diis error: 0.24300    
          max. resid. norm for Fia-block=  2.012D-02 for orbital    155a    alpha
          max. resid. fock norm         =  2.660D-02 for orbital    156a    alpha

 ITERATION  ENERGY          1e-ENERGY        2e-ENERGY     NORM[dD(SAO)]  TOL
   9  -3209.2907397728    -16717.787068     7313.3448004    0.958D+00 0.558D-13
                            Exc = -266.676500910      Eck =  7580.02130131    
                         Ntotal = 315.00601230      Nspin = 1.0000704476    
                             Na = 158.00304137         Nb = 157.00297093    
                            current damping = 1.200
 
          Norm of current diis error: 0.15834    
          max. resid. norm for Fia-block=  1.091D-02 for orbital    154a    beta 
          max. resid. fock norm         =  1.420D-02 for orbital    166a    beta 

 ITERATION  ENERGY          1e-ENERGY        2e-ENERGY     NORM[dD(SAO)]  TOL
  10  -3209.2930136096    -16716.951470     7312.5069288    0.320D+00 0.547D-13
                            Exc = -266.653096523      Eck =  7579.16002528    
                         Ntotal = 315.00600111      Nspin = 1.0000729776    
                             Na = 158.00303704         Nb = 157.00296406    
                            current damping = 1.250
 
          Norm of current diis error: 0.66801E-01
          max. resid. norm for Fia-block=  4.545D-03 for orbital    154a    beta 
          max. resid. fock norm         =  5.078D-03 for orbital    154a    alpha
          mo-orthogonalization: Cholesky decomposition

 ITERATION  ENERGY          1e-ENERGY        2e-ENERGY     NORM[dD(SAO)]  TOL
  11  -3209.2934643965    -16717.022049     7312.5770568    0.157D+00 0.534D-13
                            Exc = -266.666311825      Eck =  7579.24336862    
                         Ntotal = 315.00601150      Nspin = 1.0000756179    
                             Na = 158.00304356         Nb = 157.00296794    
                            current damping = 1.300
 
          Norm of current diis error: 0.38932E-01
          max. resid. norm for Fia-block=  3.608D-03 for orbital    154a    beta 
          max. resid. fock norm         =  3.871D-03 for orbital    166a    beta 

 ITERATION  ENERGY          1e-ENERGY        2e-ENERGY     NORM[dD(SAO)]  TOL
  12  -3209.2936392065    -16716.809351     7312.3641844    0.691D-01 0.523D-13
                            Exc = -266.661368501      Eck =  7579.02555294    
                         Ntotal = 315.00601859      Nspin = 1.0000773908    
                             Na = 158.00304799         Nb = 157.00297060    
                            current damping = 1.350
 
          Norm of current diis error: 0.31932E-01
          max. resid. norm for Fia-block=  2.527D-03 for orbital    154a    alpha
          max. resid. fock norm         =  3.461D-03 for orbital    155a    alpha

 ITERATION  ENERGY          1e-ENERGY        2e-ENERGY     NORM[dD(SAO)]  TOL
  13  -3209.2937150378    -16717.321556     7312.8763131    0.354D-01 0.512D-13
                            Exc = -266.672155377      Eck =  7579.54846846    
                         Ntotal = 315.00602144      Nspin = 1.0000784593    
                             Na = 158.00304995         Nb = 157.00297149    
                            current damping = 1.400
 
          Norm of current diis error: 0.22470E-01
          max. resid. norm for Fia-block=  2.197D-03 for orbital    154a    beta 
          max. resid. fock norm         =  2.721D-03 for orbital    166a    beta 

 ITERATION  ENERGY          1e-ENERGY        2e-ENERGY     NORM[dD(SAO)]  TOL
  14  -3209.2937711426    -16717.050620     7312.6053210    0.160D-01 0.499D-13
                            Exc = -266.666917242      Eck =  7579.27223824    
                         Ntotal = 315.00602212      Nspin = 1.0000794884    
                             Na = 158.00305080         Nb = 157.00297132    
                            current damping = 1.450
 
          Norm of current diis error: 0.14248E-01
          max. resid. norm for Fia-block=  1.401D-03 for orbital    154a    alpha
          max. resid. fock norm         =  1.654D-03 for orbital    154a    alpha

 ITERATION  ENERGY          1e-ENERGY        2e-ENERGY     NORM[dD(SAO)]  TOL
  15  -3209.2937958004    -16717.071197     7312.6258734    0.115D-01 0.485D-13
                            Exc = -266.670259164      Eck =  7579.29613256    
                         Ntotal = 315.00602546      Nspin = 1.0000803248    
                             Na = 158.00305289         Nb = 157.00297257    
                            current damping = 1.500
 
          Norm of current diis error: 0.82131E-02
          max. resid. norm for Fia-block=  9.820D-04 for orbital    154a    beta 
          max. resid. fock norm         =  1.040D-03 for orbital    166a    beta 
          mo-orthogonalization: Cholesky decomposition

 ITERATION  ENERGY          1e-ENERGY        2e-ENERGY     NORM[dD(SAO)]  TOL
  16  -3209.2938080949    -16717.041472     7312.5961365    0.831D-02 0.469D-13
                            Exc = -266.668780265      Eck =  7579.26491675    
                         Ntotal = 315.00602618      Nspin = 1.0000808983    
                             Na = 158.00305354         Nb = 157.00297264    
                            current damping = 1.550
 
          Norm of current diis error: 0.61940E-02
          max. resid. norm for Fia-block=  5.797D-04 for orbital    158a    alpha
          max. resid. fock norm         =  6.522D-04 for orbital    158a    alpha

 ITERATION  ENERGY          1e-ENERGY        2e-ENERGY     NORM[dD(SAO)]  TOL
  17  -3209.2938149222    -16717.084175     7312.6388329    0.795D-02 0.451D-13
                            Exc = -266.669680050      Eck =  7579.30851296    
                         Ntotal = 315.00602657      Nspin = 1.0000813350    
                             Na = 158.00305395         Nb = 157.00297262    
                            current damping = 1.600
 
          Norm of current diis error: 0.38062E-02
          max. resid. norm for Fia-block=  5.779D-04 for orbital    154a    beta 
          max. resid. fock norm         =  6.038D-04 for orbital    158a    alpha

 ITERATION  ENERGY          1e-ENERGY        2e-ENERGY     NORM[dD(SAO)]  TOL
  18  -3209.2938194444    -16717.067433     7312.6220858    0.675D-02 0.421D-13
                            Exc = -266.669449167      Eck =  7579.29153498    
                         Ntotal = 315.00602711      Nspin = 1.0000817777    
                             Na = 158.00305444         Nb = 157.00297266    
                            current damping = 1.650
 
          Norm of current diis error: 0.30333E-02
          max. resid. norm for Fia-block=  5.517D-04 for orbital    158a    alpha
          max. resid. fock norm         =  6.300D-04 for orbital    158a    alpha

 ITERATION  ENERGY          1e-ENERGY        2e-ENERGY     NORM[dD(SAO)]  TOL
  19  -3209.2938222498    -16717.088974     7312.6436239    0.979D-02 0.381D-13
                            Exc = -266.670090853      Eck =  7579.31371476    
                         Ntotal = 315.00602777      Nspin = 1.0000821347    
                             Na = 158.00305495         Nb = 157.00297282    
                            current damping = 1.700
 
          Norm of current diis error: 0.23150E-02
          max. resid. norm for Fia-block=  4.560D-04 for orbital    157a    beta 
          max. resid. fock norm         =  4.686D-04 for orbital    157a    beta 

 ITERATION  ENERGY          1e-ENERGY        2e-ENERGY     NORM[dD(SAO)]  TOL
  20  -3209.2938240317    -16717.063371     7312.6180190    0.378D-02 0.348D-13
                            Exc = -266.669435057      Eck =  7579.28745403    
                         Ntotal = 315.00602783      Nspin = 1.0000823806    
                             Na = 158.00305511         Nb = 157.00297273    
                            current damping = 1.750
 
          Norm of current diis error: 0.20974E-02
          max. resid. norm for Fia-block=  3.720D-04 for orbital    158a    alpha
          max. resid. fock norm         =  6.984D-04 for orbital    773a    alpha
          mo-orthogonalization: Cholesky decomposition

 ITERATION  ENERGY          1e-ENERGY        2e-ENERGY     NORM[dD(SAO)]  TOL
  21  -3209.2938253516    -16717.076320     7312.6309670    0.506D-02 0.308D-13
                            Exc = -266.669747280      Eck =  7579.30071425    
                         Ntotal = 315.00602795      Nspin = 1.0000826006    
                             Na = 158.00305527         Nb = 157.00297267    
                            current damping = 1.800
 
          Norm of current diis error: 0.14338E-02
          max. resid. norm for Fia-block=  3.333D-04 for orbital    158a    alpha
          max. resid. fock norm         =  1.135D-03 for orbital    773a    alpha

 ITERATION  ENERGY          1e-ENERGY        2e-ENERGY     NORM[dD(SAO)]  TOL
  22  -3209.2938262947    -16717.071424     7312.6260701    0.506D-02 0.159D-12
                            Exc = -266.669716559     Coul =  7624.46259941    
                            exK = -45.1668127201    
                         Ntotal = 315.00602814      Nspin = 1.0000827944    
                             Na = 158.00305547         Nb = 157.00297267    
                            current damping = 1.850
 
          Norm of current diis error: 0.11607E-02
          max. resid. norm for Fia-block=  3.162D-04 for orbital    158a    alpha
          max. resid. fock norm         =  1.755D-03 for orbital    773a    alpha

 ITERATION  ENERGY          1e-ENERGY        2e-ENERGY     NORM[dD(SAO)]  TOL
  23  -3209.2938269893    -16717.075996     7312.6306416    0.200D+00 0.101D-12
                            Exc = -266.669800919      Eck =  7579.30044256    
                         Ntotal = 315.00602827      Nspin = 1.0000829608    
                             Na = 158.00305561         Nb = 157.00297265    
                            current damping = 1.900
 
          Norm of current diis error: 0.88707E-03
          max. resid. norm for Fia-block=  2.365D-04 for orbital    158a    alpha
          max. resid. fock norm         =  9.445D-04 for orbital    773a    alpha

 ITERATION  ENERGY          1e-ENERGY        2e-ENERGY     NORM[dD(SAO)]  TOL
  24  -3209.2938274159    -16717.067940     7312.6225850    0.119D-01 0.765D-13
                            Exc = -266.669629526      Eck =  7579.29221453    
                         Ntotal = 315.00602827      Nspin = 1.0000830770    
                             Na = 158.00305568         Nb = 157.00297260    
                            current damping = 1.950
 
          Norm of current diis error: 0.98273E-03
          max. resid. norm for Fia-block=  2.244D-04 for orbital    158a    alpha
          max. resid. fock norm         =  8.206D-04 for orbital    859a    alpha

 ITERATION  ENERGY          1e-ENERGY        2e-ENERGY     NORM[dD(SAO)]  TOL
  25  -3209.2938277781    -16717.075184     7312.6298282    0.124D-01 0.599D-13
                            Exc = -266.669831062      Eck =  7579.29965926    
                         Ntotal = 315.00602835      Nspin = 1.0000831765    
                             Na = 158.00305576         Nb = 157.00297258    
                            current damping = 2.000
 
          Norm of current diis error: 0.63728E-03
          max. resid. norm for Fia-block=  2.033D-04 for orbital    158a    alpha
          max. resid. fock norm         =  8.372D-04 for orbital    859a    alpha
          mo-orthogonalization: Cholesky decomposition

 ITERATION  ENERGY          1e-ENERGY        2e-ENERGY     NORM[dD(SAO)]  TOL
  26  -3209.2938280504    -16717.071692     7312.6263365    0.186D-01 0.458D-13
                            Exc = -266.669749611      Eck =  7579.29608610    
                         Ntotal = 315.00602840      Nspin = 1.0000832680    
                             Na = 158.00305583         Nb = 157.00297257    
                            current damping = 2.050
 
          Norm of current diis error: 0.56532E-03
          max. resid. norm for Fia-block=  1.895D-04 for orbital    158a    alpha
          max. resid. fock norm         =  1.786D-03 for orbital    859a    alpha

 ITERATION  ENERGY          1e-ENERGY        2e-ENERGY     NORM[dD(SAO)]  TOL
  27  -3209.2938282818    -16717.073461     7312.6281056    0.252D-01 0.348D-13
                            Exc = -266.669786497      Eck =  7579.29789208    
                         Ntotal = 315.00602842      Nspin = 1.0000833480    
                             Na = 158.00305588         Nb = 157.00297254    
                            current damping = 2.100
 
          Norm of current diis error: 0.44974E-03
          max. resid. norm for Fia-block=  1.578D-04 for orbital    158a    alpha
          max. resid. fock norm         =  3.348D-03 for orbital    859a    alpha

 ITERATION  ENERGY          1e-ENERGY        2e-ENERGY     NORM[dD(SAO)]  TOL
  28  -3209.2938284799    -16717.071385     7312.6260285    0.823D-02 0.278D-13
                            Exc = -266.669763909      Eck =  7579.29579242    
                         Ntotal = 315.00602844      Nspin = 1.0000834110    
                             Na = 158.00305592         Nb = 157.00297251    
                            current damping = 2.150
 
          Norm of current diis error: 0.40283E-03
          max. resid. norm for Fia-block=  1.427D-04 for orbital    158a    alpha
          max. resid. fock norm         =  5.876D-03 for orbital    801a    alpha

 ITERATION  ENERGY          1e-ENERGY        2e-ENERGY     NORM[dD(SAO)]  TOL
  29  -3209.2938286867    -16717.074826     7312.6294695    0.797D-02 0.232D-13
                            Exc = -266.669843569      Eck =  7579.29931305    
                         Ntotal = 315.00602846      Nspin = 1.0000834623    
                             Na = 158.00305596         Nb = 157.00297250    
                            current damping = 2.200
 
          Norm of current diis error: 0.35450E-03
          max. resid. norm for Fia-block=  9.700D-05 for orbital    158a    alpha
          max. resid. fock norm         =  6.237D-03 for orbital    801a    alpha

 ITERATION  ENERGY          1e-ENERGY        2e-ENERGY     NORM[dD(SAO)]  TOL
  30  -3209.2938288661    -16717.071415     7312.6260583    0.342D-02 0.209D-13
                            Exc = -266.669757308      Eck =  7579.29581565    
                         Ntotal = 315.00602845      Nspin = 1.0000834937    
                             Na = 158.00305597         Nb = 157.00297248    
                            current damping = 2.250
 
          Norm of current diis error: 0.30706E-03
          max. resid. norm for Fia-block=  1.110D-04 for orbital    158a    alpha
          max. resid. fock norm         =  1.461D-02 for orbital    773a    alpha
          mo-orthogonalization: Cholesky decomposition

 ITERATION  ENERGY          1e-ENERGY        2e-ENERGY     NORM[dD(SAO)]  TOL
  31  -3209.2938288749    -16717.072375     7312.6270181    0.459D+00 0.201D-13
                            Exc = -266.669792003      Eck =  7579.29681011    
                         Ntotal = 315.00602845      Nspin = 1.0000835319    
                             Na = 158.00305599         Nb = 157.00297246    
                            current damping = 2.300
 
          Norm of current diis error: 0.23956E-03
          max. resid. norm for Fia-block=  9.988D-05 for orbital    158a    alpha
          max. resid. fock norm         =  1.376D-02 for orbital    868a    alpha

 ITERATION  ENERGY          1e-ENERGY        2e-ENERGY     NORM[dD(SAO)]  TOL
  32  -3209.2938281605    -16717.072035     7312.6266789    0.941D-01 0.238D-13
                            Exc = -266.669788267      Eck =  7579.29646714    
                         Ntotal = 315.00602845      Nspin = 1.0000835691    
                             Na = 158.00305601         Nb = 157.00297244    
                            current damping = 2.350
 
          Norm of current diis error: 0.20386E-03
          max. resid. norm for Fia-block=  6.540D-05 for orbital    158a    alpha
          max. resid. fock norm         =  8.844D-03 for orbital    858a    alpha

 ITERATION  ENERGY          1e-ENERGY        2e-ENERGY     NORM[dD(SAO)]  TOL
  33  -3209.2938284178    -16717.072232     7312.6268756    0.130D-01 0.256D-13
                            Exc = -266.669790643      Eck =  7579.29666622    
                         Ntotal = 315.00602846      Nspin = 1.0000835917    
                             Na = 158.00305603         Nb = 157.00297244    
                            current damping = 2.400
 
          Norm of current diis error: 0.18420E-03
          max. resid. norm for Fia-block=  1.083D-04 for orbital     54a    alpha
          max. resid. fock norm         =  1.595D-02 for orbital    878a    alpha

 ITERATION  ENERGY          1e-ENERGY        2e-ENERGY     NORM[dD(SAO)]  TOL
  34  -3209.2938285954    -16717.071393     7312.6260365    0.302D-01 0.279D-13
                            Exc = -266.669771384      Eck =  7579.29580790    
                         Ntotal = 315.00602848      Nspin = 1.0000836137    
                             Na = 158.00305605         Nb = 157.00297244    
                            current damping = 2.450
 
          Norm of current diis error: 0.17797E-03
          max. resid. norm for Fia-block=  1.207D-04 for orbital     54a    alpha
          max. resid. fock norm         =  1.609D-02 for orbital    859a    alpha

 ITERATION  ENERGY          1e-ENERGY        2e-ENERGY     NORM[dD(SAO)]  TOL
  35  -3209.2938285932    -16717.072159     7312.6268028    0.715D-02 0.275D-13
                            Exc = -266.669795353      Eck =  7579.29659812    
                         Ntotal = 315.00602852      Nspin = 1.0000836391    
                             Na = 158.00305608         Nb = 157.00297244    
                            current damping = 2.500
 
          Norm of current diis error: 0.14669E-03
          max. resid. norm for Fia-block=  4.169D-05 for orbital    158a    alpha
          max. resid. fock norm         =  3.864D-03 for orbital    773a    alpha
          mo-orthogonalization: Cholesky decomposition

 ITERATION  ENERGY          1e-ENERGY        2e-ENERGY     NORM[dD(SAO)]  TOL
  36  -3209.2938288511    -16717.072165     7312.6268087    0.231D-01 0.271D-13
                            Exc = -266.669798026      Eck =  7579.29660670    
                         Ntotal = 315.00602855      Nspin = 1.0000836518    
                             Na = 158.00305610         Nb = 157.00297245    
                            current damping = 2.350
 
          Norm of current diis error: 0.13263E-03
          max. resid. norm for Fia-block=  5.168D-05 for orbital     54a    alpha
          max. resid. fock norm         =  8.053D-03 for orbital    859a    alpha

 ITERATION  ENERGY          1e-ENERGY        2e-ENERGY     NORM[dD(SAO)]  TOL
  37  -3209.2938286521    -16717.071392     7312.6260355    0.169D+00 0.455D-13
                            Exc = -266.669776519      Eck =  7579.29581199    
                         Ntotal = 315.00602855      Nspin = 1.0000836626    
                             Na = 158.00305611         Nb = 157.00297244    
                            current damping = 2.400
 
          Norm of current diis error: 0.12471E-03
          max. resid. norm for Fia-block=  3.326D-05 for orbital    158a    alpha
          max. resid. fock norm         =  1.599D-03 for orbital    859a    alpha

 ITERATION  ENERGY          1e-ENERGY        2e-ENERGY     NORM[dD(SAO)]  TOL
  38  -3209.2938286546    -16717.071160     7312.6258037    0.100D-01 0.442D-13
                            Exc = -266.669771465      Eck =  7579.29557520    
                         Ntotal = 315.00602855      Nspin = 1.0000836673    
                             Na = 158.00305611         Nb = 157.00297244    
                            current damping = 2.250
 
          Norm of current diis error: 0.12304E-03
          max. resid. norm for Fia-block=  2.304D-05 for orbital    158a    alpha
          max. resid. fock norm         =  9.638D-04 for orbital    859a    alpha

 ITERATION  ENERGY          1e-ENERGY        2e-ENERGY     NORM[dD(SAO)]  TOL
  39  -3209.2938286749    -16717.071465     7312.6261089    0.330D-02 0.455D-13
                            Exc = -266.669780512      Eck =  7579.29588941    
                         Ntotal = 315.00602855      Nspin = 1.0000836695    
                             Na = 158.00305611         Nb = 157.00297244    
                            current damping = 2.300
 
          Norm of current diis error: 0.10498E-03
          max. resid. norm for Fia-block=  2.357D-05 for orbital    158a    alpha
          max. resid. fock norm         =  4.047D-03 for orbital    868a    alpha

 ITERATION  ENERGY          1e-ENERGY        2e-ENERGY     NORM[dD(SAO)]  TOL
  40  -3209.2938286984    -16717.071809     7312.6264527    0.531D-02 0.456D-13
                            Exc = -266.669791123      Eck =  7579.29624382    
                         Ntotal = 315.00602855      Nspin = 1.0000836710    
                             Na = 158.00305611         Nb = 157.00297244    
                            current damping = 2.150
 
          Norm of current diis error: 0.91706E-04
          max. resid. norm for Fia-block=  2.591D-05 for orbital    158a    alpha
          max. resid. fock norm         =  2.892D-03 for orbital    868a    alpha
          mo-orthogonalization: Cholesky decomposition

 ITERATION  ENERGY          1e-ENERGY        2e-ENERGY     NORM[dD(SAO)]  TOL
  41  -3209.2938286747    -16717.071294     7312.6259374    0.142D-01 0.444D-13
                            Exc = -266.669778970      Eck =  7579.29571641    
                         Ntotal = 315.00602855      Nspin = 1.0000836736    
                             Na = 158.00305611         Nb = 157.00297244    
                            current damping = 2.200
 
          Norm of current diis error: 0.89729E-04
          max. resid. norm for Fia-block=  2.052D-05 for orbital    158a    alpha
          max. resid. fock norm         =  1.609D-03 for orbital    801a    alpha

 ITERATION  ENERGY          1e-ENERGY        2e-ENERGY     NORM[dD(SAO)]  TOL
  42  -3209.2938286890    -16717.071192     7312.6258353    0.154D-01 0.433D-13
                            Exc = -266.669776829      Eck =  7579.29561212    
                         Ntotal = 315.00602855      Nspin = 1.0000836765    
                             Na = 158.00305611         Nb = 157.00297243    
                            current damping = 2.050
 
          Norm of current diis error: 0.86429E-04
          max. resid. norm for Fia-block=  1.689D-05 for orbital    158a    alpha
          max. resid. fock norm         =  1.269D-03 for orbital    801a    alpha

 ITERATION  ENERGY          1e-ENERGY        2e-ENERGY     NORM[dD(SAO)]  TOL
  43  -3209.2938287011    -16717.071420     7312.6260642    0.154D-01 0.159D-12
                            Exc = -266.669783166     Coul =  7624.46265073    
                            exK = -45.1668033650    
                         Ntotal = 315.00602855      Nspin = 1.0000836789    
                             Na = 158.00305611         Nb = 157.00297244    
                            current damping = 2.100
 
          Norm of current diis error: 0.71979E-04
          max. resid. norm for Fia-block=  2.502D-05 for orbital    158a    alpha
          max. resid. fock norm         =  3.042D-03 for orbital    868a    alpha

 ITERATION  ENERGY          1e-ENERGY        2e-ENERGY     NORM[dD(SAO)]  TOL
  44  -3209.2938286933    -16717.071725     7312.6263685    0.162D+00 0.101D-12
                            Exc = -266.669792217      Eck =  7579.29616069    
                         Ntotal = 315.00602856      Nspin = 1.0000836905    
                             Na = 158.00305612         Nb = 157.00297243    
                            current damping = 1.950
 
          Norm of current diis error: 0.58319E-04
          max. resid. norm for Fia-block=  1.538D-05 for orbital    158a    alpha
          max. resid. fock norm         =  1.440D-03 for orbital    868a    alpha

 ITERATION  ENERGY          1e-ENERGY        2e-ENERGY     NORM[dD(SAO)]  TOL
  45  -3209.2938286902    -16717.071462     7312.6261054    0.182D-01 0.771D-13
                            Exc = -266.669786138      Eck =  7579.29589153    
                         Ntotal = 315.00602856      Nspin = 1.0000836964    
                             Na = 158.00305613         Nb = 157.00297243    
                            current damping = 2.000
 
          Norm of current diis error: 0.53027E-04
          max. resid. norm for Fia-block=  1.488D-05 for orbital    158a    alpha
          max. resid. fock norm         =  1.147D-03 for orbital    801a    alpha
          mo-orthogonalization: Cholesky decomposition

 ITERATION  ENERGY          1e-ENERGY        2e-ENERGY     NORM[dD(SAO)]  TOL
  46  -3209.2938286857    -16717.071332     7312.6259759    0.128D-01 0.548D-13
                            Exc = -266.669782735      Eck =  7579.29575864    
                         Ntotal = 315.00602856      Nspin = 1.0000837018    
                             Na = 158.00305613         Nb = 157.00297243    
                            current damping = 1.850
 
          Norm of current diis error: 0.51303E-04
          max. resid. norm for Fia-block=  1.793D-05 for orbital    158a    alpha
          max. resid. fock norm         =  1.539D-03 for orbital    801a    alpha

 ITERATION  ENERGY          1e-ENERGY        2e-ENERGY     NORM[dD(SAO)]  TOL
  47  -3209.2938286751    -16717.071410     7312.6260538    0.370D-01 0.454D-13
                            Exc = -266.669784985      Eck =  7579.29583881    
                         Ntotal = 315.00602857      Nspin = 1.0000837100    
                             Na = 158.00305614         Nb = 157.00297243    
                            current damping = 1.900
 
          Norm of current diis error: 0.40906E-04
          max. resid. norm for Fia-block=  9.820D-06 for orbital    158a    alpha
          max. resid. fock norm         =  1.079D-03 for orbital    773a    alpha

 ITERATION  ENERGY          1e-ENERGY        2e-ENERGY     NORM[dD(SAO)]  TOL
  48  -3209.2938286722    -16717.071623     7312.6262664    0.125D-01 0.455D-13
                            Exc = -266.669791566      Eck =  7579.29605797    
                         Ntotal = 315.00602857      Nspin = 1.0000837136    
                             Na = 158.00305614         Nb = 157.00297243    
                            current damping = 1.750
 
          Norm of current diis error: 0.35142E-04
          max. resid. norm for Fia-block=  1.347D-05 for orbital    158a    alpha
          max. resid. fock norm         =  1.690D-03 for orbital    801a    alpha

 ITERATION  ENERGY          1e-ENERGY        2e-ENERGY     NORM[dD(SAO)]  TOL
  49  -3209.2938286678    -16717.071443     7312.6260867    0.963D-02 0.456D-13
                            Exc = -266.669788103      Eck =  7579.29587481    
                         Ntotal = 315.00602858      Nspin = 1.0000837205    
                             Na = 158.00305615         Nb = 157.00297243    
                            current damping = 1.800
 
          Norm of current diis error: 0.29167E-04
          max. resid. norm for Fia-block=  9.316D-06 for orbital    158a    alpha
          max. resid. fock norm         =  7.626D-04 for orbital    859a    alpha

 ITERATION  ENERGY          1e-ENERGY        2e-ENERGY     NORM[dD(SAO)]  TOL
  50  -3209.2938286830    -16717.071324     7312.6259680    0.166D-01 0.456D-13
                            Exc = -266.669784421      Eck =  7579.29575241    
                         Ntotal = 315.00602858      Nspin = 1.0000837238    
                             Na = 158.00305615         Nb = 157.00297243    
                            current damping = 1.650
 
          Norm of current diis error: 0.28927E-04
          max. resid. norm for Fia-block=  8.577D-06 for orbital    158a    alpha
          max. resid. fock norm         =  5.516D-04 for orbital    775a    alpha
          mo-orthogonalization: Cholesky decomposition

 ITERATION  ENERGY          1e-ENERGY        2e-ENERGY     NORM[dD(SAO)]  TOL
  51  -3209.2938286847    -16717.071594     7312.6262379    0.221D-01 0.454D-13
                            Exc = -266.669791269      Eck =  7579.29602920    
                         Ntotal = 315.00602858      Nspin = 1.0000837263    
                             Na = 158.00305615         Nb = 157.00297243    
                            current damping = 1.700
 
          Norm of current diis error: 0.22034E-04
          max. resid. norm for Fia-block=  7.817D-06 for orbital    158a    alpha
          max. resid. fock norm         =  6.105D-04 for orbital    775a    alpha

 ITERATION  ENERGY          1e-ENERGY        2e-ENERGY     NORM[dD(SAO)]  TOL
  52  -3209.2938286743    -16717.071455     7312.6260985    0.182D-01 0.455D-13
                            Exc = -266.669788942      Eck =  7579.29588741    
                         Ntotal = 315.00602859      Nspin = 1.0000837296    
                             Na = 158.00305616         Nb = 157.00297243    
                            current damping = 1.750
 
          Norm of current diis error: 0.17225E-04
          max. resid. norm for Fia-block=  5.720D-06 for orbital    158a    alpha
          max. resid. fock norm         =  5.327D-04 for orbital    707a    alpha

 ITERATION  ENERGY          1e-ENERGY        2e-ENERGY     NORM[dD(SAO)]  TOL
  53  -3209.2938286757    -16717.071383     7312.6260264    0.182D-01 0.456D-13
                            Exc = -266.669787195      Eck =  7579.29581362    
                         Ntotal = 315.00602859      Nspin = 1.0000837328    
                             Na = 158.00305616         Nb = 157.00297243    
                            current damping = 1.600
 
          Norm of current diis error: 0.16112E-04
          max. resid. norm for Fia-block=  4.443D-06 for orbital    158a    alpha
          max. resid. fock norm         =  3.984D-04 for orbital    859a    alpha

 ENERGY CONVERGED !

          Overall gridpoints after grid construction =        347451

 ITERATION  ENERGY          1e-ENERGY        2e-ENERGY     NORM[dD(SAO)]  TOL
  54  -3209.2924431317    -16717.071392     7312.6274217    0.146D-01 0.454D-13
                            Exc = -266.668401563      Eck =  7579.29582331    
                         Ntotal = 314.99928769      Nspin = 1.0000008991    
                             Na = 157.99964429         Nb = 156.99964340    
                            current damping = 1.650
 
          Norm of current diis error: 0.14452E-04
          max. resid. norm for Fia-block=  2.917D-06 for orbital    158a    alpha
          max. resid. fock norm         =  2.046D-04 for orbital    859a    alpha

 End of SCF iterations

   convergence criteria satisfied after    54 iterations


   *************************************************************************
   y                                                                        
   *************************************************************************


                  ------------------------------------------ 
                 |  total energy      =  -3209.29244313175  |
                  ------------------------------------------ 
                 :  kinetic energy    =   3198.41084812351  :
                 :  potential energy  =  -6407.70329125526  :
                 :  virial theorem    =      1.99660934764  :
                 :  wavefunction norm =      1.00000000000  :
                  .......................................... 


 <geterg> : there is no data group $energy 


 <skperg> : $end is missing 


 orbitals $uhfmo_beta  will be written to file beta

 orbitals $uhfmo_alpha  will be written to file alpha
 
 alpha: 

    irrep                154a        155a        156a        157a        158a   
 eigenvalues H         -0.31716    -0.31112    -0.30106    -0.29550    -0.26438
            eV          -8.6305     -8.4662     -8.1922     -8.0411     -7.1943
 occupation              1.0000      1.0000      1.0000      1.0000      1.0000

    irrep                159a        160a        161a        162a        163a   
 eigenvalues H         -0.18346    -0.16015    -0.15021    -0.14654    -0.13893
            eV          -4.9923     -4.3579     -4.0876     -3.9875     -3.7805
 
 beta:  

    irrep                153a        154a        155a        156a        157a   
 eigenvalues H         -0.32508    -0.30266    -0.29034    -0.28659    -0.27514
            eV          -8.8459     -8.2359     -7.9006     -7.7986     -7.4869
 occupation              1.0000      1.0000      1.0000      1.0000      1.0000

    irrep                158a        159a        160a        161a        162a   
 eigenvalues H         -0.18259    -0.15914    -0.15021    -0.14542    -0.13891
            eV          -4.9686     -4.3305     -4.0874     -3.9570     -3.7800
 

                                             _ _ _ 
  IRREP     alpha occ.     beta occ.      tr(D*D-D)


 a        158.00000000   157.00000000    -0.26157802

   -------------------------------------------------

   sum    158.00000000   157.00000000    -0.26157802

 <S*S>     0.77315605

 
 
 
 ==============================================================================
                           electrostatic moments
 ==============================================================================

 reference point for electrostatic moments:    0.00000   0.00000   0.00000

 
              nuc           elec       ->  total
 ------------------------------------------------------------------------------
                          charge      
 ------------------------------------------------------------------------------
         316.000000    -315.000000       1.000000
 a-b                                     1.000000
 
 ------------------------------------------------------------------------------
                       dipole moment  
 ------------------------------------------------------------------------------
   x   -1339.463010    1332.344254      -7.118756
   y    1080.563195   -1077.701438       2.861757
   z    -564.469355     562.657597      -1.811758
 
   | dipole moment | =     7.8835 a.u. =    20.0377 debye 
 
 ------------------------------------------------------------------------------
                     quadrupole moment
 ------------------------------------------------------------------------------
  xx   13072.055155  -13165.515939     -93.460783
  yy    7988.625481   -8138.967739    -150.342258
  zz    6611.957603   -6743.045660    -131.088057
  xy   -6330.453457    6302.595463     -27.857994
  xz    1521.568357   -1510.732581      10.835776
  yz   -1546.823871    1558.199891      11.376020
 
     1/3  trace=    -124.963699
     anisotropy=      74.697431
 
 ==============================================================================
 
HOMO-LUMO Separation
 HOMO         :   -0.26438220 H =     -7.19421 eV
 LUMO         :   -0.18346213 H =     -4.99226 eV
 HOMO-LUMO gap:    0.08092006 H =     +2.20195 eV
 
 ==============================================================================


    ------------------------------------------------------------------------
         total  cpu-time :   4 days  1 hours 53 minutes and 40 seconds
         total wall-time : 12 hours 17 minutes and 57 seconds
    ------------------------------------------------------------------------

   ****  ridft : all done  ****


    2025-01-09 01:43:40.739 

 ridft ended normally
