# Supplementary material for: Electronic Effects Drive Selectivity in CO2 Reduction Catalysis by Heptacoordinated Cobalt Complexes
Source: Inorg Chem. 2026 May 21;65(22):12678–92. doi: 10.1021/acs.inorgchem.6c01633 (PMC13250995; doi:10.1021/acs.inorgchem.6c01633)
Supplement: Supplementary file 2 [file ic6c01633_si_002.zip › backup_paper_acscat_Co/Co0MeOLCOOH/doublet/bpy_det_O2/vacuo/EN/PBE0/SP_PBE0.out]

  ========================================================================
                license information 
 Customer : 200000000357083
 ID       : LKO2626211

 License file is VALID, continuing with full version
  ========================================================================

   OpenMP run-time library returned nthreads =  8

 ridft (centipede31) : TURBOMOLE rev. V7-7 compiled 26 Oct 2022 at 08:57:28
 Copyright (C) 2022 TURBOMOLE GmbH, Karlsruhe


    2025-01-08 13:20:58.980 


                                  r i d f t

                        DFT program with RI approximation 
                                for coulomb part 


                                                 
                                 References:     
                                                 
          TURBOMOLE:                             
              R. Ahlrichs, M. Baer, M. Haeser, H. Horn, and
              C. Koelmel
              Electronic structure calculations on workstation
              computers: the program system TURBOMOLE
              Chem. Phys. Lett. 162: 165 (1989)
          Density Functional:                              
              O. Treutler and R. Ahlrichs                      
              Efficient Molecular Numerical Integration Schemes
              J. Chem. Phys. 102: 346 (1995)                   
          Parallel Version:                                
              Performance of parallel TURBOMOLE for Density    
              Functional Calculations                          
              M. v. Arnim and R. Ahlrichs                      
              J. Comp. Chem. 19: 1746 (1998)                   
          RI-J Method:                                     
              Auxiliary Basis Sets to approximate Coulomb      
              Potentials                                       
              Chem. Phys. Lett. 240: 283 (1995)                
              K. Eichkorn, O. Treutler, H. Oehm, M. Haeser     
              and R. Ahlrichs                                  
              Chem. Phys. Lett. 242: 652 (1995)                
                                                           
              Auxiliary Basis Sets for Main Row Atoms and their
              Use to approximate Coulomb Potentials            
              K. Eichkorn, F. Weigend, O. Treutler and         
              R. Ahlrichs                                      
              Theo. Chem. Acc. 97: 119 (1997)                   
                                                           
              Accurate Coulomb-fitting basis sets for H to Rn 
              F. Weigend                                        
              Phys. Chem. Chem. Phys. 8: 1057 (2006)            
                                                           
          Multipole accelerated RI-J (MARI-J):             
              Fast evaluation of the Coulomb potential for     
              electron densities using multipole accelerated   
              resolution of identity approximation             
              M. Sierka, A. Hogekamp and R. Ahlrichs           
              J. Chem. Phys. 118: 9136 (2003)                  
          RI-JK Method:                                     
              A fully direct RI-HF algorithm: Implementation,
              optimised auxiliary basis sets, demonstration of
              accuracy and efficiency                         
              F. Weigend                                      
              Phys. Chem. Chem. Phys. 4: 4285 (2002)           
          Two-component HF and DFT with spin-orbit coupling:  
              Self-consistent treatment of spin-orbit         
              interactions with efficient Hartree-Fock and    
              density functional methods                      
              M. K. Armbruster, F. Weigend, C. van Wüllen and 
              W. Klopper                                      
              Phys. Chem. Chem. Phys. 10: 1748 (2008)         
          Two-component difference density and DIIS algorithm 
              Efficient two-component self-consistent field   
              procedures and gradients: implementation in     
              TURBOMOLE and application to Au20-              
              A. Baldes, F. Weigend                           
              Mol. Phys. 111: 2617 (2013)                     
          Relativistic all-electron 2c calculations           
              An efficient implementation of two-component    
              relativistic exact-decoupling methods for large 
              molecules                                       
              D. Peng, N. Middendorf, F. Weigend, M. Reiher   
              J. Chem. Phys. 138: 184105 (2013)               
          Finite nucleus model and SNSO approximation         
              Efficient implementation of one- and two-       
              component analytical energy gradients in exact  
              two-component theory                            
              Y. J. Franzke, N. Middendorf, F. Weigend        
              J. Chem. Phys. 148: 104110 (2018)               
          Grids for all-electron relativistic methods         
              Error-consistent segmented contracted all-      
              electron relativistic basis sets of double-     
              and triple-zeta quality for NMR shielding       
              constants                                       
              Y. J. Franzke, R. Tress, T. M. Pazdera,         
              F. Weigend                                      
              Phys. Chem. Chem. Phys. 21: 166658 (2019)       
          Seminumerical exchange algorithms                   
              Seminumerical calculation of the Hartree-Fock   
              exchange matirx: Application to two-component   
              procedures and efficient evaluation of local    
              hybrid functionsl                               
               P. Plessow, F. Weigend,                        
              J. Comput. Chem. 33: 810 (2012)                 
          Improved seminumerical algorithms                   
              C. Holzer,                                      
              J. Chem. Phys. 153 (2020), 184115               
                                         


          OpenMP Shared-Memory Parallelization:  8 CPUs.

            By: Christof Holzer and Yannick J. Franzke


              +--------------------------------------------------+
              |      general information about current run       |
              +--------------------------------------------------+

 
 PBE0 hybrid functional
 exchange:    3/4 (LDA+PBE) + 1/4 HF
 correlation: LDA (PW) + PBE
 A Hybrid-DFT calculation using the RI-J approximation will be carried out.
 Allocatable memory for RI due to $ricore (MB):                   500

   *************************************************************************
   y                                                                        
   *************************************************************************


              +--------------------------------------------------+
              | Atomic coordinate, charge and isotop information |
              +--------------------------------------------------+

                    atomic coordinates            atom    charge  isotop
         -3.94951947    4.71822926   -2.58200008    co    27.000     0
         -6.32300717    7.75858694   -3.28690383    n      7.000     0
         -6.80942362    9.62779480   -1.63491999    c      6.000     0
         -5.56001853    9.73737000   -0.00253072    h      1.000     0
         -8.78353830   11.33309348   -1.96639023    c      6.000     0
         -9.09479811   12.82288912   -0.58114105    h      1.000     0
        -10.33221667   11.07869307   -4.08453927    c      6.000     0
        -11.91213599   12.36253313   -4.39510423    h      1.000     0
         -9.81475297    9.15289491   -5.80723383    c      6.000     0
        -10.96568386    8.90638732   -7.49839415    h      1.000     0
         -7.77843134    7.53736389   -5.36978132    c      6.000     0
         -6.93994341    3.10041318   -1.19864629    n      7.000     0
         -8.58838269    1.89534107   -2.70025612    c      6.000     0
        -10.92458515    1.06938373   -1.81807678    c      6.000     0
        -12.21737552    0.10351617   -3.09147780    h      1.000     0
        -11.54593768    1.52529887    0.72834391    c      6.000     0
        -13.72792942    0.82630561    1.83927686    o      8.000     0
         -9.81566230    2.81943698    2.27267950    c      6.000     0
        -10.32400846    3.19703431    4.22881193    h      1.000     0
         -7.52788842    3.60059345    1.25084487    c      6.000     0
         -3.44203485    5.50286358    1.11235818    n      7.000     0
         -1.45598352    6.64494753    2.23445922    c      6.000     0
          0.17123810    6.96157435    1.01908017    h      1.000     0
         -1.46870421    7.36476897    4.76385481    c      6.000     0
          0.19680326    8.27649662    5.55820383    h      1.000     0
         -3.61165477    6.90633539    6.23222983    c      6.000     0
         -3.68254426    7.46879518    8.21115443    h      1.000     0
         -5.65546010    5.68813800    5.11245466    c      6.000     0
         -7.34734116    5.26765504    6.20622248    h      1.000     0
         -5.52219604    4.98152423    2.57534465    c      6.000     0
          1.90669152    0.94563086    1.87530940    n      7.000     0
          1.75677142    1.03458216    4.40112698    c      6.000     0
          3.50099733    1.52763060    5.39142699    h      1.000     0
         -0.45535483    0.53183016    5.75149636    c      6.000     0
         -0.46389639    0.63179195    7.80805090    h      1.000     0
         -2.61979800   -0.13872385    4.40333531    c      6.000     0
         -4.37250311   -0.59965715    5.38388642    h      1.000     0
         -2.50103117   -0.21664765    1.77735469    c      6.000     0
         -4.13882581   -0.72990728    0.64327430    h      1.000     0
         -0.21030422    0.37513464    0.59068587    c      6.000     0
         -1.86427189    1.28549508   -3.61647244    n      7.000     0
         -1.79344193    0.92699665   -6.13543258    c      6.000     0
          0.09101016   -0.45974826   -7.34187758    c      6.000     0
          0.01581833   -0.70126262   -9.38286286    h      1.000     0
          2.08831007   -1.42237493   -5.88980541    c      6.000     0
          4.07673773   -2.71393206   -6.81105729    o      8.000     0
          2.02366972   -1.05367066   -3.26495201    c      6.000     0
          3.51171661   -1.81051485   -2.06419773    h      1.000     0
          0.00503612    0.23222712   -2.20024252    c      6.000     0
         -5.78828895    3.35168364   -6.17686860    n      7.000     0
         -6.96709481    5.60207004   -7.30620012    c      6.000     0
         -8.57239013    5.10254929   -8.54118924    h      1.000     0
         -5.51574981    6.52516327   -8.47176410    h      1.000     0
         -7.63077267    1.41919207   -5.34481652    c      6.000     0
         -9.21383291    1.25599116   -6.69345888    h      1.000     0
         -6.64562084   -0.41245068   -5.32927466    h      1.000     0
         -3.76276502    2.26448206   -7.72647143    c      6.000     0
         -4.49888402    0.96655863   -9.19058682    h      1.000     0
         -2.81267951    3.83764977   -8.68990256    h      1.000     0
        -15.56539309   -0.49827958    0.34181914    c      6.000     0
          4.19691278   -3.14258582   -9.48862233    c      6.000     0
        -17.14850661   -0.87321410    1.61582053    h      1.000     0
        -14.79094874   -2.29478420   -0.36207776    h      1.000     0
        -16.21012758    0.67580764   -1.24879886    h      1.000     0
          2.57163890   -4.26887884  -10.13281428    h      1.000     0
          5.94380244   -4.20189108   -9.80054128    h      1.000     0
          4.27338376   -1.34173843  -10.52474839    h      1.000     0
         -1.22463040    6.41906384   -4.15693657    c      6.000     0
         -1.32568313    7.36750019   -6.27178917    o      8.000     0
          1.05037573    6.43017675   -2.87965254    o      8.000     0
          2.26662633    7.28985606   -3.99292837    h      1.000     0
 
       center of nuclear mass  :   -4.20385064    3.45197503   -1.77269372
       center of nuclear charge:   -4.23880699    3.41950378   -1.78629543

              +--------------------------------------------------+
              |               basis set information              |
              +--------------------------------------------------+

              we will work with the 1s 3p 5d 7f 9g ... basis set
              ...i.e. with spherical basis functions...

   type   atoms  prim   cont   basis
   ---------------------------------------------------------------------------
    co       1     95     48   def2-TZVPD   [6s5p4d1f|17s12p7d1f]
    n        6     52     37   def2-TZVPD   [6s3p3d1f|12s6p3d1f]
    c       31     52     37   def2-TZVPD   [6s3p3d1f|12s6p3d1f]
    h       29     11      9   def2-TZVPD   [3s2p|5s2p]
    o        4     55     40   def2-TZVPD   [6s4p3d1f|12s7p3d1f]
   ---------------------------------------------------------------------------
   total:   71   2558   1838
   ---------------------------------------------------------------------------

   total number of primitive shells          :  111
   total number of contracted shells         :  698
   total number of cartesian basis functions : 2091
   total number of SCF-basis functions       : 1838


 integral neglect threshold       :  0.16E-12
 integral storage threshold THIZE :  0.10E-04
 integral storage threshold THIME :         5

 RI-J AUXILIARY BASIS SET information:

              we will work with the 1s 3p 5d 7f 9g ... basis set
              ...i.e. with spherical basis functions...

   type   atoms  prim   cont   basis
   ---------------------------------------------------------------------------
    co       1    107     89   def2-TZVPD   [8s5p5d2f3g|19s5p5d3f3g]
    n        6     70     49   def2-TZVPD   [6s4p3d1f1g|12s5p4d2f1g]
    c       31     70     49   def2-TZVPD   [6s4p3d1f1g|12s5p4d2f1g]
    h       29     16     11   def2-TZVPD   [3s1p1d|5s2p1d]
    o        4     70     49   def2-TZVPD   [6s4p3d1f1g|12s5p4d2f1g]
   ---------------------------------------------------------------------------
   total:   71   3441   2417
   ---------------------------------------------------------------------------

   total number of primitive shells          :  115
   total number of contracted shells         :  783
   total number of cartesian basis functions : 2967
   total number of SCF-basis functions       : 2417


 symmetry group of the molecule :   c1 

 the group has the following generators :
   c1(z)

    1 symmetry operations found

 there are 1 real representations :   a   

 maximum number of shells which are related by symmetry :  1

  
           ------------------
           density functional
           ------------------
 PBE0 hybrid functional
 exchange:    3/4 (LDA+PBE) + 1/4 HF
 correlation: LDA (PW) + PBE
 iterations will be done with small grid
  
 spherical integration : Lebedev's spherical grid
 spherical gridsize    :                     3
    i.e. gridpoints    :                   302
  maximum batchsize    :                   100
 value for diffuse not defined
 radial integration    : Chebyshev 2nd kind (scaling 3)
 radial gridsize       :                     3
 integration cells     :                    71
 partition function    : becke
 partition sharpness   :                     3
  

 biggest AO integral is expected to be    16.578513373

          ------------------------
          nuclear repulsion energy  :   6195.36418358    
          ------------------------

  _________________________________
 |                                 |
 |         DFTD3 V3.1 Rev 0        |
 | S.Grimme, University Bonn       |
 |            June  2014           |
 |   see standalone version        |
 |       dftd3 -h for options      |
 |_________________________________|
 
 Please cite DFT-D3 work done with this code as:
 S. Grimme, J. Antony, S. Ehrlich and H. Krieg,
 J. Chem. Phys, 132 (2010), 154104.
 If used with BJ-damping cite also
 S. Grimme, S. Ehrlich and L. Goerigk,
 J. Comput. Chem. 32 (2011), 1456-1465
 For DFT-D2 the reference is
 S. Grimme, J. Comput. Chem., 27 (2006), 1787-1799
 
C6 coefficients used:
                     2  C6 for element                      1
Z=  1 CN= 0.912     C6(AA)=    3.03
Z=  1 CN= 0.000     C6(AA)=    7.59
                     5  C6 for element                      6
Z=  6 CN= 0.000     C6(AA)=   49.11
Z=  6 CN= 0.987     C6(AA)=   43.25
Z=  6 CN= 1.998     C6(AA)=   29.36
Z=  6 CN= 2.999     C6(AA)=   25.78
Z=  6 CN= 3.984     C6(AA)=   18.21
                     4  C6 for element                      7
Z=  7 CN= 0.000     C6(AA)=   25.27
Z=  7 CN= 0.994     C6(AA)=   22.12
Z=  7 CN= 2.014     C6(AA)=   19.68
Z=  7 CN= 2.990     C6(AA)=   15.58
                     3  C6 for element                      8
Z=  8 CN= 0.000     C6(AA)=   15.51
Z=  8 CN= 0.993     C6(AA)=   12.82
Z=  8 CN= 1.989     C6(AA)=   10.37
                     4  C6 for element                     27
Z= 27 CN= 0.000     C6(AA)=  532.78
Z= 27 CN= 1.715     C6(AA)=  186.55
Z= 27 CN= 2.926     C6(AA)=  148.07
Z= 27 CN= 7.779     C6(AA)=  118.29

#           XYZ [au]              R0(AA) [Ang.]  CN          C6(AA)     C8(AA)   C10(AA) [au]
  1  -3.94952   4.71823  -2.58200   co  1.028  5.274       146.6     12889.8   1388351.6
  2  -6.32301   7.75859  -3.28690   n   0.515  3.003        15.7       345.4      9334.4
  3  -6.80942   9.62779  -1.63492   c   0.590  3.206        25.0       723.0     25613.8
  4  -5.56002   9.73737  -0.00253   h   0.381  1.005         3.1        37.3       552.8
  5  -8.78354  11.33309  -1.96639   c   0.590  3.126        25.4       733.4     25984.0
  6  -9.09480  12.82289  -0.58114   h   0.381  1.002         3.1        37.3       553.1
  7 -10.33222  11.07869  -4.08454   c   0.590  3.137        25.3       732.2     25941.3
  8 -11.91214  12.36253  -4.39510   h   0.381  1.002         3.1        37.3       553.1
  9  -9.81475   9.15289  -5.80723   c   0.590  3.158        25.2       729.8     25856.9
 10 -10.96568   8.90639  -7.49839   h   0.381  1.003         3.1        37.3       553.0
 11  -7.77843   7.53736  -5.36978   c   0.590  3.258        24.6       712.7     25250.9
 12  -6.93994   3.10041  -1.19865   n   0.515  3.195        15.6       344.1      9299.7
 13  -8.58838   1.89534  -2.70026   c   0.590  3.257        24.7       713.0     25259.9
 14 -10.92459   1.06938  -1.81808   c   0.590  3.170        25.2       728.2     25799.8
 15 -12.21738   0.10352  -3.09148   h   0.381  1.004         3.1        37.3       552.9
 16 -11.54594   1.52530   0.72834   c   0.590  3.209        25.0       722.3     25591.3
 17 -13.72793   0.82631   1.83928   o   0.493  2.045        10.4       209.8      5187.3
 18  -9.81566   2.81944   2.27268   c   0.590  3.181        25.1       726.7     25747.1
 19 -10.32401   3.19703   4.22881   h   0.381  1.003         3.1        37.3       553.0
 20  -7.52789   3.60059   1.25084   c   0.590  3.309        24.2       699.6     24787.5
 21  -3.44203   5.50286   1.11236   n   0.515  3.070        15.6       344.7      9316.2
 22  -1.45598   6.64495   2.23446   c   0.590  3.199        25.0       724.0     25650.5
 23   0.17124   6.96157   1.01908   h   0.381  1.006         3.1        37.3       552.8
 24  -1.46870   7.36477   4.76385   c   0.590  3.128        25.3       733.2     25975.3
 25   0.19680   8.27650   5.55820   h   0.381  1.002         3.1        37.3       553.0
 26  -3.61165   6.90634   6.23223   c   0.590  3.135        25.3       732.5     25951.7
 27  -3.68254   7.46880   8.21115   h   0.381  1.002         3.1        37.3       553.1
 28  -5.65546   5.68814   5.11245   c   0.590  3.161        25.2       729.4     25842.8
 29  -7.34734   5.26766   6.20622   h   0.381  1.003         3.1        37.3       553.0
 30  -5.52220   4.98152   2.57534   c   0.590  3.320        24.1       696.6     24680.2
 31   1.90669   0.94563   1.87531   n   0.515  2.151        19.4       428.5     11581.2
 32   1.75677   1.03458   4.40113   c   0.590  3.191        25.1       725.2     25693.2
 33   3.50100   1.52763   5.39143   h   0.381  1.002         3.1        37.3       553.1
 34  -0.45535   0.53183   5.75150   c   0.590  3.126        25.4       733.4     25983.1
 35  -0.46390   0.63179   7.80805   h   0.381  1.002         3.1        37.3       553.1
 36  -2.61980  -0.13872   4.40334   c   0.590  3.145        25.3       731.3     25910.9
 37  -4.37250  -0.59966   5.38389   h   0.381  1.002         3.1        37.3       553.0
 38  -2.50103  -0.21665   1.77735   c   0.590  3.177        25.1       727.2     25765.3
 39  -4.13883  -0.72991   0.64327   h   0.381  1.005         3.1        37.3       552.9
 40  -0.21030   0.37513   0.59069   c   0.590  3.284        24.4       706.5     25030.5
 41  -1.86427   1.28550  -3.61647   n   0.515  2.849        15.8       349.0      9432.4
 42  -1.79344   0.92700  -6.13543   c   0.590  3.257        24.6       712.9     25257.8
 43   0.09101  -0.45975  -7.34188   c   0.590  3.181        25.1       726.8     25748.1
 44   0.01582  -0.70126  -9.38286   h   0.381  1.004         3.1        37.3       552.9
 45   2.08831  -1.42237  -5.88981   c   0.590  3.209        25.0       722.3     25591.4
 46   4.07674  -2.71393  -6.81106   o   0.493  2.045        10.4       209.8      5187.3
 47   2.02367  -1.05367  -3.26495   c   0.590  3.196        25.1       724.5     25669.4
 48   3.51172  -1.81051  -2.06420   h   0.381  1.004         3.1        37.3       552.9
 49   0.00504   0.23223  -2.20024   c   0.590  3.279        24.5       707.7     25073.9
 50  -5.78829   3.35168  -6.17687   n   0.515  3.668        15.6       343.8      9289.8
 51  -6.96709   5.60207  -7.30620   c   0.590  4.174        18.2       527.4     18687.1
 52  -8.57239   5.10255  -8.54119   h   0.381  1.001         3.1        37.4       553.2
 53  -5.51575   6.52516  -8.47176   h   0.381  1.005         3.1        37.3       552.8
 54  -7.63077   1.41919  -5.34482   c   0.590  4.185        18.2       527.4     18684.5
 55  -9.21383   1.25599  -6.69346   h   0.381  1.001         3.1        37.4       553.2
 56  -6.64562  -0.41245  -5.32927   h   0.381  1.005         3.1        37.3       552.9
 57  -3.76277   2.26448  -7.72647   c   0.590  4.182        18.2       527.4     18685.2
 58  -4.49888   0.96656  -9.19059   h   0.381  1.000         3.1        37.4       553.2
 59  -2.81268   3.83765  -8.68990   h   0.381  1.005         3.1        37.3       552.8
 60 -15.56539  -0.49828   0.34182   c   0.590  4.044        18.3       529.0     18742.6
 61   4.19691  -3.14259  -9.48862   c   0.590  4.045        18.3       529.0     18742.0
 62 -17.14851  -0.87321   1.61582   h   0.381  0.996         3.1        37.4       553.6
 63 -14.79095  -2.29478  -0.36208   h   0.381  0.995         3.1        37.4       553.7
 64 -16.21013   0.67581  -1.24880   h   0.381  0.995         3.1        37.4       553.7
 65   2.57164  -4.26888 -10.13281   h   0.381  0.995         3.1        37.4       553.7
 66   5.94380  -4.20189  -9.80054   h   0.381  0.996         3.1        37.4       553.6
 67   4.27338  -1.34174 -10.52475   h   0.381  0.995         3.1        37.4       553.7
 68  -1.22463   6.41906  -4.15694   c   0.590  3.025        25.6       741.1     26257.0
 69  -1.32568   7.36750  -6.27179   o   0.493  1.057        12.8       257.6      6368.4
 70   1.05038   6.43018  -2.87965   o   0.493  2.038        10.4       209.9      5188.1
 71   2.26663   7.28986  -3.99293   h   0.381  1.009         3.1        37.3       552.5

molecular C6(AA) [au] =     62996.25

           DFT-D V3(BJ)
 DF pbe0                                              
 parameters
 s6       :    1.0000
 s8       :    1.2177
 a1       :    0.4145
 a2       :    4.8593
 k1-k3    :   16.0000    1.3333   -4.0000
 
 Edisp /kcal,au:   -73.2265 -0.11669379

 E6    /kcal :   -45.6460
 E8    /kcal :   -27.5805
 % E8        : 37.66
 nuclear repulsion energy                  =    6195.364183577
  DFT-D3 Energy contribution               =      -0.116693792
 nuclear repulsion + dispersion correction =    6195.247489784


         -----------------
         -S,T+V- integrals
         -----------------

 1e-integrals will be neglected if expon. factor < 0.159826E-13
 
 Difference densities algorithm switched on.
 The maximal number of linear combinations of
 difference densities is  20.

 DIIS switched on: error vector is FDS-SDF
 Max. Iterations for DIIS is     :   4
 DIIS matrix (see manual) 
    Scaling factor of diagonals  :  1.200
    threshold for scaling factor :  0.000

 scf convergence criterion : increment of total energy < .1000000D-07
                  and increment of one-electron energy < .1000000D-04

 MOs are in ASCII format !


    mo occupation :
   irrep   mo's   occupied
    a     1838      158
 
 number of basis functions   :  1838
 number of occupied orbitals :   158
 

 reading orbital data $uhfmo_alpha  from file alpha
 orbital characterization : expanded

 reading orbital data $uhfmo_beta  from file beta
 orbital characterization : expanded
 virtual MOs provided and orthogonalized by Cholesky decomposition
 virtual MOs provided and orthogonalized by Cholesky decomposition

 UHF mode switched on !

 closed shell shift switched on 
 all occupied orbitals are shifted by    0.05000

  
           ------------------------
               RI-J - INFORMATION
           ------------------------
 Contributions to RI integral batches: 
  neglected integral batches:                 74787
  direct contribution:                       160323
  memory contribution:                  8841
 Memory core needed for (P|Q) and Cholesky     45 MByte
 Memory core minimum needed except of (P|Q)     3 MByte
 Total minimum memory core needed (sum)        48 MByte
  
 ****************************************
 Memory allocated for RI-J   400 MByte
 ****************************************
                                            

 DSCF restart information will be dumped onto file alpha


 Starting SCF iterations

          Overall gridpoints after grid construction =         95940

 ITERATION  ENERGY          1e-ENERGY        2e-ENERGY     NORM[dD(SAO)]  TOL
   1  -3199.6588370317    -16721.554777     7326.6484505    0.000D+00 0.159D-12
                            Exc = -235.194872236     Coul =  7636.69559596    
                            exK = -74.8522732679    
                         Ntotal = 315.00508492      Nspin = 1.0000236147    
                             Na = 158.00255427         Nb = 157.00253065    
                            current damping = 1.000
 
          max. resid. norm for Fia-block=  5.662D-01 for orbital     95a    beta 
          max. resid. fock norm         =  7.363D+00 for orbital   1191a    beta 

 ITERATION  ENERGY          1e-ENERGY        2e-ENERGY     NORM[dD(SAO)]  TOL
   2  -3206.6376640905    -16668.315255     7266.4301015    0.597D+02 0.153D-12
                            Exc = -234.057060748      Eck =  7500.48716226    
                         Ntotal = 315.00571171      Nspin = 1.0000022006    
                             Na = 158.00285696         Nb = 157.00285476    
                            current damping = 0.950
 
          Norm of current diis error:  6.3960    
          max. resid. norm for Fia-block=  6.716D-01 for orbital    158a    alpha
          max. resid. fock norm         =  1.164D+00 for orbital   1747a    alpha

 ITERATION  ENERGY          1e-ENERGY        2e-ENERGY     NORM[dD(SAO)]  TOL
   3  -3207.8934659801    -16732.619250     7329.4782945    0.374D+02 0.111D-12
                            Exc = -236.542348495      Eck =  7566.02064304    
                         Ntotal = 315.00587056      Nspin = 1.0000277505    
                             Na = 158.00294915         Nb = 157.00292140    
                            current damping = 0.900
 
          Norm of current diis error:  4.2120    
          max. resid. norm for Fia-block=  2.643D-01 for orbital    157a    beta 
          max. resid. fock norm         =  3.272D-01 for orbital    159a    beta 

 ITERATION  ENERGY          1e-ENERGY        2e-ENERGY     NORM[dD(SAO)]  TOL
   4  -3208.9728089237    -16706.308065     7302.0877658    0.184D+02 0.837D-13
                            Exc = -236.031780980      Eck =  7538.11954683    
                         Ntotal = 315.00552656      Nspin = 1.0000255331    
                             Na = 158.00277605         Nb = 157.00275052    
                            current damping = 0.950
 
          Norm of current diis error:  2.0318    
          max. resid. norm for Fia-block=  9.305D-02 for orbital    155a    alpha
          max. resid. fock norm         =  1.928D-01 for orbital   1820a    alpha

 ITERATION  ENERGY          1e-ENERGY        2e-ENERGY     NORM[dD(SAO)]  TOL
   5  -3209.1768957283    -16716.628157     7312.2037716    0.193D+02 0.753D-13
                            Exc = -236.377124874      Eck =  7548.58089647    
                         Ntotal = 315.00579154      Nspin = 1.0000404875    
                             Na = 158.00291601         Nb = 157.00287552    
                            current damping = 1.000
 
          Norm of current diis error:  1.1252    
          max. resid. norm for Fia-block=  7.211D-02 for orbital    154a    beta 
          max. resid. fock norm         =  7.727D-02 for orbital    165a    beta 
          mo-orthogonalization: Cholesky decomposition

 ITERATION  ENERGY          1e-ENERGY        2e-ENERGY     NORM[dD(SAO)]  TOL
   6  -3209.2650718367    -16713.943243     7309.4306811    0.416D+01 0.664D-13
                            Exc = -236.402595875      Eck =  7545.83327700    
                         Ntotal = 315.00581327      Nspin = 1.0000508651    
                             Na = 158.00293207         Nb = 157.00288120    
                            current damping = 1.050
 
          Norm of current diis error: 0.58937    
          max. resid. norm for Fia-block=  2.875D-02 for orbital    154a    beta 
          max. resid. fock norm         =  3.586D-02 for orbital    154a    beta 

 ITERATION  ENERGY          1e-ENERGY        2e-ENERGY     NORM[dD(SAO)]  TOL
   7  -3209.2883884074    -16717.852258     7313.3163795    0.169D+01 0.614D-13
                            Exc = -236.533171190      Eck =  7549.84955074    
                         Ntotal = 315.00584522      Nspin = 1.0000590123    
                             Na = 158.00295212         Nb = 157.00289310    
                            current damping = 1.100
 
          Norm of current diis error: 0.34731    
          max. resid. norm for Fia-block=  2.855D-02 for orbital    154a    beta 
          max. resid. fock norm         =  3.506D-02 for orbital    166a    beta 

 ITERATION  ENERGY          1e-ENERGY        2e-ENERGY     NORM[dD(SAO)]  TOL
   8  -3209.2980343431    -16714.872204     7310.3266797    0.103D+01 0.583D-13
                            Exc = -236.492639296      Eck =  7546.81931904    
                         Ntotal = 315.00588176      Nspin = 1.0000664434    
                             Na = 158.00297410         Nb = 157.00290766    
                            current damping = 1.150
 
          Norm of current diis error: 0.22714    
          max. resid. norm for Fia-block=  1.952D-02 for orbital    155a    alpha
          max. resid. fock norm         =  2.472D-02 for orbital    158a    alpha

 ITERATION  ENERGY          1e-ENERGY        2e-ENERGY     NORM[dD(SAO)]  TOL
   9  -3209.3016039252    -16717.387887     7312.8387935    0.628D+00 0.555D-13
                            Exc = -236.558180409      Eck =  7549.39697392    
                         Ntotal = 315.00592136      Nspin = 1.0000709246    
                             Na = 158.00299614         Nb = 157.00292522    
                            current damping = 1.200
 
          Norm of current diis error: 0.13247    
          max. resid. norm for Fia-block=  1.073D-02 for orbital    154a    beta 
          max. resid. fock norm         =  1.390D-02 for orbital    168a    beta 

 ITERATION  ENERGY          1e-ENERGY        2e-ENERGY     NORM[dD(SAO)]  TOL
  10  -3209.3034308344    -16716.698144     7312.1472235    0.250D+00 0.543D-13
                            Exc = -236.543839448      Eck =  7548.69106297    
                         Ntotal = 315.00591748      Nspin = 1.0000742568    
                             Na = 158.00299587         Nb = 157.00292161    
                            current damping = 1.250
 
          Norm of current diis error: 0.71960E-01
          max. resid. norm for Fia-block=  6.130D-03 for orbital    154a    beta 
          max. resid. fock norm         =  7.008D-03 for orbital    154a    beta 
          mo-orthogonalization: Cholesky decomposition

 ITERATION  ENERGY          1e-ENERGY        2e-ENERGY     NORM[dD(SAO)]  TOL
  11  -3209.3040091322    -16716.809503     7312.2580040    0.110D+00 0.528D-13
                            Exc = -236.555163171      Eck =  7548.81316718    
                         Ntotal = 315.00593037      Nspin = 1.0000770841    
                             Na = 158.00300373         Nb = 157.00292664    
                            current damping = 1.300
 
          Norm of current diis error: 0.41098E-01
          max. resid. norm for Fia-block=  4.273D-03 for orbital    154a    beta 
          max. resid. fock norm         =  4.652D-03 for orbital    154a    beta 

 ITERATION  ENERGY          1e-ENERGY        2e-ENERGY     NORM[dD(SAO)]  TOL
  12  -3209.3042466456    -16716.784803     7312.2330663    0.455D-01 0.516D-13
                            Exc = -236.554694270      Eck =  7548.78776058    
                         Ntotal = 315.00593801      Nspin = 1.0000790984    
                             Na = 158.00300856         Nb = 157.00292946    
                            current damping = 1.350
 
          Norm of current diis error: 0.26915E-01
          max. resid. norm for Fia-block=  2.851D-03 for orbital    154a    beta 
          max. resid. fock norm         =  3.462D-03 for orbital    154a    beta 

 ITERATION  ENERGY          1e-ENERGY        2e-ENERGY     NORM[dD(SAO)]  TOL
  13  -3209.3043449522    -16717.029738     7312.4779030    0.260D-01 0.501D-13
                            Exc = -236.560961977      Eck =  7549.03886499    
                         Ntotal = 315.00594154      Nspin = 1.0000805182    
                             Na = 158.00301103         Nb = 157.00293051    
                            current damping = 1.400
 
          Norm of current diis error: 0.18144E-01
          max. resid. norm for Fia-block=  2.273D-03 for orbital    154a    beta 
          max. resid. fock norm         =  2.551D-03 for orbital    168a    beta 

 ITERATION  ENERGY          1e-ENERGY        2e-ENERGY     NORM[dD(SAO)]  TOL
  14  -3209.3043926837    -16716.801190     7312.2493079    0.157D-01 0.488D-13
                            Exc = -236.557161080      Eck =  7548.80646895    
                         Ntotal = 315.00594325      Nspin = 1.0000815712    
                             Na = 158.00301241         Nb = 157.00293084    
                            current damping = 1.450
 
          Norm of current diis error: 0.15629E-01
          max. resid. norm for Fia-block=  1.655D-03 for orbital    153a    alpha
          max. resid. fock norm         =  2.073D-03 for orbital    154a    beta 

 ITERATION  ENERGY          1e-ENERGY        2e-ENERGY     NORM[dD(SAO)]  TOL
  15  -3209.3044238275    -16716.880014     7312.3281000    0.923D-02 0.473D-13
                            Exc = -236.560115852      Eck =  7548.88821582    
                         Ntotal = 315.00594646      Nspin = 1.0000823588    
                             Na = 158.00301441         Nb = 157.00293205    
                            current damping = 1.500
 
          Norm of current diis error: 0.84000E-02
          max. resid. norm for Fia-block=  1.115D-03 for orbital    154a    beta 
          max. resid. fock norm         =  1.176D-03 for orbital    154a    beta 
          mo-orthogonalization: Cholesky decomposition

 ITERATION  ENERGY          1e-ENERGY        2e-ENERGY     NORM[dD(SAO)]  TOL
  16  -3209.3044376847    -16716.894319     7312.3423911    0.983D-02 0.455D-13
                            Exc = -236.559801411      Eck =  7548.90219256    
                         Ntotal = 315.00594736      Nspin = 1.0000829359    
                             Na = 158.00301515         Nb = 157.00293221    
                            current damping = 1.350
 
          Norm of current diis error: 0.56780E-02
          max. resid. norm for Fia-block=  8.787D-04 for orbital    154a    beta 
          max. resid. fock norm         =  9.582D-04 for orbital    154a    beta 

 ITERATION  ENERGY          1e-ENERGY        2e-ENERGY     NORM[dD(SAO)]  TOL
  17  -3209.3044460546    -16716.909192     7312.3572565    0.111D-01 0.427D-13
                            Exc = -236.560632586      Eck =  7548.91788910    
                         Ntotal = 315.00594831      Nspin = 1.0000834577    
                             Na = 158.00301589         Nb = 157.00293243    
                            current damping = 1.200
 
          Norm of current diis error: 0.37532E-02
          max. resid. norm for Fia-block=  6.637D-04 for orbital    158a    alpha
          max. resid. fock norm         =  6.827D-04 for orbital    158a    alpha

 ITERATION  ENERGY          1e-ENERGY        2e-ENERGY     NORM[dD(SAO)]  TOL
  18  -3209.3044506444    -16716.882483     7312.3305431    0.823D-02 0.395D-13
                            Exc = -236.560126696      Eck =  7548.89066975    
                         Ntotal = 315.00594901      Nspin = 1.0000838494    
                             Na = 158.00301643         Nb = 157.00293258    
                            current damping = 1.250
 
          Norm of current diis error: 0.35814E-02
          max. resid. norm for Fia-block=  6.327D-04 for orbital    158a    alpha
          max. resid. fock norm         =  7.362D-04 for orbital    158a    alpha

 ITERATION  ENERGY          1e-ENERGY        2e-ENERGY     NORM[dD(SAO)]  TOL
  19  -3209.3044535726    -16716.924832     7312.3728884    0.429D-02 0.361D-13
                            Exc = -236.561119351      Eck =  7548.93400777    
                         Ntotal = 315.00594972      Nspin = 1.0000841402    
                             Na = 158.00301693         Nb = 157.00293279    
                            current damping = 1.300
 
          Norm of current diis error: 0.24295E-02
          max. resid. norm for Fia-block=  4.400D-04 for orbital    158a    alpha
          max. resid. fock norm         =  4.707D-04 for orbital    158a    alpha

 ITERATION  ENERGY          1e-ENERGY        2e-ENERGY     NORM[dD(SAO)]  TOL
  20  -3209.3044553246    -16716.905553     7312.3536083    0.364D-02 0.334D-13
                            Exc = -236.560620315      Eck =  7548.91422863    
                         Ntotal = 315.00594977      Nspin = 1.0000843298    
                             Na = 158.00301705         Nb = 157.00293272    
                            current damping = 1.350
 
          Norm of current diis error: 0.16612E-02
          max. resid. norm for Fia-block=  4.585D-04 for orbital    158a    alpha
          max. resid. fock norm         =  6.624D-04 for orbital    750a    alpha
          mo-orthogonalization: Cholesky decomposition

 ITERATION  ENERGY          1e-ENERGY        2e-ENERGY     NORM[dD(SAO)]  TOL
  21  -3209.3044565578    -16716.904129     7312.3521827    0.514D-02 0.300D-13
                            Exc = -236.560775565      Eck =  7548.91295831    
                         Ntotal = 315.00595006      Nspin = 1.0000845109    
                             Na = 158.00301729         Nb = 157.00293278    
                            current damping = 1.200
 
          Norm of current diis error: 0.12602E-02
          max. resid. norm for Fia-block=  3.957D-04 for orbital    158a    alpha
          max. resid. fock norm         =  1.110D-03 for orbital    801a    alpha

 ITERATION  ENERGY          1e-ENERGY        2e-ENERGY     NORM[dD(SAO)]  TOL
  22  -3209.3044574506    -16716.905615     7312.3536680    0.514D-02 0.159D-12
                            Exc = -236.560735602     Coul =  7624.21091739    
                            exK = -75.2965138384    
                         Ntotal = 315.00595022      Nspin = 1.0000846495    
                             Na = 158.00301743         Nb = 157.00293278    
                            current damping = 1.250
 
          Norm of current diis error: 0.10279E-02
          max. resid. norm for Fia-block=  3.605D-04 for orbital    158a    alpha
          max. resid. fock norm         =  1.719D-03 for orbital    750a    alpha

 ITERATION  ENERGY          1e-ENERGY        2e-ENERGY     NORM[dD(SAO)]  TOL
  23  -3209.3044580702    -16716.911859     7312.3599109    0.256D+00 0.101D-12
                            Exc = -236.560917834      Eck =  7548.92082870    
                         Ntotal = 315.00595037      Nspin = 1.0000847631    
                             Na = 158.00301756         Nb = 157.00293280    
                            current damping = 1.100
 
          Norm of current diis error: 0.84012E-03
          max. resid. norm for Fia-block=  2.582D-04 for orbital    158a    alpha
          max. resid. fock norm         =  8.460D-04 for orbital    750a    alpha

 ITERATION  ENERGY          1e-ENERGY        2e-ENERGY     NORM[dD(SAO)]  TOL
  24  -3209.3044584565    -16716.901136     7312.3491882    0.134D-01 0.756D-13
                            Exc = -236.560696523      Eck =  7548.90988471    
                         Ntotal = 315.00595040      Nspin = 1.0000848393    
                             Na = 158.00301762         Nb = 157.00293278    
                            current damping = 1.150
 
          Norm of current diis error: 0.84412E-03
          max. resid. norm for Fia-block=  2.709D-04 for orbital    158a    alpha
          max. resid. fock norm         =  8.552D-04 for orbital    801a    alpha

 ITERATION  ENERGY          1e-ENERGY        2e-ENERGY     NORM[dD(SAO)]  TOL
  25  -3209.3044588125    -16716.906461     7312.3545121    0.135D-01 0.573D-13
                            Exc = -236.560854631      Eck =  7548.91536671    
                         Ntotal = 315.00595052      Nspin = 1.0000849116    
                             Na = 158.00301771         Nb = 157.00293280    
                            current damping = 1.200
 
          Norm of current diis error: 0.56726E-03
          max. resid. norm for Fia-block=  2.419D-04 for orbital    158a    alpha
          max. resid. fock norm         =  6.122D-04 for orbital    868a    alpha
          mo-orthogonalization: Cholesky decomposition

 ITERATION  ENERGY          1e-ENERGY        2e-ENERGY     NORM[dD(SAO)]  TOL
  26  -3209.3044590628    -16716.906748     7312.3547996    0.200D-01 0.470D-13
                            Exc = -236.560810463      Eck =  7548.91561002    
                         Ntotal = 315.00595053      Nspin = 1.0000849679    
                             Na = 158.00301775         Nb = 157.00293278    
                            current damping = 1.050
 
          Norm of current diis error: 0.47099E-03
          max. resid. norm for Fia-block=  2.169D-04 for orbital    158a    alpha
          max. resid. fock norm         =  1.116D-03 for orbital    868a    alpha

 ITERATION  ENERGY          1e-ENERGY        2e-ENERGY     NORM[dD(SAO)]  TOL
  27  -3209.3044592654    -16716.906213     7312.3542643    0.237D-01 0.383D-13
                            Exc = -236.560856014      Eck =  7548.91512026    
                         Ntotal = 315.00595061      Nspin = 1.0000850209    
                             Na = 158.00301782         Nb = 157.00293280    
                            current damping = 1.100
 
          Norm of current diis error: 0.37605E-03
          max. resid. norm for Fia-block=  1.597D-04 for orbital    158a    alpha
          max. resid. fock norm         =  1.444D-03 for orbital    868a    alpha

 ITERATION  ENERGY          1e-ENERGY        2e-ENERGY     NORM[dD(SAO)]  TOL
  28  -3209.3044593897    -16716.904195     7312.3522454    0.914D-02 0.329D-13
                            Exc = -236.560793557      Eck =  7548.91303900    
                         Ntotal = 315.00595062      Nspin = 1.0000850514    
                             Na = 158.00301784         Nb = 157.00293279    
                            current damping = 0.950
 
          Norm of current diis error: 0.35224E-03
          max. resid. norm for Fia-block=  1.461D-04 for orbital    158a    alpha
          max. resid. fock norm         =  2.036D-03 for orbital    868a    alpha

 ITERATION  ENERGY          1e-ENERGY        2e-ENERGY     NORM[dD(SAO)]  TOL
  29  -3209.3044595012    -16716.908726     7312.3567765    0.506D-02 0.287D-13
                            Exc = -236.560894180      Eck =  7548.91767069    
                         Ntotal = 315.00595067      Nspin = 1.0000850804    
                             Na = 158.00301788         Nb = 157.00293280    
                            current damping = 1.000
 
          Norm of current diis error: 0.33006E-03
          max. resid. norm for Fia-block=  9.123D-05 for orbital    158a    alpha
          max. resid. fock norm         =  2.037D-03 for orbital    868a    alpha

 ITERATION  ENERGY          1e-ENERGY        2e-ENERGY     NORM[dD(SAO)]  TOL
  30  -3209.3044595717    -16716.905407     7312.3534579    0.239D-02 0.263D-13
                            Exc = -236.560819911      Eck =  7548.91427786    
                         Ntotal = 315.00595067      Nspin = 1.0000850957    
                             Na = 158.00301788         Nb = 157.00293279    
                            current damping = 1.050
 
          Norm of current diis error: 0.23479E-03
          max. resid. norm for Fia-block=  1.014D-04 for orbital    158a    alpha
          max. resid. fock norm         =  4.015D-03 for orbital    868a    alpha
          mo-orthogonalization: Cholesky decomposition

 ITERATION  ENERGY          1e-ENERGY        2e-ENERGY     NORM[dD(SAO)]  TOL
  31  -3209.3044596175    -16716.905278     7312.3533285    0.132D+00 0.254D-13
                            Exc = -236.560842239      Eck =  7548.91417071    
                         Ntotal = 315.00595072      Nspin = 1.0000851147    
                             Na = 158.00301792         Nb = 157.00293280    
                            current damping = 0.900
 
          Norm of current diis error: 0.19352E-03
          max. resid. norm for Fia-block=  7.822D-05 for orbital    158a    alpha
          max. resid. fock norm         =  2.867D-03 for orbital    868a    alpha

 ITERATION  ENERGY          1e-ENERGY        2e-ENERGY     NORM[dD(SAO)]  TOL
  32  -3209.3044595506    -16716.905548     7312.3535986    0.297D+00 0.455D-13
                            Exc = -236.560824943      Eck =  7548.91442359    
                         Ntotal = 315.00595072      Nspin = 1.0000851272    
                             Na = 158.00301792         Nb = 157.00293280    
                            current damping = 0.950
 
          Norm of current diis error: 0.16722E-03
          max. resid. norm for Fia-block=  4.456D-05 for orbital    158a    alpha
          max. resid. fock norm         =  4.202D-03 for orbital    868a    alpha

 ITERATION  ENERGY          1e-ENERGY        2e-ENERGY     NORM[dD(SAO)]  TOL
  33  -3209.3044595826    -16716.906357     7312.3544073    0.271D-01 0.454D-13
                            Exc = -236.560846152      Eck =  7548.91525348    
                         Ntotal = 315.00595072      Nspin = 1.0000851375    
                             Na = 158.00301793         Nb = 157.00293279    
                            current damping = 0.800
 
          Norm of current diis error: 0.15082E-03
          max. resid. norm for Fia-block=  4.235D-05 for orbital    158a    alpha
          max. resid. fock norm         =  4.890D-03 for orbital    868a    alpha

 ITERATION  ENERGY          1e-ENERGY        2e-ENERGY     NORM[dD(SAO)]  TOL
  34  -3209.3044596320    -16716.905035     7312.3530853    0.986D-02 0.443D-13
                            Exc = -236.560824638      Eck =  7548.91390991    
                         Ntotal = 315.00595072      Nspin = 1.0000851537    
                             Na = 158.00301794         Nb = 157.00293279    
                            current damping = 0.850
 
          Norm of current diis error: 0.13684E-03
          max. resid. norm for Fia-block=  3.593D-05 for orbital    158a    alpha
          max. resid. fock norm         =  2.208D-03 for orbital    868a    alpha

 ITERATION  ENERGY          1e-ENERGY        2e-ENERGY     NORM[dD(SAO)]  TOL
  35  -3209.3044596040    -16716.906026     7312.3540763    0.812D-02 0.549D-13
                            Exc = -236.560852637      Eck =  7548.91492894    
                         Ntotal = 315.00595074      Nspin = 1.0000851673    
                             Na = 158.00301795         Nb = 157.00293279    
                            current damping = 0.900
 
          Norm of current diis error: 0.12474E-03
          max. resid. norm for Fia-block=  2.899D-05 for orbital    158a    alpha
          max. resid. fock norm         =  8.338D-04 for orbital    868a    alpha
          mo-orthogonalization: Cholesky decomposition

 ITERATION  ENERGY          1e-ENERGY        2e-ENERGY     NORM[dD(SAO)]  TOL
  36  -3209.3044595895    -16716.905910     7312.3539610    0.874D-02 0.422D-13
                            Exc = -236.560843784      Eck =  7548.91480482    
                         Ntotal = 315.00595074      Nspin = 1.0000851765    
                             Na = 158.00301796         Nb = 157.00293278    
                            current damping = 0.950
 
          Norm of current diis error: 0.10654E-03
          max. resid. norm for Fia-block=  2.289D-05 for orbital    158a    alpha
          max. resid. fock norm         =  1.340D-03 for orbital    868a    alpha

 ITERATION  ENERGY          1e-ENERGY        2e-ENERGY     NORM[dD(SAO)]  TOL
  37  -3209.3044596205    -16716.905781     7312.3538318    0.638D-02 0.455D-13
                            Exc = -236.560842375      Eck =  7548.91467421    
                         Ntotal = 315.00595074      Nspin = 1.0000851839    
                             Na = 158.00301796         Nb = 157.00293278    
                            current damping = 0.800
 
          Norm of current diis error: 0.93162E-04
          max. resid. norm for Fia-block=  2.144D-05 for orbital    158a    alpha
          max. resid. fock norm         =  2.571D-04 for orbital    729a    alpha

 ITERATION  ENERGY          1e-ENERGY        2e-ENERGY     NORM[dD(SAO)]  TOL
  38  -3209.3044596137    -16716.905045     7312.3530957    0.197D-01 0.455D-13
                            Exc = -236.560830487      Eck =  7548.91392622    
                         Ntotal = 315.00595074      Nspin = 1.0000851912    
                             Na = 158.00301797         Nb = 157.00293278    
                            current damping = 0.650
 
          Norm of current diis error: 0.90150E-04
          max. resid. norm for Fia-block=  1.767D-05 for orbital    158a    alpha
          max. resid. fock norm         =  6.354D-04 for orbital    801a    alpha

 ITERATION  ENERGY          1e-ENERGY        2e-ENERGY     NORM[dD(SAO)]  TOL
  39  -3209.3044596067    -16716.905347     7312.3533981    0.599D-02 0.444D-13
                            Exc = -236.560838525      Eck =  7548.91423658    
                         Ntotal = 315.00595075      Nspin = 1.0000851976    
                             Na = 158.00301797         Nb = 157.00293278    
                            current damping = 0.700
 
          Norm of current diis error: 0.78723E-04
          max. resid. norm for Fia-block=  1.438D-05 for orbital    158a    alpha
          max. resid. fock norm         =  2.309D-04 for orbital    764a    alpha

 ITERATION  ENERGY          1e-ENERGY        2e-ENERGY     NORM[dD(SAO)]  TOL
  40  -3209.3044596043    -16716.905530     7312.3535808    0.659D-02 0.456D-13
                            Exc = -236.560838684      Eck =  7548.91441944    
                         Ntotal = 315.00595075      Nspin = 1.0000852038    
                             Na = 158.00301798         Nb = 157.00293277    
                            current damping = 0.550
 
          Norm of current diis error: 0.70476E-04
          max. resid. norm for Fia-block=  2.060D-05 for orbital    158a    alpha
          max. resid. fock norm         =  5.995D-04 for orbital    784a    alpha
          mo-orthogonalization: Cholesky decomposition

 ITERATION  ENERGY          1e-ENERGY        2e-ENERGY     NORM[dD(SAO)]  TOL
  41  -3209.3044596342    -16716.905708     7312.3537585    0.259D-01 0.456D-13
                            Exc = -236.560842865      Eck =  7548.91460140    
                         Ntotal = 315.00595075      Nspin = 1.0000852161    
                             Na = 158.00301798         Nb = 157.00293277    
                            current damping = 0.400
 
          Norm of current diis error: 0.63763E-04
          max. resid. norm for Fia-block=  1.421D-05 for orbital    154a    beta 
          max. resid. fock norm         =  4.099D-04 for orbital    764a    alpha

 ITERATION  ENERGY          1e-ENERGY        2e-ENERGY     NORM[dD(SAO)]  TOL
  42  -3209.3044596602    -16716.904779     7312.3528299    0.255D-01 0.456D-13
                            Exc = -236.560825585      Eck =  7548.91365544    
                         Ntotal = 315.00595075      Nspin = 1.0000852270    
                             Na = 158.00301799         Nb = 157.00293276    
                            current damping = 0.450
 
          Norm of current diis error: 0.75388E-04
          max. resid. norm for Fia-block=  1.221D-05 for orbital    153a    alpha
          max. resid. fock norm         =  4.866D-04 for orbital    859a    alpha

 ITERATION  ENERGY          1e-ENERGY        2e-ENERGY     NORM[dD(SAO)]  TOL
  43  -3209.3044596546    -16716.905663     7312.3537131    0.255D-01 0.159D-12
                            Exc = -236.560846038     Coul =  7624.21111052    
                            exK = -75.2965514041    
                         Ntotal = 315.00595076      Nspin = 1.0000852364    
                             Na = 158.00301800         Nb = 157.00293276    
                            current damping = 0.500
 
          Norm of current diis error: 0.56088E-04
          max. resid. norm for Fia-block=  1.206D-05 for orbital    154a    beta 
          max. resid. fock norm         =  4.693D-04 for orbital    801a    alpha

 ITERATION  ENERGY          1e-ENERGY        2e-ENERGY     NORM[dD(SAO)]  TOL
  44  -3209.3044596524    -16716.905605     7312.3536557    0.569D-01 0.101D-12
                            Exc = -236.560840909      Eck =  7548.91449658    
                         Ntotal = 315.00595076      Nspin = 1.0000852459    
                             Na = 158.00301800         Nb = 157.00293276    
                            current damping = 0.550
 
          Norm of current diis error: 0.45777E-04
          max. resid. norm for Fia-block=  1.175D-05 for orbital    154a    beta 
          max. resid. fock norm         =  5.662D-04 for orbital    801a    alpha

 ITERATION  ENERGY          1e-ENERGY        2e-ENERGY     NORM[dD(SAO)]  TOL
  45  -3209.3044596493    -16716.905410     7312.3534603    0.492D-01 0.650D-13
                            Exc = -236.560838930      Eck =  7548.91429919    
                         Ntotal = 315.00595077      Nspin = 1.0000852555    
                             Na = 158.00301801         Nb = 157.00293276    
                            current damping = 0.400
 
          Norm of current diis error: 0.39288E-04
          max. resid. norm for Fia-block=  7.703D-06 for orbital    154a    beta 
          max. resid. fock norm         =  4.528D-04 for orbital    859a    alpha
          mo-orthogonalization: Cholesky decomposition

 ITERATION  ENERGY          1e-ENERGY        2e-ENERGY     NORM[dD(SAO)]  TOL
  46  -3209.3044596464    -16716.905286     7312.3533367    0.317D-01 0.590D-13
                            Exc = -236.560836555      Eck =  7548.91417329    
                         Ntotal = 315.00595078      Nspin = 1.0000852623    
                             Na = 158.00301802         Nb = 157.00293276    
                            current damping = 0.250
 
          Norm of current diis error: 0.37686E-04
          max. resid. norm for Fia-block=  6.993D-06 for orbital    154a    beta 
          max. resid. fock norm         =  3.104D-04 for orbital    801a    alpha

 ITERATION  ENERGY          1e-ENERGY        2e-ENERGY     NORM[dD(SAO)]  TOL
  47  -3209.3044596422    -16716.905598     7312.3536486    0.118D-01 0.535D-13
                            Exc = -236.560843826      Eck =  7548.91449244    
                         Ntotal = 315.00595078      Nspin = 1.0000852694    
                             Na = 158.00301803         Nb = 157.00293276    
                            current damping = 0.300
 
          Norm of current diis error: 0.37411E-04
          max. resid. norm for Fia-block=  8.163D-06 for orbital    154a    beta 
          max. resid. fock norm         =  3.304D-04 for orbital    801a    alpha

 ITERATION  ENERGY          1e-ENERGY        2e-ENERGY     NORM[dD(SAO)]  TOL
  48  -3209.3044596416    -16716.905372     7312.3534227    0.762D-02 0.486D-13
                            Exc = -236.560836614      Eck =  7548.91425934    
                         Ntotal = 315.00595078      Nspin = 1.0000852764    
                             Na = 158.00301803         Nb = 157.00293275    
                            current damping = 0.350
 
          Norm of current diis error: 0.32765E-04
          max. resid. norm for Fia-block=  8.372D-06 for orbital    154a    beta 
          max. resid. fock norm         =  4.276D-04 for orbital    801a    alpha

 ITERATION  ENERGY          1e-ENERGY        2e-ENERGY     NORM[dD(SAO)]  TOL
  49  -3209.3044596456    -16716.905280     7312.3533308    0.256D-01 0.455D-13
                            Exc = -236.560838036      Eck =  7548.91416888    
                         Ntotal = 315.00595078      Nspin = 1.0000852830    
                             Na = 158.00301803         Nb = 157.00293275    
                            current damping = 0.200
 
          Norm of current diis error: 0.28820E-04
          max. resid. norm for Fia-block=  6.722D-06 for orbital    154a    beta 
          max. resid. fock norm         =  4.172D-04 for orbital    801a    alpha

 ITERATION  ENERGY          1e-ENERGY        2e-ENERGY     NORM[dD(SAO)]  TOL
  50  -3209.3044596403    -16716.905383     7312.3534334    0.132D-01 0.455D-13
                            Exc = -236.560838530      Eck =  7548.91427190    
                         Ntotal = 315.00595079      Nspin = 1.0000852894    
                             Na = 158.00301804         Nb = 157.00293275    
                            current damping = 0.250
 
          Norm of current diis error: 0.26837E-04
          max. resid. norm for Fia-block=  4.848D-06 for orbital    153a    alpha
          max. resid. fock norm         =  3.270D-04 for orbital    868a    alpha
          mo-orthogonalization: Cholesky decomposition

 ITERATION  ENERGY          1e-ENERGY        2e-ENERGY     NORM[dD(SAO)]  TOL
  51  -3209.3044596260    -16716.905602     7312.3536527    0.123D-01 0.456D-13
                            Exc = -236.560842703      Eck =  7548.91449545    
                         Ntotal = 315.00595079      Nspin = 1.0000852947    
                             Na = 158.00301804         Nb = 157.00293275    
                            current damping = 0.300
 
          Norm of current diis error: 0.28068E-04
          max. resid. norm for Fia-block=  3.197D-06 for orbital    154a    beta 
          max. resid. fock norm         =  1.280D-04 for orbital    859a    alpha

 ITERATION  ENERGY          1e-ENERGY        2e-ENERGY     NORM[dD(SAO)]  TOL
  52  -3209.3044596218    -16716.905329     7312.3533795    0.105D-01 0.455D-13
                            Exc = -236.560836794      Eck =  7548.91421630    
                         Ntotal = 315.00595079      Nspin = 1.0000852978    
                             Na = 158.00301804         Nb = 157.00293275    
                            current damping = 0.350
 
          Norm of current diis error: 0.23785E-04
          max. resid. norm for Fia-block=  2.974D-06 for orbital    153a    alpha
          max. resid. fock norm         =  1.917D-04 for orbital    859a    alpha

 ENERGY CONVERGED !

          Overall gridpoints after grid construction =        347451

 ITERATION  ENERGY          1e-ENERGY        2e-ENERGY     NORM[dD(SAO)]  TOL
  53  -3209.3052194332    -16716.905339     7312.3526295    0.141D-01 0.454D-13
                            Exc = -236.561598818      Eck =  7548.91422827    
                         Ntotal = 314.99928416      Nspin = 1.0000009514    
                             Na = 157.99964256         Nb = 156.99964160    
                            current damping = 0.400
 
          Norm of current diis error: 0.21305E-04
          max. resid. norm for Fia-block=  5.453D-06 for orbital    154a    beta 
          max. resid. fock norm         =  4.908D-04 for orbital    859a    alpha

 End of SCF iterations

   convergence criteria satisfied after    53 iterations


   *************************************************************************
   y                                                                        
   *************************************************************************


                  ------------------------------------------ 
                 |  total energy      =  -3209.30521943324  |
                  ------------------------------------------ 
                 :  kinetic energy    =   3197.48377967287  :
                 :  potential energy  =  -6406.78899910610  :
                 :  virial theorem    =      1.99631651122  :
                 :  wavefunction norm =      1.00000000000  :
                  .......................................... 


 <geterg> : there is no data group $energy 


 <skperg> : $end is missing 


 orbitals $uhfmo_beta  will be written to file beta

 orbitals $uhfmo_alpha  will be written to file alpha
 
 alpha: 

    irrep                154a        155a        156a        157a        158a   
 eigenvalues H         -0.34286    -0.34033    -0.32625    -0.31925    -0.29682
            eV          -9.3299     -9.2610     -8.8778     -8.6874     -8.0769
 occupation              1.0000      1.0000      1.0000      1.0000      1.0000

    irrep                159a        160a        161a        162a        163a   
 eigenvalues H         -0.17732    -0.15139    -0.14051    -0.13623    -0.12863
            eV          -4.8250     -4.1196     -3.8234     -3.7071     -3.5003
 
 beta:  

    irrep                153a        154a        155a        156a        157a   
 eigenvalues H         -0.34293    -0.32578    -0.31614    -0.31522    -0.30461
            eV          -9.3316     -8.8649     -8.6026     -8.5777     -8.2889
 occupation              1.0000      1.0000      1.0000      1.0000      1.0000

    irrep                158a        159a        160a        161a        162a   
 eigenvalues H         -0.17656    -0.15063    -0.14037    -0.13563    -0.12874
            eV          -4.8046     -4.0988     -3.8198     -3.6906     -3.5033
 

                                             _ _ _ 
  IRREP     alpha occ.     beta occ.      tr(D*D-D)


 a        158.00000000   157.00000000    -0.26158906

   -------------------------------------------------

   sum    158.00000000   157.00000000    -0.26158906

 <S*S>     0.77317813

 
 
 
 ==============================================================================
                           electrostatic moments
 ==============================================================================

 reference point for electrostatic moments:    0.00000   0.00000   0.00000

 
              nuc           elec       ->  total
 ------------------------------------------------------------------------------
                          charge      
 ------------------------------------------------------------------------------
         316.000000    -315.000000       1.000000
 a-b                                     1.000000
 
 ------------------------------------------------------------------------------
                       dipole moment  
 ------------------------------------------------------------------------------
   x   -1339.463010    1332.278438      -7.184572
   y    1080.563195   -1077.704930       2.858265
   z    -564.469355     562.777314      -1.692040
 
   | dipole moment | =     7.9152 a.u. =    20.1185 debye 
 
 ------------------------------------------------------------------------------
                     quadrupole moment
 ------------------------------------------------------------------------------
  xx   13072.055155  -13162.141084     -90.085928
  yy    7988.625481   -8137.364267    -148.738786
  zz    6611.957603   -6740.131650    -128.174047
  xy   -6330.453457    6302.594746     -27.858711
  xz    1521.568357   -1510.814343      10.754014
  yz   -1546.823871    1559.231982      12.408111
 
     1/3  trace=    -122.332920
     anisotropy=      76.118584
 
 ==============================================================================
 
HOMO-LUMO Separation
 HOMO         :   -0.29681803 H =     -8.07683 eV
 LUMO         :   -0.17731505 H =     -4.82499 eV
 HOMO-LUMO gap:    0.11950298 H =     +3.25184 eV
 
 ==============================================================================


    ------------------------------------------------------------------------
         total  cpu-time :   4 days  7 hours 52 minutes and 52 seconds
         total wall-time : 13 hours  2 minutes and 36 seconds
    ------------------------------------------------------------------------

   ****  ridft : all done  ****


    2025-01-09 02:23:35.385 

 ridft ended normally
