# Supplementary material for: Electronic Effects Drive Selectivity in CO2 Reduction Catalysis by Heptacoordinated Cobalt Complexes
Source: Inorg Chem. 2026 May 21;65(22):12678–92. doi: 10.1021/acs.inorgchem.6c01633 (PMC13250995; doi:10.1021/acs.inorgchem.6c01633)
Supplement: Supplementary file 2 [file ic6c01633_si_002.zip › backup_paper_acscat_Co/Co0MeOLCOOH/doublet/bpy_det_O2/vacuo/EN/wB97M-V/SP_wB97M-V.out]

  ========================================================================
                license information 
 Customer : 200000000357083
 ID       : LKO2626211

 License file is VALID, continuing with full version
  ========================================================================

   OpenMP run-time library returned nthreads =  8

 ridft (centipede43) : TURBOMOLE rev. V7-7 compiled 26 Oct 2022 at 08:57:28
 Copyright (C) 2022 TURBOMOLE GmbH, Karlsruhe


    2025-01-08 13:22:13.794 


                                  r i d f t

                        DFT program with RI approximation 
                                for coulomb part 


                                                 
                                 References:     
                                                 
          TURBOMOLE:                             
              R. Ahlrichs, M. Baer, M. Haeser, H. Horn, and
              C. Koelmel
              Electronic structure calculations on workstation
              computers: the program system TURBOMOLE
              Chem. Phys. Lett. 162: 165 (1989)
          Density Functional:                              
              O. Treutler and R. Ahlrichs                      
              Efficient Molecular Numerical Integration Schemes
              J. Chem. Phys. 102: 346 (1995)                   
          Parallel Version:                                
              Performance of parallel TURBOMOLE for Density    
              Functional Calculations                          
              M. v. Arnim and R. Ahlrichs                      
              J. Comp. Chem. 19: 1746 (1998)                   
          RI-J Method:                                     
              Auxiliary Basis Sets to approximate Coulomb      
              Potentials                                       
              Chem. Phys. Lett. 240: 283 (1995)                
              K. Eichkorn, O. Treutler, H. Oehm, M. Haeser     
              and R. Ahlrichs                                  
              Chem. Phys. Lett. 242: 652 (1995)                
                                                           
              Auxiliary Basis Sets for Main Row Atoms and their
              Use to approximate Coulomb Potentials            
              K. Eichkorn, F. Weigend, O. Treutler and         
              R. Ahlrichs                                      
              Theo. Chem. Acc. 97: 119 (1997)                   
                                                           
              Accurate Coulomb-fitting basis sets for H to Rn 
              F. Weigend                                        
              Phys. Chem. Chem. Phys. 8: 1057 (2006)            
                                                           
          Multipole accelerated RI-J (MARI-J):             
              Fast evaluation of the Coulomb potential for     
              electron densities using multipole accelerated   
              resolution of identity approximation             
              M. Sierka, A. Hogekamp and R. Ahlrichs           
              J. Chem. Phys. 118: 9136 (2003)                  
          RI-JK Method:                                     
              A fully direct RI-HF algorithm: Implementation,
              optimised auxiliary basis sets, demonstration of
              accuracy and efficiency                         
              F. Weigend                                      
              Phys. Chem. Chem. Phys. 4: 4285 (2002)           
          Two-component HF and DFT with spin-orbit coupling:  
              Self-consistent treatment of spin-orbit         
              interactions with efficient Hartree-Fock and    
              density functional methods                      
              M. K. Armbruster, F. Weigend, C. van Wüllen and 
              W. Klopper                                      
              Phys. Chem. Chem. Phys. 10: 1748 (2008)         
          Two-component difference density and DIIS algorithm 
              Efficient two-component self-consistent field   
              procedures and gradients: implementation in     
              TURBOMOLE and application to Au20-              
              A. Baldes, F. Weigend                           
              Mol. Phys. 111: 2617 (2013)                     
          Relativistic all-electron 2c calculations           
              An efficient implementation of two-component    
              relativistic exact-decoupling methods for large 
              molecules                                       
              D. Peng, N. Middendorf, F. Weigend, M. Reiher   
              J. Chem. Phys. 138: 184105 (2013)               
          Finite nucleus model and SNSO approximation         
              Efficient implementation of one- and two-       
              component analytical energy gradients in exact  
              two-component theory                            
              Y. J. Franzke, N. Middendorf, F. Weigend        
              J. Chem. Phys. 148: 104110 (2018)               
          Grids for all-electron relativistic methods         
              Error-consistent segmented contracted all-      
              electron relativistic basis sets of double-     
              and triple-zeta quality for NMR shielding       
              constants                                       
              Y. J. Franzke, R. Tress, T. M. Pazdera,         
              F. Weigend                                      
              Phys. Chem. Chem. Phys. 21: 166658 (2019)       
          Seminumerical exchange algorithms                   
              Seminumerical calculation of the Hartree-Fock   
              exchange matirx: Application to two-component   
              procedures and efficient evaluation of local    
              hybrid functionsl                               
               P. Plessow, F. Weigend,                        
              J. Comput. Chem. 33: 810 (2012)                 
          Improved seminumerical algorithms                   
              C. Holzer,                                      
              J. Chem. Phys. 153 (2020), 184115               
                                         


          OpenMP Shared-Memory Parallelization:  8 CPUs.

            By: Christof Holzer and Yannick J. Franzke


              +--------------------------------------------------+
              |      general information about current run       |
              +--------------------------------------------------+

 
 Libxc version: 5.2.3
 S. Lehtola, C. Steigemann, M.J.T. Oliveira, and M.A.L. Marques, Software X 7, 1 (2018)
 M.A.L. Marques, M.J.T. Oliveira, and T. Burnus, Comput. Phys. Commun. 183, 2272 (2012)
 TURBOMOLE integration by Christof Holzer

 Name of XC-Functional: wB97M-V exchange-correlation functional
 alpha=    0.15000
 beta =    0.85000
 omega=    0.30000
 functional uses VV10, parameters:
 b=    6.00000
 C=    0.01000
 [1] N. Mardirossian and M. Head-Gordon, J. Chem. Phys. 144, 214110 (2016)
 A Hybrid-DFT calculation using the RI-J approximation will be carried out.
 Allocatable memory for RI due to $ricore (MB):                   500

   *************************************************************************
   y                                                                        
   *************************************************************************


              +--------------------------------------------------+
              | Atomic coordinate, charge and isotop information |
              +--------------------------------------------------+

                    atomic coordinates            atom    charge  isotop
         -3.94951947    4.71822926   -2.58200008    co    27.000     0
         -6.32300717    7.75858694   -3.28690383    n      7.000     0
         -6.80942362    9.62779480   -1.63491999    c      6.000     0
         -5.56001853    9.73737000   -0.00253072    h      1.000     0
         -8.78353830   11.33309348   -1.96639023    c      6.000     0
         -9.09479811   12.82288912   -0.58114105    h      1.000     0
        -10.33221667   11.07869307   -4.08453927    c      6.000     0
        -11.91213599   12.36253313   -4.39510423    h      1.000     0
         -9.81475297    9.15289491   -5.80723383    c      6.000     0
        -10.96568386    8.90638732   -7.49839415    h      1.000     0
         -7.77843134    7.53736389   -5.36978132    c      6.000     0
         -6.93994341    3.10041318   -1.19864629    n      7.000     0
         -8.58838269    1.89534107   -2.70025612    c      6.000     0
        -10.92458515    1.06938373   -1.81807678    c      6.000     0
        -12.21737552    0.10351617   -3.09147780    h      1.000     0
        -11.54593768    1.52529887    0.72834391    c      6.000     0
        -13.72792942    0.82630561    1.83927686    o      8.000     0
         -9.81566230    2.81943698    2.27267950    c      6.000     0
        -10.32400846    3.19703431    4.22881193    h      1.000     0
         -7.52788842    3.60059345    1.25084487    c      6.000     0
         -3.44203485    5.50286358    1.11235818    n      7.000     0
         -1.45598352    6.64494753    2.23445922    c      6.000     0
          0.17123810    6.96157435    1.01908017    h      1.000     0
         -1.46870421    7.36476897    4.76385481    c      6.000     0
          0.19680326    8.27649662    5.55820383    h      1.000     0
         -3.61165477    6.90633539    6.23222983    c      6.000     0
         -3.68254426    7.46879518    8.21115443    h      1.000     0
         -5.65546010    5.68813800    5.11245466    c      6.000     0
         -7.34734116    5.26765504    6.20622248    h      1.000     0
         -5.52219604    4.98152423    2.57534465    c      6.000     0
          1.90669152    0.94563086    1.87530940    n      7.000     0
          1.75677142    1.03458216    4.40112698    c      6.000     0
          3.50099733    1.52763060    5.39142699    h      1.000     0
         -0.45535483    0.53183016    5.75149636    c      6.000     0
         -0.46389639    0.63179195    7.80805090    h      1.000     0
         -2.61979800   -0.13872385    4.40333531    c      6.000     0
         -4.37250311   -0.59965715    5.38388642    h      1.000     0
         -2.50103117   -0.21664765    1.77735469    c      6.000     0
         -4.13882581   -0.72990728    0.64327430    h      1.000     0
         -0.21030422    0.37513464    0.59068587    c      6.000     0
         -1.86427189    1.28549508   -3.61647244    n      7.000     0
         -1.79344193    0.92699665   -6.13543258    c      6.000     0
          0.09101016   -0.45974826   -7.34187758    c      6.000     0
          0.01581833   -0.70126262   -9.38286286    h      1.000     0
          2.08831007   -1.42237493   -5.88980541    c      6.000     0
          4.07673773   -2.71393206   -6.81105729    o      8.000     0
          2.02366972   -1.05367066   -3.26495201    c      6.000     0
          3.51171661   -1.81051485   -2.06419773    h      1.000     0
          0.00503612    0.23222712   -2.20024252    c      6.000     0
         -5.78828895    3.35168364   -6.17686860    n      7.000     0
         -6.96709481    5.60207004   -7.30620012    c      6.000     0
         -8.57239013    5.10254929   -8.54118924    h      1.000     0
         -5.51574981    6.52516327   -8.47176410    h      1.000     0
         -7.63077267    1.41919207   -5.34481652    c      6.000     0
         -9.21383291    1.25599116   -6.69345888    h      1.000     0
         -6.64562084   -0.41245068   -5.32927466    h      1.000     0
         -3.76276502    2.26448206   -7.72647143    c      6.000     0
         -4.49888402    0.96655863   -9.19058682    h      1.000     0
         -2.81267951    3.83764977   -8.68990256    h      1.000     0
        -15.56539309   -0.49827958    0.34181914    c      6.000     0
          4.19691278   -3.14258582   -9.48862233    c      6.000     0
        -17.14850661   -0.87321410    1.61582053    h      1.000     0
        -14.79094874   -2.29478420   -0.36207776    h      1.000     0
        -16.21012758    0.67580764   -1.24879886    h      1.000     0
          2.57163890   -4.26887884  -10.13281428    h      1.000     0
          5.94380244   -4.20189108   -9.80054128    h      1.000     0
          4.27338376   -1.34173843  -10.52474839    h      1.000     0
         -1.22463040    6.41906384   -4.15693657    c      6.000     0
         -1.32568313    7.36750019   -6.27178917    o      8.000     0
          1.05037573    6.43017675   -2.87965254    o      8.000     0
          2.26662633    7.28985606   -3.99292837    h      1.000     0
 
       center of nuclear mass  :   -4.20385064    3.45197503   -1.77269372
       center of nuclear charge:   -4.23880699    3.41950378   -1.78629543

              +--------------------------------------------------+
              |               basis set information              |
              +--------------------------------------------------+

              we will work with the 1s 3p 5d 7f 9g ... basis set
              ...i.e. with spherical basis functions...

   type   atoms  prim   cont   basis
   ---------------------------------------------------------------------------
    co       1     95     48   def2-TZVPD   [6s5p4d1f|17s12p7d1f]
    n        6     52     37   def2-TZVPD   [6s3p3d1f|12s6p3d1f]
    c       31     52     37   def2-TZVPD   [6s3p3d1f|12s6p3d1f]
    h       29     11      9   def2-TZVPD   [3s2p|5s2p]
    o        4     55     40   def2-TZVPD   [6s4p3d1f|12s7p3d1f]
   ---------------------------------------------------------------------------
   total:   71   2558   1838
   ---------------------------------------------------------------------------

   total number of primitive shells          :  111
   total number of contracted shells         :  698
   total number of cartesian basis functions : 2091
   total number of SCF-basis functions       : 1838


 integral neglect threshold       :  0.16E-12
 integral storage threshold THIZE :  0.10E-04
 integral storage threshold THIME :         5

 RI-J AUXILIARY BASIS SET information:

              we will work with the 1s 3p 5d 7f 9g ... basis set
              ...i.e. with spherical basis functions...

   type   atoms  prim   cont   basis
   ---------------------------------------------------------------------------
    co       1    107     89   def2-TZVPD   [8s5p5d2f3g|19s5p5d3f3g]
    n        6     70     49   def2-TZVPD   [6s4p3d1f1g|12s5p4d2f1g]
    c       31     70     49   def2-TZVPD   [6s4p3d1f1g|12s5p4d2f1g]
    h       29     16     11   def2-TZVPD   [3s1p1d|5s2p1d]
    o        4     70     49   def2-TZVPD   [6s4p3d1f1g|12s5p4d2f1g]
   ---------------------------------------------------------------------------
   total:   71   3441   2417
   ---------------------------------------------------------------------------

   total number of primitive shells          :  115
   total number of contracted shells         :  783
   total number of cartesian basis functions : 2967
   total number of SCF-basis functions       : 2417


 symmetry group of the molecule :   c1 

 the group has the following generators :
   c1(z)

    1 symmetry operations found

 there are 1 real representations :   a   

 maximum number of shells which are related by symmetry :  1

  
           ------------------
           density functional
           ------------------
 Name of XC-Functional: wB97M-V exchange-correlation functional
 alpha=    0.15000
 beta =    0.85000
 omega=    0.30000
 functional uses VV10, parameters:
 b=    6.00000
 C=    0.01000
 [1] N. Mardirossian and M. Head-Gordon, J. Chem. Phys. 144, 214110 (2016)
 spherical integration : Lebedev's spherical grid
 spherical gridsize    :                     5
    i.e. gridpoints    :                   590
  maximum batchsize    :                   100
 value for diffuse not defined
 radial integration    : Chebyshev 2nd kind (scaling 3)
 radial gridsize       :                     8
 radial gridsize(NL)   :                     2
 integration cells     :                    71
 partition function    : becke
 partition sharpness   :                     3
  
 using non-scf NL method
 Functional parameter b  6.00   44

 biggest AO integral is expected to be    16.578513373

          ------------------------
          nuclear repulsion energy  :   6195.36418358    
          ------------------------


         -----------------
         -S,T+V- integrals
         -----------------

 1e-integrals will be neglected if expon. factor < 0.159826E-13
 
 Difference densities algorithm switched on.
 The maximal number of linear combinations of
 difference densities is  20.

 DIIS switched on: error vector is FDS-SDF
 Max. Iterations for DIIS is     :   4
 DIIS matrix (see manual) 
    Scaling factor of diagonals  :  1.200
    threshold for scaling factor :  0.000

 scf convergence criterion : increment of total energy < .1000000D-07
                  and increment of one-electron energy < .1000000D-04

 MOs are in ASCII format !


    mo occupation :
   irrep   mo's   occupied
    a     1838      158
 
 number of basis functions   :  1838
 number of occupied orbitals :   158
 

 reading orbital data $uhfmo_alpha  from file alpha
 orbital characterization : expanded

 reading orbital data $uhfmo_beta  from file beta
 orbital characterization : expanded
 virtual MOs provided and orthogonalized by Cholesky decomposition
 virtual MOs provided and orthogonalized by Cholesky decomposition

 UHF mode switched on !

 closed shell shift switched on 
 all occupied orbitals are shifted by    0.05000

  
           ------------------------
               RI-J - INFORMATION
           ------------------------
 Contributions to RI integral batches: 
  neglected integral batches:                 74787
  direct contribution:                       160323
  memory contribution:                  8841
 Memory core needed for (P|Q) and Cholesky     45 MByte
 Memory core minimum needed except of (P|Q)     3 MByte
 Total minimum memory core needed (sum)        48 MByte
  
 ****************************************
 Memory allocated for RI-J   400 MByte
 ****************************************
                                            

 DSCF restart information will be dumped onto file alpha


 Starting SCF iterations

          Overall gridpoints after grid construction =       1095616

 ITERATION  ENERGY          1e-ENERGY        2e-ENERGY     NORM[dD(SAO)]  TOL
   1  -3202.3622077165    -16721.554777     7323.8283860    0.000D+00 0.159D-12
                            Exc = -226.123770380     Coul =  7636.69559596    
                            exK = -86.7434396014    
                         Ntotal = 314.99995614      Nspin =0.99999979729    
                             Na = 157.99997797         Nb = 156.99997817    
                            current damping = 1.000
 
          max. resid. norm for Fia-block=  5.683D-01 for orbital     95a    beta 
          max. resid. fock norm         =  7.417D+00 for orbital   1191a    beta 

 ITERATION  ENERGY          1e-ENERGY        2e-ENERGY     NORM[dD(SAO)]  TOL
   2  -3209.3205617398    -16670.737307     7266.0525616    0.616D+02 0.152D-12
                            Exc = -224.988117457      Eck =  7491.04067910    
                         Ntotal = 314.99996159      Nspin = 1.0000000537    
                             Na = 157.99998082         Nb = 156.99998077    
                            current damping = 0.950
 
          Norm of current diis error:  6.4656    
          max. resid. norm for Fia-block=  6.417D-01 for orbital    158a    alpha
          max. resid. fock norm         =  1.190D+00 for orbital   1768a    alpha

 ITERATION  ENERGY          1e-ENERGY        2e-ENERGY     NORM[dD(SAO)]  TOL
   3  -3210.6800985199    -16725.686631     7319.6423486    0.335D+02 0.110D-12
                            Exc = -227.427408584      Eck =  7547.06975720    
                         Ntotal = 314.99996919      Nspin = 1.0000001442    
                             Na = 157.99998467         Nb = 156.99998452    
                            current damping = 0.900
 
          Norm of current diis error:  4.1515    
          max. resid. norm for Fia-block=  2.646D-01 for orbital    157a    beta 
          max. resid. fock norm         =  3.306D-01 for orbital    159a    beta 

 ITERATION  ENERGY          1e-ENERGY        2e-ENERGY     NORM[dD(SAO)]  TOL
   4  -3211.6290869477    -16708.479141     7301.4858707    0.164D+02 0.863D-13
                            Exc = -227.066200462      Eck =  7528.55207121    
                         Ntotal = 314.99997212      Nspin = 1.0000001430    
                             Na = 157.99998613         Nb = 156.99998599    
                            current damping = 0.950
 
          Norm of current diis error:  2.0923    
          max. resid. norm for Fia-block=  9.132D-02 for orbital    158a    alpha
          max. resid. fock norm         =  1.791D-01 for orbital   1820a    alpha

 ITERATION  ENERGY          1e-ENERGY        2e-ENERGY     NORM[dD(SAO)]  TOL
   5  -3211.8469200278    -16714.611417     7307.4003133    0.156D+02 0.785D-13
                            Exc = -227.385674617      Eck =  7534.78598791    
                         Ntotal = 314.99997589      Nspin = 1.0000001937    
                             Na = 157.99998804         Nb = 156.99998785    
                            current damping = 1.000
 
          Norm of current diis error:  1.2183    
          max. resid. norm for Fia-block=  9.500D-02 for orbital    154a    beta 
          max. resid. fock norm         =  9.873D-02 for orbital    154a    beta 
          mo-orthogonalization: Cholesky decomposition

 ITERATION  ENERGY          1e-ENERGY        2e-ENERGY     NORM[dD(SAO)]  TOL
   6  -3211.9472813604    -16713.149098     7305.8376328    0.312D+01 0.684D-13
                            Exc = -227.422845316      Eck =  7533.26047812    
                         Ntotal = 314.99997795      Nspin = 1.0000002405    
                             Na = 157.99998909         Nb = 156.99998885    
                            current damping = 1.050
 
          Norm of current diis error: 0.67125    
          max. resid. norm for Fia-block=  4.981D-02 for orbital    154a    beta 
          max. resid. fock norm         =  5.582D-02 for orbital    154a    beta 

 ITERATION  ENERGY          1e-ENERGY        2e-ENERGY     NORM[dD(SAO)]  TOL
   7  -3211.9808544327    -16716.014716     7308.6696779    0.144D+01 0.609D-13
                            Exc = -227.553153544      Eck =  7536.22283144    
                         Ntotal = 314.99997940      Nspin = 1.0000002897    
                             Na = 157.99998985         Nb = 156.99998956    
                            current damping = 1.100
 
          Norm of current diis error: 0.40958    
          max. resid. norm for Fia-block=  3.969D-02 for orbital    157a    alpha
          max. resid. fock norm         =  4.026D-02 for orbital    157a    alpha

 ITERATION  ENERGY          1e-ENERGY        2e-ENERGY     NORM[dD(SAO)]  TOL
   8  -3211.9967678877    -16714.044029     7306.6830776    0.932D+00 0.569D-13
                            Exc = -227.522008804      Eck =  7534.20508645    
                         Ntotal = 314.99998017      Nspin = 1.0000003336    
                             Na = 157.99999025         Nb = 156.99998992    
                            current damping = 1.150
 
          Norm of current diis error: 0.25335    
          max. resid. norm for Fia-block=  2.432D-02 for orbital    154a    beta 
          max. resid. fock norm         =  3.066D-02 for orbital    154a    beta 

 ITERATION  ENERGY          1e-ENERGY        2e-ENERGY     NORM[dD(SAO)]  TOL
   9  -3212.0031114063    -16715.733379     7308.3660836    0.333D+00 0.533D-13
                            Exc = -227.584259877      Eck =  7535.95034348    
                         Ntotal = 314.99998086      Nspin = 1.0000003654    
                             Na = 157.99999061         Nb = 156.99999025    
                            current damping = 1.200
 
          Norm of current diis error: 0.15512    
          max. resid. norm for Fia-block=  2.058D-02 for orbital    156a    beta 
          max. resid. fock norm         =  2.076D-02 for orbital    156a    beta 

 ITERATION  ENERGY          1e-ENERGY        2e-ENERGY     NORM[dD(SAO)]  TOL
  10  -3212.0064060882    -16715.202744     7307.8321545    0.142D+00 0.512D-13
                            Exc = -227.576598247      Eck =  7535.40875277    
                         Ntotal = 314.99998121      Nspin = 1.0000003924    
                             Na = 157.99999080         Nb = 156.99999041    
                            current damping = 1.250
 
          Norm of current diis error: 0.96729E-01
          max. resid. norm for Fia-block=  1.308D-02 for orbital    156a    beta 
          max. resid. fock norm         =  1.417D-02 for orbital    156a    beta 
          mo-orthogonalization: Cholesky decomposition

 ITERATION  ENERGY          1e-ENERGY        2e-ENERGY     NORM[dD(SAO)]  TOL
  11  -3212.0078918049    -16715.389037     7308.0169614    0.528D-01 0.490D-13
                            Exc = -227.587839063      Eck =  7535.60480048    
                         Ntotal = 314.99998148      Nspin = 1.0000004121    
                             Na = 157.99999094         Nb = 156.99999053    
                            current damping = 1.300
 
          Norm of current diis error: 0.63021E-01
          max. resid. norm for Fia-block=  1.153D-02 for orbital    156a    beta 
          max. resid. fock norm         =  1.176D-02 for orbital    156a    beta 

 ITERATION  ENERGY          1e-ENERGY        2e-ENERGY     NORM[dD(SAO)]  TOL
  12  -3212.0086475065    -16715.337582     7307.9647512    0.221D-01 0.470D-13
                            Exc = -227.589256203      Eck =  7535.55400737    
                         Ntotal = 314.99998166      Nspin = 1.0000004267    
                             Na = 157.99999104         Nb = 156.99999062    
                            current damping = 1.350
 
          Norm of current diis error: 0.42547E-01
          max. resid. norm for Fia-block=  8.190D-03 for orbital    156a    beta 
          max. resid. fock norm         =  8.560D-03 for orbital    156a    beta 

 ITERATION  ENERGY          1e-ENERGY        2e-ENERGY     NORM[dD(SAO)]  TOL
  13  -3212.0090238642    -16715.450400     7308.0771922    0.141D-01 0.449D-13
                            Exc = -227.594535959      Eck =  7535.67172819    
                         Ntotal = 314.99998179      Nspin = 1.0000004365    
                             Na = 157.99999111         Nb = 156.99999068    
                            current damping = 1.400
 
          Norm of current diis error: 0.29043E-01
          max. resid. norm for Fia-block=  6.387D-03 for orbital    157a    alpha
          max. resid. fock norm         =  6.434D-03 for orbital    157a    alpha

 ITERATION  ENERGY          1e-ENERGY        2e-ENERGY     NORM[dD(SAO)]  TOL
  14  -3212.0092190629    -16715.319375     7307.9459721    0.109D-01 0.429D-13
                            Exc = -227.592124244      Eck =  7535.53809638    
                         Ntotal = 314.99998187      Nspin = 1.0000004431    
                             Na = 157.99999115         Nb = 156.99999071    
                            current damping = 1.450
 
          Norm of current diis error: 0.21436E-01
          max. resid. norm for Fia-block=  4.078D-03 for orbital    156a    beta 
          max. resid. fock norm         =  4.403D-03 for orbital    156a    beta 

 ITERATION  ENERGY          1e-ENERGY        2e-ENERGY     NORM[dD(SAO)]  TOL
  15  -3212.0093212646    -16715.422664     7308.0491592    0.589D-02 0.410D-13
                            Exc = -227.596040991      Eck =  7535.64520021    
                         Ntotal = 314.99998193      Nspin = 1.0000004471    
                             Na = 157.99999119         Nb = 156.99999074    
                            current damping = 1.500
 
          Norm of current diis error: 0.14414E-01
          max. resid. norm for Fia-block=  3.625D-03 for orbital    157a    alpha
          max. resid. fock norm         =  3.654D-03 for orbital    157a    alpha
          mo-orthogonalization: Cholesky decomposition

 ITERATION  ENERGY          1e-ENERGY        2e-ENERGY     NORM[dD(SAO)]  TOL
  16  -3212.0093782559    -16715.375132     7308.0015705    0.713D-02 0.390D-13
                            Exc = -227.595209982      Eck =  7535.59678049    
                         Ntotal = 314.99998197      Nspin = 1.0000004497    
                             Na = 157.99999121         Nb = 156.99999076    
                            current damping = 1.550
 
          Norm of current diis error: 0.10298E-01
          max. resid. norm for Fia-block=  2.559D-03 for orbital    157a    alpha
          max. resid. fock norm         =  2.600D-03 for orbital    157a    alpha

 ITERATION  ENERGY          1e-ENERGY        2e-ENERGY     NORM[dD(SAO)]  TOL
  17  -3212.0094091676    -16715.390824     7308.0172317    0.526D-02 0.367D-13
                            Exc = -227.596107708      Eck =  7535.61333943    
                         Ntotal = 314.99998200      Nspin = 1.0000004512    
                             Na = 157.99999123         Nb = 156.99999077    
                            current damping = 1.600
 
          Norm of current diis error: 0.72705E-02
          max. resid. norm for Fia-block=  2.035D-03 for orbital    157a    alpha
          max. resid. fock norm         =  2.056D-03 for orbital    157a    alpha

 ITERATION  ENERGY          1e-ENERGY        2e-ENERGY     NORM[dD(SAO)]  TOL
  18  -3212.0094261428    -16715.376916     7308.0033059    0.513D-02 0.340D-13
                            Exc = -227.595995870      Eck =  7535.59930177    
                         Ntotal = 314.99998202      Nspin = 1.0000004520    
                             Na = 157.99999124         Nb = 156.99999078    
                            current damping = 1.650
 
          Norm of current diis error: 0.53693E-02
          max. resid. norm for Fia-block=  1.415D-03 for orbital    157a    alpha
          max. resid. fock norm         =  1.445D-03 for orbital    157a    alpha

 ITERATION  ENERGY          1e-ENERGY        2e-ENERGY     NORM[dD(SAO)]  TOL
  19  -3212.0094356999    -16715.390986     7308.0173667    0.375D-02 0.307D-13
                            Exc = -227.596603363      Eck =  7535.61397002    
                         Ntotal = 314.99998204      Nspin = 1.0000004523    
                             Na = 157.99999125         Nb = 156.99999079    
                            current damping = 1.700
 
          Norm of current diis error: 0.39473E-02
          max. resid. norm for Fia-block=  1.167D-03 for orbital    157a    alpha
          max. resid. fock norm         =  1.179D-03 for orbital    157a    alpha

 ITERATION  ENERGY          1e-ENERGY        2e-ENERGY     NORM[dD(SAO)]  TOL
  20  -3212.0094412466    -16715.373808     7308.0001834    0.323D-02 0.271D-13
                            Exc = -227.596240495      Eck =  7535.59642391    
                         Ntotal = 314.99998205      Nspin = 1.0000004524    
                             Na = 157.99999125         Nb = 156.99999080    
                            current damping = 1.750
 
          Norm of current diis error: 0.30893E-02
          max. resid. norm for Fia-block=  9.835D-04 for orbital    158a    alpha
          max. resid. fock norm         =  1.667D-03 for orbital    786a    beta 
          mo-orthogonalization: Cholesky decomposition

 ITERATION  ENERGY          1e-ENERGY        2e-ENERGY     NORM[dD(SAO)]  TOL
  21  -3212.0094447719    -16715.383647     7308.0100188    0.227D-02 0.238D-13
                            Exc = -227.596630655      Eck =  7535.60664944    
                         Ntotal = 314.99998206      Nspin = 1.0000004525    
                             Na = 157.99999125         Nb = 156.99999080    
                            current damping = 1.800
 
          Norm of current diis error: 0.23129E-02
          max. resid. norm for Fia-block=  9.062D-04 for orbital    158a    alpha
          max. resid. fock norm         =  2.681D-03 for orbital    786a    beta 

 ITERATION  ENERGY          1e-ENERGY        2e-ENERGY     NORM[dD(SAO)]  TOL
  22  -3212.0094469977    -16715.377680     7308.0040491    0.227D-02 0.159D-12
                            Exc = -227.596527343     Coul =  7622.92214710    
                            exK = -87.3215706441    
                         Ntotal = 314.99998206      Nspin = 1.0000004524    
                             Na = 157.99999126         Nb = 156.99999081    
                            current damping = 1.850
 
          Norm of current diis error: 0.18336E-02
          max. resid. norm for Fia-block=  8.429D-04 for orbital    158a    alpha
          max. resid. fock norm         =  4.329D-03 for orbital    731a    alpha

 ITERATION  ENERGY          1e-ENERGY        2e-ENERGY     NORM[dD(SAO)]  TOL
  23  -3212.0094485822    -16715.380012     7308.0063797    0.398D+00 0.101D-12
                            Exc = -227.596647640      Eck =  7535.60302735    
                         Ntotal = 314.99998207      Nspin = 1.0000004523    
                             Na = 157.99999126         Nb = 156.99999081    
                            current damping = 1.900
 
          Norm of current diis error: 0.14645E-02
          max. resid. norm for Fia-block=  7.626D-04 for orbital    158a    alpha
          max. resid. fock norm         =  2.820D-03 for orbital    792a    alpha

 ITERATION  ENERGY          1e-ENERGY        2e-ENERGY     NORM[dD(SAO)]  TOL
  24  -3212.0094496881    -16715.376559     7308.0029253    0.170D-01 0.727D-13
                            Exc = -227.596585055      Eck =  7535.59951037    
                         Ntotal = 314.99998207      Nspin = 1.0000004522    
                             Na = 157.99999126         Nb = 156.99999081    
                            current damping = 1.950
 
          Norm of current diis error: 0.12235E-02
          max. resid. norm for Fia-block=  7.043D-04 for orbital    158a    alpha
          max. resid. fock norm         =  1.088D-03 for orbital    792a    alpha

 ITERATION  ENERGY          1e-ENERGY        2e-ENERGY     NORM[dD(SAO)]  TOL
  25  -3212.0094505041    -16715.379378     7308.0057442    0.117D-01 0.614D-13
                            Exc = -227.596695131      Eck =  7535.60243938    
                         Ntotal = 314.99998207      Nspin = 1.0000004521    
                             Na = 157.99999126         Nb = 156.99999081    
                            current damping = 2.000
 
          Norm of current diis error: 0.10244E-02
          max. resid. norm for Fia-block=  6.395D-04 for orbital    158a    alpha
          max. resid. fock norm         =  6.497D-04 for orbital    158a    alpha
          mo-orthogonalization: Cholesky decomposition

 ITERATION  ENERGY          1e-ENERGY        2e-ENERGY     NORM[dD(SAO)]  TOL
  26  -3212.0094511168    -16715.376138     7308.0025030    0.751D-02 0.542D-13
                            Exc = -227.596620735      Eck =  7535.59912372    
                         Ntotal = 314.99998208      Nspin = 1.0000004521    
                             Na = 157.99999126         Nb = 156.99999081    
                            current damping = 2.050
 
          Norm of current diis error: 0.88511E-03
          max. resid. norm for Fia-block=  6.126D-04 for orbital    158a    alpha
          max. resid. fock norm         =  6.231D-04 for orbital    158a    alpha

 ITERATION  ENERGY          1e-ENERGY        2e-ENERGY     NORM[dD(SAO)]  TOL
  27  -3212.0094516107    -16715.377942     7308.0043063    0.885D-02 0.469D-13
                            Exc = -227.596689094      Eck =  7535.60099543    
                         Ntotal = 314.99998208      Nspin = 1.0000004521    
                             Na = 157.99999127         Nb = 156.99999081    
                            current damping = 2.100
 
          Norm of current diis error: 0.75978E-03
          max. resid. norm for Fia-block=  5.742D-04 for orbital    158a    alpha
          max. resid. fock norm         =  5.832D-04 for orbital    158a    alpha

 ITERATION  ENERGY          1e-ENERGY        2e-ENERGY     NORM[dD(SAO)]  TOL
  28  -3212.0094520060    -16715.376208     7308.0025726    0.676D-02 0.404D-13
                            Exc = -227.596650420      Eck =  7535.59922304    
                         Ntotal = 314.99998208      Nspin = 1.0000004521    
                             Na = 157.99999127         Nb = 156.99999081    
                            current damping = 2.150
 
          Norm of current diis error: 0.66595E-03
          max. resid. norm for Fia-block=  5.449D-04 for orbital    158a    alpha
          max. resid. fock norm         =  6.461D-04 for orbital    858a    beta 

 ITERATION  ENERGY          1e-ENERGY        2e-ENERGY     NORM[dD(SAO)]  TOL
  29  -3212.0094523305    -16715.377293     7308.0036569    0.582D-02 0.348D-13
                            Exc = -227.596691162      Eck =  7535.60034803    
                         Ntotal = 314.99998208      Nspin = 1.0000004522    
                             Na = 157.99999127         Nb = 156.99999081    
                            current damping = 2.200
 
          Norm of current diis error: 0.58366E-03
          max. resid. norm for Fia-block=  4.997D-04 for orbital    158a    alpha
          max. resid. fock norm         =  9.810D-04 for orbital    797a    beta 

 ITERATION  ENERGY          1e-ENERGY        2e-ENERGY     NORM[dD(SAO)]  TOL
  30  -3212.0094525937    -16715.375832     7308.0021962    0.593D-02 0.303D-13
                            Exc = -227.596655557      Eck =  7535.59885177    
                         Ntotal = 314.99998208      Nspin = 1.0000004523    
                             Na = 157.99999127         Nb = 156.99999082    
                            current damping = 2.250
 
          Norm of current diis error: 0.51825E-03
          max. resid. norm for Fia-block=  4.695D-04 for orbital    158a    alpha
          max. resid. fock norm         =  1.595D-03 for orbital    797a    beta 
          mo-orthogonalization: Cholesky decomposition

 ITERATION  ENERGY          1e-ENERGY        2e-ENERGY     NORM[dD(SAO)]  TOL
  31  -3212.0094528154    -16715.376908     7308.0032717    0.492D-02 0.265D-13
                            Exc = -227.596692383      Eck =  7535.59996410    
                         Ntotal = 314.99998208      Nspin = 1.0000004525    
                             Na = 157.99999127         Nb = 156.99999082    
                            current damping = 2.300
 
          Norm of current diis error: 0.45822E-03
          max. resid. norm for Fia-block=  4.337D-04 for orbital    158a    alpha
          max. resid. fock norm         =  2.531D-03 for orbital    797a    beta 

 ITERATION  ENERGY          1e-ENERGY        2e-ENERGY     NORM[dD(SAO)]  TOL
  32  -3212.0094530054    -16715.375735     7308.0020983    0.280D-02 0.234D-13
                            Exc = -227.596662464      Eck =  7535.59876081    
                         Ntotal = 314.99998209      Nspin = 1.0000004528    
                             Na = 157.99999127         Nb = 156.99999082    
                            current damping = 2.350
 
          Norm of current diis error: 0.40732E-03
          max. resid. norm for Fia-block=  4.076D-04 for orbital    158a    alpha
          max. resid. fock norm         =  4.144D-03 for orbital    797a    beta 

 ITERATION  ENERGY          1e-ENERGY        2e-ENERGY     NORM[dD(SAO)]  TOL
  33  -3212.0094531651    -16715.376483     7308.0028465    0.923D-01 0.216D-13
                            Exc = -227.596687703      Eck =  7535.59953424    
                         Ntotal = 314.99998209      Nspin = 1.0000004531    
                             Na = 157.99999127         Nb = 156.99999082    
                            current damping = 2.400
 
          Norm of current diis error: 0.36089E-03
          max. resid. norm for Fia-block=  3.737D-04 for orbital    158a    alpha
          max. resid. fock norm         =  5.134D-03 for orbital    797a    beta 

 ITERATION  ENERGY          1e-ENERGY        2e-ENERGY     NORM[dD(SAO)]  TOL
  34  -3212.0094532617    -16715.375656     7308.0020189    0.885D-02 0.234D-13
                            Exc = -227.596666360      Eck =  7535.59868522    
                         Ntotal = 314.99998209      Nspin = 1.0000004530    
                             Na = 157.99999127         Nb = 156.99999082    
                            current damping = 2.450
 
          Norm of current diis error: 0.32106E-03
          max. resid. norm for Fia-block=  3.421D-04 for orbital    158a    alpha
          max. resid. fock norm         =  2.803D-03 for orbital    786a    beta 

 ITERATION  ENERGY          1e-ENERGY        2e-ENERGY     NORM[dD(SAO)]  TOL
  35  -3212.0094532809    -16715.376241     7308.0026040    0.261D-01 0.231D-13
                            Exc = -227.596685615      Eck =  7535.59928958    
                         Ntotal = 314.99998209      Nspin = 1.0000004520    
                             Na = 157.99999127         Nb = 156.99999082    
                            current damping = 2.500
 
          Norm of current diis error: 0.28547E-03
          max. resid. norm for Fia-block=  3.107D-04 for orbital    158a    alpha
          max. resid. fock norm         =  1.435D-02 for orbital    858a    beta 
          mo-orthogonalization: Cholesky decomposition

 ITERATION  ENERGY          1e-ENERGY        2e-ENERGY     NORM[dD(SAO)]  TOL
  36  -3212.0094534082    -16715.375575     7308.0019379    0.151D-01 0.247D-13
                            Exc = -227.596667985      Eck =  7535.59860593    
                         Ntotal = 314.99998209      Nspin = 1.0000004523    
                             Na = 157.99999127         Nb = 156.99999082    
                            current damping = 2.550
 
          Norm of current diis error: 0.25456E-03
          max. resid. norm for Fia-block=  2.799D-04 for orbital    158a    alpha
          max. resid. fock norm         =  8.595D-03 for orbital    797a    beta 

 ITERATION  ENERGY          1e-ENERGY        2e-ENERGY     NORM[dD(SAO)]  TOL
  37  -3212.0094535241    -16715.376037     7308.0023997    0.258D-01 0.243D-13
                            Exc = -227.596682913      Eck =  7535.59908256    
                         Ntotal = 314.99998209      Nspin = 1.0000004534    
                             Na = 157.99999127         Nb = 156.99999082    
                            current damping = 2.600
 
          Norm of current diis error: 0.22697E-03
          max. resid. norm for Fia-block=  2.536D-04 for orbital    158a    alpha
          max. resid. fock norm         =  9.221D-03 for orbital    858a    beta 

 ITERATION  ENERGY          1e-ENERGY        2e-ENERGY     NORM[dD(SAO)]  TOL
  38  -3212.0094535378    -16715.375549     7308.0019120    0.138D-01 0.257D-13
                            Exc = -227.596670014      Eck =  7535.59858197    
                         Ntotal = 314.99998209      Nspin = 1.0000004533    
                             Na = 157.99999127         Nb = 156.99999082    
                            current damping = 2.650
 
          Norm of current diis error: 0.20287E-03
          max. resid. norm for Fia-block=  2.269D-04 for orbital    158a    alpha
          max. resid. fock norm         =  6.304D-03 for orbital    797a    beta 

 ITERATION  ENERGY          1e-ENERGY        2e-ENERGY     NORM[dD(SAO)]  TOL
  39  -3212.0094535298    -16715.375877     7308.0022404    0.115D-01 0.256D-13
                            Exc = -227.596680678      Eck =  7535.59892106    
                         Ntotal = 314.99998209      Nspin = 1.0000004527    
                             Na = 157.99999127         Nb = 156.99999082    
                            current damping = 2.700
 
          Norm of current diis error: 0.18156E-03
          max. resid. norm for Fia-block=  1.252D-04 for orbital    158a    alpha
          max. resid. fock norm         =  3.102D-03 for orbital    786a    beta 

 ITERATION  ENERGY          1e-ENERGY        2e-ENERGY     NORM[dD(SAO)]  TOL
  40  -3212.0094535881    -16715.375863     7308.0022261    0.111D-01 0.278D-13
                            Exc = -227.596680828      Eck =  7535.59890692    
                         Ntotal = 314.99998209      Nspin = 1.0000004530    
                             Na = 157.99999127         Nb = 156.99999082    
                            current damping = 2.750
 
          Norm of current diis error: 0.17069E-03
          max. resid. norm for Fia-block=  1.712D-04 for orbital    158a    alpha
          max. resid. fock norm         =  4.144D-03 for orbital    775a    beta 
          mo-orthogonalization: Cholesky decomposition

 ITERATION  ENERGY          1e-ENERGY        2e-ENERGY     NORM[dD(SAO)]  TOL
  41  -3212.0094535834    -16715.375605     7308.0019681    0.136D+00 0.454D-13
                            Exc = -227.596674136      Eck =  7535.59864227    
                         Ntotal = 314.99998209      Nspin = 1.0000004530    
                             Na = 157.99999127         Nb = 156.99999082    
                            current damping = 2.600
 
          Norm of current diis error: 0.15467E-03
          max. resid. norm for Fia-block=  7.904D-05 for orbital    158a    alpha
          max. resid. fock norm         =  1.305D-03 for orbital    797a    beta 

 ITERATION  ENERGY          1e-ENERGY        2e-ENERGY     NORM[dD(SAO)]  TOL
  42  -3212.0094535893    -16715.375433     7308.0017957    0.132D-01 0.455D-13
                            Exc = -227.596669526      Eck =  7535.59846520    
                         Ntotal = 314.99998209      Nspin = 1.0000004530    
                             Na = 157.99999127         Nb = 156.99999082    
                            current damping = 2.450
 
          Norm of current diis error: 0.14893E-03
          max. resid. norm for Fia-block=  9.629D-05 for orbital    158a    alpha
          max. resid. fock norm         =  2.972D-03 for orbital    801a    beta 

 ITERATION  ENERGY          1e-ENERGY        2e-ENERGY     NORM[dD(SAO)]  TOL
  43  -3212.0094536128    -16715.375797     7308.0021603    0.132D-01 0.159D-12
                            Exc = -227.596680553     Coul =  7622.92056476    
                            exK = -87.3217239211    
                         Ntotal = 314.99998209      Nspin = 1.0000004530    
                             Na = 157.99999127         Nb = 156.99999082    
                            current damping = 2.500
 
          Norm of current diis error: 0.13927E-03
          max. resid. norm for Fia-block=  1.033D-04 for orbital    158a    alpha
          max. resid. fock norm         =  2.822D-03 for orbital    801a    beta 

 ITERATION  ENERGY          1e-ENERGY        2e-ENERGY     NORM[dD(SAO)]  TOL
  44  -3212.0094536224    -16715.375545     7308.0019079    0.124D+00 0.101D-12
                            Exc = -227.596673668      Eck =  7535.59858155    
                         Ntotal = 314.99998209      Nspin = 1.0000004530    
                             Na = 157.99999127         Nb = 156.99999082    
                            current damping = 2.550
 
          Norm of current diis error: 0.12874E-03
          max. resid. norm for Fia-block=  1.009D-04 for orbital    158a    alpha
          max. resid. fock norm         =  1.252D-03 for orbital    797a    beta 

 ENERGY CONVERGED !

          Overall gridpoints after grid construction =       1095616

 ITERATION  ENERGY          1e-ENERGY        2e-ENERGY     NORM[dD(SAO)]  TOL
  45  -3210.8695682018    -16715.375578     7309.1418261    0.396D-01 0.827D-13
                            Exc = -226.456789702      Eck =  7535.59861579    
                            VV10=  1.13988542657    
                         Ntotal = 314.99998209      Nspin = 1.0000004530    
                             Na = 157.99999127         Nb = 156.99999082    
                            current damping = 2.600
 
          Norm of current diis error: 0.11892E-03
          max. resid. norm for Fia-block=  5.434D-05 for orbital    158a    alpha
          max. resid. fock norm         =  6.230D-04 for orbital    797a    beta 

 End of SCF iterations

   convergence criteria satisfied after    45 iterations


   *************************************************************************
   y                                                                        
   *************************************************************************


                  ------------------------------------------ 
                 |  total energy      =  -3210.86956820178  |
                  ------------------------------------------ 
                 :  kinetic energy    =   3202.78254017919  :
                 :  potential energy  =  -6414.79199380754  :
                 :  VV10 correlation  =      1.13988542657  :
                 :  virial theorem    =      1.99712737039  :
                 :  wavefunction norm =      1.00000000000  :
                  .......................................... 


 <geterg> : there is no data group $energy 


 <skperg> : $end is missing 


 orbitals $uhfmo_beta  will be written to file beta

 orbitals $uhfmo_alpha  will be written to file alpha
 
 alpha: 

    irrep                154a        155a        156a        157a        158a   
 eigenvalues H         -0.42979    -0.42116    -0.41766    -0.40249    -0.37861
            eV         -11.6952    -11.4603    -11.3651    -10.9523    -10.3025
 occupation              1.0000      1.0000      1.0000      1.0000      1.0000

    irrep                159a        160a        161a        162a        163a   
 eigenvalues H         -0.11122    -0.08251    -0.06964    -0.06595    -0.06203
            eV          -3.0264     -2.2451     -1.8951     -1.7945     -1.6879
 
 beta:  

    irrep                153a        154a        155a        156a        157a   
 eigenvalues H         -0.42427    -0.41822    -0.41127    -0.40136    -0.40009
            eV         -11.5451    -11.3804    -11.1913    -10.9217    -10.8871
 occupation              1.0000      1.0000      1.0000      1.0000      1.0000

    irrep                158a        159a        160a        161a        162a   
 eigenvalues H         -0.11075    -0.08186    -0.06950    -0.06558    -0.06227
            eV          -3.0136     -2.2275     -1.8911     -1.7846     -1.6945
 

                                             _ _ _ 
  IRREP     alpha occ.     beta occ.      tr(D*D-D)


 a        158.00000000   157.00000000    -0.25661480

   -------------------------------------------------

   sum    158.00000000   157.00000000    -0.25661480

 <S*S>     0.76322961

 
 
 
 ==============================================================================
                           electrostatic moments
 ==============================================================================

 reference point for electrostatic moments:    0.00000   0.00000   0.00000

 
              nuc           elec       ->  total
 ------------------------------------------------------------------------------
                          charge      
 ------------------------------------------------------------------------------
         316.000000    -315.000000       1.000000
 a-b                                     1.000000
 
 ------------------------------------------------------------------------------
                       dipole moment  
 ------------------------------------------------------------------------------
   x   -1339.463010    1332.165784      -7.297226
   y    1080.563195   -1077.708310       2.854885
   z    -564.469355     562.930195      -1.539159
 
   | dipole moment | =     7.9855 a.u. =    20.2972 debye 
 
 ------------------------------------------------------------------------------
                     quadrupole moment
 ------------------------------------------------------------------------------
  xx   13072.055155  -13164.111699     -92.056544
  yy    7988.625481   -8139.762548    -151.137067
  zz    6611.957603   -6743.101040    -131.143437
  xy   -6330.453457    6302.166174     -28.287283
  xz    1521.568357   -1510.713925      10.854432
  yz   -1546.823871    1559.943735      13.119864
 
     1/3  trace=    -124.779016
     anisotropy=      77.326445
 
 ==============================================================================
 
HOMO-LUMO Separation
 HOMO         :   -0.37860605 H =    -10.30240 eV
 LUMO         :   -0.11121871 H =     -3.02642 eV
 HOMO-LUMO gap:    0.26738734 H =     +7.27598 eV
 
 ==============================================================================


    ------------------------------------------------------------------------
         total  cpu-time :   3 days 17 hours 47 minutes and 43 seconds
         total wall-time : 11 hours 23 minutes and  9 seconds
    ------------------------------------------------------------------------

   ****  ridft : all done  ****


    2025-01-09 00:45:22.326 

 ridft ended normally
