# Supplementary material for: Electronic Effects Drive Selectivity in CO2 Reduction Catalysis by Heptacoordinated Cobalt Complexes
Source: Inorg Chem. 2026 May 21;65(22):12678–92. doi: 10.1021/acs.inorgchem.6c01633 (PMC13250995; doi:10.1021/acs.inorgchem.6c01633)
Supplement: Supplementary file 2 [file ic6c01633_si_002.zip › backup_paper_acscat_Co/Co0MeOLCOOH/doublet/bpy_det_O2/vacuo/EN/SP_BP86.out]

  ========================================================================
                license information 
 Customer : 200000000357083
 ID       : LKO2626211

 License file is VALID, continuing with full version
  ========================================================================

   OpenMP run-time library returned nthreads =  8

 ridft (centipede32) : TURBOMOLE rev. V7-7 compiled 26 Oct 2022 at 08:57:28
 Copyright (C) 2022 TURBOMOLE GmbH, Karlsruhe


    2025-01-08 13:15:29.015 


                                  r i d f t

                        DFT program with RI approximation 
                                for coulomb part 


                                                 
                                 References:     
                                                 
          TURBOMOLE:                             
              R. Ahlrichs, M. Baer, M. Haeser, H. Horn, and
              C. Koelmel
              Electronic structure calculations on workstation
              computers: the program system TURBOMOLE
              Chem. Phys. Lett. 162: 165 (1989)
          Density Functional:                              
              O. Treutler and R. Ahlrichs                      
              Efficient Molecular Numerical Integration Schemes
              J. Chem. Phys. 102: 346 (1995)                   
          Parallel Version:                                
              Performance of parallel TURBOMOLE for Density    
              Functional Calculations                          
              M. v. Arnim and R. Ahlrichs                      
              J. Comp. Chem. 19: 1746 (1998)                   
          RI-J Method:                                     
              Auxiliary Basis Sets to approximate Coulomb      
              Potentials                                       
              Chem. Phys. Lett. 240: 283 (1995)                
              K. Eichkorn, O. Treutler, H. Oehm, M. Haeser     
              and R. Ahlrichs                                  
              Chem. Phys. Lett. 242: 652 (1995)                
                                                           
              Auxiliary Basis Sets for Main Row Atoms and their
              Use to approximate Coulomb Potentials            
              K. Eichkorn, F. Weigend, O. Treutler and         
              R. Ahlrichs                                      
              Theo. Chem. Acc. 97: 119 (1997)                   
                                                           
              Accurate Coulomb-fitting basis sets for H to Rn 
              F. Weigend                                        
              Phys. Chem. Chem. Phys. 8: 1057 (2006)            
                                                           
          Multipole accelerated RI-J (MARI-J):             
              Fast evaluation of the Coulomb potential for     
              electron densities using multipole accelerated   
              resolution of identity approximation             
              M. Sierka, A. Hogekamp and R. Ahlrichs           
              J. Chem. Phys. 118: 9136 (2003)                  
          RI-JK Method:                                     
              A fully direct RI-HF algorithm: Implementation,
              optimised auxiliary basis sets, demonstration of
              accuracy and efficiency                         
              F. Weigend                                      
              Phys. Chem. Chem. Phys. 4: 4285 (2002)           
          Two-component HF and DFT with spin-orbit coupling:  
              Self-consistent treatment of spin-orbit         
              interactions with efficient Hartree-Fock and    
              density functional methods                      
              M. K. Armbruster, F. Weigend, C. van Wüllen and 
              W. Klopper                                      
              Phys. Chem. Chem. Phys. 10: 1748 (2008)         
          Two-component difference density and DIIS algorithm 
              Efficient two-component self-consistent field   
              procedures and gradients: implementation in     
              TURBOMOLE and application to Au20-              
              A. Baldes, F. Weigend                           
              Mol. Phys. 111: 2617 (2013)                     
          Relativistic all-electron 2c calculations           
              An efficient implementation of two-component    
              relativistic exact-decoupling methods for large 
              molecules                                       
              D. Peng, N. Middendorf, F. Weigend, M. Reiher   
              J. Chem. Phys. 138: 184105 (2013)               
          Finite nucleus model and SNSO approximation         
              Efficient implementation of one- and two-       
              component analytical energy gradients in exact  
              two-component theory                            
              Y. J. Franzke, N. Middendorf, F. Weigend        
              J. Chem. Phys. 148: 104110 (2018)               
          Grids for all-electron relativistic methods         
              Error-consistent segmented contracted all-      
              electron relativistic basis sets of double-     
              and triple-zeta quality for NMR shielding       
              constants                                       
              Y. J. Franzke, R. Tress, T. M. Pazdera,         
              F. Weigend                                      
              Phys. Chem. Chem. Phys. 21: 166658 (2019)       
          Seminumerical exchange algorithms                   
              Seminumerical calculation of the Hartree-Fock   
              exchange matirx: Application to two-component   
              procedures and efficient evaluation of local    
              hybrid functionsl                               
               P. Plessow, F. Weigend,                        
              J. Comput. Chem. 33: 810 (2012)                 
          Improved seminumerical algorithms                   
              C. Holzer,                                      
              J. Chem. Phys. 153 (2020), 184115               
                                         


          OpenMP Shared-Memory Parallelization:  8 CPUs.

            By: Christof Holzer and Yannick J. Franzke


              +--------------------------------------------------+
              |      general information about current run       |
              +--------------------------------------------------+

 
 B-P86 functional
 exchange:    LDA + Becke (B88)
 correlation: LDA (VWN) + Perdew (P86)
 A DFT calculation using the RI-J approximation will be carried out.
 Allocatable memory for RI due to $ricore (MB):                   500

   *************************************************************************
   y                                                                        
   *************************************************************************


              +--------------------------------------------------+
              | Atomic coordinate, charge and isotop information |
              +--------------------------------------------------+

                    atomic coordinates            atom    charge  isotop
         -3.94951947    4.71822926   -2.58200008    co    27.000     0
         -6.32300717    7.75858694   -3.28690383    n      7.000     0
         -6.80942362    9.62779480   -1.63491999    c      6.000     0
         -5.56001853    9.73737000   -0.00253072    h      1.000     0
         -8.78353830   11.33309348   -1.96639023    c      6.000     0
         -9.09479811   12.82288912   -0.58114105    h      1.000     0
        -10.33221667   11.07869307   -4.08453927    c      6.000     0
        -11.91213599   12.36253313   -4.39510423    h      1.000     0
         -9.81475297    9.15289491   -5.80723383    c      6.000     0
        -10.96568386    8.90638732   -7.49839415    h      1.000     0
         -7.77843134    7.53736389   -5.36978132    c      6.000     0
         -6.93994341    3.10041318   -1.19864629    n      7.000     0
         -8.58838269    1.89534107   -2.70025612    c      6.000     0
        -10.92458515    1.06938373   -1.81807678    c      6.000     0
        -12.21737552    0.10351617   -3.09147780    h      1.000     0
        -11.54593768    1.52529887    0.72834391    c      6.000     0
        -13.72792942    0.82630561    1.83927686    o      8.000     0
         -9.81566230    2.81943698    2.27267950    c      6.000     0
        -10.32400846    3.19703431    4.22881193    h      1.000     0
         -7.52788842    3.60059345    1.25084487    c      6.000     0
         -3.44203485    5.50286358    1.11235818    n      7.000     0
         -1.45598352    6.64494753    2.23445922    c      6.000     0
          0.17123810    6.96157435    1.01908017    h      1.000     0
         -1.46870421    7.36476897    4.76385481    c      6.000     0
          0.19680326    8.27649662    5.55820383    h      1.000     0
         -3.61165477    6.90633539    6.23222983    c      6.000     0
         -3.68254426    7.46879518    8.21115443    h      1.000     0
         -5.65546010    5.68813800    5.11245466    c      6.000     0
         -7.34734116    5.26765504    6.20622248    h      1.000     0
         -5.52219604    4.98152423    2.57534465    c      6.000     0
          1.90669152    0.94563086    1.87530940    n      7.000     0
          1.75677142    1.03458216    4.40112698    c      6.000     0
          3.50099733    1.52763060    5.39142699    h      1.000     0
         -0.45535483    0.53183016    5.75149636    c      6.000     0
         -0.46389639    0.63179195    7.80805090    h      1.000     0
         -2.61979800   -0.13872385    4.40333531    c      6.000     0
         -4.37250311   -0.59965715    5.38388642    h      1.000     0
         -2.50103117   -0.21664765    1.77735469    c      6.000     0
         -4.13882581   -0.72990728    0.64327430    h      1.000     0
         -0.21030422    0.37513464    0.59068587    c      6.000     0
         -1.86427189    1.28549508   -3.61647244    n      7.000     0
         -1.79344193    0.92699665   -6.13543258    c      6.000     0
          0.09101016   -0.45974826   -7.34187758    c      6.000     0
          0.01581833   -0.70126262   -9.38286286    h      1.000     0
          2.08831007   -1.42237493   -5.88980541    c      6.000     0
          4.07673773   -2.71393206   -6.81105729    o      8.000     0
          2.02366972   -1.05367066   -3.26495201    c      6.000     0
          3.51171661   -1.81051485   -2.06419773    h      1.000     0
          0.00503612    0.23222712   -2.20024252    c      6.000     0
         -5.78828895    3.35168364   -6.17686860    n      7.000     0
         -6.96709481    5.60207004   -7.30620012    c      6.000     0
         -8.57239013    5.10254929   -8.54118924    h      1.000     0
         -5.51574981    6.52516327   -8.47176410    h      1.000     0
         -7.63077267    1.41919207   -5.34481652    c      6.000     0
         -9.21383291    1.25599116   -6.69345888    h      1.000     0
         -6.64562084   -0.41245068   -5.32927466    h      1.000     0
         -3.76276502    2.26448206   -7.72647143    c      6.000     0
         -4.49888402    0.96655863   -9.19058682    h      1.000     0
         -2.81267951    3.83764977   -8.68990256    h      1.000     0
        -15.56539309   -0.49827958    0.34181914    c      6.000     0
          4.19691278   -3.14258582   -9.48862233    c      6.000     0
        -17.14850661   -0.87321410    1.61582053    h      1.000     0
        -14.79094874   -2.29478420   -0.36207776    h      1.000     0
        -16.21012758    0.67580764   -1.24879886    h      1.000     0
          2.57163890   -4.26887884  -10.13281428    h      1.000     0
          5.94380244   -4.20189108   -9.80054128    h      1.000     0
          4.27338376   -1.34173843  -10.52474839    h      1.000     0
         -1.22463040    6.41906384   -4.15693657    c      6.000     0
         -1.32568313    7.36750019   -6.27178917    o      8.000     0
          1.05037573    6.43017675   -2.87965254    o      8.000     0
          2.26662633    7.28985606   -3.99292837    h      1.000     0
 
       center of nuclear mass  :   -4.20385064    3.45197503   -1.77269372
       center of nuclear charge:   -4.23880699    3.41950378   -1.78629543

              +--------------------------------------------------+
              |               basis set information              |
              +--------------------------------------------------+

              we will work with the 1s 3p 5d 7f 9g ... basis set
              ...i.e. with spherical basis functions...

   type   atoms  prim   cont   basis
   ---------------------------------------------------------------------------
    co       1     95     48   def2-TZVPD   [6s5p4d1f|17s12p7d1f]
    n        6     52     37   def2-TZVPD   [6s3p3d1f|12s6p3d1f]
    c       31     52     37   def2-TZVPD   [6s3p3d1f|12s6p3d1f]
    h       29     11      9   def2-TZVPD   [3s2p|5s2p]
    o        4     55     40   def2-TZVPD   [6s4p3d1f|12s7p3d1f]
   ---------------------------------------------------------------------------
   total:   71   2558   1838
   ---------------------------------------------------------------------------

   total number of primitive shells          :  111
   total number of contracted shells         :  698
   total number of cartesian basis functions : 2091
   total number of SCF-basis functions       : 1838


 integral neglect threshold       :  0.16E-12
 integral storage threshold THIZE :  0.10E-04
 integral storage threshold THIME :         5

 RI-J AUXILIARY BASIS SET information:

              we will work with the 1s 3p 5d 7f 9g ... basis set
              ...i.e. with spherical basis functions...

   type   atoms  prim   cont   basis
   ---------------------------------------------------------------------------
    co       1    107     89   def2-TZVPD   [8s5p5d2f3g|19s5p5d3f3g]
    n        6     70     49   def2-TZVPD   [6s4p3d1f1g|12s5p4d2f1g]
    c       31     70     49   def2-TZVPD   [6s4p3d1f1g|12s5p4d2f1g]
    h       29     16     11   def2-TZVPD   [3s1p1d|5s2p1d]
    o        4     70     49   def2-TZVPD   [6s4p3d1f1g|12s5p4d2f1g]
   ---------------------------------------------------------------------------
   total:   71   3441   2417
   ---------------------------------------------------------------------------

   total number of primitive shells          :  115
   total number of contracted shells         :  783
   total number of cartesian basis functions : 2967
   total number of SCF-basis functions       : 2417


 symmetry group of the molecule :   c1 

 the group has the following generators :
   c1(z)

    1 symmetry operations found

 there are 1 real representations :   a   

 maximum number of shells which are related by symmetry :  1

  
           ------------------
           density functional
           ------------------
 B-P86 functional
 exchange:    LDA + Becke (B88)
 correlation: LDA (VWN) + Perdew (P86)
 iterations will be done with small grid
  
 spherical integration : Lebedev's spherical grid
 spherical gridsize    :                     3
    i.e. gridpoints    :                   302
  maximum batchsize    :                   100
 value for diffuse not defined
 radial integration    : Chebyshev 2nd kind (scaling 3)
 radial gridsize       :                     3
 integration cells     :                    71
 partition function    : becke
 partition sharpness   :                     3
  

 biggest AO integral is expected to be    16.578513373

          ------------------------
          nuclear repulsion energy  :   6195.36418358    
          ------------------------

  _________________________________
 |                                 |
 |         DFTD3 V3.1 Rev 0        |
 | S.Grimme, University Bonn       |
 |            June  2014           |
 |   see standalone version        |
 |       dftd3 -h for options      |
 |_________________________________|
 
 Please cite DFT-D3 work done with this code as:
 S. Grimme, J. Antony, S. Ehrlich and H. Krieg,
 J. Chem. Phys, 132 (2010), 154104.
 If used with BJ-damping cite also
 S. Grimme, S. Ehrlich and L. Goerigk,
 J. Comput. Chem. 32 (2011), 1456-1465
 For DFT-D2 the reference is
 S. Grimme, J. Comput. Chem., 27 (2006), 1787-1799
 
C6 coefficients used:
                     2  C6 for element                      1
Z=  1 CN= 0.912     C6(AA)=    3.03
Z=  1 CN= 0.000     C6(AA)=    7.59
                     5  C6 for element                      6
Z=  6 CN= 0.000     C6(AA)=   49.11
Z=  6 CN= 0.987     C6(AA)=   43.25
Z=  6 CN= 1.998     C6(AA)=   29.36
Z=  6 CN= 2.999     C6(AA)=   25.78
Z=  6 CN= 3.984     C6(AA)=   18.21
                     4  C6 for element                      7
Z=  7 CN= 0.000     C6(AA)=   25.27
Z=  7 CN= 0.994     C6(AA)=   22.12
Z=  7 CN= 2.014     C6(AA)=   19.68
Z=  7 CN= 2.990     C6(AA)=   15.58
                     3  C6 for element                      8
Z=  8 CN= 0.000     C6(AA)=   15.51
Z=  8 CN= 0.993     C6(AA)=   12.82
Z=  8 CN= 1.989     C6(AA)=   10.37
                     4  C6 for element                     27
Z= 27 CN= 0.000     C6(AA)=  532.78
Z= 27 CN= 1.715     C6(AA)=  186.55
Z= 27 CN= 2.926     C6(AA)=  148.07
Z= 27 CN= 7.779     C6(AA)=  118.29

#           XYZ [au]              R0(AA) [Ang.]  CN          C6(AA)     C8(AA)   C10(AA) [au]
  1  -3.94952   4.71823  -2.58200   co  0.979  5.274       146.6     12889.8   1388351.6
  2  -6.32301   7.75859  -3.28690   n   0.490  3.003        15.7       345.4      9334.4
  3  -6.80942   9.62779  -1.63492   c   0.561  3.206        25.0       723.0     25613.8
  4  -5.56002   9.73737  -0.00253   h   0.363  1.005         3.1        37.3       552.8
  5  -8.78354  11.33309  -1.96639   c   0.561  3.126        25.4       733.4     25984.0
  6  -9.09480  12.82289  -0.58114   h   0.363  1.002         3.1        37.3       553.1
  7 -10.33222  11.07869  -4.08454   c   0.561  3.137        25.3       732.2     25941.3
  8 -11.91214  12.36253  -4.39510   h   0.363  1.002         3.1        37.3       553.1
  9  -9.81475   9.15289  -5.80723   c   0.561  3.158        25.2       729.8     25856.9
 10 -10.96568   8.90639  -7.49839   h   0.363  1.003         3.1        37.3       553.0
 11  -7.77843   7.53736  -5.36978   c   0.561  3.258        24.6       712.7     25250.9
 12  -6.93994   3.10041  -1.19865   n   0.490  3.195        15.6       344.1      9299.7
 13  -8.58838   1.89534  -2.70026   c   0.561  3.257        24.7       713.0     25259.9
 14 -10.92459   1.06938  -1.81808   c   0.561  3.170        25.2       728.2     25799.8
 15 -12.21738   0.10352  -3.09148   h   0.363  1.004         3.1        37.3       552.9
 16 -11.54594   1.52530   0.72834   c   0.561  3.209        25.0       722.3     25591.3
 17 -13.72793   0.82631   1.83928   o   0.469  2.045        10.4       209.8      5187.3
 18  -9.81566   2.81944   2.27268   c   0.561  3.181        25.1       726.7     25747.1
 19 -10.32401   3.19703   4.22881   h   0.363  1.003         3.1        37.3       553.0
 20  -7.52789   3.60059   1.25084   c   0.561  3.309        24.2       699.6     24787.5
 21  -3.44203   5.50286   1.11236   n   0.490  3.070        15.6       344.7      9316.2
 22  -1.45598   6.64495   2.23446   c   0.561  3.199        25.0       724.0     25650.5
 23   0.17124   6.96157   1.01908   h   0.363  1.006         3.1        37.3       552.8
 24  -1.46870   7.36477   4.76385   c   0.561  3.128        25.3       733.2     25975.3
 25   0.19680   8.27650   5.55820   h   0.363  1.002         3.1        37.3       553.0
 26  -3.61165   6.90634   6.23223   c   0.561  3.135        25.3       732.5     25951.7
 27  -3.68254   7.46880   8.21115   h   0.363  1.002         3.1        37.3       553.1
 28  -5.65546   5.68814   5.11245   c   0.561  3.161        25.2       729.4     25842.8
 29  -7.34734   5.26766   6.20622   h   0.363  1.003         3.1        37.3       553.0
 30  -5.52220   4.98152   2.57534   c   0.561  3.320        24.1       696.6     24680.2
 31   1.90669   0.94563   1.87531   n   0.490  2.151        19.4       428.5     11581.2
 32   1.75677   1.03458   4.40113   c   0.561  3.191        25.1       725.2     25693.2
 33   3.50100   1.52763   5.39143   h   0.363  1.002         3.1        37.3       553.1
 34  -0.45535   0.53183   5.75150   c   0.561  3.126        25.4       733.4     25983.1
 35  -0.46390   0.63179   7.80805   h   0.363  1.002         3.1        37.3       553.1
 36  -2.61980  -0.13872   4.40334   c   0.561  3.145        25.3       731.3     25910.9
 37  -4.37250  -0.59966   5.38389   h   0.363  1.002         3.1        37.3       553.0
 38  -2.50103  -0.21665   1.77735   c   0.561  3.177        25.1       727.2     25765.3
 39  -4.13883  -0.72991   0.64327   h   0.363  1.005         3.1        37.3       552.9
 40  -0.21030   0.37513   0.59069   c   0.561  3.284        24.4       706.5     25030.5
 41  -1.86427   1.28550  -3.61647   n   0.490  2.849        15.8       349.0      9432.4
 42  -1.79344   0.92700  -6.13543   c   0.561  3.257        24.6       712.9     25257.8
 43   0.09101  -0.45975  -7.34188   c   0.561  3.181        25.1       726.8     25748.1
 44   0.01582  -0.70126  -9.38286   h   0.363  1.004         3.1        37.3       552.9
 45   2.08831  -1.42237  -5.88981   c   0.561  3.209        25.0       722.3     25591.4
 46   4.07674  -2.71393  -6.81106   o   0.469  2.045        10.4       209.8      5187.3
 47   2.02367  -1.05367  -3.26495   c   0.561  3.196        25.1       724.5     25669.4
 48   3.51172  -1.81051  -2.06420   h   0.363  1.004         3.1        37.3       552.9
 49   0.00504   0.23223  -2.20024   c   0.561  3.279        24.5       707.7     25073.9
 50  -5.78829   3.35168  -6.17687   n   0.490  3.668        15.6       343.8      9289.8
 51  -6.96709   5.60207  -7.30620   c   0.561  4.174        18.2       527.4     18687.1
 52  -8.57239   5.10255  -8.54119   h   0.363  1.001         3.1        37.4       553.2
 53  -5.51575   6.52516  -8.47176   h   0.363  1.005         3.1        37.3       552.8
 54  -7.63077   1.41919  -5.34482   c   0.561  4.185        18.2       527.4     18684.5
 55  -9.21383   1.25599  -6.69346   h   0.363  1.001         3.1        37.4       553.2
 56  -6.64562  -0.41245  -5.32927   h   0.363  1.005         3.1        37.3       552.9
 57  -3.76277   2.26448  -7.72647   c   0.561  4.182        18.2       527.4     18685.2
 58  -4.49888   0.96656  -9.19059   h   0.363  1.000         3.1        37.4       553.2
 59  -2.81268   3.83765  -8.68990   h   0.363  1.005         3.1        37.3       552.8
 60 -15.56539  -0.49828   0.34182   c   0.561  4.044        18.3       529.0     18742.6
 61   4.19691  -3.14259  -9.48862   c   0.561  4.045        18.3       529.0     18742.0
 62 -17.14851  -0.87321   1.61582   h   0.363  0.996         3.1        37.4       553.6
 63 -14.79095  -2.29478  -0.36208   h   0.363  0.995         3.1        37.4       553.7
 64 -16.21013   0.67581  -1.24880   h   0.363  0.995         3.1        37.4       553.7
 65   2.57164  -4.26888 -10.13281   h   0.363  0.995         3.1        37.4       553.7
 66   5.94380  -4.20189  -9.80054   h   0.363  0.996         3.1        37.4       553.6
 67   4.27338  -1.34174 -10.52475   h   0.363  0.995         3.1        37.4       553.7
 68  -1.22463   6.41906  -4.15694   c   0.561  3.025        25.6       741.1     26257.0
 69  -1.32568   7.36750  -6.27179   o   0.469  1.057        12.8       257.6      6368.4
 70   1.05038   6.43018  -2.87965   o   0.469  2.038        10.4       209.9      5188.1
 71   2.26663   7.28986  -3.99293   h   0.363  1.009         3.1        37.3       552.5

molecular C6(AA) [au] =     62996.25

           DFT-D V3(BJ)
 DF b-p                                               
 parameters
 s6       :    1.0000
 s8       :    3.2822
 a1       :    0.3946
 a2       :    4.8516
 k1-k3    :   16.0000    1.3333   -4.0000
 
 Edisp /kcal,au:  -130.3182 -0.20767530

 E6    /kcal :   -48.5942
 E8    /kcal :   -81.7240
 % E8        : 62.71
 nuclear repulsion energy                  =    6195.364183577
  DFT-D3 Energy contribution               =      -0.207675298
 nuclear repulsion + dispersion correction =    6195.156508278


         -----------------
         -S,T+V- integrals
         -----------------

 1e-integrals will be neglected if expon. factor < 0.159826E-13
 
 Difference densities algorithm switched on.
 The maximal number of linear combinations of
 difference densities is  20.

 DIIS switched on: error vector is FDS-SDF
 Max. Iterations for DIIS is     :   4
 DIIS matrix (see manual) 
    Scaling factor of diagonals  :  1.200
    threshold for scaling factor :  0.000

 scf convergence criterion : increment of total energy < .1000000D-07
                  and increment of one-electron energy < .1000000D-04

 MOs are in ASCII format !


    mo occupation :
   irrep   mo's   occupied
    a     1838      158
 
 number of basis functions   :  1838
 number of occupied orbitals :   158
 

 reading orbital data $uhfmo_alpha  from file alpha
 orbital characterization : expanded

 reading orbital data $uhfmo_beta  from file beta
 orbital characterization : expanded
 virtual MOs provided and orthogonalized by Cholesky decomposition
 virtual MOs provided and orthogonalized by Cholesky decomposition

 UHF mode switched on !

 closed shell shift switched on 
 all occupied orbitals are shifted by    0.05000

  
           ------------------------
               RI-J - INFORMATION
           ------------------------
 Contributions to RI integral batches: 
  neglected integral batches:                 74787
  direct contribution:                       160323
  memory contribution:                  8841
 Memory core needed for (P|Q) and Cholesky     45 MByte
 Memory core minimum needed except of (P|Q)     3 MByte
 Total minimum memory core needed (sum)        48 MByte
  
 ****************************************
 Memory allocated for RI-J   400 MByte
 ****************************************
                                            

 DSCF restart information will be dumped onto file alpha


 Starting SCF iterations

          Overall gridpoints after grid construction =         95940

 ITERATION  ENERGY          1e-ENERGY        2e-ENERGY     NORM[dD(SAO)]  TOL
   1  -3202.3829941846    -16721.554777     7324.0152748    0.000D+00 0.159D-12
                            Exc = -312.680321149     Coul =  7636.69559596    
                         Ntotal = 315.00508492      Nspin = 1.0000236147    
                             Na = 158.00255427         Nb = 157.00253065    
                            current damping = 1.000
 
          max. resid. norm for Fia-block=  5.694D-01 for orbital     95a    beta 
          max. resid. fock norm         =  7.274D+00 for orbital   1191a    beta 

 ITERATION  ENERGY          1e-ENERGY        2e-ENERGY     NORM[dD(SAO)]  TOL
   2  -3209.4281586112    -16665.868571     7261.2839040    0.699D+02 0.153D-12
                            Exc = -311.261154840     Coul =  7572.54505880    
                         Ntotal = 315.00594956      Nspin = 1.0000039037    
                             Na = 158.00297673         Nb = 157.00297283    
                            current damping = 0.950
 
          Norm of current diis error:  6.2513    
          max. resid. norm for Fia-block=  6.945D-01 for orbital    158a    alpha
          max. resid. fock norm         =  1.237D+00 for orbital   1766a    alpha

 ITERATION  ENERGY          1e-ENERGY        2e-ENERGY     NORM[dD(SAO)]  TOL
   3  -3210.5223131049    -16740.483141     7334.8043197    0.421D+02 0.111D-12
                            Exc = -314.997878504     Coul =  7649.80219820    
                         Ntotal = 315.00626419      Nspin = 1.0000489504    
                             Na = 158.00315657         Nb = 157.00310762    
                            current damping = 0.900
 
          Norm of current diis error:  4.3824    
          max. resid. norm for Fia-block=  2.435D-01 for orbital    157a    beta 
          max. resid. fock norm         =  3.136D-01 for orbital    159a    beta 

 ITERATION  ENERGY          1e-ENERGY        2e-ENERGY     NORM[dD(SAO)]  TOL
   4  -3211.7797461053    -16704.776466     7297.8402116    0.197D+02 0.865D-13
                            Exc = -314.030217179     Coul =  7611.87042881    
                         Ntotal = 315.00593611      Nspin = 1.0000289465    
                             Na = 158.00298253         Nb = 157.00295358    
                            current damping = 0.950
 
          Norm of current diis error:  2.0347    
          max. resid. norm for Fia-block=  1.049D-01 for orbital    154a    alpha
          max. resid. fock norm         =  1.868D-01 for orbital   1820a    alpha

 ITERATION  ENERGY          1e-ENERGY        2e-ENERGY     NORM[dD(SAO)]  TOL
   5  -3211.9901947816    -16717.740089     7310.5933860    0.211D+02 0.741D-13
                            Exc = -314.442401213     Coul =  7625.03578724    
                         Ntotal = 315.00629589      Nspin = 1.0000492225    
                             Na = 158.00317256         Nb = 157.00312333    
                            current damping = 1.000
 
          Norm of current diis error:  1.0822    
          max. resid. norm for Fia-block=  5.290D-02 for orbital    154a    beta 
          max. resid. fock norm         =  5.916D-02 for orbital    154a    beta 
          mo-orthogonalization: Cholesky decomposition

 ITERATION  ENERGY          1e-ENERGY        2e-ENERGY     NORM[dD(SAO)]  TOL
   6  -3212.0747884258    -16713.787729     7306.5564322    0.628D+01 0.654D-13
                            Exc = -314.458125350     Coul =  7621.01455756    
                         Ntotal = 315.00629432      Nspin = 1.0000606184    
                             Na = 158.00317747         Nb = 157.00311685    
                            current damping = 1.050
 
          Norm of current diis error: 0.55397    
          max. resid. norm for Fia-block=  2.173D-02 for orbital    156a    alpha
          max. resid. fock norm         =  3.437D-02 for orbital   1646a    alpha

 ITERATION  ENERGY          1e-ENERGY        2e-ENERGY     NORM[dD(SAO)]  TOL
   7  -3212.0922004747    -16719.593941     7312.3452321    0.239D+01 0.615D-13
                            Exc = -314.672491627     Coul =  7627.01772377    
                         Ntotal = 315.00630324      Nspin = 1.0000680079    
                             Na = 158.00318562         Nb = 157.00311762    
                            current damping = 1.100
 
          Norm of current diis error: 0.35298    
          max. resid. norm for Fia-block=  1.713D-02 for orbital    154a    beta 
          max. resid. fock norm         =  2.437D-02 for orbital    160a    beta 

 ITERATION  ENERGY          1e-ENERGY        2e-ENERGY     NORM[dD(SAO)]  TOL
   8  -3212.0969454869    -16713.537060     7306.2836060    0.195D+01 0.588D-13
                            Exc = -314.541081597     Coul =  7620.82468757    
                         Ntotal = 315.00633571      Nspin = 1.0000760760    
                             Na = 158.00320589         Nb = 157.00312982    
                            current damping = 1.150
 
          Norm of current diis error: 0.34075    
          max. resid. norm for Fia-block=  2.340D-02 for orbital    155a    alpha
          max. resid. fock norm         =  2.940D-02 for orbital    158a    alpha

 ITERATION  ENERGY          1e-ENERGY        2e-ENERGY     NORM[dD(SAO)]  TOL
   9  -3212.0997050178    -16718.430056     7311.1738423    0.144D+01 0.568D-13
                            Exc = -314.695216103     Coul =  7625.86905839    
                         Ntotal = 315.00639773      Nspin = 1.0000825038    
                             Na = 158.00324012         Nb = 157.00315761    
                            current damping = 1.200
 
          Norm of current diis error: 0.27203    
          max. resid. norm for Fia-block=  9.973D-03 for orbital    154a    beta 
          max. resid. fock norm         =  1.204D-02 for orbital    165a    beta 

 ITERATION  ENERGY          1e-ENERGY        2e-ENERGY     NORM[dD(SAO)]  TOL
  10  -3212.1049865404    -16717.025273     7309.7637783    0.478D+00 0.558D-13
                            Exc = -314.639570869     Coul =  7624.40334918    
                         Ntotal = 315.00636916      Nspin = 1.0000842477    
                             Na = 158.00322670         Nb = 157.00314245    
                            current damping = 1.250
 
          Norm of current diis error: 0.88850E-01
          max. resid. norm for Fia-block=  3.830D-03 for orbital    149a    alpha
          max. resid. fock norm         =  8.316D-03 for orbital   1824a    beta 
          mo-orthogonalization: Cholesky decomposition

 ITERATION  ENERGY          1e-ENERGY        2e-ENERGY     NORM[dD(SAO)]  TOL
  11  -3212.1055035163    -16717.305827     7310.0438148    0.243D+00 0.548D-13
                            Exc = -314.656756662     Coul =  7624.70057142    
                         Ntotal = 315.00637546      Nspin = 1.0000865731    
                             Na = 158.00323102         Nb = 157.00314444    
                            current damping = 1.300
 
          Norm of current diis error: 0.45302E-01
          max. resid. norm for Fia-block=  2.477D-03 for orbital    154a    beta 
          max. resid. fock norm         =  2.786D-03 for orbital   1824a    beta 

 ITERATION  ENERGY          1e-ENERGY        2e-ENERGY     NORM[dD(SAO)]  TOL
  12  -3212.1056418700    -16716.969109     7309.7069589    0.124D+00 0.538D-13
                            Exc = -314.652652754     Coul =  7624.35961166    
                         Ntotal = 315.00637557      Nspin = 1.0000884411    
                             Na = 158.00323201         Nb = 157.00314357    
                            current damping = 1.350
 
          Norm of current diis error: 0.37831E-01
          max. resid. norm for Fia-block=  2.354D-03 for orbital    155a    alpha
          max. resid. fock norm         =  3.299D-03 for orbital   1642a    alpha

 ITERATION  ENERGY          1e-ENERGY        2e-ENERGY     NORM[dD(SAO)]  TOL
  13  -3212.1057141433    -16717.658060     7310.3958375    0.460D-01 0.527D-13
                            Exc = -314.667207508     Coul =  7625.06304503    
                         Ntotal = 315.00637790      Nspin = 1.0000896075    
                             Na = 158.00323375         Nb = 157.00314415    
                            current damping = 1.400
 
          Norm of current diis error: 0.26183E-01
          max. resid. norm for Fia-block=  1.220D-03 for orbital    157a    beta 
          max. resid. fock norm         =  1.308D-03 for orbital    158a    beta 

 ITERATION  ENERGY          1e-ENERGY        2e-ENERGY     NORM[dD(SAO)]  TOL
  14  -3212.1057776135    -16717.329871     7310.0675852    0.268D-01 0.514D-13
                            Exc = -314.659079081     Coul =  7624.72666427    
                         Ntotal = 315.00638108      Nspin = 1.0000908683    
                             Na = 158.00323598         Nb = 157.00314511    
                            current damping = 1.450
 
          Norm of current diis error: 0.92367E-02
          max. resid. norm for Fia-block=  6.948D-04 for orbital    157a    beta 
          max. resid. fock norm         =  7.850D-04 for orbital    158a    beta 

 ITERATION  ENERGY          1e-ENERGY        2e-ENERGY     NORM[dD(SAO)]  TOL
  15  -3212.1057901812    -16717.278199     7310.0159002    0.175D-01 0.501D-13
                            Exc = -314.659003523     Coul =  7624.67490374    
                         Ntotal = 315.00638138      Nspin = 1.0000917104    
                             Na = 158.00323654         Nb = 157.00314483    
                            current damping = 1.300
 
          Norm of current diis error: 0.77692E-02
          max. resid. norm for Fia-block=  5.064D-04 for orbital    157a    alpha
          max. resid. fock norm         =  5.855D-04 for orbital    156a    alpha
          mo-orthogonalization: Cholesky decomposition

 ITERATION  ENERGY          1e-ENERGY        2e-ENERGY     NORM[dD(SAO)]  TOL
  16  -3212.1057990782    -16717.291042     7310.0287351    0.947D-02 0.483D-13
                            Exc = -314.659949102     Coul =  7624.68868416    
                         Ntotal = 315.00638249      Nspin = 1.0000925358    
                             Na = 158.00323751         Nb = 157.00314498    
                            current damping = 1.350
 
          Norm of current diis error: 0.46121E-02
          max. resid. norm for Fia-block=  3.809D-04 for orbital    157a    beta 
          max. resid. fock norm         =  4.415D-04 for orbital    158a    beta 

 ITERATION  ENERGY          1e-ENERGY        2e-ENERGY     NORM[dD(SAO)]  TOL
  17  -3212.1058031413    -16717.301420     7310.0391088    0.710D-02 0.467D-13
                            Exc = -314.659162120     Coul =  7624.69827090    
                         Ntotal = 315.00638295      Nspin = 1.0000930776    
                             Na = 158.00323801         Nb = 157.00314493    
                            current damping = 1.200
 
          Norm of current diis error: 0.37874E-02
          max. resid. norm for Fia-block=  4.400D-04 for orbital    157a    alpha
          max. resid. fock norm         =  4.915D-04 for orbital    157a    alpha

 ITERATION  ENERGY          1e-ENERGY        2e-ENERGY     NORM[dD(SAO)]  TOL
  18  -3212.1058051976    -16717.365058     7310.1027443    0.487D-02 0.446D-13
                            Exc = -314.661452853     Coul =  7624.76419716    
                         Ntotal = 315.00638341      Nspin = 1.0000936438    
                             Na = 158.00323853         Nb = 157.00314488    
                            current damping = 1.050
 
          Norm of current diis error: 0.39114E-02
          max. resid. norm for Fia-block=  3.345D-04 for orbital    157a    beta 
          max. resid. fock norm         =  3.406D-04 for orbital    157a    beta 

 ITERATION  ENERGY          1e-ENERGY        2e-ENERGY     NORM[dD(SAO)]  TOL
  19  -3212.1058073512    -16717.294066     7310.0317508    0.497D-02 0.432D-13
                            Exc = -314.659634049     Coul =  7624.69138482    
                         Ntotal = 315.00638338      Nspin = 1.0000939352    
                             Na = 158.00323866         Nb = 157.00314472    
                            current damping = 1.100
 
          Norm of current diis error: 0.26410E-02
          max. resid. norm for Fia-block=  1.953D-04 for orbital    157a    alpha
          max. resid. fock norm         =  2.189D-04 for orbital    157a    alpha

 ITERATION  ENERGY          1e-ENERGY        2e-ENERGY     NORM[dD(SAO)]  TOL
  20  -3212.1058085663    -16717.304248     7310.0419311    0.257D-02 0.414D-13
                            Exc = -314.659842530     Coul =  7624.70177367    
                         Ntotal = 315.00638379      Nspin = 1.0000942717    
                             Na = 158.00323903         Nb = 157.00314476    
                            current damping = 1.150
 
          Norm of current diis error: 0.15047E-02
          max. resid. norm for Fia-block=  1.500D-04 for orbital    157a    beta 
          max. resid. fock norm         =  1.636D-04 for orbital    158a    beta 
          mo-orthogonalization: Cholesky decomposition

 ITERATION  ENERGY          1e-ENERGY        2e-ENERGY     NORM[dD(SAO)]  TOL
  21  -3212.1058091234    -16717.309162     7310.0468444    0.146D-02 0.401D-13
                            Exc = -314.659837507     Coul =  7624.70668192    
                         Ntotal = 315.00638370      Nspin = 1.0000944742    
                             Na = 158.00323909         Nb = 157.00314461    
                            current damping = 1.000
 
          Norm of current diis error: 0.13510E-02
          max. resid. norm for Fia-block=  1.123D-04 for orbital    157a    alpha
          max. resid. fock norm         =  1.212D-04 for orbital    157a    alpha

 ITERATION  ENERGY          1e-ENERGY        2e-ENERGY     NORM[dD(SAO)]  TOL
  22  -3212.1058095506    -16717.310184     7310.0478663    0.146D-02 0.159D-12
                            Exc = -314.660119941     Coul =  7624.70798624    
                         Ntotal = 315.00638385      Nspin = 1.0000946356    
                             Na = 158.00323924         Nb = 157.00314461    
                            current damping = 0.850
 
          Norm of current diis error: 0.81271E-03
          max. resid. norm for Fia-block=  1.020D-04 for orbital    157a    beta 
          max. resid. fock norm         =  1.111D-04 for orbital    158a    beta 

 ITERATION  ENERGY          1e-ENERGY        2e-ENERGY     NORM[dD(SAO)]  TOL
  23  -3212.1058098524    -16717.314562     7310.0522435    0.224D-01 0.101D-12
                            Exc = -314.660116497     Coul =  7624.71236003    
                         Ntotal = 315.00638393      Nspin = 1.0000948170    
                             Na = 158.00323937         Nb = 157.00314456    
                            current damping = 0.700
 
          Norm of current diis error: 0.52687E-03
          max. resid. norm for Fia-block=  8.035D-05 for orbital    157a    beta 
          max. resid. fock norm         =  8.469D-05 for orbital    158a    beta 

 ITERATION  ENERGY          1e-ENERGY        2e-ENERGY     NORM[dD(SAO)]  TOL
  24  -3212.1058100318    -16717.310729     7310.0484110    0.527D-02 0.720D-13
                            Exc = -314.660063855     Coul =  7624.70847487    
                         Ntotal = 315.00638395      Nspin = 1.0000949535    
                             Na = 158.00323945         Nb = 157.00314450    
                            current damping = 0.750
 
          Norm of current diis error: 0.50485E-03
          max. resid. norm for Fia-block=  7.819D-05 for orbital    157a    alpha
          max. resid. fock norm         =  8.497D-05 for orbital    157a    alpha

 ITERATION  ENERGY          1e-ENERGY        2e-ENERGY     NORM[dD(SAO)]  TOL
  25  -3212.1058101359    -16717.320320     7310.0580013    0.633D-02 0.602D-13
                            Exc = -314.660356342     Coul =  7624.71835767    
                         Ntotal = 315.00638397      Nspin = 1.0000950660    
                             Na = 158.00323952         Nb = 157.00314445    
                            current damping = 0.800
 
          Norm of current diis error: 0.48108E-03
          max. resid. norm for Fia-block=  5.038D-05 for orbital    157a    beta 
          max. resid. fock norm         =  5.261D-05 for orbital    158a    beta 
          mo-orthogonalization: Cholesky decomposition

 ITERATION  ENERGY          1e-ENERGY        2e-ENERGY     NORM[dD(SAO)]  TOL
  26  -3212.1058101920    -16717.312711     7310.0503922    0.369D-02 0.563D-13
                            Exc = -314.660158711     Coul =  7624.71055088    
                         Ntotal = 315.00638400      Nspin = 1.0000951013    
                             Na = 158.00323955         Nb = 157.00314445    
                            current damping = 0.850
 
          Norm of current diis error: 0.27426E-03
          max. resid. norm for Fia-block=  4.207D-05 for orbital    157a    alpha
          max. resid. fock norm         =  4.597D-05 for orbital    157a    alpha

 ITERATION  ENERGY          1e-ENERGY        2e-ENERGY     NORM[dD(SAO)]  TOL
  27  -3212.1058102275    -16717.314669     7310.0523507    0.216D-02 0.512D-13
                            Exc = -314.660168369     Coul =  7624.71251910    
                         Ntotal = 315.00638400      Nspin = 1.0000951564    
                             Na = 158.00323958         Nb = 157.00314442    
                            current damping = 0.900
 
          Norm of current diis error: 0.17067E-03
          max. resid. norm for Fia-block=  2.721D-05 for orbital    157a    beta 
          max. resid. fock norm         =  2.892D-05 for orbital    158a    beta 

 ITERATION  ENERGY          1e-ENERGY        2e-ENERGY     NORM[dD(SAO)]  TOL
  28  -3212.1058102486    -16717.313383     7310.0510646    0.144D-02 0.487D-13
                            Exc = -314.660193371     Coul =  7624.71125800    
                         Ntotal = 315.00638401      Nspin = 1.0000951805    
                             Na = 158.00323959         Nb = 157.00314441    
                            current damping = 0.950
 
          Norm of current diis error: 0.15569E-03
          max. resid. norm for Fia-block=  2.049D-05 for orbital    157a    beta 
          max. resid. fock norm         =  2.252D-05 for orbital    158a    beta 

 ITERATION  ENERGY          1e-ENERGY        2e-ENERGY     NORM[dD(SAO)]  TOL
  29  -3212.1058102593    -16717.314276     7310.0519573    0.907D-03 0.471D-13
                            Exc = -314.660207940     Coul =  7624.71216522    
                         Ntotal = 315.00638402      Nspin = 1.0000951951    
                             Na = 158.00323961         Nb = 157.00314441    
                            current damping = 1.000
 
          Norm of current diis error: 0.11564E-03
          max. resid. norm for Fia-block=  1.953D-05 for orbital    157a    beta 
          max. resid. fock norm         =  2.008D-05 for orbital    157a    beta 

 ITERATION  ENERGY          1e-ENERGY        2e-ENERGY     NORM[dD(SAO)]  TOL
  30  -3212.1058102676    -16717.313321     7310.0510027    0.590D-03 0.451D-13
                            Exc = -314.660177389     Coul =  7624.71118008    
                         Ntotal = 315.00638401      Nspin = 1.0000952135    
                             Na = 158.00323961         Nb = 157.00314440    
                            current damping = 1.050
 
          Norm of current diis error: 0.12031E-03
          max. resid. norm for Fia-block=  1.721D-05 for orbital    157a    alpha
          max. resid. fock norm         =  1.811D-05 for orbital    157a    alpha
          mo-orthogonalization: Cholesky decomposition

 ITERATION  ENERGY          1e-ENERGY        2e-ENERGY     NORM[dD(SAO)]  TOL
  31  -3212.1058102699    -16717.316072     7310.0537539    0.873D-03 0.444D-13
                            Exc = -314.660255616     Coul =  7624.71400952    
                         Ntotal = 315.00638402      Nspin = 1.0000952196    
                             Na = 158.00323962         Nb = 157.00314440    
                            current damping = 1.100
 
          Norm of current diis error: 0.16921E-03
          max. resid. norm for Fia-block=  1.341D-05 for orbital    157a    beta 
          max. resid. fock norm         =  1.372D-05 for orbital    157a    beta 

 ITERATION  ENERGY          1e-ENERGY        2e-ENERGY     NORM[dD(SAO)]  TOL
  32  -3212.1058102738    -16717.314624     7310.0523059    0.344D-03 0.433D-13
                            Exc = -314.660219929     Coul =  7624.71252584    
                         Ntotal = 315.00638402      Nspin = 1.0000952271    
                             Na = 158.00323962         Nb = 157.00314440    
                            current damping = 1.150
 
          Norm of current diis error: 0.65564E-04
          max. resid. norm for Fia-block=  1.091D-05 for orbital    157a    beta 
          max. resid. fock norm         =  1.124D-05 for orbital    157a    beta 

 ITERATION  ENERGY          1e-ENERGY        2e-ENERGY     NORM[dD(SAO)]  TOL
  33  -3212.1058102768    -16717.314187     7310.0518686    0.644D-03 0.419D-13
                            Exc = -314.660206002     Coul =  7624.71207457    
                         Ntotal = 315.00638402      Nspin = 1.0000952357    
                             Na = 158.00323963         Nb = 157.00314439    
                            current damping = 1.000
 
          Norm of current diis error: 0.50892E-04
          max. resid. norm for Fia-block=  8.268D-06 for orbital    157a    beta 
          max. resid. fock norm         =  8.637D-06 for orbital    157a    alpha

 ITERATION  ENERGY          1e-ENERGY        2e-ENERGY     NORM[dD(SAO)]  TOL
  34  -3212.1058102780    -16717.313842     7310.0515235    0.646D-03 0.407D-13
                            Exc = -314.660201820     Coul =  7624.71172534    
                         Ntotal = 315.00638402      Nspin = 1.0000952437    
                             Na = 158.00323963         Nb = 157.00314439    
                            current damping = 0.850
 
          Norm of current diis error: 0.50084E-04
          max. resid. norm for Fia-block=  5.906D-06 for orbital    157a    alpha
          max. resid. fock norm         =  6.145D-06 for orbital    157a    alpha

 ITERATION  ENERGY          1e-ENERGY        2e-ENERGY     NORM[dD(SAO)]  TOL
  35  -3212.1058102787    -16717.314340     7310.0520212    0.528D-03 0.405D-13
                            Exc = -314.660214320     Coul =  7624.71223553    
                         Ntotal = 315.00638403      Nspin = 1.0000952477    
                             Na = 158.00323964         Nb = 157.00314439    
                            current damping = 0.900
 
          Norm of current diis error: 0.33671E-04
          max. resid. norm for Fia-block=  7.081D-06 for orbital    157a    alpha
          max. resid. fock norm         =  1.411D-05 for orbital    801a    beta 
          mo-orthogonalization: Cholesky decomposition

 ITERATION  ENERGY          1e-ENERGY        2e-ENERGY     NORM[dD(SAO)]  TOL
  36  -3212.1058102819    -16717.314291     7310.0519723    0.811D-03 0.390D-13
                            Exc = -314.660214744     Coul =  7624.71218701    
                         Ntotal = 315.00638402      Nspin = 1.0000952563    
                             Na = 158.00323964         Nb = 157.00314438    
                            current damping = 0.950
 
          Norm of current diis error: 0.23958E-04
          max. resid. norm for Fia-block=  5.244D-06 for orbital    157a    beta 
          max. resid. fock norm         =  1.647D-05 for orbital    878a    beta 

 ITERATION  ENERGY          1e-ENERGY        2e-ENERGY     NORM[dD(SAO)]  TOL
  37  -3212.1058102797    -16717.313763     7310.0514443    0.100D-01 0.455D-13
                            Exc = -314.660199698     Coul =  7624.71164402    
                         Ntotal = 315.00638402      Nspin = 1.0000952594    
                             Na = 158.00323964         Nb = 157.00314438    
                            current damping = 0.800
 
          Norm of current diis error: 0.45456E-04
          max. resid. norm for Fia-block=  3.498D-06 for orbital    157a    alpha
          max. resid. fock norm         =  1.096D-05 for orbital    740a    alpha

 ITERATION  ENERGY          1e-ENERGY        2e-ENERGY     NORM[dD(SAO)]  TOL
  38  -3212.1058102799    -16717.313828     7310.0515098    0.358D-03 0.443D-13
                            Exc = -314.660203785     Coul =  7624.71171361    
                         Ntotal = 315.00638403      Nspin = 1.0000952625    
                             Na = 158.00323964         Nb = 157.00314438    
                            current damping = 0.850
 
          Norm of current diis error: 0.36366E-04
          max. resid. norm for Fia-block=  2.159D-06 for orbital    157a    alpha
          max. resid. fock norm         =  6.047D-06 for orbital    886a    beta 

 ITERATION  ENERGY          1e-ENERGY        2e-ENERGY     NORM[dD(SAO)]  TOL
  39  -3212.1058102816    -16717.314072     7310.0517535    0.761D-03 0.454D-13
                            Exc = -314.660209980     Coul =  7624.71196348    
                         Ntotal = 315.00638403      Nspin = 1.0000952631    
                             Na = 158.00323965         Nb = 157.00314438    
                            current damping = 0.700
 
          Norm of current diis error: 0.24561E-04
          max. resid. norm for Fia-block=  1.528D-06 for orbital    157a    beta 
          max. resid. fock norm         =  8.271D-06 for orbital    801a    beta 

 ITERATION  ENERGY          1e-ENERGY        2e-ENERGY     NORM[dD(SAO)]  TOL
  40  -3212.1058102812    -16717.314017     7310.0516980    0.715D-03 0.454D-13
                            Exc = -314.660209224     Coul =  7624.71190722    
                         Ntotal = 315.00638403      Nspin = 1.0000952634    
                             Na = 158.00323964         Nb = 157.00314438    
                            current damping = 0.750
 
          Norm of current diis error: 0.19607E-04
          max. resid. norm for Fia-block=  2.771D-06 for orbital    157a    alpha
          max. resid. fock norm         =  1.863D-05 for orbital    878a    beta 
          mo-orthogonalization: Cholesky decomposition

 ITERATION  ENERGY          1e-ENERGY        2e-ENERGY     NORM[dD(SAO)]  TOL
  41  -3212.1058102822    -16717.314259     7310.0519406    0.325D-02 0.455D-13
                            Exc = -314.660217006     Coul =  7624.71215757    
                         Ntotal = 315.00638402      Nspin = 1.0000952659    
                             Na = 158.00323964         Nb = 157.00314438    
                            current damping = 0.800
 
          Norm of current diis error: 0.15970E-04
          max. resid. norm for Fia-block=  1.520D-06 for orbital    157a    beta 
          max. resid. fock norm         =  1.213D-05 for orbital    775a    alpha

 ITERATION  ENERGY          1e-ENERGY        2e-ENERGY     NORM[dD(SAO)]  TOL
  42  -3212.1058102829    -16717.314141     7310.0518229    0.626D-03 0.454D-13
                            Exc = -314.660213056     Coul =  7624.71203593    
                         Ntotal = 315.00638402      Nspin = 1.0000952669    
                             Na = 158.00323965         Nb = 157.00314438    
                            current damping = 0.850
 
          Norm of current diis error: 0.81195E-05
          max. resid. norm for Fia-block=  1.330D-06 for orbital    157a    alpha
          max. resid. fock norm         =  1.532D-05 for orbital    789a    alpha

 ENERGY CONVERGED !

          Overall gridpoints after grid construction =        347451

 ITERATION  ENERGY          1e-ENERGY        2e-ENERGY     NORM[dD(SAO)]  TOL
  43  -3212.1044581804    -16717.314162     7310.0531956    0.626D-03 0.159D-12
                            Exc = -314.658862462     Coul =  7624.71205806    
                         Ntotal = 314.99927684      Nspin = 1.0000008745    
                             Na = 157.99963886         Nb = 156.99963798    
                            current damping = 0.900
 
          Norm of current diis error: 0.69477E-05
          max. resid. norm for Fia-block=  1.047D-06 for orbital    157a    beta 
          max. resid. fock norm         =  2.616D-05 for orbital    789a    alpha

 End of SCF iterations

   convergence criteria satisfied after    43 iterations


   *************************************************************************
   y                                                                        
   *************************************************************************


                  ------------------------------------------ 
                 |  total energy      =  -3212.10445818045  |
                  ------------------------------------------ 
                 :  kinetic energy    =   3200.95859984595  :
                 :  potential energy  =  -6413.06305802640  :
                 :  virial theorem    =      1.99653004487  :
                 :  wavefunction norm =      1.00000000000  :
                  .......................................... 


 <geterg> : there is no data group $energy 


 <skperg> : $end is missing 


 orbitals $uhfmo_beta  will be written to file beta

 orbitals $uhfmo_alpha  will be written to file alpha
 
 alpha: 

    irrep                154a        155a        156a        157a        158a   
 eigenvalues H         -0.28846    -0.27985    -0.27427    -0.26292    -0.23286
            eV          -7.8494     -7.6151     -7.4633     -7.1544     -6.3364
 occupation              1.0000      1.0000      1.0000      1.0000      1.0000

    irrep                159a        160a        161a        162a        163a   
 eigenvalues H         -0.20251    -0.18351    -0.17603    -0.17400    -0.16543
            eV          -5.5107     -4.9936     -4.7901     -4.7348     -4.5016
 
 beta:  

    irrep                153a        154a        155a        156a        157a   
 eigenvalues H         -0.30432    -0.28527    -0.25996    -0.25464    -0.24631
            eV          -8.2809     -7.7625     -7.0739     -6.9293     -6.7024
 occupation              1.0000      1.0000      1.0000      1.0000      1.0000

    irrep                158a        159a        160a        161a        162a   
 eigenvalues H         -0.20152    -0.18207    -0.17534    -0.17195    -0.16379
            eV          -5.4838     -4.9544     -4.7713     -4.6791     -4.4571
 

                                             _ _ _ 
  IRREP     alpha occ.     beta occ.      tr(D*D-D)


 a        158.00000000   157.00000000    -0.26433240

   -------------------------------------------------

   sum    158.00000000   157.00000000    -0.26433240

 <S*S>     0.77866480

 
 
 
 ==============================================================================
                           electrostatic moments
 ==============================================================================

 reference point for electrostatic moments:    0.00000   0.00000   0.00000

 
              nuc           elec       ->  total
 ------------------------------------------------------------------------------
                          charge      
 ------------------------------------------------------------------------------
         316.000000    -315.000000       1.000000
 a-b                                     1.000000
 
 ------------------------------------------------------------------------------
                       dipole moment  
 ------------------------------------------------------------------------------
   x   -1339.463010    1332.568184      -6.894826
   y    1080.563195   -1077.693700       2.869495
   z    -564.469355     562.351317      -2.118037
 
   | dipole moment | =     7.7626 a.u. =    19.7307 debye 
 
 ------------------------------------------------------------------------------
                     quadrupole moment
 ------------------------------------------------------------------------------
  xx   13072.055155  -13165.285478     -93.230322
  yy    7988.625481   -8137.356366    -148.730885
  zz    6611.957603   -6741.240863    -129.283260
  xy   -6330.453457    6303.189055     -27.264402
  xz    1521.568357   -1510.835763      10.732594
  yz   -1546.823871    1556.349503       9.525632
 
     1/3  trace=    -123.748156
     anisotropy=      72.297925
 
 ==============================================================================
 
HOMO-LUMO Separation
 HOMO         :   -0.23285798 H =     -6.33639 eV
 LUMO         :   -0.20251183 H =     -5.51063 eV
 HOMO-LUMO gap:    0.03034615 H =     +0.82576 eV
 
 ==============================================================================


    ------------------------------------------------------------------------
         total  cpu-time :  1 hours 46 minutes and  0 seconds
         total wall-time : 16 minutes and  3 seconds
    ------------------------------------------------------------------------

   ****  ridft : all done  ****


    2025-01-08 13:31:32.324 

 ridft ended normally
