# Supplementary material for: Electronic Effects Drive Selectivity in CO2 Reduction Catalysis by Heptacoordinated Cobalt Complexes
Source: Inorg Chem. 2026 May 21;65(22):12678–92. doi: 10.1021/acs.inorgchem.6c01633 (PMC13250995; doi:10.1021/acs.inorgchem.6c01633)
Supplement: Supplementary file 2 [file ic6c01633_si_002.zip › backup_paper_acscat_Co/Co0MeOLCOOH/doublet/bpy_det_O2/vacuo/EN/B3LYP/SP_B3LYP.out]

  ========================================================================
                license information 
 Customer : 200000000357083
 ID       : LKO2626211

 License file is VALID, continuing with full version
  ========================================================================

   OpenMP run-time library returned nthreads =  8

 ridft (dryad119) : TURBOMOLE rev. V7-7 compiled 26 Oct 2022 at 08:57:28
 Copyright (C) 2022 TURBOMOLE GmbH, Karlsruhe


    2025-01-08 13:17:44.129 


                                  r i d f t

                        DFT program with RI approximation 
                                for coulomb part 


                                                 
                                 References:     
                                                 
          TURBOMOLE:                             
              R. Ahlrichs, M. Baer, M. Haeser, H. Horn, and
              C. Koelmel
              Electronic structure calculations on workstation
              computers: the program system TURBOMOLE
              Chem. Phys. Lett. 162: 165 (1989)
          Density Functional:                              
              O. Treutler and R. Ahlrichs                      
              Efficient Molecular Numerical Integration Schemes
              J. Chem. Phys. 102: 346 (1995)                   
          Parallel Version:                                
              Performance of parallel TURBOMOLE for Density    
              Functional Calculations                          
              M. v. Arnim and R. Ahlrichs                      
              J. Comp. Chem. 19: 1746 (1998)                   
          RI-J Method:                                     
              Auxiliary Basis Sets to approximate Coulomb      
              Potentials                                       
              Chem. Phys. Lett. 240: 283 (1995)                
              K. Eichkorn, O. Treutler, H. Oehm, M. Haeser     
              and R. Ahlrichs                                  
              Chem. Phys. Lett. 242: 652 (1995)                
                                                           
              Auxiliary Basis Sets for Main Row Atoms and their
              Use to approximate Coulomb Potentials            
              K. Eichkorn, F. Weigend, O. Treutler and         
              R. Ahlrichs                                      
              Theo. Chem. Acc. 97: 119 (1997)                   
                                                           
              Accurate Coulomb-fitting basis sets for H to Rn 
              F. Weigend                                        
              Phys. Chem. Chem. Phys. 8: 1057 (2006)            
                                                           
          Multipole accelerated RI-J (MARI-J):             
              Fast evaluation of the Coulomb potential for     
              electron densities using multipole accelerated   
              resolution of identity approximation             
              M. Sierka, A. Hogekamp and R. Ahlrichs           
              J. Chem. Phys. 118: 9136 (2003)                  
          RI-JK Method:                                     
              A fully direct RI-HF algorithm: Implementation,
              optimised auxiliary basis sets, demonstration of
              accuracy and efficiency                         
              F. Weigend                                      
              Phys. Chem. Chem. Phys. 4: 4285 (2002)           
          Two-component HF and DFT with spin-orbit coupling:  
              Self-consistent treatment of spin-orbit         
              interactions with efficient Hartree-Fock and    
              density functional methods                      
              M. K. Armbruster, F. Weigend, C. van Wüllen and 
              W. Klopper                                      
              Phys. Chem. Chem. Phys. 10: 1748 (2008)         
          Two-component difference density and DIIS algorithm 
              Efficient two-component self-consistent field   
              procedures and gradients: implementation in     
              TURBOMOLE and application to Au20-              
              A. Baldes, F. Weigend                           
              Mol. Phys. 111: 2617 (2013)                     
          Relativistic all-electron 2c calculations           
              An efficient implementation of two-component    
              relativistic exact-decoupling methods for large 
              molecules                                       
              D. Peng, N. Middendorf, F. Weigend, M. Reiher   
              J. Chem. Phys. 138: 184105 (2013)               
          Finite nucleus model and SNSO approximation         
              Efficient implementation of one- and two-       
              component analytical energy gradients in exact  
              two-component theory                            
              Y. J. Franzke, N. Middendorf, F. Weigend        
              J. Chem. Phys. 148: 104110 (2018)               
          Grids for all-electron relativistic methods         
              Error-consistent segmented contracted all-      
              electron relativistic basis sets of double-     
              and triple-zeta quality for NMR shielding       
              constants                                       
              Y. J. Franzke, R. Tress, T. M. Pazdera,         
              F. Weigend                                      
              Phys. Chem. Chem. Phys. 21: 166658 (2019)       
          Seminumerical exchange algorithms                   
              Seminumerical calculation of the Hartree-Fock   
              exchange matirx: Application to two-component   
              procedures and efficient evaluation of local    
              hybrid functionsl                               
               P. Plessow, F. Weigend,                        
              J. Comput. Chem. 33: 810 (2012)                 
          Improved seminumerical algorithms                   
              C. Holzer,                                      
              J. Chem. Phys. 153 (2020), 184115               
                                         


          OpenMP Shared-Memory Parallelization:  8 CPUs.

            By: Christof Holzer and Yannick J. Franzke


              +--------------------------------------------------+
              |      general information about current run       |
              +--------------------------------------------------+

 
 Becke-3-Parameter hybrid functional: B3-LYP
 exchange:    0.8*LDA + 0.72*B88 + 0.2*HF
 correlation: 0.19*LDA(VWN) + 0.81*LYP
 A Hybrid-DFT calculation using the RI-J approximation will be carried out.
 Allocatable memory for RI due to $ricore (MB):                   500

   *************************************************************************
   y                                                                        
   *************************************************************************


              +--------------------------------------------------+
              | Atomic coordinate, charge and isotop information |
              +--------------------------------------------------+

                    atomic coordinates            atom    charge  isotop
         -3.94951947    4.71822926   -2.58200008    co    27.000     0
         -6.32300717    7.75858694   -3.28690383    n      7.000     0
         -6.80942362    9.62779480   -1.63491999    c      6.000     0
         -5.56001853    9.73737000   -0.00253072    h      1.000     0
         -8.78353830   11.33309348   -1.96639023    c      6.000     0
         -9.09479811   12.82288912   -0.58114105    h      1.000     0
        -10.33221667   11.07869307   -4.08453927    c      6.000     0
        -11.91213599   12.36253313   -4.39510423    h      1.000     0
         -9.81475297    9.15289491   -5.80723383    c      6.000     0
        -10.96568386    8.90638732   -7.49839415    h      1.000     0
         -7.77843134    7.53736389   -5.36978132    c      6.000     0
         -6.93994341    3.10041318   -1.19864629    n      7.000     0
         -8.58838269    1.89534107   -2.70025612    c      6.000     0
        -10.92458515    1.06938373   -1.81807678    c      6.000     0
        -12.21737552    0.10351617   -3.09147780    h      1.000     0
        -11.54593768    1.52529887    0.72834391    c      6.000     0
        -13.72792942    0.82630561    1.83927686    o      8.000     0
         -9.81566230    2.81943698    2.27267950    c      6.000     0
        -10.32400846    3.19703431    4.22881193    h      1.000     0
         -7.52788842    3.60059345    1.25084487    c      6.000     0
         -3.44203485    5.50286358    1.11235818    n      7.000     0
         -1.45598352    6.64494753    2.23445922    c      6.000     0
          0.17123810    6.96157435    1.01908017    h      1.000     0
         -1.46870421    7.36476897    4.76385481    c      6.000     0
          0.19680326    8.27649662    5.55820383    h      1.000     0
         -3.61165477    6.90633539    6.23222983    c      6.000     0
         -3.68254426    7.46879518    8.21115443    h      1.000     0
         -5.65546010    5.68813800    5.11245466    c      6.000     0
         -7.34734116    5.26765504    6.20622248    h      1.000     0
         -5.52219604    4.98152423    2.57534465    c      6.000     0
          1.90669152    0.94563086    1.87530940    n      7.000     0
          1.75677142    1.03458216    4.40112698    c      6.000     0
          3.50099733    1.52763060    5.39142699    h      1.000     0
         -0.45535483    0.53183016    5.75149636    c      6.000     0
         -0.46389639    0.63179195    7.80805090    h      1.000     0
         -2.61979800   -0.13872385    4.40333531    c      6.000     0
         -4.37250311   -0.59965715    5.38388642    h      1.000     0
         -2.50103117   -0.21664765    1.77735469    c      6.000     0
         -4.13882581   -0.72990728    0.64327430    h      1.000     0
         -0.21030422    0.37513464    0.59068587    c      6.000     0
         -1.86427189    1.28549508   -3.61647244    n      7.000     0
         -1.79344193    0.92699665   -6.13543258    c      6.000     0
          0.09101016   -0.45974826   -7.34187758    c      6.000     0
          0.01581833   -0.70126262   -9.38286286    h      1.000     0
          2.08831007   -1.42237493   -5.88980541    c      6.000     0
          4.07673773   -2.71393206   -6.81105729    o      8.000     0
          2.02366972   -1.05367066   -3.26495201    c      6.000     0
          3.51171661   -1.81051485   -2.06419773    h      1.000     0
          0.00503612    0.23222712   -2.20024252    c      6.000     0
         -5.78828895    3.35168364   -6.17686860    n      7.000     0
         -6.96709481    5.60207004   -7.30620012    c      6.000     0
         -8.57239013    5.10254929   -8.54118924    h      1.000     0
         -5.51574981    6.52516327   -8.47176410    h      1.000     0
         -7.63077267    1.41919207   -5.34481652    c      6.000     0
         -9.21383291    1.25599116   -6.69345888    h      1.000     0
         -6.64562084   -0.41245068   -5.32927466    h      1.000     0
         -3.76276502    2.26448206   -7.72647143    c      6.000     0
         -4.49888402    0.96655863   -9.19058682    h      1.000     0
         -2.81267951    3.83764977   -8.68990256    h      1.000     0
        -15.56539309   -0.49827958    0.34181914    c      6.000     0
          4.19691278   -3.14258582   -9.48862233    c      6.000     0
        -17.14850661   -0.87321410    1.61582053    h      1.000     0
        -14.79094874   -2.29478420   -0.36207776    h      1.000     0
        -16.21012758    0.67580764   -1.24879886    h      1.000     0
          2.57163890   -4.26887884  -10.13281428    h      1.000     0
          5.94380244   -4.20189108   -9.80054128    h      1.000     0
          4.27338376   -1.34173843  -10.52474839    h      1.000     0
         -1.22463040    6.41906384   -4.15693657    c      6.000     0
         -1.32568313    7.36750019   -6.27178917    o      8.000     0
          1.05037573    6.43017675   -2.87965254    o      8.000     0
          2.26662633    7.28985606   -3.99292837    h      1.000     0
 
       center of nuclear mass  :   -4.20385064    3.45197503   -1.77269372
       center of nuclear charge:   -4.23880699    3.41950378   -1.78629543

              +--------------------------------------------------+
              |               basis set information              |
              +--------------------------------------------------+

              we will work with the 1s 3p 5d 7f 9g ... basis set
              ...i.e. with spherical basis functions...

   type   atoms  prim   cont   basis
   ---------------------------------------------------------------------------
    co       1     95     48   def2-TZVPD   [6s5p4d1f|17s12p7d1f]
    n        6     52     37   def2-TZVPD   [6s3p3d1f|12s6p3d1f]
    c       31     52     37   def2-TZVPD   [6s3p3d1f|12s6p3d1f]
    h       29     11      9   def2-TZVPD   [3s2p|5s2p]
    o        4     55     40   def2-TZVPD   [6s4p3d1f|12s7p3d1f]
   ---------------------------------------------------------------------------
   total:   71   2558   1838
   ---------------------------------------------------------------------------

   total number of primitive shells          :  111
   total number of contracted shells         :  698
   total number of cartesian basis functions : 2091
   total number of SCF-basis functions       : 1838


 integral neglect threshold       :  0.16E-12
 integral storage threshold THIZE :  0.10E-04
 integral storage threshold THIME :         5

 RI-J AUXILIARY BASIS SET information:

              we will work with the 1s 3p 5d 7f 9g ... basis set
              ...i.e. with spherical basis functions...

   type   atoms  prim   cont   basis
   ---------------------------------------------------------------------------
    co       1    107     89   def2-TZVPD   [8s5p5d2f3g|19s5p5d3f3g]
    n        6     70     49   def2-TZVPD   [6s4p3d1f1g|12s5p4d2f1g]
    c       31     70     49   def2-TZVPD   [6s4p3d1f1g|12s5p4d2f1g]
    h       29     16     11   def2-TZVPD   [3s1p1d|5s2p1d]
    o        4     70     49   def2-TZVPD   [6s4p3d1f1g|12s5p4d2f1g]
   ---------------------------------------------------------------------------
   total:   71   3441   2417
   ---------------------------------------------------------------------------

   total number of primitive shells          :  115
   total number of contracted shells         :  783
   total number of cartesian basis functions : 2967
   total number of SCF-basis functions       : 2417


 symmetry group of the molecule :   c1 

 the group has the following generators :
   c1(z)

    1 symmetry operations found

 there are 1 real representations :   a   

 maximum number of shells which are related by symmetry :  1

  
           ------------------
           density functional
           ------------------
 Becke-3-Parameter hybrid functional: B3-LYP
 exchange:    0.8*LDA + 0.72*B88 + 0.2*HF
 correlation: 0.19*LDA(VWN) + 0.81*LYP
 spherical integration : Lebedev's spherical grid
 spherical gridsize    :                     5
    i.e. gridpoints    :                   590
  maximum batchsize    :                   100
 value for diffuse not defined
 radial integration    : Chebyshev 2nd kind (scaling 3)
 radial gridsize       :                     8
 integration cells     :                    71
 partition function    : becke
 partition sharpness   :                     3
  

 biggest AO integral is expected to be    16.578513373

          ------------------------
          nuclear repulsion energy  :   6195.36418358    
          ------------------------

  _________________________________
 |                                 |
 |         DFTD3 V3.1 Rev 0        |
 | S.Grimme, University Bonn       |
 |            June  2014           |
 |   see standalone version        |
 |       dftd3 -h for options      |
 |_________________________________|
 
 Please cite DFT-D3 work done with this code as:
 S. Grimme, J. Antony, S. Ehrlich and H. Krieg,
 J. Chem. Phys, 132 (2010), 154104.
 If used with BJ-damping cite also
 S. Grimme, S. Ehrlich and L. Goerigk,
 J. Comput. Chem. 32 (2011), 1456-1465
 For DFT-D2 the reference is
 S. Grimme, J. Comput. Chem., 27 (2006), 1787-1799
 
C6 coefficients used:
                     2  C6 for element                      1
Z=  1 CN= 0.912     C6(AA)=    3.03
Z=  1 CN= 0.000     C6(AA)=    7.59
                     5  C6 for element                      6
Z=  6 CN= 0.000     C6(AA)=   49.11
Z=  6 CN= 0.987     C6(AA)=   43.25
Z=  6 CN= 1.998     C6(AA)=   29.36
Z=  6 CN= 2.999     C6(AA)=   25.78
Z=  6 CN= 3.984     C6(AA)=   18.21
                     4  C6 for element                      7
Z=  7 CN= 0.000     C6(AA)=   25.27
Z=  7 CN= 0.994     C6(AA)=   22.12
Z=  7 CN= 2.014     C6(AA)=   19.68
Z=  7 CN= 2.990     C6(AA)=   15.58
                     3  C6 for element                      8
Z=  8 CN= 0.000     C6(AA)=   15.51
Z=  8 CN= 0.993     C6(AA)=   12.82
Z=  8 CN= 1.989     C6(AA)=   10.37
                     4  C6 for element                     27
Z= 27 CN= 0.000     C6(AA)=  532.78
Z= 27 CN= 1.715     C6(AA)=  186.55
Z= 27 CN= 2.926     C6(AA)=  148.07
Z= 27 CN= 7.779     C6(AA)=  118.29

#           XYZ [au]              R0(AA) [Ang.]  CN          C6(AA)     C8(AA)   C10(AA) [au]
  1  -3.94952   4.71823  -2.58200   co  0.988  5.274       146.6     12889.8   1388351.6
  2  -6.32301   7.75859  -3.28690   n   0.495  3.003        15.7       345.4      9334.4
  3  -6.80942   9.62779  -1.63492   c   0.566  3.206        25.0       723.0     25613.8
  4  -5.56002   9.73737  -0.00253   h   0.366  1.005         3.1        37.3       552.8
  5  -8.78354  11.33309  -1.96639   c   0.566  3.126        25.4       733.4     25984.0
  6  -9.09480  12.82289  -0.58114   h   0.366  1.002         3.1        37.3       553.1
  7 -10.33222  11.07869  -4.08454   c   0.566  3.137        25.3       732.2     25941.3
  8 -11.91214  12.36253  -4.39510   h   0.366  1.002         3.1        37.3       553.1
  9  -9.81475   9.15289  -5.80723   c   0.566  3.158        25.2       729.8     25856.9
 10 -10.96568   8.90639  -7.49839   h   0.366  1.003         3.1        37.3       553.0
 11  -7.77843   7.53736  -5.36978   c   0.566  3.258        24.6       712.7     25250.9
 12  -6.93994   3.10041  -1.19865   n   0.495  3.195        15.6       344.1      9299.7
 13  -8.58838   1.89534  -2.70026   c   0.566  3.257        24.7       713.0     25259.9
 14 -10.92459   1.06938  -1.81808   c   0.566  3.170        25.2       728.2     25799.8
 15 -12.21738   0.10352  -3.09148   h   0.366  1.004         3.1        37.3       552.9
 16 -11.54594   1.52530   0.72834   c   0.566  3.209        25.0       722.3     25591.3
 17 -13.72793   0.82631   1.83928   o   0.473  2.045        10.4       209.8      5187.3
 18  -9.81566   2.81944   2.27268   c   0.566  3.181        25.1       726.7     25747.1
 19 -10.32401   3.19703   4.22881   h   0.366  1.003         3.1        37.3       553.0
 20  -7.52789   3.60059   1.25084   c   0.566  3.309        24.2       699.6     24787.5
 21  -3.44203   5.50286   1.11236   n   0.495  3.070        15.6       344.7      9316.2
 22  -1.45598   6.64495   2.23446   c   0.566  3.199        25.0       724.0     25650.5
 23   0.17124   6.96157   1.01908   h   0.366  1.006         3.1        37.3       552.8
 24  -1.46870   7.36477   4.76385   c   0.566  3.128        25.3       733.2     25975.3
 25   0.19680   8.27650   5.55820   h   0.366  1.002         3.1        37.3       553.0
 26  -3.61165   6.90634   6.23223   c   0.566  3.135        25.3       732.5     25951.7
 27  -3.68254   7.46880   8.21115   h   0.366  1.002         3.1        37.3       553.1
 28  -5.65546   5.68814   5.11245   c   0.566  3.161        25.2       729.4     25842.8
 29  -7.34734   5.26766   6.20622   h   0.366  1.003         3.1        37.3       553.0
 30  -5.52220   4.98152   2.57534   c   0.566  3.320        24.1       696.6     24680.2
 31   1.90669   0.94563   1.87531   n   0.495  2.151        19.4       428.5     11581.2
 32   1.75677   1.03458   4.40113   c   0.566  3.191        25.1       725.2     25693.2
 33   3.50100   1.52763   5.39143   h   0.366  1.002         3.1        37.3       553.1
 34  -0.45535   0.53183   5.75150   c   0.566  3.126        25.4       733.4     25983.1
 35  -0.46390   0.63179   7.80805   h   0.366  1.002         3.1        37.3       553.1
 36  -2.61980  -0.13872   4.40334   c   0.566  3.145        25.3       731.3     25910.9
 37  -4.37250  -0.59966   5.38389   h   0.366  1.002         3.1        37.3       553.0
 38  -2.50103  -0.21665   1.77735   c   0.566  3.177        25.1       727.2     25765.3
 39  -4.13883  -0.72991   0.64327   h   0.366  1.005         3.1        37.3       552.9
 40  -0.21030   0.37513   0.59069   c   0.566  3.284        24.4       706.5     25030.5
 41  -1.86427   1.28550  -3.61647   n   0.495  2.849        15.8       349.0      9432.4
 42  -1.79344   0.92700  -6.13543   c   0.566  3.257        24.6       712.9     25257.8
 43   0.09101  -0.45975  -7.34188   c   0.566  3.181        25.1       726.8     25748.1
 44   0.01582  -0.70126  -9.38286   h   0.366  1.004         3.1        37.3       552.9
 45   2.08831  -1.42237  -5.88981   c   0.566  3.209        25.0       722.3     25591.4
 46   4.07674  -2.71393  -6.81106   o   0.473  2.045        10.4       209.8      5187.3
 47   2.02367  -1.05367  -3.26495   c   0.566  3.196        25.1       724.5     25669.4
 48   3.51172  -1.81051  -2.06420   h   0.366  1.004         3.1        37.3       552.9
 49   0.00504   0.23223  -2.20024   c   0.566  3.279        24.5       707.7     25073.9
 50  -5.78829   3.35168  -6.17687   n   0.495  3.668        15.6       343.8      9289.8
 51  -6.96709   5.60207  -7.30620   c   0.566  4.174        18.2       527.4     18687.1
 52  -8.57239   5.10255  -8.54119   h   0.366  1.001         3.1        37.4       553.2
 53  -5.51575   6.52516  -8.47176   h   0.366  1.005         3.1        37.3       552.8
 54  -7.63077   1.41919  -5.34482   c   0.566  4.185        18.2       527.4     18684.5
 55  -9.21383   1.25599  -6.69346   h   0.366  1.001         3.1        37.4       553.2
 56  -6.64562  -0.41245  -5.32927   h   0.366  1.005         3.1        37.3       552.9
 57  -3.76277   2.26448  -7.72647   c   0.566  4.182        18.2       527.4     18685.2
 58  -4.49888   0.96656  -9.19059   h   0.366  1.000         3.1        37.4       553.2
 59  -2.81268   3.83765  -8.68990   h   0.366  1.005         3.1        37.3       552.8
 60 -15.56539  -0.49828   0.34182   c   0.566  4.044        18.3       529.0     18742.6
 61   4.19691  -3.14259  -9.48862   c   0.566  4.045        18.3       529.0     18742.0
 62 -17.14851  -0.87321   1.61582   h   0.366  0.996         3.1        37.4       553.6
 63 -14.79095  -2.29478  -0.36208   h   0.366  0.995         3.1        37.4       553.7
 64 -16.21013   0.67581  -1.24880   h   0.366  0.995         3.1        37.4       553.7
 65   2.57164  -4.26888 -10.13281   h   0.366  0.995         3.1        37.4       553.7
 66   5.94380  -4.20189  -9.80054   h   0.366  0.996         3.1        37.4       553.6
 67   4.27338  -1.34174 -10.52475   h   0.366  0.995         3.1        37.4       553.7
 68  -1.22463   6.41906  -4.15694   c   0.566  3.025        25.6       741.1     26257.0
 69  -1.32568   7.36750  -6.27179   o   0.473  1.057        12.8       257.6      6368.4
 70   1.05038   6.43018  -2.87965   o   0.473  2.038        10.4       209.9      5188.1
 71   2.26663   7.28986  -3.99293   h   0.366  1.009         3.1        37.3       552.5

molecular C6(AA) [au] =     62996.25

           DFT-D V3(BJ)
 DF b3-lyp                                            
 parameters
 s6       :    1.0000
 s8       :    1.9889
 a1       :    0.3981
 a2       :    4.4211
 k1-k3    :   16.0000    1.3333   -4.0000
 
 Edisp /kcal,au:  -133.4437 -0.21265598

 E6    /kcal :   -62.2332
 E8    /kcal :   -71.2104
 % E8        : 53.36
 nuclear repulsion energy                  =    6195.364183577
  DFT-D3 Energy contribution               =      -0.212655983
 nuclear repulsion + dispersion correction =    6195.151527593


         -----------------
         -S,T+V- integrals
         -----------------

 1e-integrals will be neglected if expon. factor < 0.159826E-13
 
 Difference densities algorithm switched on.
 The maximal number of linear combinations of
 difference densities is  20.

 DIIS switched on: error vector is FDS-SDF
 Max. Iterations for DIIS is     :   4
 DIIS matrix (see manual) 
    Scaling factor of diagonals  :  1.200
    threshold for scaling factor :  0.000

 scf convergence criterion : increment of total energy < .1000000D-07
                  and increment of one-electron energy < .1000000D-04

 MOs are in ASCII format !


    mo occupation :
   irrep   mo's   occupied
    a     1838      158
 
 number of basis functions   :  1838
 number of occupied orbitals :   158
 

 reading orbital data $uhfmo_alpha  from file alpha
 orbital characterization : expanded

 reading orbital data $uhfmo_beta  from file beta
 orbital characterization : expanded
 virtual MOs provided and orthogonalized by Cholesky decomposition
 virtual MOs provided and orthogonalized by Cholesky decomposition

 UHF mode switched on !

 closed shell shift switched on 
 all occupied orbitals are shifted by    0.05000

  
           ------------------------
               RI-J - INFORMATION
           ------------------------
 Contributions to RI integral batches: 
  neglected integral batches:                 74787
  direct contribution:                       160323
  memory contribution:                  8841
 Memory core needed for (P|Q) and Cholesky     45 MByte
 Memory core minimum needed except of (P|Q)     3 MByte
 Total minimum memory core needed (sum)        48 MByte
  
 ****************************************
 Memory allocated for RI-J   400 MByte
 ****************************************
                                            

 DSCF restart information will be dumped onto file alpha


 Starting SCF iterations

          Overall gridpoints after grid construction =       1095616

 ITERATION  ENERGY          1e-ENERGY        2e-ENERGY     NORM[dD(SAO)]  TOL
   1  -3200.8094918661    -16721.554777     7325.5937578    0.000D+00 0.159D-12
                            Exc = -251.220019524     Coul =  7636.69559596    
                            exK = -59.8818186233    
                         Ntotal = 314.99995614      Nspin =0.99999979729    
                             Na = 157.99997797         Nb = 156.99997817    
                            current damping = 1.000
 
          max. resid. norm for Fia-block=  5.666D-01 for orbital     95a    beta 
          max. resid. fock norm         =  7.339D+00 for orbital   1191a    beta 

 ITERATION  ENERGY          1e-ENERGY        2e-ENERGY     NORM[dD(SAO)]  TOL
   2  -3207.9217615930    -16669.030377     7265.9570882    0.684D+02 0.154D-12
                            Exc = -250.225860845      Eck =  7516.18294906    
                         Ntotal = 314.99996289      Nspin = 1.0000000587    
                             Na = 157.99998147         Nb = 156.99998141    
                            current damping = 0.950
 
          Norm of current diis error:  6.3896    
          max. resid. norm for Fia-block=  6.820D-01 for orbital    158a    alpha
          max. resid. fock norm         =  1.220D+00 for orbital   1766a    alpha

 ITERATION  ENERGY          1e-ENERGY        2e-ENERGY     NORM[dD(SAO)]  TOL
   3  -3209.1565644599    -16735.511569     7331.2034766    0.388D+02 0.111D-12
                            Exc = -253.033590647      Eck =  7584.23706727    
                         Ntotal = 314.99997170      Nspin = 1.0000001917    
                             Na = 157.99998595         Nb = 156.99998575    
                            current damping = 0.900
 
          Norm of current diis error:  4.2535    
          max. resid. norm for Fia-block=  2.634D-01 for orbital    157a    beta 
          max. resid. fock norm         =  3.283D-01 for orbital    159a    beta 

 ITERATION  ENERGY          1e-ENERGY        2e-ENERGY     NORM[dD(SAO)]  TOL
   4  -3210.2790804503    -16706.888847     7301.4582392    0.185D+02 0.847D-13
                            Exc = -252.441798521      Eck =  7553.90003768    
                         Ntotal = 314.99997423      Nspin = 1.0000001510    
                             Na = 157.99998719         Nb = 156.99998704    
                            current damping = 0.950
 
          Norm of current diis error:  2.0221    
          max. resid. norm for Fia-block=  9.144D-02 for orbital    155a    alpha
          max. resid. fock norm         =  1.953D-01 for orbital   1820a    alpha

 ITERATION  ENERGY          1e-ENERGY        2e-ENERGY     NORM[dD(SAO)]  TOL
   5  -3210.4806419346    -16717.240763     7311.6085938    0.208D+02 0.757D-13
                            Exc = -252.795150519      Eck =  7564.40374433    
                         Ntotal = 314.99997855      Nspin = 1.0000002125    
                             Na = 157.99998938         Nb = 156.99998917    
                            current damping = 1.000
 
          Norm of current diis error:  1.1130    
          max. resid. norm for Fia-block=  6.797D-02 for orbital    154a    beta 
          max. resid. fock norm         =  7.315D-02 for orbital    154a    beta 
          mo-orthogonalization: Cholesky decomposition

 ITERATION  ENERGY          1e-ENERGY        2e-ENERGY     NORM[dD(SAO)]  TOL
   6  -3210.5671486750    -16714.459467     7308.7407906    0.453D+01 0.665D-13
                            Exc = -252.828058580      Eck =  7561.56884917    
                         Ntotal = 314.99998003      Nspin = 1.0000002634    
                             Na = 157.99999015         Nb = 156.99998988    
                            current damping = 1.050
 
          Norm of current diis error: 0.57920    
          max. resid. norm for Fia-block=  2.682D-02 for orbital    155a    alpha
          max. resid. fock norm         =  3.334D-02 for orbital    154a    beta 

 ITERATION  ENERGY          1e-ENERGY        2e-ENERGY     NORM[dD(SAO)]  TOL
   7  -3210.5892129788    -16718.409717     7312.6689763    0.180D+01 0.616D-13
                            Exc = -252.969371284      Eck =  7565.63834758    
                         Ntotal = 314.99998104      Nspin = 1.0000003016    
                             Na = 157.99999067         Nb = 156.99999037    
                            current damping = 1.100
 
          Norm of current diis error: 0.34263    
          max. resid. norm for Fia-block=  2.608D-02 for orbital    154a    beta 
          max. resid. fock norm         =  3.239D-02 for orbital    166a    beta 

 ITERATION  ENERGY          1e-ENERGY        2e-ENERGY     NORM[dD(SAO)]  TOL
   8  -3210.5981555161    -16715.072173     7309.3224902    0.120D+01 0.583D-13
                            Exc = -252.917786046      Eck =  7562.24027627    
                         Ntotal = 314.99998164      Nspin = 1.0000003503    
                             Na = 157.99999099         Nb = 156.99999064    
                            current damping = 1.150
 
          Norm of current diis error: 0.23158    
          max. resid. norm for Fia-block=  1.957D-02 for orbital    155a    alpha
          max. resid. fock norm         =  2.605D-02 for orbital    156a    alpha

 ITERATION  ENERGY          1e-ENERGY        2e-ENERGY     NORM[dD(SAO)]  TOL
   9  -3210.6014602569    -16717.841784     7312.0887957    0.796D+00 0.558D-13
                            Exc = -252.992827287      Eck =  7565.08162301    
                         Ntotal = 314.99998224      Nspin = 1.0000003683    
                             Na = 157.99999131         Nb = 156.99999094    
                            current damping = 1.200
 
          Norm of current diis error: 0.14105    
          max. resid. norm for Fia-block=  1.105D-02 for orbital    154a    beta 
          max. resid. fock norm         =  1.306D-02 for orbital    166a    beta 

 ITERATION  ENERGY          1e-ENERGY        2e-ENERGY     NORM[dD(SAO)]  TOL
  10  -3210.6034074497    -16717.082247     7311.3273125    0.286D+00 0.545D-13
                            Exc = -252.975067433      Eck =  7564.30237988    
                         Ntotal = 314.99998235      Nspin = 1.0000003919    
                             Na = 157.99999137         Nb = 156.99999098    
                            current damping = 1.250
 
          Norm of current diis error: 0.69820E-01
          max. resid. norm for Fia-block=  5.333D-03 for orbital    154a    beta 
          max. resid. fock norm         =  5.938D-03 for orbital    154a    beta 
          mo-orthogonalization: Cholesky decomposition

 ITERATION  ENERGY          1e-ENERGY        2e-ENERGY     NORM[dD(SAO)]  TOL
  11  -3210.6039268965    -16717.158414     7311.4029595    0.130D+00 0.532D-13
                            Exc = -252.987074277      Eck =  7564.39003377    
                         Ntotal = 314.99998247      Nspin = 1.0000004091    
                             Na = 157.99999144         Nb = 156.99999103    
                            current damping = 1.300
 
          Norm of current diis error: 0.39809E-01
          max. resid. norm for Fia-block=  3.963D-03 for orbital    154a    beta 
          max. resid. fock norm         =  4.304D-03 for orbital    154a    beta 

 ITERATION  ENERGY          1e-ENERGY        2e-ENERGY     NORM[dD(SAO)]  TOL
  12  -3210.6041342839    -16717.068200     7311.3125383    0.604D-01 0.520D-13
                            Exc = -252.984819066      Eck =  7564.29735740    
                         Ntotal = 314.99998260      Nspin = 1.0000004217    
                             Na = 157.99999151         Nb = 156.99999109    
                            current damping = 1.350
 
          Norm of current diis error: 0.28061E-01
          max. resid. norm for Fia-block=  2.573D-03 for orbital    154a    alpha
          max. resid. fock norm         =  3.290D-03 for orbital    155a    alpha

 ITERATION  ENERGY          1e-ENERGY        2e-ENERGY     NORM[dD(SAO)]  TOL
  13  -3210.6042163545    -16717.435054     7311.6793100    0.328D-01 0.507D-13
                            Exc = -252.993460604      Eck =  7564.67277059    
                         Ntotal = 314.99998266      Nspin = 1.0000004294    
                             Na = 157.99999154         Nb = 156.99999111    
                            current damping = 1.400
 
          Norm of current diis error: 0.20145E-01
          max. resid. norm for Fia-block=  2.294D-03 for orbital    154a    beta 
          max. resid. fock norm         =  2.832D-03 for orbital    168a    beta 

 ITERATION  ENERGY          1e-ENERGY        2e-ENERGY     NORM[dD(SAO)]  TOL
  14  -3210.6042666310    -16717.174993     7311.4191992    0.146D-01 0.495D-13
                            Exc = -252.988893177      Eck =  7564.40809239    
                         Ntotal = 314.99998268      Nspin = 1.0000004374    
                             Na = 157.99999156         Nb = 156.99999112    
                            current damping = 1.450
 
          Norm of current diis error: 0.14852E-01
          max. resid. norm for Fia-block=  1.497D-03 for orbital    154a    alpha
          max. resid. fock norm         =  1.848D-03 for orbital    154a    alpha

 ITERATION  ENERGY          1e-ENERGY        2e-ENERGY     NORM[dD(SAO)]  TOL
  15  -3210.6042942829    -16717.218767     7311.4629455    0.147D-01 0.479D-13
                            Exc = -252.991855740      Eck =  7564.45480123    
                         Ntotal = 314.99998271      Nspin = 1.0000004425    
                             Na = 157.99999158         Nb = 156.99999114    
                            current damping = 1.500
 
          Norm of current diis error: 0.83247E-02
          max. resid. norm for Fia-block=  1.036D-03 for orbital    154a    beta 
          max. resid. fock norm         =  1.084D-03 for orbital    154a    beta 
          mo-orthogonalization: Cholesky decomposition

 ITERATION  ENERGY          1e-ENERGY        2e-ENERGY     NORM[dD(SAO)]  TOL
  16  -3210.6043069744    -16717.217187     7311.4613521    0.952D-02 0.460D-13
                            Exc = -252.990949864      Eck =  7564.45230198    
                         Ntotal = 314.99998274      Nspin = 1.0000004466    
                             Na = 157.99999159         Nb = 156.99999115    
                            current damping = 1.550
 
          Norm of current diis error: 0.58302E-02
          max. resid. norm for Fia-block=  7.139D-04 for orbital    154a    beta 
          max. resid. fock norm         =  7.840D-04 for orbital    154a    beta 

 ITERATION  ENERGY          1e-ENERGY        2e-ENERGY     NORM[dD(SAO)]  TOL
  17  -3210.6043138824    -16717.245096     7311.4892548    0.911D-02 0.438D-13
                            Exc = -252.991891668      Eck =  7564.48114643    
                         Ntotal = 314.99998275      Nspin = 1.0000004499    
                             Na = 157.99999160         Nb = 156.99999115    
                            current damping = 1.600
 
          Norm of current diis error: 0.38614E-02
          max. resid. norm for Fia-block=  6.309D-04 for orbital    154a    beta 
          max. resid. fock norm         =  6.438D-04 for orbital    158a    alpha

 ITERATION  ENERGY          1e-ENERGY        2e-ENERGY     NORM[dD(SAO)]  TOL
  18  -3210.6043180198    -16717.221248     7311.4654023    0.757D-02 0.413D-13
                            Exc = -252.991503760      Eck =  7564.45690605    
                         Ntotal = 314.99998276      Nspin = 1.0000004528    
                             Na = 157.99999161         Nb = 156.99999115    
                            current damping = 1.650
 
          Norm of current diis error: 0.34551E-02
          max. resid. norm for Fia-block=  6.300D-04 for orbital    158a    alpha
          max. resid. fock norm         =  7.473D-04 for orbital    158a    alpha

 ITERATION  ENERGY          1e-ENERGY        2e-ENERGY     NORM[dD(SAO)]  TOL
  19  -3210.6043205895    -16717.259775     7311.5039269    0.709D-02 0.386D-13
                            Exc = -252.992470790      Eck =  7564.49639768    
                         Ntotal = 314.99998277      Nspin = 1.0000004549    
                             Na = 157.99999161         Nb = 156.99999116    
                            current damping = 1.700
 
          Norm of current diis error: 0.27141E-02
          max. resid. norm for Fia-block=  4.378D-04 for orbital    158a    alpha
          max. resid. fock norm         =  4.651D-04 for orbital    158a    alpha

 ITERATION  ENERGY          1e-ENERGY        2e-ENERGY     NORM[dD(SAO)]  TOL
  20  -3210.6043224954    -16717.238695     7311.4828446    0.270D-02 0.365D-13
                            Exc = -252.991886191      Eck =  7564.47473083    
                         Ntotal = 314.99998277      Nspin = 1.0000004567    
                             Na = 157.99999162         Nb = 156.99999116    
                            current damping = 1.750
 
          Norm of current diis error: 0.17555E-02
          max. resid. norm for Fia-block=  4.459D-04 for orbital    158a    alpha
          max. resid. fock norm         =  5.754D-04 for orbital    859a    beta 
          mo-orthogonalization: Cholesky decomposition

 ITERATION  ENERGY          1e-ENERGY        2e-ENERGY     NORM[dD(SAO)]  TOL
  21  -3210.6043237668    -16717.239095     7311.4832432    0.944D-02 0.332D-13
                            Exc = -252.992029334      Eck =  7564.47527250    
                         Ntotal = 314.99998278      Nspin = 1.0000004585    
                             Na = 157.99999162         Nb = 156.99999116    
                            current damping = 1.800
 
          Norm of current diis error: 0.13777E-02
          max. resid. norm for Fia-block=  4.023D-04 for orbital    158a    alpha
          max. resid. fock norm         =  9.041D-04 for orbital    792a    alpha

 ITERATION  ENERGY          1e-ENERGY        2e-ENERGY     NORM[dD(SAO)]  TOL
  22  -3210.6043246590    -16717.236393     7311.4805411    0.944D-02 0.159D-12
                            Exc = -252.991964232     Coul =  7624.72797853    
                            exK = -60.2554732365    
                         Ntotal = 314.99998278      Nspin = 1.0000004599    
                             Na = 157.99999162         Nb = 156.99999116    
                            current damping = 1.850
 
          Norm of current diis error: 0.11656E-02
          max. resid. norm for Fia-block=  3.635D-04 for orbital    158a    alpha
          max. resid. fock norm         =  1.681D-03 for orbital    859a    beta 

 ITERATION  ENERGY          1e-ENERGY        2e-ENERGY     NORM[dD(SAO)]  TOL
  23  -3210.6043252933    -16717.243355     7311.4875023    0.174D+00 0.101D-12
                            Exc = -252.992105179      Eck =  7564.47960749    
                         Ntotal = 314.99998278      Nspin = 1.0000004610    
                             Na = 157.99999162         Nb = 156.99999116    
                            current damping = 1.900
 
          Norm of current diis error: 0.92476E-03
          max. resid. norm for Fia-block=  3.114D-04 for orbital    158a    alpha
          max. resid. fock norm         =  9.780D-04 for orbital    859a    beta 

 ITERATION  ENERGY          1e-ENERGY        2e-ENERGY     NORM[dD(SAO)]  TOL
  24  -3210.6043257529    -16717.235116     7311.4792630    0.162D-01 0.756D-13
                            Exc = -252.991943864      Eck =  7564.47120686    
                         Ntotal = 314.99998279      Nspin = 1.0000004620    
                             Na = 157.99999162         Nb = 156.99999116    
                            current damping = 1.950
 
          Norm of current diis error: 0.86373E-03
          max. resid. norm for Fia-block=  3.062D-04 for orbital    158a    alpha
          max. resid. fock norm         =  7.792D-04 for orbital    859a    beta 

 ITERATION  ENERGY          1e-ENERGY        2e-ENERGY     NORM[dD(SAO)]  TOL
  25  -3210.6043261258    -16717.239517     7311.4836632    0.251D-01 0.608D-13
                            Exc = -252.992091012      Eck =  7564.47575422    
                         Ntotal = 314.99998279      Nspin = 1.0000004629    
                             Na = 157.99999163         Nb = 156.99999116    
                            current damping = 2.000
 
          Norm of current diis error: 0.63797E-03
          max. resid. norm for Fia-block=  2.750D-04 for orbital    158a    alpha
          max. resid. fock norm         =  4.747D-04 for orbital    859a    alpha
          mo-orthogonalization: Cholesky decomposition

 ITERATION  ENERGY          1e-ENERGY        2e-ENERGY     NORM[dD(SAO)]  TOL
  26  -3210.6043263931    -16717.237896     7311.4820422    0.179D-01 0.539D-13
                            Exc = -252.992022140      Eck =  7564.47406434    
                         Ntotal = 314.99998279      Nspin = 1.0000004637    
                             Na = 157.99999163         Nb = 156.99999116    
                            current damping = 2.050
 
          Norm of current diis error: 0.55130E-03
          max. resid. norm for Fia-block=  2.595D-04 for orbital    158a    alpha
          max. resid. fock norm         =  7.559D-04 for orbital    797a    alpha

 ITERATION  ENERGY          1e-ENERGY        2e-ENERGY     NORM[dD(SAO)]  TOL
  27  -3210.6043265988    -16717.239088     7311.4832339    0.207D-01 0.467D-13
                            Exc = -252.992073451      Eck =  7564.47530733    
                         Ntotal = 314.99998279      Nspin = 1.0000004644    
                             Na = 157.99999163         Nb = 156.99999116    
                            current damping = 2.100
 
          Norm of current diis error: 0.44512E-03
          max. resid. norm for Fia-block=  2.075D-04 for orbital    158a    alpha
          max. resid. fock norm         =  9.194D-04 for orbital    797a    alpha

 ITERATION  ENERGY          1e-ENERGY        2e-ENERGY     NORM[dD(SAO)]  TOL
  28  -3210.6043267438    -16717.236275     7311.4804206    0.863D-02 0.412D-13
                            Exc = -252.992017429      Eck =  7564.47243801    
                         Ntotal = 314.99998279      Nspin = 1.0000004649    
                             Na = 157.99999163         Nb = 156.99999116    
                            current damping = 2.150
 
          Norm of current diis error: 0.41688E-03
          max. resid. norm for Fia-block=  1.768D-04 for orbital    158a    alpha
          max. resid. fock norm         =  1.034D-03 for orbital    797a    alpha

 ITERATION  ENERGY          1e-ENERGY        2e-ENERGY     NORM[dD(SAO)]  TOL
  29  -3210.6043268534    -16717.239320     7311.4834656    0.842D-02 0.372D-13
                            Exc = -252.992088262      Eck =  7564.47555389    
                         Ntotal = 314.99998279      Nspin = 1.0000004654    
                             Na = 157.99999163         Nb = 156.99999116    
                            current damping = 2.200
 
          Norm of current diis error: 0.33953E-03
          max. resid. norm for Fia-block=  1.585D-04 for orbital    158a    alpha
          max. resid. fock norm         =  1.382D-03 for orbital    797a    alpha

 ITERATION  ENERGY          1e-ENERGY        2e-ENERGY     NORM[dD(SAO)]  TOL
  30  -3210.6043269459    -16717.237172     7311.4813172    0.708D-02 0.334D-13
                            Exc = -252.992036314      Eck =  7564.47335354    
                         Ntotal = 314.99998279      Nspin = 1.0000004659    
                             Na = 157.99999163         Nb = 156.99999116    
                            current damping = 2.250
 
          Norm of current diis error: 0.29357E-03
          max. resid. norm for Fia-block=  1.530D-04 for orbital    158a    alpha
          max. resid. fock norm         =  2.319D-03 for orbital    868a    alpha
          mo-orthogonalization: Cholesky decomposition

 ITERATION  ENERGY          1e-ENERGY        2e-ENERGY     NORM[dD(SAO)]  TOL
  31  -3210.6043270437    -16717.237986     7311.4821313    0.102D-01 0.292D-13
                            Exc = -252.992067823      Eck =  7564.47419910    
                         Ntotal = 314.99998279      Nspin = 1.0000004665    
                             Na = 157.99999163         Nb = 156.99999116    
                            current damping = 2.300
 
          Norm of current diis error: 0.24178E-03
          max. resid. norm for Fia-block=  1.312D-04 for orbital    158a    alpha
          max. resid. fock norm         =  3.722D-03 for orbital    868a    alpha

 ITERATION  ENERGY          1e-ENERGY        2e-ENERGY     NORM[dD(SAO)]  TOL
  32  -3210.6043271457    -16717.237213     7311.4813587    0.794D-02 0.252D-13
                            Exc = -252.992045077      Eck =  7564.47340377    
                         Ntotal = 314.99998279      Nspin = 1.0000004673    
                             Na = 157.99999163         Nb = 156.99999116    
                            current damping = 2.350
 
          Norm of current diis error: 0.21291E-03
          max. resid. norm for Fia-block=  1.128D-04 for orbital    158a    alpha
          max. resid. fock norm         =  6.031D-03 for orbital    868a    alpha

 ITERATION  ENERGY          1e-ENERGY        2e-ENERGY     NORM[dD(SAO)]  TOL
  33  -3210.6043272210    -16717.238145     7311.4822906    0.210D+00 0.233D-13
                            Exc = -252.992071064      Eck =  7564.47436166    
                         Ntotal = 314.99998280      Nspin = 1.0000004677    
                             Na = 157.99999163         Nb = 156.99999116    
                            current damping = 2.400
 
          Norm of current diis error: 0.18438E-03
          max. resid. norm for Fia-block=  9.050D-05 for orbital    158a    alpha
          max. resid. fock norm         =  5.447D-03 for orbital    868a    alpha

 ITERATION  ENERGY          1e-ENERGY        2e-ENERGY     NORM[dD(SAO)]  TOL
  34  -3210.6043270905    -16717.236765     7311.4809101    0.189D-01 0.288D-13
                            Exc = -252.992041350      Eck =  7564.47295147    
                         Ntotal = 314.99998280      Nspin = 1.0000004666    
                             Na = 157.99999163         Nb = 156.99999116    
                            current damping = 2.450
 
          Norm of current diis error: 0.16924E-03
          max. resid. norm for Fia-block=  7.252D-05 for orbital    158a    alpha
          max. resid. fock norm         =  1.735D-03 for orbital    731a    beta 

 ITERATION  ENERGY          1e-ENERGY        2e-ENERGY     NORM[dD(SAO)]  TOL
  35  -3210.6043268704    -16717.236591     7311.4807363    0.163D-01 0.227D-13
                            Exc = -252.992039367      Eck =  7564.47277562    
                         Ntotal = 314.99998279      Nspin = 1.0000004654    
                             Na = 157.99999163         Nb = 156.99999116    
                            current damping = 2.500
 
          Norm of current diis error: 0.15800E-03
          max. resid. norm for Fia-block=  5.432D-05 for orbital    158a    alpha
          max. resid. fock norm         =  8.080D-03 for orbital    868a    alpha
          mo-orthogonalization: Cholesky decomposition

 ITERATION  ENERGY          1e-ENERGY        2e-ENERGY     NORM[dD(SAO)]  TOL
  36  -3210.6043270927    -16717.236833     7311.4809784    0.562D+00 0.455D-13
                            Exc = -252.992043807      Eck =  7564.47302225    
                         Ntotal = 314.99998280      Nspin = 1.0000004668    
                             Na = 157.99999163         Nb = 156.99999116    
                            current damping = 2.550
 
          Norm of current diis error: 0.14182E-03
          max. resid. norm for Fia-block=  3.817D-05 for orbital    158a    alpha
          max. resid. fock norm         =  3.809D-03 for orbital    868a    alpha

 ITERATION  ENERGY          1e-ENERGY        2e-ENERGY     NORM[dD(SAO)]  TOL
  37  -3210.6043271384    -16717.237285     7311.4814301    0.970D-02 0.443D-13
                            Exc = -252.992055437      Eck =  7564.47348558    
                         Ntotal = 314.99998280      Nspin = 1.0000004671    
                             Na = 157.99999163         Nb = 156.99999116    
                            current damping = 2.400
 
          Norm of current diis error: 0.12674E-03
          max. resid. norm for Fia-block=  4.972D-05 for orbital    158a    alpha
          max. resid. fock norm         =  3.503D-03 for orbital    859a    alpha

 ITERATION  ENERGY          1e-ENERGY        2e-ENERGY     NORM[dD(SAO)]  TOL
  38  -3210.6043271401    -16717.236882     7311.4810273    0.662D-02 0.431D-13
                            Exc = -252.992047212      Eck =  7564.47307455    
                         Ntotal = 314.99998280      Nspin = 1.0000004668    
                             Na = 157.99999163         Nb = 156.99999116    
                            current damping = 2.450
 
          Norm of current diis error: 0.12019E-03
          max. resid. norm for Fia-block=  5.278D-05 for orbital    158a    alpha
          max. resid. fock norm         =  1.323D-03 for orbital    803a    alpha

 ITERATION  ENERGY          1e-ENERGY        2e-ENERGY     NORM[dD(SAO)]  TOL
  39  -3210.6043271510    -16717.237184     7311.4813294    0.144D-01 0.423D-13
                            Exc = -252.992054732      Eck =  7564.47338415    
                         Ntotal = 314.99998280      Nspin = 1.0000004669    
                             Na = 157.99999163         Nb = 156.99999116    
                            current damping = 2.500
 
          Norm of current diis error: 0.10212E-03
          max. resid. norm for Fia-block=  5.071D-05 for orbital    158a    alpha
          max. resid. fock norm         =  3.153D-03 for orbital    868a    alpha

 ITERATION  ENERGY          1e-ENERGY        2e-ENERGY     NORM[dD(SAO)]  TOL
  40  -3210.6043271221    -16717.236942     7311.4810869    0.272D-01 0.456D-13
                            Exc = -252.992049426      Eck =  7564.47313628    
                         Ntotal = 314.99998280      Nspin = 1.0000004671    
                             Na = 157.99999163         Nb = 156.99999116    
                            current damping = 2.550
 
          Norm of current diis error: 0.93610E-04
          max. resid. norm for Fia-block=  3.622D-05 for orbital    158a    alpha
          max. resid. fock norm         =  1.891D-03 for orbital    868a    alpha
          mo-orthogonalization: Cholesky decomposition

 ITERATION  ENERGY          1e-ENERGY        2e-ENERGY     NORM[dD(SAO)]  TOL
  41  -3210.6043271214    -16717.237024     7311.4811697    0.226D-02 0.455D-13
                            Exc = -252.992052047      Eck =  7564.47322176    
                         Ntotal = 314.99998280      Nspin = 1.0000004671    
                             Na = 157.99999163         Nb = 156.99999116    
                            current damping = 2.600
 
          Norm of current diis error: 0.84099E-04
          max. resid. norm for Fia-block=  3.065D-05 for orbital    158a    alpha
          max. resid. fock norm         =  1.690D-03 for orbital    775a    alpha

 ITERATION  ENERGY          1e-ENERGY        2e-ENERGY     NORM[dD(SAO)]  TOL
  42  -3210.6043271501    -16717.237140     7311.4812851    0.855D-02 0.456D-13
                            Exc = -252.992055385      Eck =  7564.47334051    
                         Ntotal = 314.99998280      Nspin = 1.0000004671    
                             Na = 157.99999163         Nb = 156.99999116    
                            current damping = 2.450
 
          Norm of current diis error: 0.76197E-04
          max. resid. norm for Fia-block=  3.647D-05 for orbital    158a    alpha
          max. resid. fock norm         =  1.452D-03 for orbital    775a    alpha

 ITERATION  ENERGY          1e-ENERGY        2e-ENERGY     NORM[dD(SAO)]  TOL
  43  -3210.6043271508    -16717.237288     7311.4814330    0.855D-02 0.159D-12
                            Exc = -252.992059214     Coul =  7624.72898456    
                            exK = -60.2554923055    
                         Ntotal = 314.99998280      Nspin = 1.0000004673    
                             Na = 157.99999163         Nb = 156.99999116    
                            current damping = 2.300
 
          Norm of current diis error: 0.67799E-04
          max. resid. norm for Fia-block=  2.673D-05 for orbital    158a    alpha
          max. resid. fock norm         =  1.479D-03 for orbital    797a    alpha

 ITERATION  ENERGY          1e-ENERGY        2e-ENERGY     NORM[dD(SAO)]  TOL
  44  -3210.6043271440    -16717.236795     7311.4809400    0.900D-01 0.101D-12
                            Exc = -252.992047894      Eck =  7564.47298786    
                         Ntotal = 314.99998280      Nspin = 1.0000004674    
                             Na = 157.99999163         Nb = 156.99999116    
                            current damping = 2.350
 
          Norm of current diis error: 0.67894E-04
          max. resid. norm for Fia-block=  2.325D-05 for orbital    158a    alpha
          max. resid. fock norm         =  1.361D-03 for orbital    797a    alpha

 ITERATION  ENERGY          1e-ENERGY        2e-ENERGY     NORM[dD(SAO)]  TOL
  45  -3210.6043271366    -16717.236753     7311.4808981    0.130D-01 0.696D-13
                            Exc = -252.992047360      Eck =  7564.47294544    
                         Ntotal = 314.99998280      Nspin = 1.0000004675    
                             Na = 157.99999163         Nb = 156.99999116    
                            current damping = 2.200
 
          Norm of current diis error: 0.64340E-04
          max. resid. norm for Fia-block=  1.585D-05 for orbital    158a    alpha
          max. resid. fock norm         =  8.774D-04 for orbital    797a    alpha
          mo-orthogonalization: Cholesky decomposition

 ITERATION  ENERGY          1e-ENERGY        2e-ENERGY     NORM[dD(SAO)]  TOL
  46  -3210.6043271505    -16717.236887     7311.4810322    0.153D-01 0.600D-13
                            Exc = -252.992050853      Eck =  7564.47308305    
                         Ntotal = 314.99998280      Nspin = 1.0000004675    
                             Na = 157.99999163         Nb = 156.99999116    
                            current damping = 2.250
 
          Norm of current diis error: 0.56494E-04
          max. resid. norm for Fia-block=  1.286D-05 for orbital    158a    alpha
          max. resid. fock norm         =  4.981D-04 for orbital    868a    alpha

 ITERATION  ENERGY          1e-ENERGY        2e-ENERGY     NORM[dD(SAO)]  TOL
  47  -3210.6043271485    -16717.237064     7311.4812097    0.214D-01 0.551D-13
                            Exc = -252.992055134      Eck =  7564.47326484    
                         Ntotal = 314.99998280      Nspin = 1.0000004675    
                             Na = 157.99999163         Nb = 156.99999116    
                            current damping = 2.100
 
          Norm of current diis error: 0.50734E-04
          max. resid. norm for Fia-block=  1.640D-05 for orbital    158a    alpha
          max. resid. fock norm         =  8.090D-04 for orbital    868a    alpha

 ITERATION  ENERGY          1e-ENERGY        2e-ENERGY     NORM[dD(SAO)]  TOL
  48  -3210.6043271542    -16717.237109     7311.4812545    0.722D-02 0.470D-13
                            Exc = -252.992056252      Eck =  7564.47331071    
                         Ntotal = 314.99998280      Nspin = 1.0000004676    
                             Na = 157.99999163         Nb = 156.99999116    
                            current damping = 1.950
 
          Norm of current diis error: 0.46132E-04
          max. resid. norm for Fia-block=  1.553D-05 for orbital    158a    alpha
          max. resid. fock norm         =  1.017D-03 for orbital    859a    alpha

 ITERATION  ENERGY          1e-ENERGY        2e-ENERGY     NORM[dD(SAO)]  TOL
  49  -3210.6043271879    -16717.236895     7311.4810402    0.395D-01 0.455D-13
                            Exc = -252.992051692      Eck =  7564.47309194    
                         Ntotal = 314.99998280      Nspin = 1.0000004675    
                             Na = 157.99999163         Nb = 156.99999117    
                            current damping = 2.000
 
          Norm of current diis error: 0.44631E-04
          max. resid. norm for Fia-block=  1.766D-05 for orbital    158a    alpha
          max. resid. fock norm         =  1.238D-03 for orbital    801a    alpha

 ITERATION  ENERGY          1e-ENERGY        2e-ENERGY     NORM[dD(SAO)]  TOL
  50  -3210.6043271761    -16717.237153     7311.4812982    0.521D-01 0.455D-13
                            Exc = -252.992057959      Eck =  7564.47335618    
                         Ntotal = 314.99998280      Nspin = 1.0000004675    
                             Na = 157.99999163         Nb = 156.99999117    
                            current damping = 2.050
 
          Norm of current diis error: 0.37682E-04
          max. resid. norm for Fia-block=  1.286D-05 for orbital    158a    alpha
          max. resid. fock norm         =  6.742D-04 for orbital    868a    alpha
          mo-orthogonalization: Cholesky decomposition

 ENERGY CONVERGED !


 ITERATION  ENERGY          1e-ENERGY        2e-ENERGY     NORM[dD(SAO)]  TOL
  51  -3210.6043271564    -16717.237159     7311.4813048    0.905D-02 0.454D-13
                            Exc = -252.992058134      Eck =  7564.47336288    
                         Ntotal = 314.99998280      Nspin = 1.0000004676    
                             Na = 157.99999163         Nb = 156.99999117    
                            current damping = 2.100
 
          Norm of current diis error: 0.34524E-04
          max. resid. norm for Fia-block=  1.028D-05 for orbital    158a    alpha
          max. resid. fock norm         =  4.458D-04 for orbital    868a    alpha

 End of SCF iterations

   convergence criteria satisfied after    51 iterations


   *************************************************************************
   y                                                                        
   *************************************************************************


                  ------------------------------------------ 
                 |  total energy      =  -3210.60432715641  |
                  ------------------------------------------ 
                 :  kinetic energy    =   3199.49182317320  :
                 :  potential energy  =  -6410.09615032961  :
                 :  virial theorem    =      1.99653881237  :
                 :  wavefunction norm =      1.00000000000  :
                  .......................................... 


 <geterg> : there is no data group $energy 


 <skperg> : $end is missing 


 orbitals $uhfmo_beta  will be written to file beta

 orbitals $uhfmo_alpha  will be written to file alpha
 
 alpha: 

    irrep                154a        155a        156a        157a        158a   
 eigenvalues H         -0.33184    -0.32526    -0.31054    -0.30827    -0.27860
            eV          -9.0299     -8.8507     -8.4503     -8.3886     -7.5811
 occupation              1.0000      1.0000      1.0000      1.0000      1.0000

    irrep                159a        160a        161a        162a        163a   
 eigenvalues H         -0.17896    -0.15440    -0.14399    -0.13952    -0.13243
            eV          -4.8697     -4.2015     -3.9182     -3.7966     -3.6036
 
 beta:  

    irrep                153a        154a        155a        156a        157a   
 eigenvalues H         -0.33202    -0.31255    -0.30393    -0.30091    -0.28974
            eV          -9.0348     -8.5049     -8.2705     -8.1884     -7.8843
 occupation              1.0000      1.0000      1.0000      1.0000      1.0000

    irrep                158a        159a        160a        161a        162a   
 eigenvalues H         -0.17818    -0.15356    -0.14394    -0.13878    -0.13248
            eV          -4.8484     -4.1785     -3.9169     -3.7765     -3.6051
 

                                             _ _ _ 
  IRREP     alpha occ.     beta occ.      tr(D*D-D)


 a        158.00000000   157.00000000    -0.26030519

   -------------------------------------------------

   sum    158.00000000   157.00000000    -0.26030519

 <S*S>     0.77061038

 
 
 
 ==============================================================================
                           electrostatic moments
 ==============================================================================

 reference point for electrostatic moments:    0.00000   0.00000   0.00000

 
              nuc           elec       ->  total
 ------------------------------------------------------------------------------
                          charge      
 ------------------------------------------------------------------------------
         316.000000    -315.000000       1.000000
 a-b                                     1.000000
 
 ------------------------------------------------------------------------------
                       dipole moment  
 ------------------------------------------------------------------------------
   x   -1339.463010    1332.278703      -7.184307
   y    1080.563195   -1077.706535       2.856661
   z    -564.469355     562.747964      -1.721391
 
   | dipole moment | =     7.9207 a.u. =    20.1325 debye 
 
 ------------------------------------------------------------------------------
                     quadrupole moment
 ------------------------------------------------------------------------------
  xx   13072.055155  -13164.939510     -92.884355
  yy    7988.625481   -8138.978406    -150.352925
  zz    6611.957603   -6742.929856    -130.972253
  xy   -6330.453457    6302.469336     -27.984121
  xz    1521.568357   -1510.690207      10.878150
  yz   -1546.823871    1558.782426      11.958555
 
     1/3  trace=    -124.736511
     anisotropy=      75.483934
 
 ==============================================================================
 
HOMO-LUMO Separation
 HOMO         :   -0.27859964 H =     -7.58109 eV
 LUMO         :   -0.17895720 H =     -4.86968 eV
 HOMO-LUMO gap:    0.09964244 H =     +2.71141 eV
 
 ==============================================================================


    ------------------------------------------------------------------------
         total  cpu-time :   4 days  2 hours 51 minutes and 27 seconds
         total wall-time : 12 hours 24 minutes and 33 seconds
    ------------------------------------------------------------------------

   ****  ridft : all done  ****


    2025-01-09 01:42:17.009 

 ridft ended normally
