# Supplementary material for: Electronic Effects Drive Selectivity in CO2 Reduction Catalysis by Heptacoordinated Cobalt Complexes
Source: Inorg Chem. 2026 May 21;65(22):12678–92. doi: 10.1021/acs.inorgchem.6c01633 (PMC13250995; doi:10.1021/acs.inorgchem.6c01633)
Supplement: Supplementary file 2 [file ic6c01633_si_002.zip › backup_paper_acscat_Co/Co0MeOLCOOH/doublet/bpy_det_O2/vacuo/EN/PBE/SP_PBE.out]

  ========================================================================
                license information 
 Customer : 200000000357083
 ID       : LKO2626211

 License file is VALID, continuing with full version
  ========================================================================

   OpenMP run-time library returned nthreads =  8

 ridft (dryad116) : TURBOMOLE rev. V7-7 compiled 26 Oct 2022 at 08:57:28
 Copyright (C) 2022 TURBOMOLE GmbH, Karlsruhe


    2025-01-08 13:18:14.482 


                                  r i d f t

                        DFT program with RI approximation 
                                for coulomb part 


                                                 
                                 References:     
                                                 
          TURBOMOLE:                             
              R. Ahlrichs, M. Baer, M. Haeser, H. Horn, and
              C. Koelmel
              Electronic structure calculations on workstation
              computers: the program system TURBOMOLE
              Chem. Phys. Lett. 162: 165 (1989)
          Density Functional:                              
              O. Treutler and R. Ahlrichs                      
              Efficient Molecular Numerical Integration Schemes
              J. Chem. Phys. 102: 346 (1995)                   
          Parallel Version:                                
              Performance of parallel TURBOMOLE for Density    
              Functional Calculations                          
              M. v. Arnim and R. Ahlrichs                      
              J. Comp. Chem. 19: 1746 (1998)                   
          RI-J Method:                                     
              Auxiliary Basis Sets to approximate Coulomb      
              Potentials                                       
              Chem. Phys. Lett. 240: 283 (1995)                
              K. Eichkorn, O. Treutler, H. Oehm, M. Haeser     
              and R. Ahlrichs                                  
              Chem. Phys. Lett. 242: 652 (1995)                
                                                           
              Auxiliary Basis Sets for Main Row Atoms and their
              Use to approximate Coulomb Potentials            
              K. Eichkorn, F. Weigend, O. Treutler and         
              R. Ahlrichs                                      
              Theo. Chem. Acc. 97: 119 (1997)                   
                                                           
              Accurate Coulomb-fitting basis sets for H to Rn 
              F. Weigend                                        
              Phys. Chem. Chem. Phys. 8: 1057 (2006)            
                                                           
          Multipole accelerated RI-J (MARI-J):             
              Fast evaluation of the Coulomb potential for     
              electron densities using multipole accelerated   
              resolution of identity approximation             
              M. Sierka, A. Hogekamp and R. Ahlrichs           
              J. Chem. Phys. 118: 9136 (2003)                  
          RI-JK Method:                                     
              A fully direct RI-HF algorithm: Implementation,
              optimised auxiliary basis sets, demonstration of
              accuracy and efficiency                         
              F. Weigend                                      
              Phys. Chem. Chem. Phys. 4: 4285 (2002)           
          Two-component HF and DFT with spin-orbit coupling:  
              Self-consistent treatment of spin-orbit         
              interactions with efficient Hartree-Fock and    
              density functional methods                      
              M. K. Armbruster, F. Weigend, C. van Wüllen and 
              W. Klopper                                      
              Phys. Chem. Chem. Phys. 10: 1748 (2008)         
          Two-component difference density and DIIS algorithm 
              Efficient two-component self-consistent field   
              procedures and gradients: implementation in     
              TURBOMOLE and application to Au20-              
              A. Baldes, F. Weigend                           
              Mol. Phys. 111: 2617 (2013)                     
          Relativistic all-electron 2c calculations           
              An efficient implementation of two-component    
              relativistic exact-decoupling methods for large 
              molecules                                       
              D. Peng, N. Middendorf, F. Weigend, M. Reiher   
              J. Chem. Phys. 138: 184105 (2013)               
          Finite nucleus model and SNSO approximation         
              Efficient implementation of one- and two-       
              component analytical energy gradients in exact  
              two-component theory                            
              Y. J. Franzke, N. Middendorf, F. Weigend        
              J. Chem. Phys. 148: 104110 (2018)               
          Grids for all-electron relativistic methods         
              Error-consistent segmented contracted all-      
              electron relativistic basis sets of double-     
              and triple-zeta quality for NMR shielding       
              constants                                       
              Y. J. Franzke, R. Tress, T. M. Pazdera,         
              F. Weigend                                      
              Phys. Chem. Chem. Phys. 21: 166658 (2019)       
          Seminumerical exchange algorithms                   
              Seminumerical calculation of the Hartree-Fock   
              exchange matirx: Application to two-component   
              procedures and efficient evaluation of local    
              hybrid functionsl                               
               P. Plessow, F. Weigend,                        
              J. Comput. Chem. 33: 810 (2012)                 
          Improved seminumerical algorithms                   
              C. Holzer,                                      
              J. Chem. Phys. 153 (2020), 184115               
                                         


          OpenMP Shared-Memory Parallelization:  8 CPUs.

            By: Christof Holzer and Yannick J. Franzke


              +--------------------------------------------------+
              |      general information about current run       |
              +--------------------------------------------------+

 
 PBE functional
 exchange:    LDA + PBE
 correlation: LDA (PW) + PBE
 A DFT calculation using the RI-J approximation will be carried out.
 Allocatable memory for RI due to $ricore (MB):                   500

   *************************************************************************
   y                                                                        
   *************************************************************************


              +--------------------------------------------------+
              | Atomic coordinate, charge and isotop information |
              +--------------------------------------------------+

                    atomic coordinates            atom    charge  isotop
         -3.94951947    4.71822926   -2.58200008    co    27.000     0
         -6.32300717    7.75858694   -3.28690383    n      7.000     0
         -6.80942362    9.62779480   -1.63491999    c      6.000     0
         -5.56001853    9.73737000   -0.00253072    h      1.000     0
         -8.78353830   11.33309348   -1.96639023    c      6.000     0
         -9.09479811   12.82288912   -0.58114105    h      1.000     0
        -10.33221667   11.07869307   -4.08453927    c      6.000     0
        -11.91213599   12.36253313   -4.39510423    h      1.000     0
         -9.81475297    9.15289491   -5.80723383    c      6.000     0
        -10.96568386    8.90638732   -7.49839415    h      1.000     0
         -7.77843134    7.53736389   -5.36978132    c      6.000     0
         -6.93994341    3.10041318   -1.19864629    n      7.000     0
         -8.58838269    1.89534107   -2.70025612    c      6.000     0
        -10.92458515    1.06938373   -1.81807678    c      6.000     0
        -12.21737552    0.10351617   -3.09147780    h      1.000     0
        -11.54593768    1.52529887    0.72834391    c      6.000     0
        -13.72792942    0.82630561    1.83927686    o      8.000     0
         -9.81566230    2.81943698    2.27267950    c      6.000     0
        -10.32400846    3.19703431    4.22881193    h      1.000     0
         -7.52788842    3.60059345    1.25084487    c      6.000     0
         -3.44203485    5.50286358    1.11235818    n      7.000     0
         -1.45598352    6.64494753    2.23445922    c      6.000     0
          0.17123810    6.96157435    1.01908017    h      1.000     0
         -1.46870421    7.36476897    4.76385481    c      6.000     0
          0.19680326    8.27649662    5.55820383    h      1.000     0
         -3.61165477    6.90633539    6.23222983    c      6.000     0
         -3.68254426    7.46879518    8.21115443    h      1.000     0
         -5.65546010    5.68813800    5.11245466    c      6.000     0
         -7.34734116    5.26765504    6.20622248    h      1.000     0
         -5.52219604    4.98152423    2.57534465    c      6.000     0
          1.90669152    0.94563086    1.87530940    n      7.000     0
          1.75677142    1.03458216    4.40112698    c      6.000     0
          3.50099733    1.52763060    5.39142699    h      1.000     0
         -0.45535483    0.53183016    5.75149636    c      6.000     0
         -0.46389639    0.63179195    7.80805090    h      1.000     0
         -2.61979800   -0.13872385    4.40333531    c      6.000     0
         -4.37250311   -0.59965715    5.38388642    h      1.000     0
         -2.50103117   -0.21664765    1.77735469    c      6.000     0
         -4.13882581   -0.72990728    0.64327430    h      1.000     0
         -0.21030422    0.37513464    0.59068587    c      6.000     0
         -1.86427189    1.28549508   -3.61647244    n      7.000     0
         -1.79344193    0.92699665   -6.13543258    c      6.000     0
          0.09101016   -0.45974826   -7.34187758    c      6.000     0
          0.01581833   -0.70126262   -9.38286286    h      1.000     0
          2.08831007   -1.42237493   -5.88980541    c      6.000     0
          4.07673773   -2.71393206   -6.81105729    o      8.000     0
          2.02366972   -1.05367066   -3.26495201    c      6.000     0
          3.51171661   -1.81051485   -2.06419773    h      1.000     0
          0.00503612    0.23222712   -2.20024252    c      6.000     0
         -5.78828895    3.35168364   -6.17686860    n      7.000     0
         -6.96709481    5.60207004   -7.30620012    c      6.000     0
         -8.57239013    5.10254929   -8.54118924    h      1.000     0
         -5.51574981    6.52516327   -8.47176410    h      1.000     0
         -7.63077267    1.41919207   -5.34481652    c      6.000     0
         -9.21383291    1.25599116   -6.69345888    h      1.000     0
         -6.64562084   -0.41245068   -5.32927466    h      1.000     0
         -3.76276502    2.26448206   -7.72647143    c      6.000     0
         -4.49888402    0.96655863   -9.19058682    h      1.000     0
         -2.81267951    3.83764977   -8.68990256    h      1.000     0
        -15.56539309   -0.49827958    0.34181914    c      6.000     0
          4.19691278   -3.14258582   -9.48862233    c      6.000     0
        -17.14850661   -0.87321410    1.61582053    h      1.000     0
        -14.79094874   -2.29478420   -0.36207776    h      1.000     0
        -16.21012758    0.67580764   -1.24879886    h      1.000     0
          2.57163890   -4.26887884  -10.13281428    h      1.000     0
          5.94380244   -4.20189108   -9.80054128    h      1.000     0
          4.27338376   -1.34173843  -10.52474839    h      1.000     0
         -1.22463040    6.41906384   -4.15693657    c      6.000     0
         -1.32568313    7.36750019   -6.27178917    o      8.000     0
          1.05037573    6.43017675   -2.87965254    o      8.000     0
          2.26662633    7.28985606   -3.99292837    h      1.000     0
 
       center of nuclear mass  :   -4.20385064    3.45197503   -1.77269372
       center of nuclear charge:   -4.23880699    3.41950378   -1.78629543

              +--------------------------------------------------+
              |               basis set information              |
              +--------------------------------------------------+

              we will work with the 1s 3p 5d 7f 9g ... basis set
              ...i.e. with spherical basis functions...

   type   atoms  prim   cont   basis
   ---------------------------------------------------------------------------
    co       1     95     48   def2-TZVPD   [6s5p4d1f|17s12p7d1f]
    n        6     52     37   def2-TZVPD   [6s3p3d1f|12s6p3d1f]
    c       31     52     37   def2-TZVPD   [6s3p3d1f|12s6p3d1f]
    h       29     11      9   def2-TZVPD   [3s2p|5s2p]
    o        4     55     40   def2-TZVPD   [6s4p3d1f|12s7p3d1f]
   ---------------------------------------------------------------------------
   total:   71   2558   1838
   ---------------------------------------------------------------------------

   total number of primitive shells          :  111
   total number of contracted shells         :  698
   total number of cartesian basis functions : 2091
   total number of SCF-basis functions       : 1838


 integral neglect threshold       :  0.16E-12
 integral storage threshold THIZE :  0.10E-04
 integral storage threshold THIME :         5

 RI-J AUXILIARY BASIS SET information:

              we will work with the 1s 3p 5d 7f 9g ... basis set
              ...i.e. with spherical basis functions...

   type   atoms  prim   cont   basis
   ---------------------------------------------------------------------------
    co       1    107     89   def2-TZVPD   [8s5p5d2f3g|19s5p5d3f3g]
    n        6     70     49   def2-TZVPD   [6s4p3d1f1g|12s5p4d2f1g]
    c       31     70     49   def2-TZVPD   [6s4p3d1f1g|12s5p4d2f1g]
    h       29     16     11   def2-TZVPD   [3s1p1d|5s2p1d]
    o        4     70     49   def2-TZVPD   [6s4p3d1f1g|12s5p4d2f1g]
   ---------------------------------------------------------------------------
   total:   71   3441   2417
   ---------------------------------------------------------------------------

   total number of primitive shells          :  115
   total number of contracted shells         :  783
   total number of cartesian basis functions : 2967
   total number of SCF-basis functions       : 2417


 symmetry group of the molecule :   c1 

 the group has the following generators :
   c1(z)

    1 symmetry operations found

 there are 1 real representations :   a   

 maximum number of shells which are related by symmetry :  1

  
           ------------------
           density functional
           ------------------
 PBE functional
 exchange:    LDA + PBE
 correlation: LDA (PW) + PBE
 iterations will be done with small grid
  
 spherical integration : Lebedev's spherical grid
 spherical gridsize    :                     3
    i.e. gridpoints    :                   302
  maximum batchsize    :                   100
 value for diffuse not defined
 radial integration    : Chebyshev 2nd kind (scaling 3)
 radial gridsize       :                     3
 integration cells     :                    71
 partition function    : becke
 partition sharpness   :                     3
  

 biggest AO integral is expected to be    16.578513373

          ------------------------
          nuclear repulsion energy  :   6195.36418358    
          ------------------------

  _________________________________
 |                                 |
 |         DFTD3 V3.1 Rev 0        |
 | S.Grimme, University Bonn       |
 |            June  2014           |
 |   see standalone version        |
 |       dftd3 -h for options      |
 |_________________________________|
 
 Please cite DFT-D3 work done with this code as:
 S. Grimme, J. Antony, S. Ehrlich and H. Krieg,
 J. Chem. Phys, 132 (2010), 154104.
 If used with BJ-damping cite also
 S. Grimme, S. Ehrlich and L. Goerigk,
 J. Comput. Chem. 32 (2011), 1456-1465
 For DFT-D2 the reference is
 S. Grimme, J. Comput. Chem., 27 (2006), 1787-1799
 
C6 coefficients used:
                     2  C6 for element                      1
Z=  1 CN= 0.912     C6(AA)=    3.03
Z=  1 CN= 0.000     C6(AA)=    7.59
                     5  C6 for element                      6
Z=  6 CN= 0.000     C6(AA)=   49.11
Z=  6 CN= 0.987     C6(AA)=   43.25
Z=  6 CN= 1.998     C6(AA)=   29.36
Z=  6 CN= 2.999     C6(AA)=   25.78
Z=  6 CN= 3.984     C6(AA)=   18.21
                     4  C6 for element                      7
Z=  7 CN= 0.000     C6(AA)=   25.27
Z=  7 CN= 0.994     C6(AA)=   22.12
Z=  7 CN= 2.014     C6(AA)=   19.68
Z=  7 CN= 2.990     C6(AA)=   15.58
                     3  C6 for element                      8
Z=  8 CN= 0.000     C6(AA)=   15.51
Z=  8 CN= 0.993     C6(AA)=   12.82
Z=  8 CN= 1.989     C6(AA)=   10.37
                     4  C6 for element                     27
Z= 27 CN= 0.000     C6(AA)=  532.78
Z= 27 CN= 1.715     C6(AA)=  186.55
Z= 27 CN= 2.926     C6(AA)=  148.07
Z= 27 CN= 7.779     C6(AA)=  118.29

#           XYZ [au]              R0(AA) [Ang.]  CN          C6(AA)     C8(AA)   C10(AA) [au]
  1  -3.94952   4.71823  -2.58200   co  1.064  5.274       146.6     12889.8   1388351.6
  2  -6.32301   7.75859  -3.28690   n   0.533  3.003        15.7       345.4      9334.4
  3  -6.80942   9.62779  -1.63492   c   0.610  3.206        25.0       723.0     25613.8
  4  -5.56002   9.73737  -0.00253   h   0.395  1.005         3.1        37.3       552.8
  5  -8.78354  11.33309  -1.96639   c   0.610  3.126        25.4       733.4     25984.0
  6  -9.09480  12.82289  -0.58114   h   0.395  1.002         3.1        37.3       553.1
  7 -10.33222  11.07869  -4.08454   c   0.610  3.137        25.3       732.2     25941.3
  8 -11.91214  12.36253  -4.39510   h   0.395  1.002         3.1        37.3       553.1
  9  -9.81475   9.15289  -5.80723   c   0.610  3.158        25.2       729.8     25856.9
 10 -10.96568   8.90639  -7.49839   h   0.395  1.003         3.1        37.3       553.0
 11  -7.77843   7.53736  -5.36978   c   0.610  3.258        24.6       712.7     25250.9
 12  -6.93994   3.10041  -1.19865   n   0.533  3.195        15.6       344.1      9299.7
 13  -8.58838   1.89534  -2.70026   c   0.610  3.257        24.7       713.0     25259.9
 14 -10.92459   1.06938  -1.81808   c   0.610  3.170        25.2       728.2     25799.8
 15 -12.21738   0.10352  -3.09148   h   0.395  1.004         3.1        37.3       552.9
 16 -11.54594   1.52530   0.72834   c   0.610  3.209        25.0       722.3     25591.3
 17 -13.72793   0.82631   1.83928   o   0.510  2.045        10.4       209.8      5187.3
 18  -9.81566   2.81944   2.27268   c   0.610  3.181        25.1       726.7     25747.1
 19 -10.32401   3.19703   4.22881   h   0.395  1.003         3.1        37.3       553.0
 20  -7.52789   3.60059   1.25084   c   0.610  3.309        24.2       699.6     24787.5
 21  -3.44203   5.50286   1.11236   n   0.533  3.070        15.6       344.7      9316.2
 22  -1.45598   6.64495   2.23446   c   0.610  3.199        25.0       724.0     25650.5
 23   0.17124   6.96157   1.01908   h   0.395  1.006         3.1        37.3       552.8
 24  -1.46870   7.36477   4.76385   c   0.610  3.128        25.3       733.2     25975.3
 25   0.19680   8.27650   5.55820   h   0.395  1.002         3.1        37.3       553.0
 26  -3.61165   6.90634   6.23223   c   0.610  3.135        25.3       732.5     25951.7
 27  -3.68254   7.46880   8.21115   h   0.395  1.002         3.1        37.3       553.1
 28  -5.65546   5.68814   5.11245   c   0.610  3.161        25.2       729.4     25842.8
 29  -7.34734   5.26766   6.20622   h   0.395  1.003         3.1        37.3       553.0
 30  -5.52220   4.98152   2.57534   c   0.610  3.320        24.1       696.6     24680.2
 31   1.90669   0.94563   1.87531   n   0.533  2.151        19.4       428.5     11581.2
 32   1.75677   1.03458   4.40113   c   0.610  3.191        25.1       725.2     25693.2
 33   3.50100   1.52763   5.39143   h   0.395  1.002         3.1        37.3       553.1
 34  -0.45535   0.53183   5.75150   c   0.610  3.126        25.4       733.4     25983.1
 35  -0.46390   0.63179   7.80805   h   0.395  1.002         3.1        37.3       553.1
 36  -2.61980  -0.13872   4.40334   c   0.610  3.145        25.3       731.3     25910.9
 37  -4.37250  -0.59966   5.38389   h   0.395  1.002         3.1        37.3       553.0
 38  -2.50103  -0.21665   1.77735   c   0.610  3.177        25.1       727.2     25765.3
 39  -4.13883  -0.72991   0.64327   h   0.395  1.005         3.1        37.3       552.9
 40  -0.21030   0.37513   0.59069   c   0.610  3.284        24.4       706.5     25030.5
 41  -1.86427   1.28550  -3.61647   n   0.533  2.849        15.8       349.0      9432.4
 42  -1.79344   0.92700  -6.13543   c   0.610  3.257        24.6       712.9     25257.8
 43   0.09101  -0.45975  -7.34188   c   0.610  3.181        25.1       726.8     25748.1
 44   0.01582  -0.70126  -9.38286   h   0.395  1.004         3.1        37.3       552.9
 45   2.08831  -1.42237  -5.88981   c   0.610  3.209        25.0       722.3     25591.4
 46   4.07674  -2.71393  -6.81106   o   0.510  2.045        10.4       209.8      5187.3
 47   2.02367  -1.05367  -3.26495   c   0.610  3.196        25.1       724.5     25669.4
 48   3.51172  -1.81051  -2.06420   h   0.395  1.004         3.1        37.3       552.9
 49   0.00504   0.23223  -2.20024   c   0.610  3.279        24.5       707.7     25073.9
 50  -5.78829   3.35168  -6.17687   n   0.533  3.668        15.6       343.8      9289.8
 51  -6.96709   5.60207  -7.30620   c   0.610  4.174        18.2       527.4     18687.1
 52  -8.57239   5.10255  -8.54119   h   0.395  1.001         3.1        37.4       553.2
 53  -5.51575   6.52516  -8.47176   h   0.395  1.005         3.1        37.3       552.8
 54  -7.63077   1.41919  -5.34482   c   0.610  4.185        18.2       527.4     18684.5
 55  -9.21383   1.25599  -6.69346   h   0.395  1.001         3.1        37.4       553.2
 56  -6.64562  -0.41245  -5.32927   h   0.395  1.005         3.1        37.3       552.9
 57  -3.76277   2.26448  -7.72647   c   0.610  4.182        18.2       527.4     18685.2
 58  -4.49888   0.96656  -9.19059   h   0.395  1.000         3.1        37.4       553.2
 59  -2.81268   3.83765  -8.68990   h   0.395  1.005         3.1        37.3       552.8
 60 -15.56539  -0.49828   0.34182   c   0.610  4.044        18.3       529.0     18742.6
 61   4.19691  -3.14259  -9.48862   c   0.610  4.045        18.3       529.0     18742.0
 62 -17.14851  -0.87321   1.61582   h   0.395  0.996         3.1        37.4       553.6
 63 -14.79095  -2.29478  -0.36208   h   0.395  0.995         3.1        37.4       553.7
 64 -16.21013   0.67581  -1.24880   h   0.395  0.995         3.1        37.4       553.7
 65   2.57164  -4.26888 -10.13281   h   0.395  0.995         3.1        37.4       553.7
 66   5.94380  -4.20189  -9.80054   h   0.395  0.996         3.1        37.4       553.6
 67   4.27338  -1.34174 -10.52475   h   0.395  0.995         3.1        37.4       553.7
 68  -1.22463   6.41906  -4.15694   c   0.610  3.025        25.6       741.1     26257.0
 69  -1.32568   7.36750  -6.27179   o   0.510  1.057        12.8       257.6      6368.4
 70   1.05038   6.43018  -2.87965   o   0.510  2.038        10.4       209.9      5188.1
 71   2.26663   7.28986  -3.99293   h   0.395  1.009         3.1        37.3       552.5

molecular C6(AA) [au] =     62996.25

           DFT-D V3(BJ)
 DF pbe                                               
 parameters
 s6       :    1.0000
 s8       :    0.7875
 a1       :    0.4289
 a2       :    4.4407
 k1-k3    :   16.0000    1.3333   -4.0000
 
 Edisp /kcal,au:   -79.9865 -0.12746665

 E6    /kcal :   -55.9807
 E8    /kcal :   -24.0058
 % E8        : 30.01
 nuclear repulsion energy                  =    6195.364183577
  DFT-D3 Energy contribution               =      -0.127466647
 nuclear repulsion + dispersion correction =    6195.236716930


         -----------------
         -S,T+V- integrals
         -----------------

 1e-integrals will be neglected if expon. factor < 0.159826E-13
 
 Difference densities algorithm switched on.
 The maximal number of linear combinations of
 difference densities is  20.

 DIIS switched on: error vector is FDS-SDF
 Max. Iterations for DIIS is     :   4
 DIIS matrix (see manual) 
    Scaling factor of diagonals  :  1.200
    threshold for scaling factor :  0.000

 scf convergence criterion : increment of total energy < .1000000D-07
                  and increment of one-electron energy < .1000000D-04

 MOs are in ASCII format !


    mo occupation :
   irrep   mo's   occupied
    a     1838      158
 
 number of basis functions   :  1838
 number of occupied orbitals :   158
 

 reading orbital data $uhfmo_alpha  from file alpha
 orbital characterization : expanded

 reading orbital data $uhfmo_beta  from file beta
 orbital characterization : expanded
 virtual MOs provided and orthogonalized by Cholesky decomposition
 virtual MOs provided and orthogonalized by Cholesky decomposition

 UHF mode switched on !

 closed shell shift switched on 
 all occupied orbitals are shifted by    0.05000

  
           ------------------------
               RI-J - INFORMATION
           ------------------------
 Contributions to RI integral batches: 
  neglected integral batches:                 74787
  direct contribution:                       160323
  memory contribution:                  8841
 Memory core needed for (P|Q) and Cholesky     45 MByte
 Memory core minimum needed except of (P|Q)     3 MByte
 Total minimum memory core needed (sum)        48 MByte
  
 ****************************************
 Memory allocated for RI-J   400 MByte
 ****************************************
                                            

 DSCF restart information will be dumped onto file alpha


 Starting SCF iterations

          Overall gridpoints after grid construction =         95940

 ITERATION  ENERGY          1e-ENERGY        2e-ENERGY     NORM[dD(SAO)]  TOL
   1  -3199.5307095241    -16721.554777     7326.7873508    0.000D+00 0.159D-12
                            Exc = -309.908245141     Coul =  7636.69559596    
                         Ntotal = 315.00508492      Nspin = 1.0000236147    
                             Na = 158.00255427         Nb = 157.00253065    
                            current damping = 1.000
 
          max. resid. norm for Fia-block=  5.699D-01 for orbital     95a    beta 
          max. resid. fock norm         =  7.278D+00 for orbital   1191a    beta 

 ITERATION  ENERGY          1e-ENERGY        2e-ENERGY     NORM[dD(SAO)]  TOL
   2  -3206.5741922451    -16665.448404     7263.6374945    0.668D+02 0.154D-12
                            Exc = -308.383030975     Coul =  7572.02052547    
                         Ntotal = 315.00594359      Nspin = 1.0000036264    
                             Na = 158.00297361         Nb = 157.00296998    
                            current damping = 0.950
 
          Norm of current diis error:  6.2459    
          max. resid. norm for Fia-block=  6.938D-01 for orbital    158a    alpha
          max. resid. fock norm         =  1.235D+00 for orbital   1766a    alpha

 ITERATION  ENERGY          1e-ENERGY        2e-ENERGY     NORM[dD(SAO)]  TOL
   3  -3207.6767884074    -16740.000453     7337.0869472    0.414D+02 0.113D-12
                            Exc = -312.088169548     Coul =  7649.17511674    
                         Ntotal = 315.00624634      Nspin = 1.0000484531    
                             Na = 158.00314740         Nb = 157.00309895    
                            current damping = 0.900
 
          Norm of current diis error:  4.3709    
          max. resid. norm for Fia-block=  2.437D-01 for orbital    157a    beta 
          max. resid. fock norm         =  3.132D-01 for orbital    159a    beta 

 ITERATION  ENERGY          1e-ENERGY        2e-ENERGY     NORM[dD(SAO)]  TOL
   4  -3208.9268945035    -16704.374268     7300.2106565    0.200D+02 0.858D-13
                            Exc = -311.130090582     Coul =  7611.34074703    
                         Ntotal = 315.00590270      Nspin = 1.0000291568    
                             Na = 158.00296593         Nb = 157.00293677    
                            current damping = 0.950
 
          Norm of current diis error:  2.0364    
          max. resid. norm for Fia-block=  1.050D-01 for orbital    154a    alpha
          max. resid. fock norm         =  1.846D-01 for orbital   1820a    alpha

 ITERATION  ENERGY          1e-ENERGY        2e-ENERGY     NORM[dD(SAO)]  TOL
   5  -3209.1388399905    -16717.301338     7312.9257810    0.209D+02 0.741D-13
                            Exc = -311.536403124     Coul =  7624.46218415    
                         Ntotal = 315.00624955      Nspin = 1.0000492791    
                             Na = 158.00314942         Nb = 157.00310014    
                            current damping = 1.000
 
          Norm of current diis error:  1.0781    
          max. resid. norm for Fia-block=  5.262D-02 for orbital    154a    beta 
          max. resid. fock norm         =  5.885D-02 for orbital    154a    beta 
          mo-orthogonalization: Cholesky decomposition

 ITERATION  ENERGY          1e-ENERGY        2e-ENERGY     NORM[dD(SAO)]  TOL
   6  -3209.2228068686    -16713.288392     7308.8288682    0.590D+01 0.656D-13
                            Exc = -311.549542778     Coul =  7620.37841094    
                         Ntotal = 315.00624346      Nspin = 1.0000605470    
                             Na = 158.00315200         Nb = 157.00309145    
                            current damping = 1.050
 
          Norm of current diis error: 0.55325    
          max. resid. norm for Fia-block=  2.186D-02 for orbital    156a    alpha
          max. resid. fock norm         =  3.453D-02 for orbital   1646a    alpha

 ITERATION  ENERGY          1e-ENERGY        2e-ENERGY     NORM[dD(SAO)]  TOL
   7  -3209.2400731556    -16719.115225     7314.6384352    0.225D+01 0.618D-13
                            Exc = -311.762373023     Coul =  7626.40080826    
                         Ntotal = 315.00625242      Nspin = 1.0000678103    
                             Na = 158.00316011         Nb = 157.00309230    
                            current damping = 1.100
 
          Norm of current diis error: 0.35283    
          max. resid. norm for Fia-block=  1.704D-02 for orbital    154a    beta 
          max. resid. fock norm         =  2.452D-02 for orbital    160a    beta 

 ITERATION  ENERGY          1e-ENERGY        2e-ENERGY     NORM[dD(SAO)]  TOL
   8  -3209.2446124629    -16712.932586     7308.4512567    0.182D+01 0.590D-13
                            Exc = -311.627093913     Coul =  7620.07835060    
                         Ntotal = 315.00628623      Nspin = 1.0000757493    
                             Na = 158.00318099         Nb = 157.00310524    
                            current damping = 1.150
 
          Norm of current diis error: 0.34599    
          max. resid. norm for Fia-block=  2.329D-02 for orbital    155a    alpha
          max. resid. fock norm         =  2.928D-02 for orbital    158a    alpha

 ITERATION  ENERGY          1e-ENERGY        2e-ENERGY     NORM[dD(SAO)]  TOL
   9  -3209.2476865497    -16717.796065     7313.3116612    0.134D+01 0.570D-13
                            Exc = -311.779559745     Coul =  7625.09122090    
                         Ntotal = 315.00634774      Nspin = 1.0000820766    
                             Na = 158.00321491         Nb = 157.00313283    
                            current damping = 1.200
 
          Norm of current diis error: 0.26941    
          max. resid. norm for Fia-block=  9.972D-03 for orbital    154a    beta 
          max. resid. fock norm         =  1.185D-02 for orbital    165a    beta 

 ITERATION  ENERGY          1e-ENERGY        2e-ENERGY     NORM[dD(SAO)]  TOL
  10  -3209.2528369151    -16716.396767     7311.9072131    0.460D+00 0.559D-13
                            Exc = -311.724154684     Coul =  7623.63136781    
                         Ntotal = 315.00631875      Nspin = 1.0000838680    
                             Na = 158.00320131         Nb = 157.00311744    
                            current damping = 1.250
 
          Norm of current diis error: 0.89919E-01
          max. resid. norm for Fia-block=  3.845D-03 for orbital    149a    alpha
          max. resid. fock norm         =  8.449D-03 for orbital   1824a    beta 
          mo-orthogonalization: Cholesky decomposition

 ITERATION  ENERGY          1e-ENERGY        2e-ENERGY     NORM[dD(SAO)]  TOL
  11  -3209.2533533291    -16716.719339     7312.2292690    0.239D+00 0.549D-13
                            Exc = -311.742028719     Coul =  7623.97129768    
                         Ntotal = 315.00632602      Nspin = 1.0000861477    
                             Na = 158.00320608         Nb = 157.00311994    
                            current damping = 1.300
 
          Norm of current diis error: 0.45863E-01
          max. resid. norm for Fia-block=  2.428D-03 for orbital    154a    beta 
          max. resid. fock norm         =  2.815D-03 for orbital   1824a    beta 

 ITERATION  ENERGY          1e-ENERGY        2e-ENERGY     NORM[dD(SAO)]  TOL
  12  -3209.2534954633    -16716.407282     7311.9170699    0.120D+00 0.538D-13
                            Exc = -311.738696583     Coul =  7623.65576649    
                         Ntotal = 315.00632611      Nspin = 1.0000880315    
                             Na = 158.00320707         Nb = 157.00311904    
                            current damping = 1.350
 
          Norm of current diis error: 0.37173E-01
          max. resid. norm for Fia-block=  2.418D-03 for orbital    155a    alpha
          max. resid. fock norm         =  3.337D-03 for orbital   1642a    alpha

 ITERATION  ENERGY          1e-ENERGY        2e-ENERGY     NORM[dD(SAO)]  TOL
  13  -3209.2535551835    -16717.119542     7312.6292694    0.453D-01 0.527D-13
                            Exc = -311.753468870     Coul =  7624.38273826    
                         Ntotal = 315.00632852      Nspin = 1.0000892128    
                             Na = 158.00320887         Nb = 157.00311965    
                            current damping = 1.400
 
          Norm of current diis error: 0.28734E-01
          max. resid. norm for Fia-block=  1.276D-03 for orbital    157a    beta 
          max. resid. fock norm         =  1.347D-03 for orbital    158a    beta 

 ITERATION  ENERGY          1e-ENERGY        2e-ENERGY     NORM[dD(SAO)]  TOL
  14  -3209.2536276359    -16716.762677     7312.2723325    0.256D-01 0.515D-13
                            Exc = -311.744712748     Coul =  7624.01704523    
                         Ntotal = 315.00633163      Nspin = 1.0000904458    
                             Na = 158.00321104         Nb = 157.00312059    
                            current damping = 1.450
 
          Norm of current diis error: 0.93966E-02
          max. resid. norm for Fia-block=  6.913D-04 for orbital    157a    beta 
          max. resid. fock norm         =  7.876D-04 for orbital    158a    beta 

 ITERATION  ENERGY          1e-ENERGY        2e-ENERGY     NORM[dD(SAO)]  TOL
  15  -3209.2536410117    -16716.708470     7312.2181124    0.165D-01 0.503D-13
                            Exc = -311.744823254     Coul =  7623.96293565    
                         Ntotal = 315.00633212      Nspin = 1.0000912896    
                             Na = 158.00321170         Nb = 157.00312041    
                            current damping = 1.300
 
          Norm of current diis error: 0.71950E-02
          max. resid. norm for Fia-block=  4.671D-04 for orbital    157a    alpha
          max. resid. fock norm         =  5.417D-04 for orbital    165a    beta 
          mo-orthogonalization: Cholesky decomposition

 ITERATION  ENERGY          1e-ENERGY        2e-ENERGY     NORM[dD(SAO)]  TOL
  16  -3209.2536494933    -16716.709074     7312.2187072    0.953D-02 0.484D-13
                            Exc = -311.745249358     Coul =  7623.96395660    
                         Ntotal = 315.00633309      Nspin = 1.0000921045    
                             Na = 158.00321260         Nb = 157.00312049    
                            current damping = 1.350
 
          Norm of current diis error: 0.47432E-02
          max. resid. norm for Fia-block=  3.693D-04 for orbital    157a    beta 
          max. resid. fock norm         =  4.379D-04 for orbital    158a    beta 

 ITERATION  ENERGY          1e-ENERGY        2e-ENERGY     NORM[dD(SAO)]  TOL
  17  -3209.2536538177    -16716.728556     7312.2381851    0.614D-02 0.467D-13
                            Exc = -311.744943517     Coul =  7623.98312857    
                         Ntotal = 315.00633369      Nspin = 1.0000926531    
                             Na = 158.00321317         Nb = 157.00312052    
                            current damping = 1.200
 
          Norm of current diis error: 0.34133E-02
          max. resid. norm for Fia-block=  4.194D-04 for orbital    157a    alpha
          max. resid. fock norm         =  4.694D-04 for orbital    157a    alpha

 ITERATION  ENERGY          1e-ENERGY        2e-ENERGY     NORM[dD(SAO)]  TOL
  18  -3209.2536560125    -16716.778597     7312.2882244    0.439D-02 0.445D-13
                            Exc = -311.746890720     Coul =  7624.03511509    
                         Ntotal = 315.00633401      Nspin = 1.0000932100    
                             Na = 158.00321361         Nb = 157.00312040    
                            current damping = 1.050
 
          Norm of current diis error: 0.34823E-02
          max. resid. norm for Fia-block=  3.446D-04 for orbital    157a    beta 
          max. resid. fock norm         =  3.503D-04 for orbital    157a    beta 

 ITERATION  ENERGY          1e-ENERGY        2e-ENERGY     NORM[dD(SAO)]  TOL
  19  -3209.2536578495    -16716.709306     7312.2189308    0.490D-02 0.431D-13
                            Exc = -311.745003408     Coul =  7623.96393418    
                         Ntotal = 315.00633401      Nspin = 1.0000934966    
                             Na = 158.00321375         Nb = 157.00312025    
                            current damping = 1.100
 
          Norm of current diis error: 0.31248E-02
          max. resid. norm for Fia-block=  1.965D-04 for orbital    157a    alpha
          max. resid. fock norm         =  2.191D-04 for orbital    157a    alpha

 ITERATION  ENERGY          1e-ENERGY        2e-ENERGY     NORM[dD(SAO)]  TOL
  20  -3209.2536591809    -16716.720142     7312.2297656    0.196D-02 0.413D-13
                            Exc = -311.745242063     Coul =  7623.97500765    
                         Ntotal = 315.00633443      Nspin = 1.0000938081    
                             Na = 158.00321412         Nb = 157.00312031    
                            current damping = 1.150
 
          Norm of current diis error: 0.18514E-02
          max. resid. norm for Fia-block=  1.449D-04 for orbital    157a    beta 
          max. resid. fock norm         =  1.619D-04 for orbital    158a    beta 
          mo-orthogonalization: Cholesky decomposition

 ITERATION  ENERGY          1e-ENERGY        2e-ENERGY     NORM[dD(SAO)]  TOL
  21  -3209.2536598184    -16716.730412     7312.2400357    0.101D-02 0.398D-13
                            Exc = -311.745350237     Coul =  7623.98538590    
                         Ntotal = 315.00633438      Nspin = 1.0000940049    
                             Na = 158.00321419         Nb = 157.00312019    
                            current damping = 1.000
 
          Norm of current diis error: 0.13928E-02
          max. resid. norm for Fia-block=  1.105D-04 for orbital    157a    beta 
          max. resid. fock norm         =  1.230D-04 for orbital    158a    beta 

 ITERATION  ENERGY          1e-ENERGY        2e-ENERGY     NORM[dD(SAO)]  TOL
  22  -3209.2536602513    -16716.728309     7312.2379315    0.101D-02 0.159D-12
                            Exc = -311.745558836     Coul =  7623.98349037    
                         Ntotal = 315.00633451      Nspin = 1.0000941521    
                             Na = 158.00321433         Nb = 157.00312018    
                            current damping = 1.050
 
          Norm of current diis error: 0.95469E-03
          max. resid. norm for Fia-block=  1.085D-04 for orbital    157a    alpha
          max. resid. fock norm         =  1.216D-04 for orbital    157a    alpha

 ITERATION  ENERGY          1e-ENERGY        2e-ENERGY     NORM[dD(SAO)]  TOL
  23  -3209.2536605587    -16716.736099     7312.2457213    0.211D-01 0.101D-12
                            Exc = -311.745695044     Coul =  7623.99141632    
                         Ntotal = 315.00633456      Nspin = 1.0000943167    
                             Na = 158.00321444         Nb = 157.00312012    
                            current damping = 1.100
 
          Norm of current diis error: 0.49341E-03
          max. resid. norm for Fia-block=  8.817D-05 for orbital    157a    beta 
          max. resid. fock norm         =  9.228D-05 for orbital    158a    beta 

 ITERATION  ENERGY          1e-ENERGY        2e-ENERGY     NORM[dD(SAO)]  TOL
  24  -3209.2536607113    -16716.730629     7312.2402518    0.387D-02 0.744D-13
                            Exc = -311.745553562     Coul =  7623.98580533    
                         Ntotal = 315.00633458      Nspin = 1.0000944211    
                             Na = 158.00321450         Nb = 157.00312008    
                            current damping = 1.150
 
          Norm of current diis error: 0.62329E-03
          max. resid. norm for Fia-block=  8.766D-05 for orbital    157a    alpha
          max. resid. fock norm         =  9.550D-05 for orbital    157a    alpha

 ITERATION  ENERGY          1e-ENERGY        2e-ENERGY     NORM[dD(SAO)]  TOL
  25  -3209.2536608373    -16716.737987     7312.2476087    0.392D-02 0.616D-13
                            Exc = -311.745775978     Coul =  7623.99338472    
                         Ntotal = 315.00633461      Nspin = 1.0000945228    
                             Na = 158.00321457         Nb = 157.00312004    
                            current damping = 1.200
 
          Norm of current diis error: 0.31862E-03
          max. resid. norm for Fia-block=  6.077D-05 for orbital    157a    beta 
          max. resid. fock norm         =  6.308D-05 for orbital    158a    beta 
          mo-orthogonalization: Cholesky decomposition

 ITERATION  ENERGY          1e-ENERGY        2e-ENERGY     NORM[dD(SAO)]  TOL
  26  -3209.2536609017    -16716.732880     7312.2425021    0.346D-02 0.557D-13
                            Exc = -311.745661036     Coul =  7623.98816316    
                         Ntotal = 315.00633462      Nspin = 1.0000945735    
                             Na = 158.00321460         Nb = 157.00312003    
                            current damping = 1.250
 
          Norm of current diis error: 0.34954E-03
          max. resid. norm for Fia-block=  5.302D-05 for orbital    157a    alpha
          max. resid. fock norm         =  5.754D-05 for orbital    157a    alpha

 ITERATION  ENERGY          1e-ENERGY        2e-ENERGY     NORM[dD(SAO)]  TOL
  27  -3209.2536609513    -16716.735378     7312.2450002    0.150D-02 0.501D-13
                            Exc = -311.745716211     Coul =  7623.99071640    
                         Ntotal = 315.00633463      Nspin = 1.0000946311    
                             Na = 158.00321463         Nb = 157.00312000    
                            current damping = 1.300
 
          Norm of current diis error: 0.19185E-03
          max. resid. norm for Fia-block=  3.721D-05 for orbital    157a    beta 
          max. resid. fock norm         =  3.922D-05 for orbital    158a    beta 

 ITERATION  ENERGY          1e-ENERGY        2e-ENERGY     NORM[dD(SAO)]  TOL
  28  -3209.2536609826    -16716.734409     7312.2440309    0.117D-02 0.466D-13
                            Exc = -311.745720647     Coul =  7623.98975155    
                         Ntotal = 315.00633464      Nspin = 1.0000946661    
                             Na = 158.00321465         Nb = 157.00311999    
                            current damping = 1.350
 
          Norm of current diis error: 0.17774E-03
          max. resid. norm for Fia-block=  3.076D-05 for orbital    157a    alpha
          max. resid. fock norm         =  3.251D-05 for orbital    157a    alpha

 ITERATION  ENERGY          1e-ENERGY        2e-ENERGY     NORM[dD(SAO)]  TOL
  29  -3209.2536610007    -16716.736051     7312.2456730    0.654D-03 0.444D-13
                            Exc = -311.745758201     Coul =  7623.99143116    
                         Ntotal = 315.00633465      Nspin = 1.0000946905    
                             Na = 158.00321467         Nb = 157.00311998    
                            current damping = 1.400
 
          Norm of current diis error: 0.12878E-03
          max. resid. norm for Fia-block=  2.810D-05 for orbital    157a    beta 
          max. resid. fock norm         =  2.843D-05 for orbital    157a    beta 

 ITERATION  ENERGY          1e-ENERGY        2e-ENERGY     NORM[dD(SAO)]  TOL
  30  -3209.2536610106    -16716.733649     7312.2432710    0.493D-03 0.430D-13
                            Exc = -311.745688910     Coul =  7623.98895991    
                         Ntotal = 315.00633464      Nspin = 1.0000947031    
                             Na = 158.00321467         Nb = 157.00311997    
                            current damping = 1.450
 
          Norm of current diis error: 0.19468E-03
          max. resid. norm for Fia-block=  2.353D-05 for orbital    157a    alpha
          max. resid. fock norm         =  2.505D-05 for orbital    157a    alpha
          mo-orthogonalization: Cholesky decomposition

 ITERATION  ENERGY          1e-ENERGY        2e-ENERGY     NORM[dD(SAO)]  TOL
  31  -3209.2536610208    -16716.734749     7312.2443706    0.428D-03 0.415D-13
                            Exc = -311.745724601     Coul =  7623.99009517    
                         Ntotal = 315.00633465      Nspin = 1.0000947185    
                             Na = 158.00321468         Nb = 157.00311996    
                            current damping = 1.500
 
          Norm of current diis error: 0.10079E-03
          max. resid. norm for Fia-block=  1.808D-05 for orbital    157a    alpha
          max. resid. fock norm         =  1.910D-05 for orbital    157a    alpha

 ITERATION  ENERGY          1e-ENERGY        2e-ENERGY     NORM[dD(SAO)]  TOL
  32  -3209.2536610265    -16716.735060     7312.2446822    0.829D-03 0.401D-13
                            Exc = -311.745745521     Coul =  7623.99042775    
                         Ntotal = 315.00633466      Nspin = 1.0000947311    
                             Na = 158.00321469         Nb = 157.00311996    
                            current damping = 1.350
 
          Norm of current diis error: 0.74294E-04
          max. resid. norm for Fia-block=  1.482D-05 for orbital    157a    beta 
          max. resid. fock norm         =  1.559D-05 for orbital    158a    beta 

 ITERATION  ENERGY          1e-ENERGY        2e-ENERGY     NORM[dD(SAO)]  TOL
  33  -3209.2536610302    -16716.735483     7312.2451047    0.910D-02 0.455D-13
                            Exc = -311.745747716     Coul =  7623.99085237    
                         Ntotal = 315.00633465      Nspin = 1.0000947415    
                             Na = 158.00321470         Nb = 157.00311996    
                            current damping = 1.200
 
          Norm of current diis error: 0.65748E-04
          max. resid. norm for Fia-block=  1.245D-05 for orbital    157a    beta 
          max. resid. fock norm         =  1.294D-05 for orbital    158a    beta 

 ITERATION  ENERGY          1e-ENERGY        2e-ENERGY     NORM[dD(SAO)]  TOL
  34  -3209.2536610327    -16716.734381     7312.2440032    0.692D-03 0.457D-13
                            Exc = -311.745726128     Coul =  7623.98972936    
                         Ntotal = 315.00633466      Nspin = 1.0000947472    
                             Na = 158.00321470         Nb = 157.00311995    
                            current damping = 1.250
 
          Norm of current diis error: 0.83448E-04
          max. resid. norm for Fia-block=  1.218D-05 for orbital    157a    alpha
          max. resid. fock norm         =  1.828D-05 for orbital    718a    alpha

 ITERATION  ENERGY          1e-ENERGY        2e-ENERGY     NORM[dD(SAO)]  TOL
  35  -3209.2536610336    -16716.735169     7312.2447914    0.645D-03 0.432D-13
                            Exc = -311.745751263     Coul =  7623.99054271    
                         Ntotal = 315.00633466      Nspin = 1.0000947551    
                             Na = 158.00321471         Nb = 157.00311995    
                            current damping = 1.300
 
          Norm of current diis error: 0.45408E-04
          max. resid. norm for Fia-block=  9.412D-06 for orbital    157a    beta 
          max. resid. fock norm         =  1.568D-05 for orbital    827a    beta 
          mo-orthogonalization: Cholesky decomposition

 ITERATION  ENERGY          1e-ENERGY        2e-ENERGY     NORM[dD(SAO)]  TOL
  36  -3209.2536610388    -16716.734933     7312.2445546    0.145D-02 0.422D-13
                            Exc = -311.745744617     Coul =  7623.99029918    
                         Ntotal = 315.00633466      Nspin = 1.0000947610    
                             Na = 158.00321471         Nb = 157.00311995    
                            current damping = 1.350
 
          Norm of current diis error: 0.40184E-04
          max. resid. norm for Fia-block=  7.076D-06 for orbital    157a    alpha
          max. resid. fock norm         =  1.817D-05 for orbital    796a    alpha

 ITERATION  ENERGY          1e-ENERGY        2e-ENERGY     NORM[dD(SAO)]  TOL
  37  -3209.2536610359    -16716.735047     7312.2446687    0.217D-02 0.454D-13
                            Exc = -311.745745739     Coul =  7623.99041441    
                         Ntotal = 315.00633466      Nspin = 1.0000947655    
                             Na = 158.00321471         Nb = 157.00311995    
                            current damping = 1.400
 
          Norm of current diis error: 0.31629E-04
          max. resid. norm for Fia-block=  5.477D-06 for orbital    157a    beta 
          max. resid. fock norm         =  7.542D-06 for orbital    789a    beta 

 ITERATION  ENERGY          1e-ENERGY        2e-ENERGY     NORM[dD(SAO)]  TOL
  38  -3209.2536610378    -16716.734882     7312.2445044    0.336D-03 0.454D-13
                            Exc = -311.745744723     Coul =  7623.99024917    
                         Ntotal = 315.00633466      Nspin = 1.0000947683    
                             Na = 158.00321471         Nb = 157.00311995    
                            current damping = 1.450
 
          Norm of current diis error: 0.29304E-04
          max. resid. norm for Fia-block=  5.008D-06 for orbital    157a    alpha
          max. resid. fock norm         =  9.269D-06 for orbital    733a    alpha

 ITERATION  ENERGY          1e-ENERGY        2e-ENERGY     NORM[dD(SAO)]  TOL
  39  -3209.2536610359    -16716.735322     7312.2449436    0.398D-03 0.454D-13
                            Exc = -311.745758269     Coul =  7623.99070190    
                         Ntotal = 315.00633467      Nspin = 1.0000947702    
                             Na = 158.00321472         Nb = 157.00311995    
                            current damping = 1.500
 
          Norm of current diis error: 0.32100E-04
          max. resid. norm for Fia-block=  4.490D-06 for orbital    157a    beta 
          max. resid. fock norm         =  1.051D-05 for orbital    796a    alpha

 ITERATION  ENERGY          1e-ENERGY        2e-ENERGY     NORM[dD(SAO)]  TOL
  40  -3209.2536610351    -16716.735058     7312.2446798    0.626D-03 0.443D-13
                            Exc = -311.745750944     Coul =  7623.99043072    
                         Ntotal = 315.00633467      Nspin = 1.0000947722    
                             Na = 158.00321472         Nb = 157.00311995    
                            current damping = 1.550
 
          Norm of current diis error: 0.20453E-04
          max. resid. norm for Fia-block=  3.248D-06 for orbital    157a    beta 
          max. resid. fock norm         =  1.089D-05 for orbital    775a    alpha
          mo-orthogonalization: Cholesky decomposition

 ENERGY CONVERGED !

          Overall gridpoints after grid construction =        347451

 ITERATION  ENERGY          1e-ENERGY        2e-ENERGY     NORM[dD(SAO)]  TOL
  41  -3209.2540865918    -16716.735032     7312.2442283    0.169D-02 0.454D-13
                            Exc = -311.746175283     Coul =  7623.99040362    
                         Ntotal = 314.99927219      Nspin = 1.0000007591    
                             Na = 157.99963647         Nb = 156.99963571    
                            current damping = 1.400
 
          Norm of current diis error: 0.17328E-04
          max. resid. norm for Fia-block=  3.392D-06 for orbital    157a    alpha
          max. resid. fock norm         =  1.527D-05 for orbital    806a    alpha

 End of SCF iterations

   convergence criteria satisfied after    41 iterations


   *************************************************************************
   y                                                                        
   *************************************************************************


                  ------------------------------------------ 
                 |  total energy      =  -3209.25408659176  |
                  ------------------------------------------ 
                 :  kinetic energy    =   3198.58092435492  :
                 :  potential energy  =  -6407.83501094668  :
                 :  virial theorem    =      1.99667425453  :
                 :  wavefunction norm =      1.00000000000  :
                  .......................................... 


 <geterg> : there is no data group $energy 


 <skperg> : $end is missing 


 orbitals $uhfmo_beta  will be written to file beta

 orbitals $uhfmo_alpha  will be written to file alpha
 
 alpha: 

    irrep                154a        155a        156a        157a        158a   
 eigenvalues H         -0.28526    -0.27650    -0.27073    -0.25968    -0.22956
            eV          -7.7623     -7.5239     -7.3669     -7.0664     -6.2468
 occupation              1.0000      1.0000      1.0000      1.0000      1.0000

    irrep                159a        160a        161a        162a        163a   
 eigenvalues H         -0.19982    -0.18095    -0.17341    -0.17151    -0.16290
            eV          -5.4374     -4.9240     -4.7188     -4.6670     -4.4327
 
 beta:  

    irrep                153a        154a        155a        156a        157a   
 eigenvalues H         -0.30074    -0.28203    -0.25643    -0.25089    -0.24252
            eV          -8.1835     -7.6746     -6.9778     -6.8272     -6.5994
 occupation              1.0000      1.0000      1.0000      1.0000      1.0000

    irrep                158a        159a        160a        161a        162a   
 eigenvalues H         -0.19880    -0.17946    -0.17286    -0.16939    -0.16123
            eV          -5.4096     -4.8834     -4.7037     -4.6095     -4.3874
 

                                             _ _ _ 
  IRREP     alpha occ.     beta occ.      tr(D*D-D)


 a        158.00000000   157.00000000    -0.26493258

   -------------------------------------------------

   sum    158.00000000   157.00000000    -0.26493258

 <S*S>     0.77986515

 
 
 
 ==============================================================================
                           electrostatic moments
 ==============================================================================

 reference point for electrostatic moments:    0.00000   0.00000   0.00000

 
              nuc           elec       ->  total
 ------------------------------------------------------------------------------
                          charge      
 ------------------------------------------------------------------------------
         316.000000    -315.000000       1.000000
 a-b                                     1.000000
 
 ------------------------------------------------------------------------------
                       dipole moment  
 ------------------------------------------------------------------------------
   x   -1339.463010    1332.576777      -6.886233
   y    1080.563195   -1077.698726       2.864469
   z    -564.469355     562.336040      -2.133315
 
   | dipole moment | =     7.7573 a.u. =    19.7172 debye 
 
 ------------------------------------------------------------------------------
                     quadrupole moment
 ------------------------------------------------------------------------------
  xx   13072.055155  -13165.752451     -93.697295
  yy    7988.625481   -8137.830093    -149.204612
  zz    6611.957603   -6741.658341    -129.700738
  xy   -6330.453457    6303.211418     -27.242039
  xz    1521.568357   -1510.852960      10.715397
  yz   -1546.823871    1556.252273       9.428402
 
     1/3  trace=    -124.200882
     anisotropy=      72.224547
 
 ==============================================================================
 
HOMO-LUMO Separation
 HOMO         :   -0.22956500 H =     -6.24679 eV
 LUMO         :   -0.19982041 H =     -5.43739 eV
 HOMO-LUMO gap:    0.02974459 H =     +0.80939 eV
 
 ==============================================================================


    ------------------------------------------------------------------------
         total  cpu-time :  1 hours 29 minutes and 24 seconds
         total wall-time : 13 minutes and 52 seconds
    ------------------------------------------------------------------------

   ****  ridft : all done  ****


    2025-01-08 13:32:06.407 

 ridft ended normally
