# Supplementary material for: Electronic Effects Drive Selectivity in CO2 Reduction Catalysis by Heptacoordinated Cobalt Complexes
Source: Inorg Chem. 2026 May 21;65(22):12678–92. doi: 10.1021/acs.inorgchem.6c01633 (PMC13250995; doi:10.1021/acs.inorgchem.6c01633)
Supplement: Supplementary file 2 [file ic6c01633_si_002.zip › backup_paper_acscat_Co/Co0MeOLCOOH/doublet/bpy_det_O2/vacuo/energy]

$energy      SCF               SCFKIN            SCFPOT
     1 -3212.060545314      3200.901033891     -6412.961579204
     2 -3212.050925071      3201.246835202     -6413.297760273
     3 -3212.066134059      3201.092560551     -6413.158694610
     4 -3212.070591475      3201.038241718     -6413.108833193
     5 -3212.074099924      3201.017016774     -6413.091116697
     6 -3212.078853102      3201.021738911     -6413.100592013
     7 -3212.082918991      3201.075934080     -6413.158853071
     8 -3212.085921233      3201.035366819     -6413.121288053
     9 -3212.088428973      3201.144730430     -6413.233159403
    10 -3212.089018319      3201.089235835     -6413.178254154
    11 -3212.090050124      3201.080063807     -6413.170113931
    12 -3212.090849989      3201.137861349     -6413.228711338
    13 -3212.091257524      3201.121728991     -6413.212986515
    14 -3212.091366699      3201.113725417     -6413.205092117
    15 -3212.092120918      3201.127534332     -6413.219655251
    16 -3212.092030396      3201.158883355     -6413.250913752
    17 -3212.092570378      3201.130298235     -6413.222868613
    18 -3212.092729669      3201.132903817     -6413.225633485
    19 -3212.092864977      3201.132215747     -6413.225080724
    20 -3212.093025302      3201.131841147     -6413.224866449
    21 -3212.093250686      3201.134456524     -6413.227707210
    22 -3212.093395129      3201.123518028     -6413.216913157
    23 -3212.093438027      3201.133923403     -6413.227361430
    24 -3212.093604187      3201.141186084     -6413.234790271
    25 -3212.093846869      3201.139224111     -6413.233070980
    26 -3212.094214770      3201.132038986     -6413.226253756
    27 -3212.094777930      3201.126964797     -6413.221742726
    28 -3212.095448414      3201.128614275     -6413.224062689
    29 -3212.095661334      3201.133323872     -6413.228985205
    30 -3212.095908826      3201.129265969     -6413.225174796
    31 -3212.095968994      3201.122625473     -6413.218594466
    32 -3212.096192198      3201.120167487     -6413.216359685
    33 -3212.096168224      3201.123824037     -6413.219992260
    34 -3212.096262278      3201.125331427     -6413.221593705
    35 -3212.096311676      3201.125375803     -6413.221687478
    36 -3212.096333581      3201.119701606     -6413.216035187
    37 -3212.096388930      3201.121116577     -6413.217505507
    38 -3212.096396482      3201.122454675     -6413.218851157
    39 -3212.096427158      3201.121733171     -6413.218160329
    40 -3212.096440404      3201.121206206     -6413.217646610
    41 -3212.096455923      3201.122068048     -6413.218523972
    42 -3212.096458631      3201.122451993     -6413.218910624
    43 -3212.096467989      3201.123503641     -6413.219971630
    44 -3212.096468073      3201.123030546     -6413.219498619
    45 -3212.096469684      3201.123249122     -6413.219718805
    46 -3212.096473481      3201.123976733     -6413.220450215
    47 -3212.096474951      3201.124153891     -6413.220628841
    48 -3212.096476249      3201.124816577     -6413.221292826
    49 -3212.096476795      3201.125362913     -6413.221839708
    50 -3212.096477039      3201.124303283     -6413.220780322
$end
