# Supplementary material for: Electronic Effects Drive Selectivity in CO2 Reduction Catalysis by Heptacoordinated Cobalt Complexes
Source: Inorg Chem. 2026 May 21;65(22):12678–92. doi: 10.1021/acs.inorgchem.6c01633 (PMC13250995; doi:10.1021/acs.inorgchem.6c01633)
Supplement: Supplementary file 2 [file ic6c01633_si_002.zip › backup_paper_acscat_Co/Co0MeOLCOOH/doublet/bpy_det_O2/vacuo/job.last]

OPTIMIZATION CYCLE 49
Wed 25 Dec 2024 07:00:08 PM CET

   OpenMP run-time library returned nthreads =  8

 rdgrad (dryad120) : TURBOMOLE rev. V7-7 compiled 19 Oct 2022 at 02:10:57
 Copyright (C) 2022 TURBOMOLE GmbH, Karlsruhe


    2024-12-25 19:00:08.365 


 UHF modus switched on !


                                 r d g r a d

                          gradient for ridft program 

                        by K.Eichkorn, O.Treutler, H.Oehm, 
                             M.Haeser and R.Ahlrichs
                  (Chemical Physics Letters 242 (1995) 652-660)
                    parallel version: M.v.Arnim  &  R.Ahlrichs
                            quantum chemistry group
                             university  karlsruhe
                                   germany


                          References             
                                                 
          Density Functional:                              
              O. Treutler and R. Ahlrichs                      
              Efficient Molecular Numerical Integration Schemes
              J. Chem. Phys. 102: 346 (1995)                   
          Parallel Version:                                
              Performance of parallel TURBOMOLE for Density    
              Functional Calculations                          
              M. v. Arnim and R. Ahlrichs                      
              J. Comp. Chem. 19: 1746 (1998)                   
          RI-J Method:                                     
              Auxiliary Basis Sets to approximate Coulomb      
              Potentials                                       
              Chem. Phys. Lett. 240: 283 (1995)                
              K. Eichkorn, O. Treutler, H. Oehm, M. Haeser     
              and R. Ahlrichs                                  
              Chem. Phys. Lett. 242: 652 (1995)                
                                                           
              Auxiliary Basis Sets for Main Row Atoms and their
              Use to approximate Coulomb Potentials            
              K. Eichkorn, F. Weigend, O. Treutler and         
              R. Ahlrichs                                      
              Theo. Chem. Acc. 97: 119 (1997)                  
          Relativistic Two-component ECP formalism             
              Efficient two-component self-consistent field    
              procedures and gradients: implementation in      
              TURBOMOLE and application to Au20-               
              A. Baldes and F. Weigend                         
              Mol. Phys. 111: 2617 (2013)                      
          Relativistic all-electron 2c calculations (X2C, DLU) 
              Efficient implementation of one- and two-component
              analytical energy gradients in exact two-component
              theory                                           
              Y. J. Franzke, N. Middendorf and F. Weigend      
              J. Chem. Phys. 148: 104110 (2018)                
          Exploitation of symmetry in scalar X2C response      
              NMR shielding tensors and chemical shifts in     
              scalar-relativistic local exact two-component    
              theory                                           
              Y. J. Franzke and F. Weigend                     
              J. Chem. Theory Comput. 15: 1028 (2019)          
                                                              


          OpenMP Shared-Memory Parallelization:  8 CPUs.

            By: Yannick J. Franzke and Christof Holzer
 

   *************************************************************************
   y                                                                        
   *************************************************************************


 integral neglect threshold       :  0.20E-10
 integral storage threshold THIZE :  0.10E-04
 integral storage threshold THIME :         5

 B-P86 functional
 exchange:    LDA + Becke (B88)
 correlation: LDA (VWN) + Perdew (P86)
 A DFT gradient calculation using the RI-J approximation will be carried out.
  
  
 AUXILIARY BASIS SET information:

 symmetry group of the molecule :   c1 

 the group has the following generators :
   c1(z)

    1 symmetry operations found

 there are 1 real representations :   a   

 maximum number of shells which are related by symmetry :  1


    mo occupation :
   irrep   mo's   occupied
    a     1490      158
 
 number of basis functions   :  1490
 number of occupied orbitals :   158
 

 biggest AO integral is expected to be    16.578513373
  
           ------------------
           density functional
           ------------------
 B-P86 functional
 exchange:    LDA + Becke (B88)
 correlation: LDA (VWN) + Perdew (P86)
 iterations will be done with small grid
  
 spherical integration : Lebedev's spherical grid
 spherical gridsize    :                     3
    i.e. gridpoints    :                   302
  maximum batchsize    :                   100
 value for diffuse not defined
 radial integration    : Chebyshev 2nd kind (scaling 3)
 radial gridsize       :                     3
 integration cells     :                    71
 partition function    : becke
 partition sharpness   :                     3
  

 Using current-dependent DFT

  
           ------------------------
             RDGRAD - INFORMATION
           ------------------------
  
 Threshold for integral neglect (rithr1): 1E-10
 Threshold for integral neglect (rithr2): 1E-10
 Contributions to RI integral batches: 
  neglected integral batches:                 71796
  direct contribution:                        97857
     
 ****************************************
 Memory allocated for RDGRAD: 95 MiB
 ****************************************
                                            
     

 nuclear repulsion energy  :   6195.33144773    

  MOs are in ASCII format !


 reading orbital data $uhfmo_alpha  from file alpha
 orbital characterization : scfconv=6

 reading orbital data $uhfmo_beta  from file beta
 orbital characterization : scfconv=6
  Deviation of MOs from orthonormality   7.738321095018819E-011
  Deviation of MOs from orthonormality   7.927386524997360E-011

    ----------------------------------------
     S+T+V CONTRIBUTIONS TO ENERGY GRADIENT 
    ----------------------------------------

 1e-integral 1st. derivatives will be neglected if expon. factor < 0.393371E-13

  _________________________________
 |                                 |
 |         DFTD3 V3.1 Rev 0        |
 | S.Grimme, University Bonn       |
 |            June  2014           |
 |   see standalone version        |
 |       dftd3 -h for options      |
 |_________________________________|
 
 Please cite DFT-D3 work done with this code as:
 S. Grimme, J. Antony, S. Ehrlich and H. Krieg,
 J. Chem. Phys, 132 (2010), 154104.
 If used with BJ-damping cite also
 S. Grimme, S. Ehrlich and L. Goerigk,
 J. Comput. Chem. 32 (2011), 1456-1465
 For DFT-D2 the reference is
 S. Grimme, J. Comput. Chem., 27 (2006), 1787-1799
 
C6 coefficients used:
                     2  C6 for element                      1
Z=  1 CN= 0.912     C6(AA)=    3.03
Z=  1 CN= 0.000     C6(AA)=    7.59
                     5  C6 for element                      6
Z=  6 CN= 0.000     C6(AA)=   49.11
Z=  6 CN= 0.987     C6(AA)=   43.25
Z=  6 CN= 1.998     C6(AA)=   29.36
Z=  6 CN= 2.999     C6(AA)=   25.78
Z=  6 CN= 3.984     C6(AA)=   18.21
                     4  C6 for element                      7
Z=  7 CN= 0.000     C6(AA)=   25.27
Z=  7 CN= 0.994     C6(AA)=   22.12
Z=  7 CN= 2.014     C6(AA)=   19.68
Z=  7 CN= 2.990     C6(AA)=   15.58
                     3  C6 for element                      8
Z=  8 CN= 0.000     C6(AA)=   15.51
Z=  8 CN= 0.993     C6(AA)=   12.82
Z=  8 CN= 1.989     C6(AA)=   10.37
                     4  C6 for element                     27
Z= 27 CN= 0.000     C6(AA)=  532.78
Z= 27 CN= 1.715     C6(AA)=  186.55
Z= 27 CN= 2.926     C6(AA)=  148.07
Z= 27 CN= 7.779     C6(AA)=  118.29

#           XYZ [au]              R0(AA) [Ang.]  CN          C6(AA)     C8(AA)   C10(AA) [au]
  1  -3.94904   4.71867  -2.58241   co  0.979  5.274       146.6     12889.6   1388329.2
  2  -6.32304   7.75922  -3.28694   n   0.490  3.003        15.7       345.4      9334.5
  3  -6.80995   9.62813  -1.63482   c   0.561  3.206        25.0       723.0     25613.9
  4  -5.56070   9.73763  -0.00231   h   0.363  1.005         3.1        37.3       552.8
  5  -8.78455  11.33293  -1.96615   c   0.561  3.126        25.4       733.4     25984.0
  6  -9.09628  12.82257  -0.58084   h   0.363  1.002         3.1        37.3       553.1
  7 -10.33331  11.07814  -4.08417   c   0.561  3.137        25.3       732.2     25941.3
  8 -11.91336  12.36182  -4.39472   h   0.363  1.002         3.1        37.3       553.1
  9  -9.81549   9.15245  -5.80691   c   0.561  3.158        25.2       729.8     25856.9
 10 -10.96650   8.90554  -7.49795   h   0.363  1.003         3.1        37.3       553.0
 11  -7.77861   7.53760  -5.36970   c   0.561  3.258        24.6       712.7     25250.7
 12  -6.93966   3.10095  -1.19886   n   0.490  3.195        15.6       344.1      9299.7
 13  -8.58797   1.89580  -2.70047   c   0.561  3.257        24.7       713.0     25259.9
 14 -10.92396   1.06930  -1.81819   c   0.561  3.170        25.2       728.2     25799.8
 15 -12.21672   0.10337  -3.09158   h   0.363  1.004         3.1        37.3       552.9
 16 -11.54522   1.52493   0.72829   c   0.561  3.209        25.0       722.3     25591.3
 17 -13.72707   0.82558   1.83929   o   0.469  2.045        10.4       209.8      5187.3
 18  -9.81500   2.81912   2.27266   c   0.561  3.181        25.1       726.7     25747.1
 19 -10.32343   3.19676   4.22877   h   0.363  1.003         3.1        37.3       553.0
 20  -7.52743   3.60072   1.25073   c   0.561  3.309        24.2       699.6     24787.7
 21  -3.44174   5.50344   1.11238   n   0.490  3.070        15.6       344.7      9316.3
 22  -1.45587   6.64574   2.23452   c   0.561  3.199        25.0       724.0     25650.6
 23   0.17141   6.96243   1.01924   h   0.363  1.006         3.1        37.3       552.8
 24  -1.46874   7.36552   4.76394   c   0.561  3.128        25.3       733.2     25975.3
 25   0.19674   8.27717   5.55845   h   0.363  1.002         3.1        37.3       553.0
 26  -3.61173   6.90689   6.23221   c   0.561  3.135        25.3       732.5     25951.6
 27  -3.68277   7.46936   8.21113   h   0.363  1.002         3.1        37.3       553.1
 28  -5.65544   5.68867   5.11229   c   0.561  3.161        25.2       729.4     25842.7
 29  -7.34749   5.26835   6.20587   h   0.363  1.003         3.1        37.3       553.0
 30  -5.52194   4.98199   2.57521   c   0.561  3.320        24.1       696.6     24680.5
 31   1.90667   0.94482   1.87554   n   0.490  2.151        19.4       428.5     11581.2
 32   1.75664   1.03340   4.40137   c   0.561  3.191        25.1       725.2     25693.3
 33   3.50102   1.52548   5.39188   h   0.363  1.002         3.1        37.3       553.1
 34  -0.45573   0.53118   5.75153   c   0.561  3.126        25.4       733.4     25983.1
 35  -0.46427   0.63054   7.80811   h   0.363  1.002         3.1        37.3       553.1
 36  -2.62037  -0.13826   4.40311   c   0.561  3.145        25.3       731.3     25910.8
 37  -4.37329  -0.59880   5.38346   h   0.363  1.002         3.1        37.3       553.0
 38  -2.50147  -0.21581   1.77713   c   0.561  3.177        25.1       727.2     25765.2
 39  -4.13939  -0.72826   0.64289   h   0.363  1.005         3.1        37.3       552.9
 40  -0.21043   0.37523   0.59070   c   0.561  3.284        24.4       706.5     25030.5
 41  -1.86397   1.28595  -3.61648   n   0.490  2.850        15.8       349.0      9432.2
 42  -1.79327   0.92721  -6.13542   c   0.561  3.257        24.6       712.9     25257.7
 43   0.09077  -0.46017  -7.34175   c   0.561  3.181        25.1       726.7     25748.1
 44   0.01532  -0.70214  -9.38268   h   0.363  1.004         3.1        37.3       552.9
 45   2.08793  -1.42305  -5.88966   c   0.561  3.209        25.0       722.3     25591.4
 46   4.07605  -2.71510  -6.81088   o   0.469  2.045        10.4       209.8      5187.3
 47   2.02342  -1.05415  -3.26484   c   0.561  3.196        25.1       724.5     25669.5
 48   3.51120  -1.81136  -2.06399   h   0.363  1.004         3.1        37.3       552.9
 49   0.00510   0.23229  -2.20020   c   0.561  3.279        24.5       707.7     25073.9
 50  -5.78772   3.35250  -6.17696   n   0.490  3.669        15.6       343.8      9289.8
 51  -6.96626   5.60298  -7.30634   c   0.561  4.174        18.2       527.4     18687.1
 52  -8.57093   5.10362  -8.54221   h   0.363  1.001         3.1        37.4       553.2
 53  -5.51447   6.52663  -8.47089   h   0.363  1.005         3.1        37.3       552.8
 54  -7.63063   1.42019  -5.34523   c   0.561  4.185        18.2       527.4     18684.5
 55  -9.21382   1.25782  -6.69380   h   0.363  1.001         3.1        37.4       553.2
 56  -6.64594  -0.41170  -5.33033   h   0.363  1.005         3.1        37.3       552.9
 57  -3.76237   2.26491  -7.72656   c   0.561  4.182        18.2       527.4     18685.2
 58  -4.49877   0.96705  -9.19058   h   0.363  1.000         3.1        37.4       553.2
 59  -2.81209   3.83790  -8.69009   h   0.363  1.005         3.1        37.3       552.8
 60 -15.56432  -0.49942   0.34194   c   0.561  4.044        18.3       529.0     18742.6
 61   4.19607  -3.14399  -9.48841   c   0.561  4.045        18.3       529.0     18742.0
 62 -17.14721  -0.87484   1.61607   h   0.363  0.996         3.1        37.4       553.6
 63 -14.78947  -2.29568  -0.36214   h   0.363  0.995         3.1        37.4       553.7
 64 -16.20951   0.67460  -1.24854   h   0.363  0.995         3.1        37.4       553.7
 65   2.57057  -4.27004 -10.13247   h   0.363  0.995         3.1        37.4       553.7
 66   5.94276  -4.20365  -9.80029   h   0.363  0.996         3.1        37.4       553.6
 67   4.27285  -1.34324 -10.52468   h   0.363  0.995         3.1        37.4       553.7
 68  -1.22432   6.41957  -4.15722   c   0.561  3.025        25.6       741.1     26257.0
 69  -1.32539   7.36809  -6.27204   o   0.469  1.057        12.8       257.6      6368.4
 70   1.05066   6.43092  -2.87989   o   0.469  2.038        10.4       209.9      5188.1
 71   2.26677   7.29108  -3.99296   h   0.363  1.009         3.1        37.3       552.5

molecular C6(AA) [au] =     62996.21

           DFT-D V3(BJ)
 DF b-p                                               
 parameters
 s6       :    1.0000
 s8       :    3.2822
 a1       :    0.3946
 a2       :    4.8516
 k1-k3    :   16.0000    1.3333   -4.0000
 
 Edisp /kcal,au:  -130.3164 -0.20767240

 E6    /kcal :   -48.5937
 E8    /kcal :   -81.7227
 % E8        : 62.71
 
 doing analytical gradient O(N^2) ...
 
 |G|=  9.654284059197892E-002

 setting up bound for integral derivative estimation

 increment for numerical differentiation : 0.00050000

 biggest AO integral is expected to be    16.578513373
 biggest cartesian 1st derivative AO integral is expected to be    55.953047518
          Overall gridpoints after grid construction =        347452

 Integrated ground state density     :   314.9992633189567    

 Integrated ground state spin density:   1.000000374087054    


          ------------------------------------------------
           cartesian gradient of the energy (hartree/bohr)
          ------------------------------------------------

  ATOM      1 co          2 n           3 c           4 h           5 c 
dE/dx  0.6236609D-04 -0.2496563D-04  0.5218970D-05  0.5296387D-05 -0.5546196D-05
dE/dy -0.3429682D-04  0.5179734D-04 -0.1665641D-04 -0.9145406D-05 -0.2250285D-05
dE/dz -0.1143282D-03  0.1398659D-04 -0.1533151D-04 -0.1062723D-04 -0.1166232D-04

  ATOM      6 h           7 c           8 h           9 c          10 h 
dE/dx -0.1083706D-04 -0.4506273D-05  0.4011315D-05  0.1175739D-04  0.2737211D-07
dE/dy -0.2533084D-05 -0.5897943D-05  0.6207449D-06 -0.1933551D-04 -0.1963532D-04
dE/dz -0.1091080D-04  0.4079652D-05  0.1933855D-06  0.5497271D-05 -0.5170265D-05

  ATOM     11 c          12 n          13 c          14 c          15 h 
dE/dx -0.2189669D-04 -0.6975055D-04  0.3365191D-04  0.5525347D-05  0.3677566D-06
dE/dy -0.2548439D-05  0.8408650D-05  0.4942284D-05 -0.2306202D-04 -0.8568901D-05
dE/dz -0.2276489D-04  0.1307243D-04  0.1051275D-04  0.5064924D-05  0.6003916D-05

  ATOM     16 c          17 o          18 c          19 h          20 c 
dE/dx  0.7098240D-06 -0.2094816D-05  0.1889586D-04 -0.2426995D-05  0.7500260D-05
dE/dy -0.2885093D-05  0.2081332D-05 -0.1220367D-04  0.4111560D-05 -0.2497262D-04
dE/dz -0.5846393D-05  0.1407899D-05  0.9870996D-05 -0.1039449D-05 -0.6601087D-05

  ATOM     21 n          22 c          23 h          24 c          25 h 
dE/dx  0.3120324D-04 -0.9579201D-05  0.1412743D-05  0.3720402D-05  0.2250371D-05
dE/dy -0.3776756D-04 -0.2409952D-05  0.1039788D-05  0.6028112D-05  0.3316103D-05
dE/dz  0.6433616D-04 -0.1531775D-04 -0.2197975D-05 -0.4169553D-05 -0.2843344D-05

  ATOM     26 c          27 h          28 c          29 h          30 c 
dE/dx  0.2672232D-05  0.3181293D-05  0.1778887D-05  0.1282611D-05 -0.1109241D-04
dE/dy -0.4035243D-05  0.6047186D-05 -0.2371922D-05  0.1292306D-05  0.5087506D-04
dE/dz -0.4359548D-05 -0.1722975D-05 -0.6038906D-05 -0.3356974D-06 -0.1175289D-04

  ATOM     31 n          32 c          33 h          34 c          35 h 
dE/dx -0.5870270D-05  0.3548935D-05  0.3697549D-05  0.5549956D-05  0.7386392D-05
dE/dy -0.3187230D-05  0.2846378D-05  0.2620557D-05  0.2924537D-05  0.3268458D-05
dE/dz -0.5986238D-05  0.4922102D-05  0.1301456D-05 -0.8333937D-07  0.1943442D-05

  ATOM     36 c          37 h          38 c          39 h          40 c 
dE/dx  0.2481438D-05  0.4247349D-05 -0.3819559D-05  0.3611647D-05  0.5407931D-05
dE/dy  0.5389439D-05 -0.1248666D-05  0.8101952D-06  0.3025384D-05  0.4287660D-05
dE/dz -0.2736889D-05  0.3906669D-07 -0.5511060D-06  0.6715745D-05 -0.1260754D-05

  ATOM     41 n          42 c          43 c          44 h          45 c 
dE/dx -0.7839047D-05  0.9075540D-05 -0.8296447D-05  0.5645040D-05  0.3640760D-05
dE/dy -0.4502107D-05  0.5536358D-06 -0.3699483D-05 -0.1240082D-04  0.1187128D-05
dE/dz  0.7263805D-05  0.9482581D-05  0.3366365D-05  0.1447892D-05  0.5687091D-05

  ATOM     46 o          47 c          48 h          49 c          50 n 
dE/dx  0.2217693D-05 -0.4164613D-05  0.2992111D-05  0.2808964D-04  0.3637316D-04
dE/dy -0.8577476D-05 -0.2793845D-05 -0.6701127D-07 -0.1136412D-04  0.1859908D-04
dE/dz -0.2725536D-05 -0.6972728D-05  0.5163312D-05  0.5588949D-05  0.4124619D-04

  ATOM     51 c          52 h          53 h          54 c          55 h 
dE/dx  0.1732564D-04 -0.2571477D-05 -0.8001553D-05 -0.6082143D-05  0.1373754D-05
dE/dy  0.4954325D-05 -0.9740162D-05 -0.1080167D-04 -0.1767931D-04 -0.6581461D-05
dE/dz -0.6043265D-05 -0.1079624D-05 -0.3161858D-05 -0.6188254D-06  0.1723286D-05

  ATOM     56 h          57 c          58 h          59 h          60 c 
dE/dx  0.1599761D-05  0.4948600D-05 -0.2185221D-05 -0.1566409D-05  0.5211026D-05
dE/dy -0.4906748D-05 -0.2569652D-04 -0.5567713D-05 -0.1062026D-04 -0.9885491D-05
dE/dz -0.1267975D-05 -0.2547879D-05  0.1136434D-05 -0.3744450D-05  0.5646723D-05

  ATOM     61 c          62 h          63 h          64 h          65 h 
dE/dx  0.1783423D-05  0.3049197D-05  0.2919127D-05  0.3259267D-05  0.2281627D-05
dE/dy -0.7906644D-05 -0.4030645D-05 -0.5627912D-05 -0.4651924D-05 -0.8236712D-05
dE/dz  0.4179374D-05  0.5369702D-05  0.4496343D-05  0.3527584D-05  0.4274870D-05

  ATOM     66 h          67 h          68 c          69 o          70 o 
dE/dx  0.3419361D-05  0.1735595D-05 -0.3888163D-04  0.2447009D-05  0.2474743D-05
dE/dy -0.6674291D-05 -0.7259060D-05 -0.1580907D-04 -0.1140048D-04 -0.8142372D-05
dE/dz  0.4089449D-05  0.1409460D-05  0.1493471D-04 -0.1632442D-05 -0.1916617D-04

  ATOM     71 h 
dE/dx  0.3069304D-05
dE/dy  0.5350672D-06
dE/dz  0.2514497D-05
 
 resulting FORCE  (fx,fy,fz) = (0.132D-03,-.268D-03,-.311D-04)
 resulting MOMENT (mx,my,mz) = (-.270D-02,-.121D-03,0.152D-02)


 exx =      -0.000490 eyy =      -0.000730 ezz =      -0.000143
 eyz =       0.000368 exz =      -0.000042 exy =       0.000713


 **********************************************************************
  |maximum component of gradient| : 0.11432816E-03  (atom  1 co)       
   gradient norm                  : 0.23246989E-03
 **********************************************************************
   ***  cartesian gradients written onto <gradient>  ***


     --- calculation of the energy gradient finished ---


    ------------------------------------------------------------------------
         total  cpu-time :  3 minutes and 40 seconds
         total wall-time :  29.24 seconds
    ------------------------------------------------------------------------

   ****  rdgrad : all done  ****


    2024-12-25 19:00:37.593 

fine, there is no data group "$actual step"
next step = relax

 statpt (dryad120) : TURBOMOLE rev. V7-7 compiled 19 Oct 2022 at 01:15:37
 Copyright (C) 2022 TURBOMOLE GmbH, Karlsruhe


    2024-12-25 19:00:37.635 


                           this is S T A T P T   


                     hessian and coordinate update for
                          stationary point search 

                     by barbara unterreiner, marek sierka,
                           and reinhart ahlrichs

                          quantum chemistry group
                          universitaet  karlsruhe
                                  germany


              +--------------------------------------------------+
              | Atomic coordinate, charge and isotop information |
              +--------------------------------------------------+

                    atomic coordinates            atom    charge  isotop
         -3.94904294    4.71866910   -2.58240696    co    27.000     0
         -6.32304254    7.75922440   -3.28694059    n      7.000     0
         -6.80995182    9.62813212   -1.63481623    c      6.000     0
         -5.56069888    9.73763154   -0.00230781    h      1.000     0
         -8.78455067   11.33292857   -1.96614792    c      6.000     0
         -9.09627711   12.82257368   -0.58083879    h      1.000     0
        -10.33330875   11.07813836   -4.08416817    c      6.000     0
        -11.91336075   12.36182002   -4.39471827    h      1.000     0
         -9.81548580    9.15244621   -5.80690862    c      6.000     0
        -10.96650174    8.90553546   -7.49795393    h      1.000     0
         -7.77861349    7.53760060   -5.36969647    c      6.000     0
         -6.93965722    3.10095315   -1.19886132    n      7.000     0
         -8.58796727    1.89580047   -2.70047086    c      6.000     0
        -10.92395713    1.06929672   -1.81819456    c      6.000     0
        -12.21672109    0.10336626   -3.09157604    h      1.000     0
        -11.54522206    1.52492830    0.72829272    c      6.000     0
        -13.72706853    0.82557792    1.83929369    o      8.000     0
         -9.81499752    2.81912236    2.27266038    c      6.000     0
        -10.32342920    3.19675748    4.22876543    h      1.000     0
         -7.52742567    3.60071501    1.25072564    c      6.000     0
         -3.44173808    5.50344169    1.11237722    n      7.000     0
         -1.45587412    6.64574426    2.23452413    c      6.000     0
          0.17140862    6.96243381    1.01923734    h      1.000     0
         -1.46873717    7.36551575    4.76394464    c      6.000     0
          0.19674411    8.27716719    5.55844743    h      1.000     0
         -3.61172932    6.90688782    6.23220567    c      6.000     0
         -3.68276772    7.46936134    8.21112794    h      1.000     0
         -5.65544342    5.68866836    5.11228690    c      6.000     0
         -7.34749364    5.26835286    6.20586569    h      1.000     0
         -5.52193663    4.98199093    2.57521245    c      6.000     0
          1.90666783    0.94481891    1.87554091    n      7.000     0
          1.75664336    1.03340043    4.40137118    c      6.000     0
          3.50102454    1.52547964    5.39188400    h      1.000     0
         -0.45573098    0.53118117    5.75152588    c      6.000     0
         -0.46426666    0.63054332    7.80811310    h      1.000     0
         -2.62036576   -0.13826222    4.40310937    c      6.000     0
         -4.37328769   -0.59880100    5.38345586    h      1.000     0
         -2.50147028   -0.21581374    1.77713025    c      6.000     0
         -4.13938830   -0.72826035    0.64288881    h      1.000     0
         -0.21042590    0.37522676    0.59070443    c      6.000     0
         -1.86396810    1.28594588   -3.61647691    n      7.000     0
         -1.79326536    0.92721367   -6.13541867    c      6.000     0
          0.09077286   -0.46016666   -7.34175153    c      6.000     0
          0.01532221   -0.70214136   -9.38267510    h      1.000     0
          2.08793392   -1.42304518   -5.88965948    c      6.000     0
          4.07605467   -2.71510354   -6.81088350    o      8.000     0
          2.02341964   -1.05414803   -3.26484291    c      6.000     0
          3.51120016   -1.81136150   -2.06398777    h      1.000     0
          0.00510336    0.23228601   -2.20019866    c      6.000     0
         -5.78771748    3.35249591   -6.17696057    n      7.000     0
         -6.96626241    5.60298329   -7.30633995    c      6.000     0
         -8.57093368    5.10362329   -8.54221288    h      1.000     0
         -5.51446632    6.52663466   -8.47088824    h      1.000     0
         -7.63062838    1.42018697   -5.34522722    c      6.000     0
         -9.21382294    1.25781758   -6.69380309    h      1.000     0
         -6.64594003   -0.41170322   -5.33033373    h      1.000     0
         -3.76237073    2.26490713   -7.72655613    c      6.000     0
         -4.49876900    0.96705219   -9.19057813    h      1.000     0
         -2.81209303    3.83789567   -8.69008816    h      1.000     0
        -15.56431546   -0.49942387    0.34194012    c      6.000     0
          4.19607088   -3.14399205   -9.48841197    c      6.000     0
        -17.14720954   -0.87484445    1.61607455    h      1.000     0
        -14.78946558   -2.29568075   -0.36214213    h      1.000     0
        -16.20951378    0.67459699   -1.24854320    h      1.000     0
          2.57056959   -4.27003549  -10.13246851    h      1.000     0
          5.94275792   -4.20364518   -9.80028833    h      1.000     0
          4.27284792   -1.34323931  -10.52468230    h      1.000     0
         -1.22432468    6.41956798   -4.15722054    c      6.000     0
         -1.32538560    7.36809256   -6.27203913    o      8.000     0
          1.05066462    6.43092061   -2.87989108    o      8.000     0
          2.26676810    7.29107582   -3.99296192    h      1.000     0
 
       center of nuclear mass  :   -4.20376964    3.45206573   -1.77273955
       center of nuclear charge:   -4.23873573    3.41958303   -1.78633532
  Keyword $statpt not found - using default options
 
        ***************  Stationary point options ******************
        ************************************************************
           Maximum allowed trust radius:           3.000000E-01
           Minimum allowed trust radius:           1.000000E-03
           Initial trust radius:                   1.500000E-01
           GDIIS used if gradient norm <           1.000000E-02
           Number of previous steps for GDIIS:       5
           Hessian update method:                  BFGS
                        *** Convergence criteria ***                
           Threshold for energy change:            1.000000E-06
           Threshold for max displacement element: 1.000000E-03
           Threshold for max gradient element :    1.000000E-03
           Threshold for RMS of displacement:      5.000000E-04
           Threshold for RMS of gradient:          5.000000E-04
        ************************************************************
 

  Keyword $statp missing in file <control>

  Keyword $statpt not found - using default options
     Number of symmetry restricted degrees of freedom:   213
     Constituted by:     3 translational degrees of freedom
                         3 rotational degrees of freedom
                       207 internal degrees of freedom

  *************************************************************************
   ATOM                      CARTESIAN COORDINATES
    1 co     -3.94904294349104      4.71866909926065     -2.58240696176347
    2 n      -6.32304253939282      7.75922440346182     -3.28694058989973
    3 c      -6.80995182145336      9.62813211774478     -1.63481622990007
    4 h      -5.56069887758149      9.73763154207956     -0.00230780861936
    5 c      -8.78455066622313     11.33292857166423     -1.96614791919804
    6 h      -9.09627711061403     12.82257368174405     -0.58083878988864
    7 c     -10.33330874701861     11.07813835507811     -4.08416816718738
    8 h     -11.91336074739388     12.36182002043023     -4.39471826964676
    9 c      -9.81548580303222      9.15244620531946     -5.80690861896757
   10 h     -10.96650173566654      8.90553546455742     -7.49795392708063
   11 c      -7.77861348827936      7.53760059753193     -5.36969647273764
   12 n      -6.93965722054382      3.10095314727664     -1.19886131849050
   13 c      -8.58796726510872      1.89580047271701     -2.70047085897380
   14 c     -10.92395712702748      1.06929672210356     -1.81819456339885
   15 h     -12.21672108777218      0.10336625950217     -3.09157604153954
   16 c     -11.54522205566781      1.52492830335341      0.72829272187513
   17 o     -13.72706853005380      0.82557792013036      1.83929369397638
   18 c      -9.81499752375503      2.81912235765514      2.27266037853488
   19 h     -10.32342919531655      3.19675748362866      4.22876542685506
   20 c      -7.52742566627174      3.60071500895152      1.25072564451253
   21 n      -3.44173807661949      5.50344169405493      1.11237721667712
   22 c      -1.45587412175300      6.64574426435981      2.23452412698841
   23 h       0.17140861886304      6.96243381214880      1.01923734151543
   24 c      -1.46873717253405      7.36551574659135      4.76394463970872
   25 h       0.19674411161491      8.27716718930831      5.55844742813010
   26 c      -3.61172932007067      6.90688782264004      6.23220567374095
   27 h      -3.68276772307499      7.46936134262425      8.21112793546954
   28 c      -5.65544342297032      5.68866836302158      5.11228690445025
   29 h      -7.34749363720971      5.26835285620619      6.20586568916905
   30 c      -5.52193663316287      4.98199093211851      2.57521245009595
   31 n       1.90666783158928      0.94481891158372      1.87554091336752
   32 c       1.75664335609976      1.03340042595499      4.40137117971278
   33 h       3.50102453961071      1.52547963799996      5.39188399605795
   34 c      -0.45573098001921      0.53118116637391      5.75152587752265
   35 h      -0.46426666449242      0.63054331842745      7.80811310134287
   36 c      -2.62036576039564     -0.13826221636884      4.40310937299696
   37 h      -4.37328769473480     -0.59880099630756      5.38345586430168
   38 c      -2.50147027588049     -0.21581373775723      1.77713025311450
   39 h      -4.13938830203763     -0.72826035156121      0.64288881307914
   40 c      -0.21042589997461      0.37522675567443      0.59070443252698
   41 n      -1.86396810368831      1.28594587853794     -3.61647690813967
   42 c      -1.79326536113323      0.92721366766686     -6.13541867346559
   43 c       0.09077285821578     -0.46016665517040     -7.34175153225887
   44 h       0.01532220717086     -0.70214135972227     -9.38267510295571
   45 c       2.08793391795765     -1.42304517697054     -5.88965947959622
   46 o       4.07605467330429     -2.71510353555043     -6.81088350381424
   47 c       2.02341963613222     -1.05414802744904     -3.26484291157402
   48 h       3.51120015866097     -1.81136150030573     -2.06398777445058
   49 c       0.00510336232709      0.23228601081201     -2.20019866349482
   50 n      -5.78771747778772      3.35249590850565     -6.17696057370592
   51 c      -6.96626240661909      5.60298329299898     -7.30633995210978
   52 h      -8.57093367916444      5.10362328865375     -8.54221287700308
   53 h      -5.51446632418748      6.52663466475079     -8.47088824296006
   54 c      -7.63062838291375      1.42018696556968     -5.34522722361451
   55 h      -9.21382293575990      1.25781758004514     -6.69380309431345
   56 h      -6.64594002969910     -0.41170321887752     -5.33033373085091
   57 c      -3.76237073219314      2.26490712863502     -7.72655613233060
   58 h      -4.49876899757933      0.96705219179052     -9.19057813289635
   59 h      -2.81209303279253      3.83789567352818     -8.69008815943700
   60 c     -15.56431546188037     -0.49942387143996      0.34194012282453
   61 c       4.19607087710439     -3.14399205082584     -9.48841197487177
   62 h     -17.14720953829249     -0.87484445272318      1.61607455221666
   63 h     -14.78946558273186     -2.29568075366279     -0.36214213090092
   64 h     -16.20951378183726      0.67459699155453     -1.24854319507242
   65 h       2.57056958636590     -4.27003549044799    -10.13246850561242
   66 h       5.94275791651389     -4.20364518487487     -9.80028832607265
   67 h       4.27284791644539     -1.34323931140746    -10.52468230042641
   68 c      -1.22432467861603      6.41956798218201     -4.15722054383914
   69 o      -1.32538559805219      7.36809256462912     -6.27203913122842
   70 o       1.05066461676957      6.43092061432909     -2.87989107539335
   71 h       2.26676809805930      7.29107582484454     -3.99296191963625
  *************************************************************************
   ATOM                      CARTESIAN GRADIENTS  
    1 co      0.00006236609001     -0.00003429682183     -0.00011432816169
    2 n      -0.00002496562665      0.00005179734310      0.00001398659021
    3 c       0.00000521896996     -0.00001665641109     -0.00001533150920
    4 h       0.00000529638715     -0.00000914540554     -0.00001062723006
    5 c      -0.00000554619631     -0.00000225028462     -0.00001166231530
    6 h      -0.00001083705775     -0.00000253308362     -0.00001091080080
    7 c      -0.00000450627317     -0.00000589794319      0.00000407965180
    8 h       0.00000401131501      0.00000062074494      0.00000019338551
    9 c       0.00001175738650     -0.00001933551308      0.00000549727121
   10 h       0.00000002737211     -0.00001963531800     -0.00000517026549
   11 c      -0.00002189668880     -0.00000254843923     -0.00002276489001
   12 n      -0.00006975054792      0.00000840864965      0.00001307242579
   13 c       0.00003365191428      0.00000494228354      0.00001051275013
   14 c       0.00000552534731     -0.00002306202064      0.00000506492441
   15 h       0.00000036775659     -0.00000856890089      0.00000600391632
   16 c       0.00000070982398     -0.00000288509311     -0.00000584639296
   17 o      -0.00000209481574      0.00000208133188      0.00000140789882
   18 c       0.00001889586439     -0.00001220367070      0.00000987099617
   19 h      -0.00000242699513      0.00000411156026     -0.00000103944861
   20 c       0.00000750025954     -0.00002497262215     -0.00000660108671
   21 n       0.00003120323872     -0.00003776756120      0.00006433615609
   22 c      -0.00000957920088     -0.00000240995174     -0.00001531775440
   23 h       0.00000141274292      0.00000103978773     -0.00000219797457
   24 c       0.00000372040233      0.00000602811194     -0.00000416955278
   25 h       0.00000225037110      0.00000331610268     -0.00000284334430
   26 c       0.00000267223156     -0.00000403524343     -0.00000435954790
   27 h       0.00000318129312      0.00000604718638     -0.00000172297476
   28 c       0.00000177888702     -0.00000237192211     -0.00000603890554
   29 h       0.00000128261051      0.00000129230580     -0.00000033569743
   30 c      -0.00001109241166      0.00005087505912     -0.00001175289132
   31 n      -0.00000587026961     -0.00000318723031     -0.00000598623759
   32 c       0.00000354893505      0.00000284637756      0.00000492210187
   33 h       0.00000369754922      0.00000262055666      0.00000130145563
   34 c       0.00000554995611      0.00000292453732     -0.00000008333937
   35 h       0.00000738639187      0.00000326845813      0.00000194344209
   36 c       0.00000248143841      0.00000538943950     -0.00000273688878
   37 h       0.00000424734904     -0.00000124866607      0.00000003906669
   38 c      -0.00000381955948      0.00000081019521     -0.00000055110604
   39 h       0.00000361164696      0.00000302538409      0.00000671574521
   40 c       0.00000540793123      0.00000428766033     -0.00000126075359
   41 n      -0.00000783904711     -0.00000450210679      0.00000726380522
   42 c       0.00000907553993      0.00000055363581      0.00000948258060
   43 c      -0.00000829644720     -0.00000369948290      0.00000336636531
   44 h       0.00000564503995     -0.00001240081918      0.00000144789211
   45 c       0.00000364076029      0.00000118712787      0.00000568709130
   46 o       0.00000221769304     -0.00000857747577     -0.00000272553619
   47 c      -0.00000416461304     -0.00000279384536     -0.00000697272804
   48 h       0.00000299211113     -0.00000006701127      0.00000516331246
   49 c       0.00002808964154     -0.00001136412308      0.00000558894932
   50 n       0.00003637315593      0.00001859907925      0.00004124619481
   51 c       0.00001732563940      0.00000495432474     -0.00000604326496
   52 h      -0.00000257147709     -0.00000974016201     -0.00000107962369
   53 h      -0.00000800155289     -0.00001080167433     -0.00000316185759
   54 c      -0.00000608214324     -0.00001767930899     -0.00000061882538
   55 h       0.00000137375414     -0.00000658146091      0.00000172328580
   56 h       0.00000159976090     -0.00000490674750     -0.00000126797513
   57 c       0.00000494860010     -0.00002569652392     -0.00000254787858
   58 h      -0.00000218522127     -0.00000556771338      0.00000113643373
   59 h      -0.00000156640877     -0.00001062026485     -0.00000374445043
   60 c       0.00000521102607     -0.00000988549091      0.00000564672285
   61 c       0.00000178342330     -0.00000790664428      0.00000417937388
   62 h       0.00000304919715     -0.00000403064527      0.00000536970200
   63 h       0.00000291912749     -0.00000562791247      0.00000449634341
   64 h       0.00000325926660     -0.00000465192437      0.00000352758416
   65 h       0.00000228162685     -0.00000823671193      0.00000427486957
   66 h       0.00000341936054     -0.00000667429102      0.00000408944875
   67 h       0.00000173559538     -0.00000725906010      0.00000140946036
   68 c      -0.00003888162954     -0.00001580906558      0.00001493471158
   69 o       0.00000244700858     -0.00001140047561     -0.00000163244217
   70 o       0.00000247474270     -0.00000814237215     -0.00001916616668
   71 h       0.00000306930418      0.00000053506720      0.00000251449735
  *************************************************************************

  norm of actual CARTESIAN gradient:  2.32470E-04
  norm of actual INTERNAL  gradient:  1.80027E-04

  ENERGY =   -3212.0964767950 a.u.; # of cycle =   49

  Approximate Hessian read from $hessapprox data section

  Hessian updated according to BFGS formula
  Number of zero Hessian eigenvalues:   0
  Number of structures for GDIIS interpolation:    5
  GDIIS step:     0.001635

  Transforming internal coordinate displacements to Cartesian space
      Iteration   1 residual norm     1.635230E-03
      Iteration   2 residual norm     8.903980E-07
      Iteration   3 residual norm     6.841707E-13
      Transformation converged
      Residual norm:    6.841707E-13 after    3 iterations

      ****************************************************************** 
                          CONVERGENCE INFORMATION

                               Converged?     Value      Criterion
             Energy change         yes      0.0000005   0.0000010
             RMS of displacement   yes      0.0001137   0.0005000
             RMS of gradient       yes      0.0000125   0.0005000
             MAX displacement      yes      0.0007589   0.0010000
             MAX gradient          yes      0.0000544   0.0010000
      ****************************************************************** 


    ------------------------------------------------------------------------
         total  cpu-time :   0.23 seconds
         total wall-time :   0.23 seconds
    ------------------------------------------------------------------------

   ****  statpt : all done  ****


    2024-12-25 19:00:37.856 

fine, there is no data group "$actual step"
next step = ridft

  ========================================================================
                license information 
 Customer : 200000000357083
 ID       : LKO2626211

 License file is VALID, continuing with full version
  ========================================================================

   OpenMP run-time library returned nthreads =  8

 ridft (dryad120) : TURBOMOLE rev. V7-7 compiled 26 Oct 2022 at 08:57:28
 Copyright (C) 2022 TURBOMOLE GmbH, Karlsruhe


    2024-12-25 19:00:38.049 


                                  r i d f t

                        DFT program with RI approximation 
                                for coulomb part 


                                                 
                                 References:     
                                                 
          TURBOMOLE:                             
              R. Ahlrichs, M. Baer, M. Haeser, H. Horn, and
              C. Koelmel
              Electronic structure calculations on workstation
              computers: the program system TURBOMOLE
              Chem. Phys. Lett. 162: 165 (1989)
          Density Functional:                              
              O. Treutler and R. Ahlrichs                      
              Efficient Molecular Numerical Integration Schemes
              J. Chem. Phys. 102: 346 (1995)                   
          Parallel Version:                                
              Performance of parallel TURBOMOLE for Density    
              Functional Calculations                          
              M. v. Arnim and R. Ahlrichs                      
              J. Comp. Chem. 19: 1746 (1998)                   
          RI-J Method:                                     
              Auxiliary Basis Sets to approximate Coulomb      
              Potentials                                       
              Chem. Phys. Lett. 240: 283 (1995)                
              K. Eichkorn, O. Treutler, H. Oehm, M. Haeser     
              and R. Ahlrichs                                  
              Chem. Phys. Lett. 242: 652 (1995)                
                                                           
              Auxiliary Basis Sets for Main Row Atoms and their
              Use to approximate Coulomb Potentials            
              K. Eichkorn, F. Weigend, O. Treutler and         
              R. Ahlrichs                                      
              Theo. Chem. Acc. 97: 119 (1997)                   
                                                           
              Accurate Coulomb-fitting basis sets for H to Rn 
              F. Weigend                                        
              Phys. Chem. Chem. Phys. 8: 1057 (2006)            
                                                           
          Multipole accelerated RI-J (MARI-J):             
              Fast evaluation of the Coulomb potential for     
              electron densities using multipole accelerated   
              resolution of identity approximation             
              M. Sierka, A. Hogekamp and R. Ahlrichs           
              J. Chem. Phys. 118: 9136 (2003)                  
          RI-JK Method:                                     
              A fully direct RI-HF algorithm: Implementation,
              optimised auxiliary basis sets, demonstration of
              accuracy and efficiency                         
              F. Weigend                                      
              Phys. Chem. Chem. Phys. 4: 4285 (2002)           
          Two-component HF and DFT with spin-orbit coupling:  
              Self-consistent treatment of spin-orbit         
              interactions with efficient Hartree-Fock and    
              density functional methods                      
              M. K. Armbruster, F. Weigend, C. van Wüllen and 
              W. Klopper                                      
              Phys. Chem. Chem. Phys. 10: 1748 (2008)         
          Two-component difference density and DIIS algorithm 
              Efficient two-component self-consistent field   
              procedures and gradients: implementation in     
              TURBOMOLE and application to Au20-              
              A. Baldes, F. Weigend                           
              Mol. Phys. 111: 2617 (2013)                     
          Relativistic all-electron 2c calculations           
              An efficient implementation of two-component    
              relativistic exact-decoupling methods for large 
              molecules                                       
              D. Peng, N. Middendorf, F. Weigend, M. Reiher   
              J. Chem. Phys. 138: 184105 (2013)               
          Finite nucleus model and SNSO approximation         
              Efficient implementation of one- and two-       
              component analytical energy gradients in exact  
              two-component theory                            
              Y. J. Franzke, N. Middendorf, F. Weigend        
              J. Chem. Phys. 148: 104110 (2018)               
          Grids for all-electron relativistic methods         
              Error-consistent segmented contracted all-      
              electron relativistic basis sets of double-     
              and triple-zeta quality for NMR shielding       
              constants                                       
              Y. J. Franzke, R. Tress, T. M. Pazdera,         
              F. Weigend                                      
              Phys. Chem. Chem. Phys. 21: 166658 (2019)       
          Seminumerical exchange algorithms                   
              Seminumerical calculation of the Hartree-Fock   
              exchange matirx: Application to two-component   
              procedures and efficient evaluation of local    
              hybrid functionsl                               
               P. Plessow, F. Weigend,                        
              J. Comput. Chem. 33: 810 (2012)                 
          Improved seminumerical algorithms                   
              C. Holzer,                                      
              J. Chem. Phys. 153 (2020), 184115               
                                         


          OpenMP Shared-Memory Parallelization:  8 CPUs.

            By: Christof Holzer and Yannick J. Franzke


              +--------------------------------------------------+
              |      general information about current run       |
              +--------------------------------------------------+

 
 B-P86 functional
 exchange:    LDA + Becke (B88)
 correlation: LDA (VWN) + Perdew (P86)
 A DFT calculation using the RI-J approximation will be carried out.
 Allocatable memory for RI due to $ricore (MB):                   500

   *************************************************************************
   y                                                                        
   *************************************************************************


              +--------------------------------------------------+
              | Atomic coordinate, charge and isotop information |
              +--------------------------------------------------+

                    atomic coordinates            atom    charge  isotop
         -3.94951942    4.71822925   -2.58200015    co    27.000     0
         -6.32300716    7.75858686   -3.28690386    n      7.000     0
         -6.80942369    9.62779486   -1.63491997    c      6.000     0
         -5.56001858    9.73737009   -0.00253078    h      1.000     0
         -8.78353826   11.33309339   -1.96639023    c      6.000     0
         -9.09479817   12.82288908   -0.58114097    h      1.000     0
        -10.33221675   11.07869312   -4.08453920    c      6.000     0
        -11.91213597   12.36253319   -4.39510432    h      1.000     0
         -9.81475296    9.15289495   -5.80723391    c      6.000     0
        -10.96568393    8.90638737   -7.49839406    h      1.000     0
         -7.77843138    7.53736386   -5.36978130    c      6.000     0
         -6.93994348    3.10041325   -1.19864636    n      7.000     0
         -8.58838270    1.89534111   -2.70025605    c      6.000     0
        -10.92458507    1.06938379   -1.81807687    c      6.000     0
        -12.21737553    0.10351621   -3.09147784    h      1.000     0
        -11.54593762    1.52529893    0.72834390    c      6.000     0
        -13.72792938    0.82630568    1.83927679    o      8.000     0
         -9.81566233    2.81943694    2.27267955    c      6.000     0
        -10.32400852    3.19703434    4.22881194    h      1.000     0
         -7.52788837    3.60059341    1.25084491    c      6.000     0
         -3.44203485    5.50286359    1.11235825    n      7.000     0
         -1.45598361    6.64494754    2.23445925    c      6.000     0
          0.17123803    6.96157441    1.01908013    h      1.000     0
         -1.46870418    7.36476889    4.76385473    c      6.000     0
          0.19680327    8.27649663    5.55820384    h      1.000     0
         -3.61165472    6.90633548    6.23222988    c      6.000     0
         -3.68254419    7.46879513    8.21115445    h      1.000     0
         -5.65546001    5.68813793    5.11245468    c      6.000     0
         -7.34734107    5.26765498    6.20622254    h      1.000     0
         -5.52219612    4.98152417    2.57534463    c      6.000     0
          1.90669152    0.94563094    1.87530935    n      7.000     0
          1.75677144    1.03458211    4.40112691    c      6.000     0
          3.50099724    1.52763054    5.39142694    h      1.000     0
         -0.45535486    0.53183016    5.75149633    c      6.000     0
         -0.46389640    0.63179188    7.80805084    h      1.000     0
         -2.61979808   -0.13872390    4.40333536    c      6.000     0
         -4.37250315   -0.59965725    5.38388640    h      1.000     0
         -2.50103113   -0.21664765    1.77735465    c      6.000     0
         -4.13882576   -0.72990738    0.64327435    h      1.000     0
         -0.21030421    0.37513455    0.59068594    c      6.000     0
         -1.86427196    1.28549508   -3.61647245    n      7.000     0
         -1.79344192    0.92699664   -6.13543262    c      6.000     0
          0.09101025   -0.45974817   -7.34187760    c      6.000     0
          0.01581839   -0.70126270   -9.38286290    h      1.000     0
          2.08831011   -1.42237487   -5.88980538    c      6.000     0
          4.07673768   -2.71393206   -6.81105737    o      8.000     0
          2.02366964   -1.05367067   -3.26495202    c      6.000     0
          3.51171667   -1.81051494   -2.06419778    h      1.000     0
          0.00503610    0.23222719   -2.20024255    c      6.000     0
         -5.78828891    3.35168367   -6.17686854    n      7.000     0
         -6.96709480    5.60206997   -7.30620006    c      6.000     0
         -8.57239014    5.10254936   -8.54118921    h      1.000     0
         -5.51574986    6.52516332   -8.47176407    h      1.000     0
         -7.63077264    1.41919215   -5.34481645    c      6.000     0
         -9.21383298    1.25599122   -6.69345890    h      1.000     0
         -6.64562086   -0.41245062   -5.32927468    h      1.000     0
         -3.76276494    2.26448215   -7.72647150    c      6.000     0
         -4.49888406    0.96655872   -9.19058687    h      1.000     0
         -2.81267961    3.83764985   -8.68990249    h      1.000     0
        -15.56539316   -0.49827965    0.34181923    c      6.000     0
          4.19691281   -3.14258573   -9.48862237    c      6.000     0
        -17.14850668   -0.87321409    1.61582057    h      1.000     0
        -14.79094878   -2.29478413   -0.36207784    h      1.000     0
        -16.21012756    0.67580773   -1.24879891    h      1.000     0
          2.57163888   -4.26887890  -10.13281421    h      1.000     0
          5.94380249   -4.20189115   -9.80054127    h      1.000     0
          4.27338382   -1.34173835  -10.52474835    h      1.000     0
         -1.22463042    6.41906376   -4.15693651    c      6.000     0
         -1.32568321    7.36750026   -6.27178917    o      8.000     0
          1.05037570    6.43017678   -2.87965252    o      8.000     0
          2.26662642    7.28985603   -3.99292844    h      1.000     0
 
       center of nuclear mass  :   -4.20385064    3.45197504   -1.77269373
       center of nuclear charge:   -4.23880699    3.41950379   -1.78629543

              +--------------------------------------------------+
              |               basis set information              |
              +--------------------------------------------------+

              we will work with the 1s 3p 5d 7f 9g ... basis set
              ...i.e. with spherical basis functions...

   type   atoms  prim   cont   basis
   ---------------------------------------------------------------------------
    co       1     92     45   def2-TZVP   [6s4p4d1f|17s11p7d1f]
    n        6     46     31   def2-TZVP   [5s3p2d1f|11s6p2d1f]
    c       31     46     31   def2-TZVP   [5s3p2d1f|11s6p2d1f]
    h       29      8      6   def2-TZVP   [3s1p|5s1p]
    o        4     46     31   def2-TZVP   [5s3p2d1f|11s6p2d1f]
   ---------------------------------------------------------------------------
   total:   71   2210   1490
   ---------------------------------------------------------------------------

   total number of primitive shells          :  102
   total number of contracted shells         :  582
   total number of cartesian basis functions : 1702
   total number of SCF-basis functions       : 1490


 integral neglect threshold       :  0.20E-10
 integral storage threshold THIZE :  0.10E-04
 integral storage threshold THIME :         5

 RI-J AUXILIARY BASIS SET information:

              we will work with the 1s 3p 5d 7f 9g ... basis set
              ...i.e. with spherical basis functions...

   type   atoms  prim   cont   basis
   ---------------------------------------------------------------------------
    co       1    107     89   def2-TZVP   [8s5p5d2f3g|19s5p5d3f3g]
    n        6     70     49   def2-TZVP   [6s4p3d1f1g|12s5p4d2f1g]
    c       31     70     49   def2-TZVP   [6s4p3d1f1g|12s5p4d2f1g]
    h       29     16     11   def2-TZVP   [3s1p1d|5s2p1d]
    o        4     70     49   def2-TZVP   [6s4p3d1f1g|12s5p4d2f1g]
   ---------------------------------------------------------------------------
   total:   71   3441   2417
   ---------------------------------------------------------------------------

   total number of primitive shells          :  115
   total number of contracted shells         :  783
   total number of cartesian basis functions : 2967
   total number of SCF-basis functions       : 2417


 symmetry group of the molecule :   c1 

 the group has the following generators :
   c1(z)

    1 symmetry operations found

 there are 1 real representations :   a   

 maximum number of shells which are related by symmetry :  1

  
           ------------------
           density functional
           ------------------
 B-P86 functional
 exchange:    LDA + Becke (B88)
 correlation: LDA (VWN) + Perdew (P86)
 iterations will be done with small grid
  
 spherical integration : Lebedev's spherical grid
 spherical gridsize    :                     3
    i.e. gridpoints    :                   302
  maximum batchsize    :                   100
 value for diffuse not defined
 radial integration    : Chebyshev 2nd kind (scaling 3)
 radial gridsize       :                     3
 integration cells     :                    71
 partition function    : becke
 partition sharpness   :                     3
  

 biggest AO integral is expected to be    16.578513373

          ------------------------
          nuclear repulsion energy  :   6195.36419125    
          ------------------------

  _________________________________
 |                                 |
 |         DFTD3 V3.1 Rev 0        |
 | S.Grimme, University Bonn       |
 |            June  2014           |
 |   see standalone version        |
 |       dftd3 -h for options      |
 |_________________________________|
 
 Please cite DFT-D3 work done with this code as:
 S. Grimme, J. Antony, S. Ehrlich and H. Krieg,
 J. Chem. Phys, 132 (2010), 154104.
 If used with BJ-damping cite also
 S. Grimme, S. Ehrlich and L. Goerigk,
 J. Comput. Chem. 32 (2011), 1456-1465
 For DFT-D2 the reference is
 S. Grimme, J. Comput. Chem., 27 (2006), 1787-1799
 
C6 coefficients used:
                     2  C6 for element                      1
Z=  1 CN= 0.912     C6(AA)=    3.03
Z=  1 CN= 0.000     C6(AA)=    7.59
                     5  C6 for element                      6
Z=  6 CN= 0.000     C6(AA)=   49.11
Z=  6 CN= 0.987     C6(AA)=   43.25
Z=  6 CN= 1.998     C6(AA)=   29.36
Z=  6 CN= 2.999     C6(AA)=   25.78
Z=  6 CN= 3.984     C6(AA)=   18.21
                     4  C6 for element                      7
Z=  7 CN= 0.000     C6(AA)=   25.27
Z=  7 CN= 0.994     C6(AA)=   22.12
Z=  7 CN= 2.014     C6(AA)=   19.68
Z=  7 CN= 2.990     C6(AA)=   15.58
                     3  C6 for element                      8
Z=  8 CN= 0.000     C6(AA)=   15.51
Z=  8 CN= 0.993     C6(AA)=   12.82
Z=  8 CN= 1.989     C6(AA)=   10.37
                     4  C6 for element                     27
Z= 27 CN= 0.000     C6(AA)=  532.78
Z= 27 CN= 1.715     C6(AA)=  186.55
Z= 27 CN= 2.926     C6(AA)=  148.07
Z= 27 CN= 7.779     C6(AA)=  118.29

#           XYZ [au]              R0(AA) [Ang.]  CN          C6(AA)     C8(AA)   C10(AA) [au]
  1  -3.94952   4.71823  -2.58200   co  0.979  5.274       146.6     12889.8   1388351.5
  2  -6.32301   7.75859  -3.28690   n   0.490  3.003        15.7       345.4      9334.4
  3  -6.80942   9.62779  -1.63492   c   0.561  3.206        25.0       723.0     25613.8
  4  -5.56002   9.73737  -0.00253   h   0.363  1.005         3.1        37.3       552.8
  5  -8.78354  11.33309  -1.96639   c   0.561  3.126        25.4       733.4     25984.0
  6  -9.09480  12.82289  -0.58114   h   0.363  1.002         3.1        37.3       553.1
  7 -10.33222  11.07869  -4.08454   c   0.561  3.137        25.3       732.2     25941.3
  8 -11.91214  12.36253  -4.39510   h   0.363  1.002         3.1        37.3       553.1
  9  -9.81475   9.15289  -5.80723   c   0.561  3.158        25.2       729.8     25856.9
 10 -10.96568   8.90639  -7.49839   h   0.363  1.003         3.1        37.3       553.0
 11  -7.77843   7.53736  -5.36978   c   0.561  3.258        24.6       712.7     25250.9
 12  -6.93994   3.10041  -1.19865   n   0.490  3.195        15.6       344.1      9299.7
 13  -8.58838   1.89534  -2.70026   c   0.561  3.257        24.7       713.0     25259.9
 14 -10.92459   1.06938  -1.81808   c   0.561  3.170        25.2       728.2     25799.8
 15 -12.21738   0.10352  -3.09148   h   0.363  1.004         3.1        37.3       552.9
 16 -11.54594   1.52530   0.72834   c   0.561  3.209        25.0       722.3     25591.3
 17 -13.72793   0.82631   1.83928   o   0.469  2.045        10.4       209.8      5187.3
 18  -9.81566   2.81944   2.27268   c   0.561  3.181        25.1       726.7     25747.1
 19 -10.32401   3.19703   4.22881   h   0.363  1.003         3.1        37.3       553.0
 20  -7.52789   3.60059   1.25084   c   0.561  3.309        24.2       699.6     24787.5
 21  -3.44203   5.50286   1.11236   n   0.490  3.070        15.6       344.7      9316.2
 22  -1.45598   6.64495   2.23446   c   0.561  3.199        25.0       724.0     25650.5
 23   0.17124   6.96157   1.01908   h   0.363  1.006         3.1        37.3       552.8
 24  -1.46870   7.36477   4.76385   c   0.561  3.128        25.3       733.2     25975.3
 25   0.19680   8.27650   5.55820   h   0.363  1.002         3.1        37.3       553.0
 26  -3.61165   6.90634   6.23223   c   0.561  3.135        25.3       732.5     25951.7
 27  -3.68254   7.46880   8.21115   h   0.363  1.002         3.1        37.3       553.1
 28  -5.65546   5.68814   5.11245   c   0.561  3.161        25.2       729.4     25842.8
 29  -7.34734   5.26765   6.20622   h   0.363  1.003         3.1        37.3       553.0
 30  -5.52220   4.98152   2.57534   c   0.561  3.320        24.1       696.6     24680.2
 31   1.90669   0.94563   1.87531   n   0.490  2.151        19.4       428.5     11581.2
 32   1.75677   1.03458   4.40113   c   0.561  3.191        25.1       725.2     25693.2
 33   3.50100   1.52763   5.39143   h   0.363  1.002         3.1        37.3       553.1
 34  -0.45535   0.53183   5.75150   c   0.561  3.126        25.4       733.4     25983.1
 35  -0.46390   0.63179   7.80805   h   0.363  1.002         3.1        37.3       553.1
 36  -2.61980  -0.13872   4.40334   c   0.561  3.145        25.3       731.3     25910.9
 37  -4.37250  -0.59966   5.38389   h   0.363  1.002         3.1        37.3       553.0
 38  -2.50103  -0.21665   1.77735   c   0.561  3.177        25.1       727.2     25765.3
 39  -4.13883  -0.72991   0.64327   h   0.363  1.005         3.1        37.3       552.9
 40  -0.21030   0.37513   0.59069   c   0.561  3.284        24.4       706.5     25030.5
 41  -1.86427   1.28550  -3.61647   n   0.490  2.849        15.8       349.0      9432.4
 42  -1.79344   0.92700  -6.13543   c   0.561  3.257        24.6       712.9     25257.8
 43   0.09101  -0.45975  -7.34188   c   0.561  3.181        25.1       726.8     25748.1
 44   0.01582  -0.70126  -9.38286   h   0.363  1.004         3.1        37.3       552.9
 45   2.08831  -1.42237  -5.88981   c   0.561  3.209        25.0       722.3     25591.4
 46   4.07674  -2.71393  -6.81106   o   0.469  2.045        10.4       209.8      5187.3
 47   2.02367  -1.05367  -3.26495   c   0.561  3.196        25.1       724.5     25669.4
 48   3.51172  -1.81051  -2.06420   h   0.363  1.004         3.1        37.3       552.9
 49   0.00504   0.23223  -2.20024   c   0.561  3.279        24.5       707.7     25073.9
 50  -5.78829   3.35168  -6.17687   n   0.490  3.668        15.6       343.8      9289.8
 51  -6.96709   5.60207  -7.30620   c   0.561  4.174        18.2       527.4     18687.1
 52  -8.57239   5.10255  -8.54119   h   0.363  1.001         3.1        37.4       553.2
 53  -5.51575   6.52516  -8.47176   h   0.363  1.005         3.1        37.3       552.8
 54  -7.63077   1.41919  -5.34482   c   0.561  4.185        18.2       527.4     18684.5
 55  -9.21383   1.25599  -6.69346   h   0.363  1.001         3.1        37.4       553.2
 56  -6.64562  -0.41245  -5.32927   h   0.363  1.005         3.1        37.3       552.9
 57  -3.76276   2.26448  -7.72647   c   0.561  4.182        18.2       527.4     18685.2
 58  -4.49888   0.96656  -9.19059   h   0.363  1.000         3.1        37.4       553.2
 59  -2.81268   3.83765  -8.68990   h   0.363  1.005         3.1        37.3       552.8
 60 -15.56539  -0.49828   0.34182   c   0.561  4.044        18.3       529.0     18742.6
 61   4.19691  -3.14259  -9.48862   c   0.561  4.045        18.3       529.0     18742.0
 62 -17.14851  -0.87321   1.61582   h   0.363  0.996         3.1        37.4       553.6
 63 -14.79095  -2.29478  -0.36208   h   0.363  0.995         3.1        37.4       553.7
 64 -16.21013   0.67581  -1.24880   h   0.363  0.995         3.1        37.4       553.7
 65   2.57164  -4.26888 -10.13281   h   0.363  0.995         3.1        37.4       553.7
 66   5.94380  -4.20189  -9.80054   h   0.363  0.996         3.1        37.4       553.6
 67   4.27338  -1.34174 -10.52475   h   0.363  0.995         3.1        37.4       553.7
 68  -1.22463   6.41906  -4.15694   c   0.561  3.025        25.6       741.1     26257.0
 69  -1.32568   7.36750  -6.27179   o   0.469  1.057        12.8       257.6      6368.4
 70   1.05038   6.43018  -2.87965   o   0.469  2.038        10.4       209.9      5188.1
 71   2.26663   7.28986  -3.99293   h   0.363  1.009         3.1        37.3       552.5

molecular C6(AA) [au] =     62996.25

           DFT-D V3(BJ)
 DF b-p                                               
 parameters
 s6       :    1.0000
 s8       :    3.2822
 a1       :    0.3946
 a2       :    4.8516
 k1-k3    :   16.0000    1.3333   -4.0000
 
 Edisp /kcal,au:  -130.3182 -0.20767530

 E6    /kcal :   -48.5942
 E8    /kcal :   -81.7240
 % E8        : 62.71
 nuclear repulsion energy                  =    6195.364191255
  DFT-D3 Energy contribution               =      -0.207675298
 nuclear repulsion + dispersion correction =    6195.156515957


         -----------------
         -S,T+V- integrals
         -----------------

 1e-integrals will be neglected if expon. factor < 0.196355E-11
 
 Difference densities algorithm switched on.
 The maximal number of linear combinations of
 difference densities is  20.

 DIIS switched on: error vector is FDS-SDF
 Max. Iterations for DIIS is     :   4
 DIIS matrix (see manual) 
    Scaling factor of diagonals  :  1.200
    threshold for scaling factor :  0.000

 scf convergence criterion : increment of total energy < .1000000D-05
                  and increment of one-electron energy < .1000000D-02

 MOs are in ASCII format !


    mo occupation :
   irrep   mo's   occupied
    a     1490      158
 
 number of basis functions   :  1490
 number of occupied orbitals :   158
 

 reading orbital data $uhfmo_alpha  from file alpha
 orbital characterization : scfconv=6

 reading orbital data $uhfmo_beta  from file beta
 orbital characterization : scfconv=6
 mo-orthogonalization by Cholesky decomposition
 mo-orthogonalization by Cholesky decomposition

 UHF mode switched on !

 closed shell shift switched on 
 all occupied orbitals are shifted by    0.05000

  
           ------------------------
               RI-J - INFORMATION
           ------------------------
 Contributions to RI integral batches: 
  neglected integral batches:                 71797
  direct contribution:                        90064
  memory contribution:                  7792
 Memory core needed for (P|Q) and Cholesky     45 MByte
 Memory core minimum needed except of (P|Q)     3 MByte
 Total minimum memory core needed (sum)        47 MByte
  
 ****************************************
 Memory allocated for RI-J   379 MByte
 ****************************************
                                            

 DSCF restart information will be dumped onto file alpha


 Starting SCF iterations

          Overall gridpoints after grid construction =         95940

 ITERATION  ENERGY          1e-ENERGY        2e-ENERGY     NORM[dD(SAO)]  TOL
   1  -3212.0977411032    -16717.503265     7310.2490075    0.000D+00 0.196D-10
                            Exc = -314.678469426     Coul =  7624.92747692    
                         Ntotal = 315.00588049      Nspin = 1.0000920138    
                             Na = 158.00298625         Nb = 157.00289424    
                            current damping = 1.000
 
          max. resid. norm for Fia-block=  3.474D-04 for orbital      1a    alpha
          max. resid. fock norm         =  3.135D-03 for orbital   1482a    alpha

 ITERATION  ENERGY          1e-ENERGY        2e-ENERGY     NORM[dD(SAO)]  TOL
   2  -3212.0977418159    -16717.492162     7310.2379045    0.201D-02 0.124D-10
                            Exc = -314.678166709     Coul =  7624.91607122    
                         Ntotal = 315.00588038      Nspin = 1.0000919921    
                             Na = 158.00298619         Nb = 157.00289419    
                            current damping = 1.000
 
          Norm of current diis error: 0.15308E-02
          max. resid. norm for Fia-block=  1.737D-04 for orbital      1a    alpha
          max. resid. fock norm         =  1.568D-03 for orbital   1482a    alpha

 ITERATION  ENERGY          1e-ENERGY        2e-ENERGY     NORM[dD(SAO)]  TOL
   3  -3212.0977412080    -16717.542277     7310.2880202    0.139D-02 0.961D-11
                            Exc = -314.679503755     Coul =  7624.96752399    
                         Ntotal = 315.00588048      Nspin = 1.0000919813    
                             Na = 158.00298623         Nb = 157.00289425    
                            current damping = 1.050
 
          Norm of current diis error: 0.32072E-02
          max. resid. norm for Fia-block=  8.688D-05 for orbital      1a    alpha
          max. resid. fock norm         =  7.837D-04 for orbital   1482a    alpha

 ITERATION  ENERGY          1e-ENERGY        2e-ENERGY     NORM[dD(SAO)]  TOL
   4  -3212.0977417610    -16717.528454     7310.2741959    0.220D-03 0.865D-11
                            Exc = -314.679086017     Coul =  7624.95328189    
                         Ntotal = 315.00588035      Nspin = 1.0000919678    
                             Na = 158.00298616         Nb = 157.00289419    
                            current damping = 1.100
 
          Norm of current diis error: 0.20335E-02
          max. resid. norm for Fia-block=  4.451D-05 for orbital      1a    alpha
          max. resid. fock norm         =  4.013D-04 for orbital   1482a    alpha

 ITERATION  ENERGY          1e-ENERGY        2e-ENERGY     NORM[dD(SAO)]  TOL
   5  -3212.0977420522    -16717.513747     7310.2594893    0.478D-04 0.792D-11
                            Exc = -314.678689391     Coul =  7624.93817865    
                         Ntotal = 315.00588027      Nspin = 1.0000919597    
                             Na = 158.00298612         Nb = 157.00289416    
                            current damping = 0.950
 
          Norm of current diis error: 0.93403E-03
          max. resid. norm for Fia-block=  3.111D-05 for orbital    157a    beta 
          max. resid. fock norm         =  2.103D-04 for orbital   1482a    alpha
          mo-orthogonalization: Cholesky decomposition

 ITERATION  ENERGY          1e-ENERGY        2e-ENERGY     NORM[dD(SAO)]  TOL
   6  -3212.0977423169    -16717.497575     7310.2433171    0.681D-04 0.652D-11
                            Exc = -314.678326313     Coul =  7624.92164345    
                         Ntotal = 315.00588029      Nspin = 1.0000919571    
                             Na = 158.00298613         Nb = 157.00289417    
                            current damping = 0.800
 
          Norm of current diis error: 0.21337E-03
          max. resid. norm for Fia-block=  1.136D-05 for orbital      1a    alpha
          max. resid. fock norm         =  1.027D-04 for orbital   1482a    alpha

 ENERGY CONVERGED !

          Overall gridpoints after grid construction =        347450

 ITERATION  ENERGY          1e-ENERGY        2e-ENERGY     NORM[dD(SAO)]  TOL
   7  -3212.0964770390    -16717.499048     7310.2460551    0.806D-04 0.672D-11
                            Exc = -314.677041531     Coul =  7624.92309660    
                         Ntotal = 314.99926360      Nspin = 1.0000003724    
                             Na = 157.99963198         Nb = 156.99963161    
                            current damping = 0.850
 
          Norm of current diis error: 0.17183E-03
          max. resid. norm for Fia-block=  6.240D-06 for orbital    157a    beta 
          max. resid. fock norm         =  4.548D-05 for orbital   1482a    alpha

 End of SCF iterations

   convergence criteria satisfied after     7 iterations


   *************************************************************************
   y                                                                        
   *************************************************************************


                  ------------------------------------------ 
                 |  total energy      =  -3212.09647703897  |
                  ------------------------------------------ 
                 :  kinetic energy    =   3201.12430328279  :
                 :  potential energy  =  -6413.22078032176  :
                 :  virial theorem    =      1.99658410828  :
                 :  wavefunction norm =      1.00000000000  :
                  .......................................... 


 orbitals $uhfmo_beta  will be written to file beta

 orbitals $uhfmo_alpha  will be written to file alpha
 
 alpha: 

    irrep                154a        155a        156a        157a        158a   
 eigenvalues H         -0.28759    -0.27915    -0.27355    -0.26226    -0.23222
            eV          -7.8259     -7.5961     -7.4436     -7.1366     -6.3191
 occupation              1.0000      1.0000      1.0000      1.0000      1.0000

    irrep                159a        160a        161a        162a        163a   
 eigenvalues H         -0.20178    -0.18263    -0.17519    -0.17307    -0.16454
            eV          -5.4908     -4.9697     -4.7672     -4.7095     -4.4775
 
 beta:  

    irrep                153a        154a        155a        156a        157a   
 eigenvalues H         -0.30341    -0.28437    -0.25926    -0.25396    -0.24566
            eV          -8.2563     -7.7381     -7.0549     -6.9107     -6.6848
 occupation              1.0000      1.0000      1.0000      1.0000      1.0000

    irrep                158a        159a        160a        161a        162a   
 eigenvalues H         -0.20079    -0.18118    -0.17448    -0.17108    -0.16302
            eV          -5.4638     -4.9302     -4.7479     -4.6553     -4.4360
 

                                             _ _ _ 
  IRREP     alpha occ.     beta occ.      tr(D*D-D)


 a        158.00000000   157.00000000    -0.26432150

   -------------------------------------------------

   sum    158.00000000   157.00000000    -0.26432150

 <S*S>     0.77864300

 
 
 
 ==============================================================================
                           electrostatic moments
 ==============================================================================

 reference point for electrostatic moments:    0.00000   0.00000   0.00000

 
              nuc           elec       ->  total
 ------------------------------------------------------------------------------
                          charge      
 ------------------------------------------------------------------------------
         316.000000    -315.000000       1.000000
 a-b                                     1.000000
 
 ------------------------------------------------------------------------------
                       dipole moment  
 ------------------------------------------------------------------------------
   x   -1339.463010    1332.595934      -6.867076
   y    1080.563198   -1077.672700       2.890498
   z    -564.469357     562.335738      -2.133619
 
   | dipole moment | =     7.7501 a.u. =    19.6988 debye 
 
 ------------------------------------------------------------------------------
                     quadrupole moment
 ------------------------------------------------------------------------------
  xx   13072.055150  -13164.811623     -92.756473
  yy    7988.625477   -8137.090532    -148.465055
  zz    6611.957616   -6740.742280    -128.784664
  xy   -6330.453475    6303.387139     -27.066336
  xz    1521.568353   -1511.036280      10.532073
  yz   -1546.823897    1556.322065       9.498168
 
     1/3  trace=    -123.335397
     anisotropy=      72.080345
 
 ==============================================================================
 
HOMO-LUMO Separation
 HOMO         :   -0.23222013 H =     -6.31903 eV
 LUMO         :   -0.20178321 H =     -5.49080 eV
 HOMO-LUMO gap:    0.03043692 H =     +0.82823 eV
 
 ==============================================================================


    ------------------------------------------------------------------------
         total  cpu-time :  7 minutes and 46 seconds
         total wall-time :  1 minutes and 18 seconds
    ------------------------------------------------------------------------

   ****  ridft : all done  ****


    2024-12-25 19:01:55.906 

fine, there is no data group "$actual step"
next step = rdgrad
 energy change  : actual value =  -0.5460E-06 threshold =   0.1000E-05
 geom. gradient : actual value =   0.5445E-04 threshold =   0.1000E-02

CONVERGENCY CRITERIA FULFILLED IN CYCLE 49
