# Supplementary material for: Electronic Effects Drive Selectivity in CO2 Reduction Catalysis by Heptacoordinated Cobalt Complexes
Source: Inorg Chem. 2026 May 21;65(22):12678–92. doi: 10.1021/acs.inorgchem.6c01633 (PMC13250995; doi:10.1021/acs.inorgchem.6c01633)
Supplement: Supplementary file 2 [file ic6c01633_si_002.zip › backup_paper_acscat_Co/Co0MeOLCOOH/doublet/bpy_det_O2/vacuo/thermo_new.out]

      -----------------------------------------------------------
     |                   =====================                   |
     |                        T H E R M O                        |
     |                   =====================                   |
     |                         S. Ehlert                         |
     |          Mulliken Center for Theoretical Chemistry        |
     |                    University of Bonn                     |
      -----------------------------------------------------------

   * xtb-thermo version 6.6.0 (8843059) compiled by 'stahn@majestix' on 2023-02-09

 * started run on 2025/01/09 at 11:36:42.058     
eigval :       -0.02    -0.02    -0.01     0.01     0.01     0.02
eigval :        7.87    11.79    20.17    34.24    45.71    55.16
eigval :       60.19    72.13    74.96    78.28    89.58    98.24
eigval :      114.41   116.75   121.87   130.29   134.71   148.34
eigval :      149.72   155.90   162.79   177.66   180.94   199.15
eigval :      212.60   213.66   225.93   229.38   232.71   245.72
eigval :      246.89   254.30   268.26   278.20   295.34   304.10
eigval :      312.63   326.85   347.06   359.47   372.43   384.05
eigval :      401.35   405.52   419.50   427.53   443.12   443.52
eigval :      457.12   475.37   487.01   493.61   530.12   536.20
eigval :      551.38   565.55   572.12   576.86   590.21   608.91
eigval :      616.25   621.78   628.52   633.01   647.07   651.38
eigval :      665.38   686.41   692.48   705.31   708.59   723.16
eigval :      726.61   731.72   736.06   744.56   755.09   774.47
eigval :      785.41   815.09   817.76   829.32   847.96   866.75
eigval :      869.97   870.37   875.78   878.53   882.44   890.28
eigval :      926.95   941.44   942.42   947.24   948.93   949.86
eigval :      963.40   973.20   975.60   976.53   980.59   983.92
eigval :      984.28   987.03   993.67  1001.36  1034.17  1039.82
eigval :     1043.11  1052.43  1052.79  1080.56  1086.09  1092.61
eigval :     1098.13  1107.80  1115.46  1124.67  1126.27  1129.28
eigval :     1141.74  1150.99  1152.18  1160.27  1163.96  1168.50
eigval :     1173.30  1184.70  1202.84  1221.83  1225.27  1226.15
eigval :     1235.13  1256.96  1270.38  1273.45  1283.88  1286.41
eigval :     1291.21  1293.79  1310.42  1312.84  1318.21  1332.02
eigval :     1343.98  1348.70  1352.40  1367.78  1400.40  1403.22
eigval :     1408.31  1414.90  1425.40  1427.28  1434.91  1435.65
eigval :     1441.08  1444.36  1444.98  1447.45  1450.57  1452.84
eigval :     1456.03  1457.27  1465.37  1466.56  1470.68  1538.12
eigval :     1545.13  1549.87  1562.53  1562.65  1578.87  1591.03
eigval :     1591.37  1600.65  1602.62  1625.69  2918.34  2938.31
eigval :     2943.08  2955.05  2955.99  2999.93  3012.58  3024.25
eigval :     3025.19  3025.84  3083.48  3093.44  3095.63  3107.62
eigval :     3112.27  3119.93  3121.19  3127.66  3128.77  3130.00
eigval :     3133.55  3136.15  3138.93  3140.89  3142.84  3144.20
eigval :     3148.16  3149.14  3523.11

Refinement of some symmetry elements was terminated before convergence was reached.
Some symmetry elements may remain unidentified.
Molecule has no symmetry elements
It seems to be the C1 point group
c1  symmetry found (for desy threshold:  0.10E+00) used in thermo

          ...................................................
          :                      SETUP                      :
          :.................................................:
          :  # frequencies                         207      :
          :  # imaginary freq.                       0      :
          :  linear?                             false      :
          :  only rotor calc.                    false      :
          :  symmetry                               c1      :
          :  rotational number                       1      :
          :  scaling factor                  0.9914000      :
          :  rotor cutoff                  100.0000000 cm⁻¹ :
          :  imag. cutoff                  -50.0000000 cm⁻¹ :
          :.................................................:

    mode    ω/cm⁻¹     T·S(HO)/kcal·mol⁻¹    T·S(FR)/kcal·mol⁻¹   T·S(vib)
   ------------------------------------------------------------------------
       1      7.80    -2.53559 (  0.00%)    -1.60679 (100.00%)    -1.60682
       2     11.69    -2.29607 (  0.02%)    -1.48704 ( 99.98%)    -1.48719
       3     19.99    -1.97814 (  0.16%)    -1.32803 ( 99.84%)    -1.32907
       4     33.94    -1.66501 (  1.31%)    -1.17126 ( 98.69%)    -1.17773
       5     45.32    -1.49433 (  4.05%)    -1.08567 ( 95.95%)    -1.10221
       6     54.69    -1.38348 (  8.21%)    -1.02998 ( 91.79%)    -1.05901
       7     59.67    -1.33215 ( 11.25%)    -1.00416 ( 88.75%)    -1.04106
       8     71.51    -1.22579 ( 20.73%)    -0.95054 ( 79.27%)    -1.00760
       9     74.32    -1.20323 ( 23.37%)    -0.93914 ( 76.63%)    -1.00086
      10     77.61    -1.17783 ( 26.62%)    -0.92630 ( 73.38%)    -0.99325
      11     88.81    -1.09900 ( 38.35%)    -0.88635 ( 61.65%)    -0.96791
      12     97.39    -1.04527 ( 47.36%)    -0.85903 ( 52.64%)    -0.94723
      13    113.43    -0.95688 ( 62.34%)    -0.81388 ( 37.66%)    -0.90303
      14    115.75    -0.94519 ( 64.22%)    -0.80788 ( 35.78%)    -0.89606
      15    120.82    -0.92046 ( 68.06%)    -0.79518 ( 31.94%)    -0.88045
      16    129.17    -0.88202 ( 73.57%)    -0.77537 ( 26.43%)    -0.85384
      17    133.55    -0.86294 ( 76.08%)    -0.76550 ( 23.92%)    -0.83963
      18    147.06    -0.80796 ( 82.39%)    -0.73695 ( 17.61%)    -0.79545
      19    148.43    -0.80269 ( 82.92%)    -0.73420 ( 17.08%)    -0.79099
      20    154.56    -0.77977 ( 85.09%)    -0.72222 ( 14.91%)    -0.77119
      21    161.39    -0.75534 ( 87.15%)    -0.70941 ( 12.85%)    -0.74944
      22    176.13    -0.70633 ( 90.59%)    -0.68352 (  9.41%)    -0.70419
      23    179.38    -0.69613 ( 91.19%)    -0.67810 (  8.81%)    -0.69454
      24    197.43    -0.64307 ( 93.83%)    -0.64969 (  6.17%)    -0.64348
      25    210.77    -0.60732 ( 95.18%)    -0.63033 (  4.82%)    -0.60843
      26    211.82    -0.60462 ( 95.27%)    -0.62886 (  4.73%)    -0.60577
      27    223.98    -0.57443 ( 96.18%)    -0.61232 (  3.82%)    -0.57588
      28    227.41    -0.56629 ( 96.40%)    -0.60783 (  3.60%)    -0.56778
      29    230.71    -0.55856 ( 96.59%)    -0.60356 (  3.41%)    -0.56010
      30    243.61    -0.52963 ( 97.24%)    -0.58744 (  2.76%)    -0.53122
      31    244.77    -0.52712 ( 97.29%)    -0.58603 (  2.71%)    -0.52871
      32    252.11    -0.51156 ( 97.58%)    -0.57727 (  2.42%)    -0.51315
      33    265.96    -0.48370 ( 98.04%)    -0.56143 (  1.96%)    -0.48522
      34    275.81    -0.46498 ( 98.30%)    -0.55066 (  1.70%)    -0.46643
      35    292.80    -0.43463 ( 98.66%)    -0.53295 (  1.34%)    -0.43595
      36    301.48    -0.41999 ( 98.80%)    -0.52429 (  1.20%)    -0.42124
      37    309.94    -0.40627 ( 98.93%)    -0.51609 (  1.07%)    -0.40745
   ------------------------------------------------------------------------

   temp. (K)  partition function   enthalpy   heat capacity  entropy
                                   cal/mol     cal/K/mol   cal/K/mol   J/K/mol
 298.15  VIB  0.197E+17            21714.131    128.451    130.886
         ROT  0.340E+08              888.752      2.981     37.445
         INT  0.671E+24            22602.883    131.432    168.331
         TR   0.145E+29             1481.254      4.968     45.080
         TOT                       24084.1374   136.3998   213.4117   892.9145

       T/K    H(0)-H(T)+PV         H(T)/Eh          T*S/Eh         G(T)/Eh
   ------------------------------------------------------------------------
    298.15    0.383805E-01    0.578616E+00    0.101399E+00    0.477217E+00
   ------------------------------------------------------------------------

         :::::::::::::::::::::::::::::::::::::::::::::::::::::
         ::                  THERMODYNAMIC                  ::
         :::::::::::::::::::::::::::::::::::::::::::::::::::::
         :: total free energy           0.477217460420 Eh   ::
         ::.................................................::
         :: total energy                0.000000000000 Eh   ::
         :: zero point energy           0.540235727327 Eh   ::
         :: G(RRHO) w/o ZPVE           -0.063018266907 Eh   ::
         :: G(RRHO) contrib.            0.477217460420 Eh   ::
         :::::::::::::::::::::::::::::::::::::::::::::::::::::

------------------------------------------------------------------------
 * finished run on 2025/01/09 at 11:36:42.201     
------------------------------------------------------------------------
 total:
 * wall-time:     0 d,  0 h,  0 min,  0.142 sec
 *  cpu-time:     0 d,  0 h,  0 min,  0.173 sec
 * ratio c/w:     1.218 speedup
