# Supplementary material for: Electronic Effects Drive Selectivity in CO2 Reduction Catalysis by Heptacoordinated Cobalt Complexes
Source: Inorg Chem. 2026 May 21;65(22):12678–92. doi: 10.1021/acs.inorgchem.6c01633 (PMC13250995; doi:10.1021/acs.inorgchem.6c01633)
Supplement: Supplementary file 2 [file ic6c01633_si_002.zip › backup_paper_acscat_Co/Co0MeOLCOOH/doublet/bpy_det_O2/vacuo/Co0MeOLCOOH_q.xyz]

71
Energy =
Co   -2.0899957    2.4967794   -1.3663356 
N    -3.3459913    4.1056674   -1.7393546 
C    -3.6033918    5.0948096   -0.8651624 
H    -2.9422351    5.1527943   -0.0013392 
C    -4.6480483    5.9972148   -1.0405689 
H    -4.8127599    6.7855807   -0.3075266 
C    -5.4675736    5.8625919   -2.1614451 
H    -6.3036309    6.5419708   -2.3257890 
C    -5.1937436    4.8435034   -3.0730558 
H    -5.8027900    4.7130572   -3.9679793 
C    -4.1161686    3.9886012   -2.8415659 
N    -3.6724599    1.6406680   -0.6342963 
C    -4.5447764    1.0029713   -1.4289140 
C    -5.7810415    0.5658935   -0.9620848 
H    -6.4651567    0.0547784   -1.6359396 
C    -6.1098471    0.8071534    0.3854230 
O    -7.2645074    0.4372621    0.9733034 
C    -5.1942248    1.4919818    1.2026502 
H    -5.4632300    1.6917977    2.2377909 
C    -3.9835870    1.9053520    0.6619186 
N    -1.8214464    2.9119900    0.5886346 
C    -0.7704733    3.5163548    1.1824249 
H     0.0906153    3.6839065    0.5392740 
C    -0.7772048    3.8972679    2.5209234 
H     0.1041438    4.3797334    2.9412748 
C    -1.9112054    3.6546753    3.2979540 
H    -1.9487185    3.9523162    4.3451558 
C    -2.9927406    3.0100330    2.7053945 
H    -3.8880455    2.7875230    3.2841915 
C    -2.9222203    2.6361091    1.3628137 
N     1.0089777    0.5004063    0.9923710 
C     0.9296434    0.5474773    2.3289761 
H     1.8526480    0.8083873    2.8530203 
C    -0.2409634    0.2814324    3.0435608 
H    -0.2454834    0.3343299    4.1318426 
C    -1.3863374   -0.0734095    2.3301447 
H    -2.3138290   -0.3173249    2.8490300 
C    -1.3234887   -0.1146450    0.9405356 
H    -2.1901723   -0.3862503    0.3404061 
C    -0.1112882    0.1985127    0.3125775 
N    -0.9865302    0.6802547   -1.9137548 
C    -0.9490486    0.4905455   -3.2467311 
C     0.0481605   -0.2432883   -3.8851543 
H     0.0083707   -0.3710922   -4.9651972 
C     1.1050861   -0.7526884   -3.1167508 
O     2.1573167   -1.4361510   -3.6042563 
C     1.0708799   -0.5575785   -1.7277382 
H     1.8583204   -0.9580832   -1.0923264 
C     0.0026650    0.1228893   -1.1643182 
N    -3.0630306    1.7736346   -3.2686581 
C    -3.6868278    2.9644878   -3.8662746 
H    -4.5363135    2.7001528   -4.5198027 
H    -2.9188091    3.4529677   -4.4830645 
C    -4.0380310    0.7510041   -2.8283551 
H    -4.8757504    0.6646419   -3.5420259 
H    -3.5167111   -0.2182595   -2.8201307 
C    -1.9911695    1.1983123   -4.0886726 
H    -2.3807069    0.5114808   -4.8634491 
H    -1.4884059    2.0307968   -4.5984984 
C    -8.2368513   -0.2636782    0.1808829 
C     2.2209106   -1.6629848   -5.0211627 
H    -9.0745989   -0.4620850    0.8550554 
H    -7.8270330   -1.2143475   -0.1916033 
H    -8.5780301    0.3576220   -0.6608359 
H     1.3608527   -2.2589934   -5.3620544 
H     3.1453248   -2.2235450   -5.1862231 
H     2.2613773   -0.7100174   -5.5694570 
C    -0.6480465    3.3968223   -2.1997561 
O    -0.7015213    3.8987132   -3.3188879 
O     0.5558349    3.4027030   -1.5238465 
H     1.1994470    3.8576257   -2.1129667 
