# Supplementary material for: Electronic Effects Drive Selectivity in CO2 Reduction Catalysis by Heptacoordinated Cobalt Complexes
Source: Inorg Chem. 2026 May 21;65(22):12678–92. doi: 10.1021/acs.inorgchem.6c01633 (PMC13250995; doi:10.1021/acs.inorgchem.6c01633)
Supplement: Supplementary file 2 [file ic6c01633_si_002.zip › backup_paper_acscat_Co/Co0MeOLCOOH/doublet/other_oxygen/eps375/EN/Gsolv23.out]

 ----------------------------------------------------
 BIOVIA COSMOtherm 2023 (build: 23.0.0 [6874edde66] )
 ----------------------------------------------------

 Copyright (C) 1999-2022, Dassault Systemes BIOVIA corp, all rights reserved

 Job name   : !! comment !!
 Job date   : 11/25/2024
 Job time   : 15:25:06
 Hostname   : unknown
 OS type    : unknown
 Executable : Linux 64-bit

 Reading COSMOtherm parameter file BP_TZVPD_FINE_23.ctd from directory /usr/local/programs/COSMOtherm/2023/COSMOtherm/CTDATA-FILES/
 Info: # COSMOtherm parameter file ./BP_TZVPD_FINE_23.ctd for BP-TZVPD-FINE (BP-TZVP optimized) COSMO files # 

 Reading COSMOtherm license key license.txt from directory /usr/local/programs/COSMOtherm/2023/licensefiles/

 COSMOtherm license key expiration date 12/31/2024
 COSMOtherm license key version 23
 Customer : 200000000138464
 ID       : LKO2567164

 License keys:
  product                   |    licensed version    | status
 ------------------------------------------------------------------------------ 
  COSMOtherm                |          23            | active
  COSMOquick                |          23            | active
  COSMOconf                 |          23            | active
  COSMOmic                  |          23            | active
  COSMObase                 |          23            | active
  COSMOperm                 |          23            | active
  COSMOplex                 |          23            | active
 ------------------------------------------------------------------------------ 

 Execution with 1 thread
 ERROR: Argument is too long for key ADDCOL !
 COSMOperce WARNING: element unknown or not parameterized: out !
 COSMOperce WARNING: element unknown or not parameterized: out_gas !
 
 Reading COSMO information for compound 1 conformer 1 from file /usr/local/programs/COSMOtherm/2023/COSMOtherm/DATABASE-COSMO/BP-TZVPD-FINE/h/h2o_c0.cosmo
 Reading gas phase energy information for compound 1 conformer 1 from file /usr/local/programs/COSMOtherm/2023/COSMOtherm/DATABASE-COSMO/BP-TZVPD-FINE/h/h2o_c0.energy
 
 Reading COSMO information for compound 2 conformer 1 from file ./out.ccf
 Reading gas phase energy information for compound 2 conformer 1 from file ./out.energy


 --- Compound 1 (h2o) ---

 Compound Information for compound 1 conformer 1 (COSMO file /usr/local/programs/COSMOtherm/2023/COSMOtherm/DATABASE-COSMO/BP-TZVPD-FINE/h/h2o_c0.cosmo) :comp  1  :conf 1
 Atomic weights         : 111                                                                             :comp  1  :conf 1
 E_COSMO+dE             :     -47993.2533 kcal/mol                                                        :comp  1  :conf 1
 E_gas                  :     -47986.8184 kcal/mol                                                        :comp  1  :conf 1
 E_COSMO-E_gas+dE       :         -6.4349 kcal/mol                                                        :comp  1  :conf 1
 E_diel                 :         -8.0929 kcal/mol                                                        :comp  1  :conf 1
 E_disp_intramolecular  :         -0.2880 kcal/mol                                                        :comp  1  :conf 1
 Averaging corr dE      :          0.4367 kcal/mol                                                        :comp  1  :conf 1
 Area                   :         43.1423 A^2                                                             :comp  1  :conf 1
 Volume                 :         25.8553 A^3                                                             :comp  1  :conf 1
 Molecular Weight       :         18.0153 a.m.u.                                                          :comp  1  :conf 1
 Total COSMO charge     :         -0.0001 a.u.                                                            :comp  1  :conf 1
 Dipole moment (t,x,y,z):          2.2003  0.001121  0.000271 -2.200256 Debye                             :comp  1  :conf 1
 Polarity moment (|M|,M):          0.0003  0.000012 -0.000002  0.000319 e^2/A                             :comp  1  :conf 1
 Sigma moments (1-6)    :          0.0000 63.996343  2.977387  1.35E+02 15.022031  3.17E+02               :comp  1  :conf 1
 H-bond moment (accept) :          3.0010                                                                 :comp  1  :conf 1
 H-bond moment (donor)  :          2.9479                                                                 :comp  1  :conf 1


 --- Compound 2 (out) ---

 Compound Information for compound 2 conformer 1 (COSMO file ./out.ccf) :comp  2  :conf 1
 Atomic weights         : 11111111111111111111111111111111111111111111111111111111111111111111111         :comp  2  :conf 1
 E_COSMO+dE             :   -2015796.6720 kcal/mol                                                        :comp  2  :conf 1
 E_gas                  :   -2015752.1242 kcal/mol                                                        :comp  2  :conf 1
 E_COSMO-E_gas+dE       :        -44.5479 kcal/mol                                                        :comp  2  :conf 1
 E_diel                 :        -50.9471 kcal/mol                                                        :comp  2  :conf 1
 E_disp_intramolecular  :       -130.8887 kcal/mol                                                        :comp  2  :conf 1
 Averaging corr dE      :          1.3780 kcal/mol                                                        :comp  2  :conf 1
 Area                   :        472.8505 A^2                                                             :comp  2  :conf 1
 Volume                 :        653.8318 A^3                                                             :comp  2  :conf 1
 Molecular Weight       :        608.5359 a.m.u.                                                          :comp  2  :conf 1
 Total COSMO charge     :         -0.9999 a.u.                                                            :comp  2  :conf 1
 Dipole moment (t,x,y,z):          0.0000  0.000000  0.000000  0.000000 Debye                             :comp  2  :conf 1
 Polarity moment (|M|,M):          0.0167  0.008471  0.014143 -0.002540 e^2/A                             :comp  2  :conf 1
 Sigma moments (1-6)    :       -100.0000  1.77E+02 -2.38E+01  1.92E+02 33.479525  3.27E+02               :comp  2  :conf 1
 H-bond moment (accept) :          3.4275                                                                 :comp  2  :conf 1
 H-bond moment (donor)  :          1.9588                                                                 :comp  2  :conf 1
 
 Note: Elements with low quality parametrization detected in compound 2 conformer 1
 WARNING: QM computation level of compound 2 conformer 1 could not be determined - it may differ from the QM level of the parameter set.
 Note: The chosen parameterization requires the dielectric constant (epsilon). :comp  2  :conf 1
 Note: Estimation of EPSILON not possible for Ions. Using default value for ionic molecules. :comp  2  :conf 1


 Total number of processed compounds: 2
----------------
 START job     1
----------------

 -------------------------------------------------------
 Computation of Henry law coefficients in compound    1
 -------------------------------------------------------


 Results for mixture 1
 ---------------------
 Temperature          :    298.150 K
 Compound Nr.         :         1         2
 Compound             :       h2o       out
 Mole Fraction        :    1.0000    0.0000

 Compound: 1  (h2o)                                                                                      : Mix Comp
 Chemical potential of the compound in the mixture :         3.78194 kcal/mol                            :  1m  1c
 Log10(partial pressure [mbar])                    :         1.05538                                     :  1m  1c
 Free energy of molecule in mix (E_COSMO+dE+Mu)    :    -47989.47133 kcal/mol                            :  1m  1c
 Total mean interaction energy in the mix (H_int)  :        -5.67888 kcal/mol                            :  1m  1c
 Misfit interaction energy in the mix (H_MF)       :         0.53073 kcal/mol                            :  1m  1c
 H-Bond interaction energy in the mix (H_HB)       :        -3.85843 kcal/mol                            :  1m  1c
 VdW interaction energy in the mix (H_vdW)         :        -4.40285 kcal/mol                            :  1m  1c
 Gas liquid transition energy in the mix (H_glt)   :         2.05167 kcal/mol                            :  1m  1c


 Results for mixture 2
 ---------------------
 Temperature          :    298.150 K
 Compound Nr.         :         1         2
 Compound             :       h2o       out
 Mole Fraction        :    1.0000    0.0000

 Compound: 1  (h2o)                                                                                      : Mix Comp
 Chemical potential of the compound in the mixture :         3.78194 kcal/mol                            :  2m  1c
 Log10(partial pressure [mbar])                    :         1.05538                                     :  2m  1c
 Free energy of molecule in mix (E_COSMO+dE+Mu)    :    -47989.47133 kcal/mol                            :  2m  1c
 Total mean interaction energy in the mix (H_int)  :        -5.67888 kcal/mol                            :  2m  1c
 Misfit interaction energy in the mix (H_MF)       :         0.53073 kcal/mol                            :  2m  1c
 H-Bond interaction energy in the mix (H_HB)       :        -3.85843 kcal/mol                            :  2m  1c
 VdW interaction energy in the mix (H_vdW)         :        -4.40285 kcal/mol                            :  2m  1c
 Gas liquid transition energy in the mix (H_glt)   :         2.05167 kcal/mol                            :  2m  1c

 Compound: 2  (out)                                                                                      : Mix Comp
 Chemical potential of the compound in the mixture :         3.53925 kcal/mol                            :  2m  2c
 Log10(partial pressure [mbar])                    :       -28.14839                                     :  2m  2c
 Free energy of molecule in mix (E_COSMO+dE+Mu)    :  -2015793.13277 kcal/mol                            :  2m  2c
 Total mean interaction energy in the mix (H_int)  :       -23.92900 kcal/mol                            :  2m  2c
 Misfit interaction energy in the mix (H_MF)       :        11.17406 kcal/mol                            :  2m  2c
 H-Bond interaction energy in the mix (H_HB)       :        -4.75538 kcal/mol                            :  2m  2c
 VdW interaction energy in the mix (H_vdW)         :       -58.12276 kcal/mol                            :  2m  2c
 Gas liquid transition energy in the mix (H_glt)   :        27.77507 kcal/mol                            :  2m  2c


 Results for mixture 3
 ---------------------
 Temperature          :    298.150 K
 Compound Nr.         :         1         2
 Compound             :       h2o       out
 Mole Fraction        :    1.0000    0.0000

 Compound: 1  (h2o)                                                                                      : Mix Comp
 Chemical potential of the compound in the mixture :         3.78194 kcal/mol                            :  3m  1c
 Log10(partial pressure [mbar])                    :         1.05538                                     :  3m  1c
 Free energy of molecule in mix (E_COSMO+dE+Mu)    :    -47989.47133 kcal/mol                            :  3m  1c
 Total mean interaction energy in the mix (H_int)  :        -5.67888 kcal/mol                            :  3m  1c
 Misfit interaction energy in the mix (H_MF)       :         0.53073 kcal/mol                            :  3m  1c
 H-Bond interaction energy in the mix (H_HB)       :        -3.85843 kcal/mol                            :  3m  1c
 VdW interaction energy in the mix (H_vdW)         :        -4.40285 kcal/mol                            :  3m  1c
 Gas liquid transition energy in the mix (H_glt)   :         2.05167 kcal/mol                            :  3m  1c
 Henry law coefficient                             :         0.01136 bar                                 :  3m  1c
 Gibbs Free Energy of Solvation                    :        -6.86434 kcal/mol                            :  3m  1c

 Compound: 2  (out)                                                                                      : Mix Comp
 Chemical potential of the compound in the mixture :         3.53925 kcal/mol                            :  3m  2c
 Log10(partial pressure [mbar])                    :       -28.14839                                     :  3m  2c
 Free energy of molecule in mix (E_COSMO+dE+Mu)    :  -2015793.13277 kcal/mol                            :  3m  2c
 Total mean interaction energy in the mix (H_int)  :       -23.92900 kcal/mol                            :  3m  2c
 Misfit interaction energy in the mix (H_MF)       :        11.17406 kcal/mol                            :  3m  2c
 H-Bond interaction energy in the mix (H_HB)       :        -4.75538 kcal/mol                            :  3m  2c
 VdW interaction energy in the mix (H_vdW)         :       -58.12276 kcal/mol                            :  3m  2c
 Gas liquid transition energy in the mix (H_glt)   :        27.77507 kcal/mol                            :  3m  2c
 Henry law coefficient                             :         0.00000 bar                                 :  3m  2c
 Gibbs Free Energy of Solvation                    :       -46.70547 kcal/mol                            :  3m  2c


----------------
 END job       1
----------------
