# Supplementary material for: Electronic Effects Drive Selectivity in CO2 Reduction Catalysis by Heptacoordinated Cobalt Complexes
Source: Inorg Chem. 2026 May 21;65(22):12678–92. doi: 10.1021/acs.inorgchem.6c01633 (PMC13250995; doi:10.1021/acs.inorgchem.6c01633)
Supplement: Supplementary file 2 [file ic6c01633_si_002.zip › backup_paper_acscat_Co/Co0MeOLCOOH/doublet/other_oxygen/eps375/EN/SP_BP86.out]

  ========================================================================
                license information 
 Customer : 200000000357083
 ID       : LKO2626211

 License file is VALID, continuing with full version
  ========================================================================

   OpenMP run-time library returned nthreads =  8

 ridft (dryad28) : TURBOMOLE rev. V7-7 compiled 26 Oct 2022 at 08:57:28
 Copyright (C) 2022 TURBOMOLE GmbH, Karlsruhe


    2024-11-15 15:55:58.233 


                                  r i d f t

                        DFT program with RI approximation 
                                for coulomb part 


                                                 
                                 References:     
                                                 
          TURBOMOLE:                             
              R. Ahlrichs, M. Baer, M. Haeser, H. Horn, and
              C. Koelmel
              Electronic structure calculations on workstation
              computers: the program system TURBOMOLE
              Chem. Phys. Lett. 162: 165 (1989)
          Density Functional:                              
              O. Treutler and R. Ahlrichs                      
              Efficient Molecular Numerical Integration Schemes
              J. Chem. Phys. 102: 346 (1995)                   
          Parallel Version:                                
              Performance of parallel TURBOMOLE for Density    
              Functional Calculations                          
              M. v. Arnim and R. Ahlrichs                      
              J. Comp. Chem. 19: 1746 (1998)                   
          RI-J Method:                                     
              Auxiliary Basis Sets to approximate Coulomb      
              Potentials                                       
              Chem. Phys. Lett. 240: 283 (1995)                
              K. Eichkorn, O. Treutler, H. Oehm, M. Haeser     
              and R. Ahlrichs                                  
              Chem. Phys. Lett. 242: 652 (1995)                
                                                           
              Auxiliary Basis Sets for Main Row Atoms and their
              Use to approximate Coulomb Potentials            
              K. Eichkorn, F. Weigend, O. Treutler and         
              R. Ahlrichs                                      
              Theo. Chem. Acc. 97: 119 (1997)                   
                                                           
              Accurate Coulomb-fitting basis sets for H to Rn 
              F. Weigend                                        
              Phys. Chem. Chem. Phys. 8: 1057 (2006)            
                                                           
          Multipole accelerated RI-J (MARI-J):             
              Fast evaluation of the Coulomb potential for     
              electron densities using multipole accelerated   
              resolution of identity approximation             
              M. Sierka, A. Hogekamp and R. Ahlrichs           
              J. Chem. Phys. 118: 9136 (2003)                  
          RI-JK Method:                                     
              A fully direct RI-HF algorithm: Implementation,
              optimised auxiliary basis sets, demonstration of
              accuracy and efficiency                         
              F. Weigend                                      
              Phys. Chem. Chem. Phys. 4: 4285 (2002)           
          Two-component HF and DFT with spin-orbit coupling:  
              Self-consistent treatment of spin-orbit         
              interactions with efficient Hartree-Fock and    
              density functional methods                      
              M. K. Armbruster, F. Weigend, C. van Wüllen and 
              W. Klopper                                      
              Phys. Chem. Chem. Phys. 10: 1748 (2008)         
          Two-component difference density and DIIS algorithm 
              Efficient two-component self-consistent field   
              procedures and gradients: implementation in     
              TURBOMOLE and application to Au20-              
              A. Baldes, F. Weigend                           
              Mol. Phys. 111: 2617 (2013)                     
          Relativistic all-electron 2c calculations           
              An efficient implementation of two-component    
              relativistic exact-decoupling methods for large 
              molecules                                       
              D. Peng, N. Middendorf, F. Weigend, M. Reiher   
              J. Chem. Phys. 138: 184105 (2013)               
          Finite nucleus model and SNSO approximation         
              Efficient implementation of one- and two-       
              component analytical energy gradients in exact  
              two-component theory                            
              Y. J. Franzke, N. Middendorf, F. Weigend        
              J. Chem. Phys. 148: 104110 (2018)               
          Grids for all-electron relativistic methods         
              Error-consistent segmented contracted all-      
              electron relativistic basis sets of double-     
              and triple-zeta quality for NMR shielding       
              constants                                       
              Y. J. Franzke, R. Tress, T. M. Pazdera,         
              F. Weigend                                      
              Phys. Chem. Chem. Phys. 21: 166658 (2019)       
          Seminumerical exchange algorithms                   
              Seminumerical calculation of the Hartree-Fock   
              exchange matirx: Application to two-component   
              procedures and efficient evaluation of local    
              hybrid functionsl                               
               P. Plessow, F. Weigend,                        
              J. Comput. Chem. 33: 810 (2012)                 
          Improved seminumerical algorithms                   
              C. Holzer,                                      
              J. Chem. Phys. 153 (2020), 184115               
                                         


          OpenMP Shared-Memory Parallelization:  8 CPUs.

            By: Christof Holzer and Yannick J. Franzke


              +--------------------------------------------------+
              |      general information about current run       |
              +--------------------------------------------------+

 
 B-P86 functional
 exchange:    LDA + Becke (B88)
 correlation: LDA (VWN) + Perdew (P86)
 A DFT calculation using the RI-J approximation will be carried out.
 Allocatable memory for RI due to $ricore (MB):                   500

   *************************************************************************
   y                                                                        
   *************************************************************************


              +--------------------------------------------------+
              | Atomic coordinate, charge and isotop information |
              +--------------------------------------------------+

                    atomic coordinates            atom    charge  isotop
         -2.18702351   -3.92681857    2.96888163    co    27.000     0
         -2.40841021   -3.47773574    9.90431994    n      7.000     0
         -4.54397705   -2.10917170    9.81647356    c      6.000     0
         -4.31643720   -0.09784492    9.40438193    h      1.000     0
         -6.94236831   -3.12508715   10.22362299    c      6.000     0
         -8.61276545   -1.92599016   10.12089861    h      1.000     0
         -7.12931287   -5.69809666   10.77805711    c      6.000     0
         -8.96327242   -6.56717623   11.13528451    h      1.000     0
         -4.92769179   -7.14221138   10.85243389    c      6.000     0
         -5.00433795   -9.16028449   11.25678766    h      1.000     0
         -2.59932962   -5.97938391   10.36668168    c      6.000     0
          1.00209266   -5.52147965    2.23297768    n      7.000     0
          2.81415199   -5.88798655    3.98529445    c      6.000     0
          5.20023377   -6.78227317    3.35256444    c      6.000     0
          6.58950145   -7.06313390    4.83929967    h      1.000     0
          5.72160297   -7.33205176    0.80625656    c      6.000     0
          7.96009524   -8.17900244   -0.06310948    o      8.000     0
          3.79427885   -7.02978383   -0.99178534    c      6.000     0
          4.16555599   -7.51043661   -2.95645007    h      1.000     0
          1.45443697   -6.12214195   -0.22697160    c      6.000     0
         -2.84482470   -4.92999310   -0.69131435    n      7.000     0
         -4.97543573   -4.59864361   -2.02524160    c      6.000     0
         -6.61702512   -3.91374318   -0.98529640    h      1.000     0
         -5.11821077   -5.08699722   -4.60669233    c      6.000     0
         -6.89275979   -4.79121766   -5.60631758    h      1.000     0
         -2.95837967   -5.94624265   -5.85798318    c      6.000     0
         -2.99836816   -6.33787913   -7.87885686    h      1.000     0
         -0.74276271   -6.29890353   -4.48135474    c      6.000     0
          0.96518782   -6.97158404   -5.41078044    h      1.000     0
         -0.73935818   -5.77867383   -1.89270263    c      6.000     0
         -5.33193464   -2.24835079    3.55547567    n      7.000     0
         -5.83508801    0.24306281    3.27381974    c      6.000     0
         -4.22085126    1.47414077    2.97430193    h      1.000     0
         -8.26817408    1.22064138    3.37744155    c      6.000     0
         -8.54772221    3.24665965    3.15180787    h      1.000     0
        -10.29994223   -0.41882567    3.76108657    c      6.000     0
        -12.23274995    0.28484957    3.83280526    h      1.000     0
         -9.80256178   -2.98046225    4.07362100    c      6.000     0
        -11.34549027   -4.29762479    4.40487223    h      1.000     0
         -7.31270947   -3.85373493    3.99271219    c      6.000     0
         -4.03063427   -6.86359300    4.57507362    n      7.000     0
         -3.19730473   -9.12693347    5.45868027    c      6.000     0
         -4.86044098  -11.08778171    5.98990307    c      6.000     0
         -4.14126639  -12.88003954    6.70335764    h      1.000     0
         -7.46943957  -10.75641899    5.68317180    c      6.000     0
         -8.95859629  -12.75981082    6.18549766    o      8.000     0
         -8.34269316   -8.36314246    4.98686460    c      6.000     0
        -10.34912915   -7.95359648    4.86148845    h      1.000     0
         -6.57427933   -6.47247185    4.49548856    c      6.000     0
          0.90346861   -7.80867603    7.69775779    n      7.000     0
         -0.16816843   -7.49866664   10.23909966    c      6.000     0
          1.27747073   -6.55659112   11.40255944    h      1.000     0
         -0.49398065   -9.39566897   11.02387552    h      1.000     0
          1.94893729   -5.46365271    6.64176958    c      6.000     0
          0.55617285   -3.89648771    6.63175951    h      1.000     0
          3.52255154   -4.86331393    7.86449154    h      1.000     0
         -0.41148106   -9.56836065    6.03185953    c      6.000     0
          0.64648381   -9.72532735    4.25561882    h      1.000     0
         -0.30376081  -11.44067446    6.92889872    h      1.000     0
          9.97954918   -8.51189678    1.74169972    c      6.000     0
        -11.65613687  -12.42315252    5.95326336    c      6.000     0
         11.59742705   -9.17168899    0.63868812    h      1.000     0
          9.46192900   -9.93513721    3.16258952    h      1.000     0
         10.43791793   -6.70804851    2.66409791    h      1.000     0
        -12.48099061  -14.26172565    6.40988828    h      1.000     0
        -12.16079107  -11.87919844    4.01364695    h      1.000     0
        -12.33141614  -10.99158237    7.29822547    h      1.000     0
         -0.46203671   -0.91192362    2.07144011    c      6.000     0
          0.15071511   -0.11479104   -0.01433357    o      8.000     0
          0.22646875    0.42321815    4.21124428    o      8.000     0
          1.19005219    1.91328893    3.64325723    h      1.000     0
 
       center of nuclear mass  :   -2.51952726   -5.50348581    3.72138393
       center of nuclear charge:   -2.53525091   -5.54981411    3.75519891

              +--------------------------------------------------+
              |               basis set information              |
              +--------------------------------------------------+

              we will work with the 1s 3p 5d 7f 9g ... basis set
              ...i.e. with spherical basis functions...

   type   atoms  prim   cont   basis
   ---------------------------------------------------------------------------
    co       1     95     48   def2-TZVPD   [6s5p4d1f|17s12p7d1f]
    n        6     52     37   def2-TZVPD   [6s3p3d1f|12s6p3d1f]
    c       31     52     37   def2-TZVPD   [6s3p3d1f|12s6p3d1f]
    h       29     11      9   def2-TZVPD   [3s2p|5s2p]
    o        4     55     40   def2-TZVPD   [6s4p3d1f|12s7p3d1f]
   ---------------------------------------------------------------------------
   total:   71   2558   1838
   ---------------------------------------------------------------------------

   total number of primitive shells          :  111
   total number of contracted shells         :  698
   total number of cartesian basis functions : 2091
   total number of SCF-basis functions       : 1838


 integral neglect threshold       :  0.16E-12
 integral storage threshold THIZE :  0.10E-04
 integral storage threshold THIME :         5

 RI-J AUXILIARY BASIS SET information:

              we will work with the 1s 3p 5d 7f 9g ... basis set
              ...i.e. with spherical basis functions...

   type   atoms  prim   cont   basis
   ---------------------------------------------------------------------------
    co       1    107     89   def2-TZVPD   [8s5p5d2f3g|19s5p5d3f3g]
    n        6     70     49   def2-TZVPD   [6s4p3d1f1g|12s5p4d2f1g]
    c       31     70     49   def2-TZVPD   [6s4p3d1f1g|12s5p4d2f1g]
    h       29     16     11   def2-TZVPD   [3s1p1d|5s2p1d]
    o        4     70     49   def2-TZVPD   [6s4p3d1f1g|12s5p4d2f1g]
   ---------------------------------------------------------------------------
   total:   71   3441   2417
   ---------------------------------------------------------------------------

   total number of primitive shells          :  115
   total number of contracted shells         :  783
   total number of cartesian basis functions : 2967
   total number of SCF-basis functions       : 2417


 symmetry group of the molecule :   c1 

 the group has the following generators :
   c1(z)

    1 symmetry operations found

 there are 1 real representations :   a   

 maximum number of shells which are related by symmetry :  1

 ==============================================================================
                      COSMO switched on
 ==============================================================================
 COSMO stati: segments per atom: H   92 other atoms  162
 COSMO statistics: nps   2493 npspher:   1321
 COSMO surface:
   number of segments: 2493
   area (bohr**2):     1649.571270
   volume (bohr**3):   4354.369569
 COSMO: check number of disjunct cavities:

       ... OK contiguous cavity found
 COSMO ISORAD CAVITY: check number of disjunct cavities:

       ... OK contiguous isorad cavity found
  
           ------------------
           density functional
           ------------------
 B-P86 functional
 exchange:    LDA + Becke (B88)
 correlation: LDA (VWN) + Perdew (P86)
 iterations will be done with small grid
  
 spherical integration : Lebedev's spherical grid
 spherical gridsize    :                     3
    i.e. gridpoints    :                   302
  maximum batchsize    :                   100
 value for diffuse not defined
 radial integration    : Chebyshev 2nd kind (scaling 3)
 radial gridsize       :                     3
 integration cells     :                    71
 partition function    : becke
 partition sharpness   :                     3
  

 biggest AO integral is expected to be    16.578513373

          ------------------------
          nuclear repulsion energy  :   6190.85075266    
          ------------------------

  _________________________________
 |                                 |
 |         DFTD3 V3.1 Rev 0        |
 | S.Grimme, University Bonn       |
 |            June  2014           |
 |   see standalone version        |
 |       dftd3 -h for options      |
 |_________________________________|
 
 Please cite DFT-D3 work done with this code as:
 S. Grimme, J. Antony, S. Ehrlich and H. Krieg,
 J. Chem. Phys, 132 (2010), 154104.
 If used with BJ-damping cite also
 S. Grimme, S. Ehrlich and L. Goerigk,
 J. Comput. Chem. 32 (2011), 1456-1465
 For DFT-D2 the reference is
 S. Grimme, J. Comput. Chem., 27 (2006), 1787-1799
 
C6 coefficients used:
                     2  C6 for element                      1
Z=  1 CN= 0.912     C6(AA)=    3.03
Z=  1 CN= 0.000     C6(AA)=    7.59
                     5  C6 for element                      6
Z=  6 CN= 0.000     C6(AA)=   49.11
Z=  6 CN= 0.987     C6(AA)=   43.25
Z=  6 CN= 1.998     C6(AA)=   29.36
Z=  6 CN= 2.999     C6(AA)=   25.78
Z=  6 CN= 3.984     C6(AA)=   18.21
                     4  C6 for element                      7
Z=  7 CN= 0.000     C6(AA)=   25.27
Z=  7 CN= 0.994     C6(AA)=   22.12
Z=  7 CN= 2.014     C6(AA)=   19.68
Z=  7 CN= 2.990     C6(AA)=   15.58
                     3  C6 for element                      8
Z=  8 CN= 0.000     C6(AA)=   15.51
Z=  8 CN= 0.993     C6(AA)=   12.82
Z=  8 CN= 1.989     C6(AA)=   10.37
                     4  C6 for element                     27
Z= 27 CN= 0.000     C6(AA)=  532.78
Z= 27 CN= 1.715     C6(AA)=  186.55
Z= 27 CN= 2.926     C6(AA)=  148.07
Z= 27 CN= 7.779     C6(AA)=  118.29

#           XYZ [au]              R0(AA) [Ang.]  CN          C6(AA)     C8(AA)   C10(AA) [au]
  1  -2.18702  -3.92682   2.96888   co  0.979  5.130       148.1     13018.3   1402191.7
  2  -2.40841  -3.47774   9.90432   n   0.490  2.149        19.4       428.6     11583.5
  3  -4.54398  -2.10917   9.81647   c   0.561  3.188        25.1       725.7     25711.1
  4  -4.31644  -0.09784   9.40438   h   0.363  1.002         3.1        37.3       553.0
  5  -6.94237  -3.12509  10.22362   c   0.561  3.127        25.4       733.3     25979.0
  6  -8.61277  -1.92599  10.12090   h   0.363  1.002         3.1        37.3       553.0
  7  -7.12931  -5.69810  10.77806   c   0.561  3.142        25.3       731.7     25923.4
  8  -8.96327  -6.56718  11.13528   h   0.363  1.002         3.1        37.3       553.1
  9  -4.92769  -7.14221  10.85243   c   0.561  3.162        25.2       729.3     25838.7
 10  -5.00434  -9.16028  11.25679   h   0.363  1.003         3.1        37.3       553.0
 11  -2.59933  -5.97938  10.36668   c   0.561  3.224        24.9       719.7     25499.1
 12   1.00209  -5.52148   2.23298   n   0.490  3.205        15.6       344.1      9299.0
 13   2.81415  -5.88799   3.98529   c   0.561  3.272        24.5       709.4     25134.9
 14   5.20023  -6.78227   3.35256   c   0.561  3.176        25.2       727.4     25772.5
 15   6.58950  -7.06313   4.83930   h   0.363  1.004         3.1        37.3       552.9
 16   5.72160  -7.33205   0.80626   c   0.561  3.209        25.0       722.4     25595.4
 17   7.96010  -8.17900  -0.06311   o   0.469  2.044        10.4       209.8      5187.4
 18   3.79428  -7.02978  -0.99179   c   0.561  3.183        25.1       726.4     25735.1
 19   4.16556  -7.51044  -2.95645   h   0.363  1.003         3.1        37.3       553.0
 20   1.45444  -6.12214  -0.22697   c   0.561  3.315        24.1       697.9     24725.8
 21  -2.84482  -4.92999  -0.69131   n   0.490  3.058        15.6       344.8      9319.0
 22  -4.97544  -4.59864  -2.02524   c   0.561  3.200        25.0       723.9     25647.8
 23  -6.61703  -3.91374  -0.98530   h   0.363  1.005         3.1        37.3       552.9
 24  -5.11821  -5.08700  -4.60669   c   0.561  3.125        25.4       733.5     25986.6
 25  -6.89276  -4.79122  -5.60632   h   0.363  1.002         3.1        37.3       553.1
 26  -2.95838  -5.94624  -5.85798   c   0.561  3.137        25.3       732.2     25942.5
 27  -2.99837  -6.33788  -7.87886   h   0.363  1.002         3.1        37.3       553.1
 28  -0.74276  -6.29890  -4.48135   c   0.561  3.157        25.2       729.9     25858.3
 29   0.96519  -6.97158  -5.41078   h   0.363  1.003         3.1        37.3       553.0
 30  -0.73936  -5.77867  -1.89270   c   0.561  3.313        24.2       698.5     24747.8
 31  -5.33193  -2.24835   3.55548   n   0.490  3.138        15.6       344.3      9305.4
 32  -5.83509   0.24306   3.27382   c   0.561  3.212        25.0       721.9     25576.2
 33  -4.22085   1.47414   2.97430   h   0.363  1.006         3.1        37.3       552.8
 34  -8.26817   1.22064   3.37744   c   0.561  3.126        25.4       733.3     25981.9
 35  -8.54772   3.24666   3.15181   h   0.363  1.002         3.1        37.3       553.0
 36 -10.29994  -0.41883   3.76109   c   0.561  3.135        25.3       732.5     25950.5
 37 -12.23275   0.28485   3.83281   h   0.363  1.002         3.1        37.3       553.1
 38  -9.80256  -2.98046   4.07362   c   0.561  3.164        25.2       729.1     25831.2
 39 -11.34549  -4.29762   4.40487   h   0.363  1.004         3.1        37.3       552.9
 40  -7.31271  -3.85373   3.99271   c   0.561  3.341        23.9       689.9     24441.7
 41  -4.03063  -6.86359   4.57507   n   0.490  3.088        15.6       344.6      9312.9
 42  -3.19730  -9.12693   5.45868   c   0.561  3.226        24.9       719.3     25484.4
 43  -4.86044 -11.08778   5.98990   c   0.561  3.198        25.0       724.2     25656.9
 44  -4.14127 -12.88004   6.70336   h   0.363  1.003         3.1        37.3       552.9
 45  -7.46944 -10.75642   5.68317   c   0.561  3.208        25.0       722.6     25599.8
 46  -8.95860 -12.75981   6.18550   o   0.469  2.044        10.4       209.8      5187.5
 47  -8.34269  -8.36314   4.98686   c   0.561  3.189        25.1       725.6     25706.3
 48 -10.34913  -7.95360   4.86149   h   0.363  1.005         3.1        37.3       552.8
 49  -6.57428  -6.47247   4.49549   c   0.561  3.334        23.9       692.2     24524.0
 50   0.90347  -7.80868   7.69776   n   0.490  3.106        15.6       344.5      9309.7
 51  -0.16817  -7.49867  10.23910   c   0.561  4.140        18.2       527.7     18696.7
 52   1.27747  -6.55659  11.40256   h   0.363  1.002         3.1        37.3       553.0
 53  -0.49398  -9.39567  11.02388   h   0.363  1.002         3.1        37.3       553.0
 54   1.94894  -5.46365   6.64177   c   0.561  4.174        18.2       527.5     18687.3
 55   0.55617  -3.89649   6.63176   h   0.363  1.015         3.1        37.3       552.0
 56   3.52255  -4.86331   7.86449   h   0.363  1.002         3.1        37.3       553.1
 57  -0.41148  -9.56836   6.03186   c   0.561  4.143        18.2       527.7     18695.7
 58   0.64648  -9.72533   4.25562   h   0.363  1.006         3.1        37.3       552.8
 59  -0.30376 -11.44067   6.92890   h   0.363  1.004         3.1        37.3       552.9
 60   9.97955  -8.51190   1.74170   c   0.561  4.044        18.3       529.0     18742.8
 61 -11.65614 -12.42315   5.95326   c   0.561  4.044        18.3       529.0     18742.3
 62  11.59743  -9.17169   0.63869   h   0.363  0.996         3.1        37.4       553.6
 63   9.46193  -9.93514   3.16259   h   0.363  0.995         3.1        37.4       553.7
 64  10.43792  -6.70805   2.66410   h   0.363  0.995         3.1        37.4       553.7
 65 -12.48099 -14.26173   6.40989   h   0.363  0.996         3.1        37.4       553.6
 66 -12.16079 -11.87920   4.01365   h   0.363  0.995         3.1        37.4       553.7
 67 -12.33142 -10.99158   7.29823   h   0.363  0.995         3.1        37.4       553.7
 68  -0.46204  -0.91192   2.07144   c   0.561  3.038        25.6       740.4     26230.2
 69   0.15072  -0.11479  -0.01433   o   0.469  1.046        12.8       257.8      6372.5
 70   0.22647   0.42322   4.21124   o   0.469  2.046        10.4       209.8      5187.2
 71   1.19005   1.91329   3.64326   h   0.363  1.007         3.1        37.3       552.7

molecular C6(AA) [au] =     62968.22

           DFT-D V3(BJ)
 DF b-p                                               
 parameters
 s6       :    1.0000
 s8       :    3.2822
 a1       :    0.3946
 a2       :    4.8516
 k1-k3    :   16.0000    1.3333   -4.0000
 
 Edisp /kcal,au:  -130.8886 -0.20858427

 E6    /kcal :   -48.9064
 E8    /kcal :   -81.9822
 % E8        : 62.64
 nuclear repulsion energy                  =    6190.850752660
  DFT-D3 Energy contribution               =      -0.208584272
 nuclear repulsion + dispersion correction =    6190.642168388


         -----------------
         -S,T+V- integrals
         -----------------

 1e-integrals will be neglected if expon. factor < 0.159826E-13
 
 Difference densities algorithm switched on.
 The maximal number of linear combinations of
 difference densities is  20.

 DIIS switched on: error vector is FDS-SDF
 Max. Iterations for DIIS is     :   4
 DIIS matrix (see manual) 
    Scaling factor of diagonals  :  1.200
    threshold for scaling factor :  0.000

 scf convergence criterion : increment of total energy < .1000000D-07
                  and increment of one-electron energy < .1000000D-04

 MOs are in ASCII format !


    mo occupation :
   irrep   mo's   occupied
    a     1838      158
 
 number of basis functions   :  1838
 number of occupied orbitals :   158
 

 reading orbital data $uhfmo_alpha  from file alpha
 orbital characterization : expanded

 reading orbital data $uhfmo_beta  from file beta
 orbital characterization : expanded
 virtual MOs provided and orthogonalized by Cholesky decomposition
 virtual MOs provided and orthogonalized by Cholesky decomposition

 UHF mode switched on !

 closed shell shift switched on 
 all occupied orbitals are shifted by    0.05000

  
           ------------------------
               RI-J - INFORMATION
           ------------------------
 Contributions to RI integral batches: 
  neglected integral batches:                 73962
  direct contribution:                       161153
  memory contribution:                  8836
 Memory core needed for (P|Q) and Cholesky     45 MByte
 Memory core minimum needed except of (P|Q)     3 MByte
 Total minimum memory core needed (sum)        48 MByte
  
 ****************************************
 Memory allocated for RI-J   394 MByte
 ****************************************
                                            

 DSCF restart information will be dumped onto file alpha


 Starting SCF iterations

          Overall gridpoints after grid construction =         95815

 ITERATION  ENERGY          1e-ENERGY        2e-ENERGY     NORM[dD(SAO)]  TOL
   1  -3202.5743375690    -16711.096112     7317.8796056    0.000D+00 0.159D-12
                            Exc = -312.684570855     Coul =  7630.56417649    
                         Ntotal = 315.00283064      Nspin = 1.0000412423    
                             Na = 158.00143594         Nb = 157.00139470    
                          Ediel =-0.124709086812    
                            current damping = 1.000
 
          max. resid. norm for Fia-block=  5.317D-01 for orbital     94a    beta 
          max. resid. fock norm         =  7.451D+00 for orbital   1155a    beta 

 ITERATION  ENERGY          1e-ENERGY        2e-ENERGY     NORM[dD(SAO)]  TOL
   2  -3209.4898599913    -16655.724196     7255.5921675    0.807D+02 0.152D-12
                            Exc = -311.270506477     Coul =  7566.86267402    
                         Ntotal = 315.00349011      Nspin =0.99997946806    
                             Na = 158.00173479         Nb = 157.00175532    
                          Ediel =-0.907207991766E-01
                            current damping = 0.950
 
          Norm of current diis error:  6.2984    
          max. resid. norm for Fia-block=  6.894D-01 for orbital    158a    alpha
          max. resid. fock norm         =  1.171D+00 for orbital   1774a    alpha

 ITERATION  ENERGY          1e-ENERGY        2e-ENERGY     NORM[dD(SAO)]  TOL
   3  -3210.5826969124    -16730.673323     7329.4484573    0.438D+02 0.125D-12
                            Exc = -315.030400710     Coul =  7644.47885803    
                         Ntotal = 315.00367123      Nspin =0.99995803905    
                             Na = 158.00181464         Nb = 157.00185660    
                          Ediel =-0.806039629753E-01
                            current damping = 0.900
 
          Norm of current diis error:  4.4277    
          max. resid. norm for Fia-block=  2.399D-01 for orbital    153a    beta 
          max. resid. fock norm         =  3.045D-01 for orbital    159a    beta 

 ITERATION  ENERGY          1e-ENERGY        2e-ENERGY     NORM[dD(SAO)]  TOL
   4  -3211.8657951388    -16696.208370     7293.7004069    0.227D+02 0.896D-13
                            Exc = -314.079680378     Coul =  7607.78008732    
                         Ntotal = 315.00364012      Nspin =0.99995874774    
                             Na = 158.00179943         Nb = 157.00184069    
                          Ediel =-0.845423511243E-01
                            current damping = 0.950
 
          Norm of current diis error:  1.9669    
          max. resid. norm for Fia-block=  9.102D-02 for orbital    154a    alpha
          max. resid. fock norm         =  1.661D-01 for orbital   1820a    alpha

 ITERATION  ENERGY          1e-ENERGY        2e-ENERGY     NORM[dD(SAO)]  TOL
   5  -3212.0614136783    -16708.285608     7305.5820264    0.216D+02 0.776D-13
                            Exc = -314.482504622     Coul =  7620.06453103    
                         Ntotal = 315.00359416      Nspin =0.99994743269    
                             Na = 158.00177080         Nb = 157.00182336    
                          Ediel =-0.797181244643E-01
                            current damping = 1.000
 
          Norm of current diis error:  1.0703    
          max. resid. norm for Fia-block=  4.709D-02 for orbital    154a    beta 
          max. resid. fock norm         =  5.351D-02 for orbital    154a    beta 
          mo-orthogonalization: Cholesky decomposition

 ITERATION  ENERGY          1e-ENERGY        2e-ENERGY     NORM[dD(SAO)]  TOL
   6  -3212.1430203169    -16704.516382     7301.7311934    0.652D+01 0.677D-13
                            Exc = -314.467385278     Coul =  7616.19857870    
                         Ntotal = 315.00358816      Nspin =0.99993674830    
                             Na = 158.00176246         Nb = 157.00182571    
                          Ediel =-0.813600938415E-01
                            current damping = 1.050
 
          Norm of current diis error: 0.54797    
          max. resid. norm for Fia-block=  2.322D-02 for orbital    155a    alpha
          max. resid. fock norm         =  3.715D-02 for orbital   1657a    beta 

 ITERATION  ENERGY          1e-ENERGY        2e-ENERGY     NORM[dD(SAO)]  TOL
   7  -3212.1598281346    -16710.342077     7307.5400806    0.244D+01 0.625D-13
                            Exc = -314.704629111     Coul =  7622.24470968    
                         Ntotal = 315.00353673      Nspin =0.99993366043    
                             Na = 158.00173519         Nb = 157.00180153    
                          Ediel =-0.838468133554E-01
                            current damping = 1.100
 
          Norm of current diis error: 0.35801    
          max. resid. norm for Fia-block=  1.883D-02 for orbital    158a    alpha
          max. resid. fock norm         =  2.697D-02 for orbital    158a    beta 

 ITERATION  ENERGY          1e-ENERGY        2e-ENERGY     NORM[dD(SAO)]  TOL
   8  -3212.1646534188    -16704.288471     7301.4816496    0.196D+01 0.595D-13
                            Exc = -314.549262171     Coul =  7616.03091178    
                         Ntotal = 315.00350800      Nspin =0.99992612555    
                             Na = 158.00171706         Nb = 157.00179094    
                          Ediel =-0.831011645047E-01
                            current damping = 1.150
 
          Norm of current diis error: 0.35586    
          max. resid. norm for Fia-block=  2.011D-02 for orbital    155a    alpha
          max. resid. fock norm         =  2.422D-02 for orbital    158a    alpha

 ITERATION  ENERGY          1e-ENERGY        2e-ENERGY     NORM[dD(SAO)]  TOL
   9  -3212.1711882585    -16708.318306     7305.5049490    0.129D+01 0.569D-13
                            Exc = -314.672163637     Coul =  7620.17711260    
                         Ntotal = 315.00351805      Nspin =0.99992721034    
                             Na = 158.00172263         Nb = 157.00179542    
                          Ediel =-0.826823798207E-01
                            current damping = 1.200
 
          Norm of current diis error: 0.18929    
          max. resid. norm for Fia-block=  7.216D-03 for orbital    153a    beta 
          max. resid. fock norm         =  1.154D-02 for orbital   1831a    beta 

 ITERATION  ENERGY          1e-ENERGY        2e-ENERGY     NORM[dD(SAO)]  TOL
  10  -3212.1737855801    -16707.629166     7304.8132117    0.500D+00 0.554D-13
                            Exc = -314.642488207     Coul =  7619.45569993    
                         Ntotal = 315.00350668      Nspin =0.99992609413    
                             Na = 158.00171638         Nb = 157.00179029    
                          Ediel =-0.838512590982E-01
                            current damping = 1.250
 
          Norm of current diis error: 0.81608E-01
          max. resid. norm for Fia-block=  4.055D-03 for orbital    158a    alpha
          max. resid. fock norm         =  8.271D-03 for orbital   1834a    beta 
          mo-orthogonalization: Cholesky decomposition

 ITERATION  ENERGY          1e-ENERGY        2e-ENERGY     NORM[dD(SAO)]  TOL
  11  -3212.1742837075    -16708.223226     7305.4067739    0.265D+00 0.542D-13
                            Exc = -314.675728706     Coul =  7620.08250261    
                         Ntotal = 315.00348907      Nspin =0.99992551228    
                             Na = 158.00170729         Nb = 157.00178178    
                          Ediel =-0.842883358627E-01
                            current damping = 1.300
 
          Norm of current diis error: 0.43296E-01
          max. resid. norm for Fia-block=  2.519D-03 for orbital    158a    alpha
          max. resid. fock norm         =  3.636D-03 for orbital   1834a    beta 

 ITERATION  ENERGY          1e-ENERGY        2e-ENERGY     NORM[dD(SAO)]  TOL
  12  -3212.1744573628    -16707.874315     7305.0576889    0.117D+00 0.530D-13
                            Exc = -314.666532272     Coul =  7619.72422120    
                         Ntotal = 315.00349023      Nspin =0.99992544787    
                             Na = 158.00170784         Nb = 157.00178239    
                          Ediel =-0.842880178052E-01
                            current damping = 1.350
 
          Norm of current diis error: 0.35625E-01
          max. resid. norm for Fia-block=  2.733D-03 for orbital    154a    alpha
          max. resid. fock norm         =  4.295D-03 for orbital    156a    alpha

 ITERATION  ENERGY          1e-ENERGY        2e-ENERGY     NORM[dD(SAO)]  TOL
  13  -3212.1744729553    -16708.670614     7305.8539723    0.494D-01 0.516D-13
                            Exc = -314.684576834     Coul =  7620.53854912    
                         Ntotal = 315.00349251      Nspin =0.99992593211    
                             Na = 158.00170922         Nb = 157.00178329    
                          Ediel =-0.844793201512E-01
                            current damping = 1.400
 
          Norm of current diis error: 0.40209E-01
          max. resid. norm for Fia-block=  1.940D-03 for orbital    158a    alpha
          max. resid. fock norm         =  2.232D-03 for orbital    158a    alpha

 ITERATION  ENERGY          1e-ENERGY        2e-ENERGY     NORM[dD(SAO)]  TOL
  14  -3212.1746085480    -16708.279497     7305.4627196    0.281D-01 0.503D-13
                            Exc = -314.672793750     Coul =  7620.13551333    
                         Ntotal = 315.00349007      Nspin =0.99992569460    
                             Na = 158.00170788         Nb = 157.00178219    
                          Ediel =-0.845182506785E-01
                            current damping = 1.450
 
          Norm of current diis error: 0.13194E-01
          max. resid. norm for Fia-block=  1.128D-03 for orbital    158a    alpha
          max. resid. fock norm         =  1.255D-03 for orbital   1830a    beta 

 ITERATION  ENERGY          1e-ENERGY        2e-ENERGY     NORM[dD(SAO)]  TOL
  15  -3212.1746360019    -16708.214915     7305.3981108    0.184D-01 0.490D-13
                            Exc = -314.674160104     Coul =  7620.07227095    
                         Ntotal = 315.00348824      Nspin =0.99992569861    
                             Na = 158.00170697         Nb = 157.00178127    
                          Ediel =-0.845223011614E-01
                            current damping = 1.300
 
          Norm of current diis error: 0.66597E-02
          max. resid. norm for Fia-block=  8.748D-04 for orbital    158a    alpha
          max. resid. fock norm         =  9.488D-04 for orbital    158a    alpha
          mo-orthogonalization: Cholesky decomposition

 ITERATION  ENERGY          1e-ENERGY        2e-ENERGY     NORM[dD(SAO)]  TOL
  16  -3212.1746494323    -16708.174073     7305.3572554    0.142D-01 0.471D-13
                            Exc = -314.672634904     Coul =  7620.02989034    
                         Ntotal = 315.00348818      Nspin =0.99992577521    
                             Na = 158.00170698         Nb = 157.00178120    
                          Ediel =-0.845583715587E-01
                            current damping = 1.150
 
          Norm of current diis error: 0.61645E-02
          max. resid. norm for Fia-block=  6.190D-04 for orbital    158a    alpha
          max. resid. fock norm         =  7.035D-04 for orbital    160a    beta 

 ITERATION  ENERGY          1e-ENERGY        2e-ENERGY     NORM[dD(SAO)]  TOL
  17  -3212.1746588040    -16708.217162     7305.4003348    0.910D-02 0.451D-13
                            Exc = -314.673625694     Coul =  7620.07396048    
                         Ntotal = 315.00348803      Nspin =0.99992590921    
                             Na = 158.00170697         Nb = 157.00178106    
                          Ediel =-0.845794936190E-01
                            current damping = 1.200
 
          Norm of current diis error: 0.31133E-02
          max. resid. norm for Fia-block=  5.598D-04 for orbital    157a    beta 
          max. resid. fock norm         =  6.404D-04 for orbital     48a    beta 

 ITERATION  ENERGY          1e-ENERGY        2e-ENERGY     NORM[dD(SAO)]  TOL
  18  -3212.1746641482    -16708.216104     7305.3992715    0.705D-02 0.429D-13
                            Exc = -314.673711526     Coul =  7620.07298305    
                         Ntotal = 315.00348831      Nspin =0.99992599815    
                             Na = 158.00170715         Nb = 157.00178116    
                          Ediel =-0.845922181322E-01
                            current damping = 1.250
 
          Norm of current diis error: 0.22353E-02
          max. resid. norm for Fia-block=  4.498D-04 for orbital    157a    beta 
          max. resid. fock norm         =  4.581D-04 for orbital    157a    beta 

 ITERATION  ENERGY          1e-ENERGY        2e-ENERGY     NORM[dD(SAO)]  TOL
  19  -3212.1746671573    -16708.198131     7305.3812951    0.374D-02 0.410D-13
                            Exc = -314.673252390     Coul =  7620.05454753    
                         Ntotal = 315.00348809      Nspin =0.99992606728    
                             Na = 158.00170708         Nb = 157.00178101    
                          Ediel =-0.845970593411E-01
                            current damping = 1.100
 
          Norm of current diis error: 0.21811E-02
          max. resid. norm for Fia-block=  3.732D-04 for orbital    157a    beta 
          max. resid. fock norm         =  3.842D-04 for orbital    157a    beta 

 ITERATION  ENERGY          1e-ENERGY        2e-ENERGY     NORM[dD(SAO)]  TOL
  20  -3212.1746693056    -16708.214338     7305.3975005    0.362D-02 0.394D-13
                            Exc = -314.673478749     Coul =  7620.07097925    
                         Ntotal = 315.00348834      Nspin =0.99992615740    
                             Na = 158.00170725         Nb = 157.00178109    
                          Ediel =-0.846059207376E-01
                            current damping = 1.150
 
          Norm of current diis error: 0.12668E-02
          max. resid. norm for Fia-block=  3.045D-04 for orbital    157a    beta 
          max. resid. fock norm         =  3.119D-04 for orbital    157a    beta 
          mo-orthogonalization: Cholesky decomposition

 ITERATION  ENERGY          1e-ENERGY        2e-ENERGY     NORM[dD(SAO)]  TOL
  21  -3212.1746704541    -16708.218527     7305.4016885    0.115D-02 0.380D-13
                            Exc = -314.673786667     Coul =  7620.07547520    
                         Ntotal = 315.00348840      Nspin =0.99992622336    
                             Na = 158.00170731         Nb = 157.00178109    
                          Ediel =-0.846048867781E-01
                            current damping = 1.000
 
          Norm of current diis error: 0.13518E-02
          max. resid. norm for Fia-block=  2.428D-04 for orbital    157a    beta 
          max. resid. fock norm         =  2.460D-04 for orbital    157a    beta 

 ITERATION  ENERGY          1e-ENERGY        2e-ENERGY     NORM[dD(SAO)]  TOL
  22  -3212.1746711882    -16708.195926     7305.3790860    0.115D-02 0.159D-12
                            Exc = -314.673089312     Coul =  7620.05217526    
                         Ntotal = 315.00348851      Nspin =0.99992627350    
                             Na = 158.00170739         Nb = 157.00178112    
                          Ediel =-0.846044643819E-01
                            current damping = 1.050
 
          Norm of current diis error: 0.15171E-02
          max. resid. norm for Fia-block=  1.780D-04 for orbital    157a    beta 
          max. resid. fock norm         =  1.812D-04 for orbital    157a    beta 

 ITERATION  ENERGY          1e-ENERGY        2e-ENERGY     NORM[dD(SAO)]  TOL
  23  -3212.1746717009    -16708.201905     7305.3850651    0.264D-01 0.101D-12
                            Exc = -314.673223198     Coul =  7620.05828827    
                         Ntotal = 315.00348849      Nspin =0.99992632096    
                             Na = 158.00170740         Nb = 157.00178108    
                          Ediel =-0.846060689588E-01
                            current damping = 1.100
 
          Norm of current diis error: 0.10299E-02
          max. resid. norm for Fia-block=  1.452D-04 for orbital    157a    beta 
          max. resid. fock norm         =  1.501D-04 for orbital    157a    beta 

 ITERATION  ENERGY          1e-ENERGY        2e-ENERGY     NORM[dD(SAO)]  TOL
  24  -3212.1746720187    -16708.212674     7305.3958341    0.919D-02 0.718D-13
                            Exc = -314.673455803     Coul =  7620.06928987    
                         Ntotal = 315.00348863      Nspin =0.99992636222    
                             Na = 158.00170750         Nb = 157.00178114    
                          Ediel =-0.846077914614E-01
                            current damping = 0.950
 
          Norm of current diis error: 0.56509E-03
          max. resid. norm for Fia-block=  1.236D-04 for orbital    157a    beta 
          max. resid. fock norm         =  1.254D-04 for orbital    157a    beta 

 ITERATION  ENERGY          1e-ENERGY        2e-ENERGY     NORM[dD(SAO)]  TOL
  25  -3212.1746722324    -16708.207560     7305.3907198    0.499D-02 0.585D-13
                            Exc = -314.673392588     Coul =  7620.06411240    
                         Ntotal = 315.00348862      Nspin =0.99992638538    
                             Na = 158.00170750         Nb = 157.00178112    
                          Ediel =-0.846059996093E-01
                            current damping = 1.000
 
          Norm of current diis error: 0.45488E-03
          max. resid. norm for Fia-block=  1.118D-04 for orbital    157a    beta 
          max. resid. fock norm         =  1.142D-04 for orbital    157a    beta 
          mo-orthogonalization: Cholesky decomposition

 ITERATION  ENERGY          1e-ENERGY        2e-ENERGY     NORM[dD(SAO)]  TOL
  26  -3212.1746723700    -16708.205450     7305.3886093    0.345D-02 0.508D-13
                            Exc = -314.673291984     Coul =  7620.06190129    
                         Ntotal = 315.00348868      Nspin =0.99992640087    
                             Na = 158.00170754         Nb = 157.00178114    
                          Ediel =-0.846060333701E-01
                            current damping = 0.850
 
          Norm of current diis error: 0.52187E-03
          max. resid. norm for Fia-block=  9.803D-05 for orbital    157a    beta 
          max. resid. fock norm         =  1.019D-04 for orbital    157a    beta 

 ITERATION  ENERGY          1e-ENERGY        2e-ENERGY     NORM[dD(SAO)]  TOL
  27  -3212.1746724804    -16708.212829     7305.3959879    0.425D-02 0.458D-13
                            Exc = -314.673515556     Coul =  7620.06950344    
                         Ntotal = 315.00348871      Nspin =0.99992641545    
                             Na = 158.00170756         Nb = 157.00178115    
                          Ediel =-0.846063676258E-01
                            current damping = 0.900
 
          Norm of current diis error: 0.37242E-03
          max. resid. norm for Fia-block=  7.081D-05 for orbital    157a    beta 
          max. resid. fock norm         =  7.163D-05 for orbital    157a    beta 

 ITERATION  ENERGY          1e-ENERGY        2e-ENERGY     NORM[dD(SAO)]  TOL
  28  -3212.1746725431    -16708.208817     7305.3919760    0.247D-02 0.431D-13
                            Exc = -314.673390087     Coul =  7620.06536611    
                         Ntotal = 315.00348876      Nspin =0.99992642534    
                             Na = 158.00170759         Nb = 157.00178117    
                          Ediel =-0.846055348132E-01
                            current damping = 0.950
 
          Norm of current diis error: 0.21715E-03
          max. resid. norm for Fia-block=  6.304D-05 for orbital    157a    beta 
          max. resid. fock norm         =  6.445D-05 for orbital    157a    beta 

 ITERATION  ENERGY          1e-ENERGY        2e-ENERGY     NORM[dD(SAO)]  TOL
  29  -3212.1746725817    -16708.207134     7305.3902935    0.774D-03 0.410D-13
                            Exc = -314.673355136     Coul =  7620.06364860    
                         Ntotal = 315.00348876      Nspin =0.99992642884    
                             Na = 158.00170759         Nb = 157.00178116    
                          Ediel =-0.846049681641E-01
                            current damping = 0.800
 
          Norm of current diis error: 0.24245E-03
          max. resid. norm for Fia-block=  4.939D-05 for orbital    157a    beta 
          max. resid. fock norm         =  5.061D-05 for orbital    157a    beta 

 ITERATION  ENERGY          1e-ENERGY        2e-ENERGY     NORM[dD(SAO)]  TOL
  30  -3212.1746726097    -16708.209130     7305.3922887    0.527D-03 0.395D-13
                            Exc = -314.673389690     Coul =  7620.06567840    
                         Ntotal = 315.00348879      Nspin =0.99992643435    
                             Na = 158.00170761         Nb = 157.00178118    
                          Ediel =-0.846051009461E-01
                            current damping = 0.850
 
          Norm of current diis error: 0.13807E-03
          max. resid. norm for Fia-block=  3.585D-05 for orbital    157a    beta 
          max. resid. fock norm         =  3.649D-05 for orbital    157a    beta 
          mo-orthogonalization: Cholesky decomposition

 ITERATION  ENERGY          1e-ENERGY        2e-ENERGY     NORM[dD(SAO)]  TOL
  31  -3212.1746726221    -16708.209943     7305.3931019    0.453D-03 0.385D-13
                            Exc = -314.673440014     Coul =  7620.06654194    
                         Ntotal = 315.00348880      Nspin =0.99992643913    
                             Na = 158.00170762         Nb = 157.00178118    
                          Ediel =-0.846046157169E-01
                            current damping = 0.700
 
          Norm of current diis error: 0.16558E-03
          max. resid. norm for Fia-block=  3.014D-05 for orbital    157a    beta 
          max. resid. fock norm         =  3.060D-05 for orbital    157a    beta 

 ITERATION  ENERGY          1e-ENERGY        2e-ENERGY     NORM[dD(SAO)]  TOL
  32  -3212.1746726333    -16708.207903     7305.3910616    0.375D-03 0.375D-13
                            Exc = -314.673369479     Coul =  7620.06443109    
                         Ntotal = 315.00348881      Nspin =0.99992644055    
                             Na = 158.00170763         Nb = 157.00178118    
                          Ediel =-0.846043513256E-01
                            current damping = 0.750
 
          Norm of current diis error: 0.12703E-03
          max. resid. norm for Fia-block=  2.253D-05 for orbital    157a    beta 
          max. resid. fock norm         =  2.306D-05 for orbital    157a    beta 

 ITERATION  ENERGY          1e-ENERGY        2e-ENERGY     NORM[dD(SAO)]  TOL
  33  -3212.1746726399    -16708.208871     7305.3920296    0.440D-03 0.366D-13
                            Exc = -314.673393500     Coul =  7620.06542311    
                         Ntotal = 315.00348881      Nspin =0.99992644176    
                             Na = 158.00170763         Nb = 157.00178118    
                          Ediel =-0.846043331746E-01
                            current damping = 0.800
 
          Norm of current diis error: 0.78921E-04
          max. resid. norm for Fia-block=  1.862D-05 for orbital    157a    beta 
          max. resid. fock norm         =  1.912D-05 for orbital    157a    beta 

 ITERATION  ENERGY          1e-ENERGY        2e-ENERGY     NORM[dD(SAO)]  TOL
  34  -3212.1746726425    -16708.209566     7305.3927253    0.580D-03 0.354D-13
                            Exc = -314.673407832     Coul =  7620.06613310    
                         Ntotal = 315.00348883      Nspin =0.99992644281    
                             Na = 158.00170764         Nb = 157.00178119    
                          Ediel =-0.846043480476E-01
                            current damping = 0.650
 
          Norm of current diis error: 0.68657E-04
          max. resid. norm for Fia-block=  1.378D-05 for orbital    157a    beta 
          max. resid. fock norm         =  1.397D-05 for orbital    157a    beta 

 ITERATION  ENERGY          1e-ENERGY        2e-ENERGY     NORM[dD(SAO)]  TOL
  35  -3212.1746726468    -16708.208725     7305.3918838    0.562D-03 0.341D-13
                            Exc = -314.673393412     Coul =  7620.06527720    
                         Ntotal = 315.00348882      Nspin =0.99992644298    
                             Na = 158.00170763         Nb = 157.00178119    
                          Ediel =-0.846040541348E-01
                            current damping = 0.700
 
          Norm of current diis error: 0.47067E-04
          max. resid. norm for Fia-block=  1.380D-05 for orbital    157a    beta 
          max. resid. fock norm         =  1.654D-05 for orbital    905a    beta 
          mo-orthogonalization: Cholesky decomposition

 ITERATION  ENERGY          1e-ENERGY        2e-ENERGY     NORM[dD(SAO)]  TOL
  36  -3212.1746726449    -16708.208455     7305.3916140    0.622D-03 0.317D-13
                            Exc = -314.673378446     Coul =  7620.06499243    
                         Ntotal = 315.00348883      Nspin =0.99992644152    
                             Na = 158.00170764         Nb = 157.00178119    
                          Ediel =-0.846040121397E-01
                            current damping = 0.550
 
          Norm of current diis error: 0.62030E-04
          max. resid. norm for Fia-block=  7.523D-06 for orbital    157a    beta 
          max. resid. fock norm         =  7.661D-06 for orbital    157a    beta 

 ITERATION  ENERGY          1e-ENERGY        2e-ENERGY     NORM[dD(SAO)]  TOL
  37  -3212.1746726492    -16708.209213     7305.3923719    0.488D-01 0.454D-13
                            Exc = -314.673401376     Coul =  7620.06577328    
                         Ntotal = 315.00348883      Nspin =0.99992644264    
                             Na = 158.00170764         Nb = 157.00178119    
                          Ediel =-0.846039830755E-01
                            current damping = 0.600
 
          Norm of current diis error: 0.38865E-04
          max. resid. norm for Fia-block=  6.557D-06 for orbital    157a    beta 
          max. resid. fock norm         =  2.209D-05 for orbital    758a    alpha

 ITERATION  ENERGY          1e-ENERGY        2e-ENERGY     NORM[dD(SAO)]  TOL
  38  -3212.1746726515    -16708.208967     7305.3921258    0.338D-02 0.444D-13
                            Exc = -314.673397482     Coul =  7620.06552330    
                         Ntotal = 315.00348884      Nspin =0.99992644258    
                             Na = 158.00170764         Nb = 157.00178120    
                          Ediel =-0.846038960457E-01
                            current damping = 0.650
 
          Norm of current diis error: 0.24250E-04
          max. resid. norm for Fia-block=  6.785D-06 for orbital    157a    beta 
          max. resid. fock norm         =  3.043D-05 for orbital    780a    beta 

 ITERATION  ENERGY          1e-ENERGY        2e-ENERGY     NORM[dD(SAO)]  TOL
  39  -3212.1746726522    -16708.208691     7305.3918499    0.599D-02 0.454D-13
                            Exc = -314.673390427     Coul =  7620.06524034    
                         Ntotal = 315.00348884      Nspin =0.99992644133    
                             Na = 158.00170764         Nb = 157.00178120    
                          Ediel =-0.846038214745E-01
                            current damping = 0.500
 
          Norm of current diis error: 0.25719E-04
          max. resid. norm for Fia-block=  4.405D-06 for orbital    157a    beta 
          max. resid. fock norm         =  1.560D-05 for orbital    818a    beta 

 ITERATION  ENERGY          1e-ENERGY        2e-ENERGY     NORM[dD(SAO)]  TOL
  40  -3212.1746726526    -16708.208940     7305.3920985    0.665D-03 0.454D-13
                            Exc = -314.673393427     Coul =  7620.06549191    
                         Ntotal = 315.00348884      Nspin =0.99992644110    
                             Na = 158.00170764         Nb = 157.00178120    
                          Ediel =-0.846038401089E-01
                            current damping = 0.550
 
          Norm of current diis error: 0.16620E-04
          max. resid. norm for Fia-block=  3.442D-06 for orbital    157a    beta 
          max. resid. fock norm         =  9.974D-06 for orbital    820a    alpha
          mo-orthogonalization: Cholesky decomposition

 ITERATION  ENERGY          1e-ENERGY        2e-ENERGY     NORM[dD(SAO)]  TOL
  41  -3212.1746726517    -16708.209179     7305.3923383    0.193D-02 0.455D-13
                            Exc = -314.673404232     Coul =  7620.06574249    
                         Ntotal = 315.00348884      Nspin =0.99992644081    
                             Na = 158.00170764         Nb = 157.00178120    
                          Ediel =-0.846037989603E-01
                            current damping = 0.400
 
          Norm of current diis error: 0.28489E-04
          max. resid. norm for Fia-block=  2.690D-06 for orbital    157a    beta 
          max. resid. fock norm         =  6.653D-06 for orbital    775a    beta 

 ITERATION  ENERGY          1e-ENERGY        2e-ENERGY     NORM[dD(SAO)]  TOL
  42  -3212.1746726520    -16708.208906     7305.3920651    0.615D-03 0.454D-13
                            Exc = -314.673396818     Coul =  7620.06546195    
                         Ntotal = 315.00348884      Nspin =0.99992644031    
                             Na = 158.00170764         Nb = 157.00178120    
                          Ediel =-0.846037494092E-01
                            current damping = 0.450
 
          Norm of current diis error: 0.13295E-04
          max. resid. norm for Fia-block=  1.868D-06 for orbital    157a    beta 
          max. resid. fock norm         =  4.535D-06 for orbital    830a    alpha

 ITERATION  ENERGY          1e-ENERGY        2e-ENERGY     NORM[dD(SAO)]  TOL
  43  -3212.1746726514    -16708.208813     7305.3919717    0.615D-03 0.159D-12
                            Exc = -314.673392808     Coul =  7620.06536455    
                         Ntotal = 315.00348884      Nspin =0.99992643990    
                             Na = 158.00170764         Nb = 157.00178120    
                          Ediel =-0.846037361351E-01
                            current damping = 0.300
 
          Norm of current diis error: 0.11259E-04
          max. resid. norm for Fia-block=  1.345D-06 for orbital    157a    beta 
          max. resid. fock norm         =  1.208D-05 for orbital    803a    alpha

 ITERATION  ENERGY          1e-ENERGY        2e-ENERGY     NORM[dD(SAO)]  TOL
  44  -3212.1746726521    -16708.208906     7305.3920648    0.305D-02 0.101D-12
                            Exc = -314.673394387     Coul =  7620.06545915    
                         Ntotal = 315.00348884      Nspin =0.99992643975    
                             Na = 158.00170764         Nb = 157.00178120    
                          Ediel =-0.846037408455E-01
                            current damping = 0.350
 
          Norm of current diis error: 0.59452E-05
          max. resid. norm for Fia-block=  1.418D-06 for orbital    157a    beta 
          max. resid. fock norm         =  1.906D-05 for orbital    830a    beta 

 ENERGY CONVERGED !

          Overall gridpoints after grid construction =        346815

 ITERATION  ENERGY          1e-ENERGY        2e-ENERGY     NORM[dD(SAO)]  TOL
  45  -3212.1737779074    -16708.208904     7305.3929581    0.329D-02 0.606D-13
                            Exc = -314.672500450     Coul =  7620.06545857    
                         Ntotal = 315.00046180      Nspin = 1.0000174601    
                             Na = 158.00023963         Nb = 157.00022217    
                          Ediel =-0.846037282175E-01
                            current damping = 0.400
 
          Norm of current diis error: 0.41747E-05
          max. resid. norm for Fia-block=  1.268D-06 for orbital    157a    beta 
          max. resid. fock norm         =  3.076D-05 for orbital    830a    beta 

 End of SCF iterations

   convergence criteria satisfied after    45 iterations


   *************************************************************************
   y                                                                        
   *************************************************************************


                  ------------------------------------------ 
                 |  total energy      =  -3212.17377790735  |
                  ------------------------------------------ 
                 :  kinetic energy    =   3201.01457790719  :
                 :  potential energy  =  -6413.18835581454  :
                 :  virial theorem    =      1.99652596629  :
                 :  wavefunction norm =      1.00000000000  :
                  .......................................... 


 <geterg> : there is no data group $energy 


 <skperg> : $end is missing 


 orbitals $uhfmo_beta  will be written to file beta

 orbitals $uhfmo_alpha  will be written to file alpha
 
 alpha: 

    irrep                154a        155a        156a        157a        158a   
 eigenvalues H         -0.20607    -0.19889    -0.19061    -0.18742    -0.16623
            eV          -5.6074     -5.4121     -5.1868     -5.1001     -4.5233
 occupation              1.0000      1.0000      1.0000      1.0000      1.0000

    irrep                159a        160a        161a        162a        163a   
 eigenvalues H         -0.11412    -0.11017    -0.08976    -0.08551    -0.08056
            eV          -3.1055     -2.9980     -2.4425     -2.3268     -2.1923
 
 beta:  

    irrep                153a        154a        155a        156a        157a   
 eigenvalues H         -0.21668    -0.18945    -0.18823    -0.18071    -0.17435
            eV          -5.8962     -5.1553     -5.1220     -4.9174     -4.7443
 occupation              1.0000      1.0000      1.0000      1.0000      1.0000

    irrep                158a        159a        160a        161a        162a   
 eigenvalues H         -0.11983    -0.10953    -0.09678    -0.08811    -0.08240
            eV          -3.2609     -2.9806     -2.6334     -2.3977     -2.2422
 
 ==============================================================================
                                  COSMO RESULTS
 ==============================================================================
  PARAMETER:
    dx [A]:      0.300
    bas. grd. points:  18826
    nspa:       162
    nsph:        92
    nps:       2230
    npspher:      0
    disex:   10.0000    
    disex2:  3912.80    
    rsolv [A]: 1.3000
    routf:     0.8500
    phsran:    0.0    
    ampran:   0.10E-04
    cavity:  closed
    epsilon: infinity
    refind:     1.300
    fepsi:      1.0000000
  CAVITY VOLUME/AREA [a.u.]:
    surface: V1.0, A matrix: V1.0
    area:  1682.56
    volume:  4412.28
  SCREENING CHARGE:
    cosmo      :  -1.043336
    correction :   0.042545
    total      :  -1.000791
  ENERGIES [a.u.]:
    Total energy            =   -3212.1737779073501
    Total energy + OC corr. =    -3212.1700869613
    Dielectric energy       =       -0.0846037282
    Diel. energy + OC corr. =       -0.0809127821
  ELEMENT RADIUS [A]: ATOM LIST
    co 2.00: 1
    n  1.83: 2,12,21,31,41,50
    c  2.00: 3,5,7,9,11,13,14,16,18,20,22,24,26,28,30,32,34,36,38,40,42,43,45,
             47,49,51,54,57,60,61,68
    h  1.30: 4,6,8,10,15,19,23,25,27,29,33,35,37,39,44,48,52,53,55,56,58,59,
             62-67,71
    o  1.72: 17,46,69,70
   ATOM; AV. RADIUS; DEVIATION; MAX. RADIUS; MIN. RADIUS - values in A
    2 n    1.89   0.06   2.12   1.83
    3 c    2.08   0.08   2.53   2.00
    4 h    1.34   0.04   1.50   1.30
    5 c    2.07   0.07   2.36   2.00
    6 h    1.34   0.04   1.49   1.30
    7 c    2.09   0.09   2.55   2.00
    8 h    1.33   0.03   1.48   1.30
    9 c    2.07   0.07   2.41   2.00
   10 h    1.34   0.04   1.44   1.30
   11 c    2.05   0.05   2.13   2.00
   13 c    2.16   0.16   2.32   2.05
   14 c    2.10   0.10   2.30   2.00
   15 h    1.34   0.04   1.41   1.30
   16 c    2.06   0.06   2.30   2.00
   17 o    1.75   0.03   1.86   1.72
   18 c    2.07   0.07   2.29   2.00
   19 h    1.33   0.03   1.41   1.30
   20 c    2.20   0.20   2.39   2.04
   21 n    2.12   0.29   2.21   1.97
   22 c    2.11   0.11   2.32   2.01
   23 h    1.42   0.12   1.53   1.34
   24 c    2.04   0.04   2.16   2.00
   25 h    1.31   0.01   1.33   1.30
   26 c    2.04   0.04   2.20   2.00
   27 h    1.31   0.01   1.34   1.30
   28 c    2.05   0.05   2.21   2.00
   29 h    1.33   0.03   1.42   1.30
   30 c    2.19   0.19   2.46   2.01
   32 c    2.11   0.11   2.31   2.00
   33 h    1.34   0.04   1.42   1.30
   34 c    2.05   0.05   2.39   2.00
   35 h    1.31   0.01   1.33   1.30
   36 c    2.06   0.06   2.37   2.00
   37 h    1.31   0.01   1.34   1.30
   38 c    2.09   0.09   2.33   2.00
   39 h    1.33   0.03   1.41   1.30
   40 c    2.28   0.28   2.39   2.19
   41 n    2.27   0.44   2.27   2.26
   42 c    2.14   0.14   2.36   2.03
   43 c    2.08   0.08   2.31   2.00
   44 h    1.32   0.02   1.38   1.30
   45 c    2.12   0.12   2.46   2.00
   46 o    1.75   0.03   1.87   1.72
   47 c    2.12   0.12   2.49   2.00
   48 h    1.37   0.07   1.43   1.31
   49 c    2.31   0.31   2.40   2.21
   50 n    1.89   0.06   2.02   1.83
   51 c    2.08   0.08   2.45   2.00
   52 h    1.32   0.02   1.44   1.30
   53 h    1.33   0.03   1.43   1.30
   54 c    2.14   0.14   2.32   2.02
   56 h    1.33   0.03   1.43   1.30
   57 c    2.08   0.08   2.32   2.00
   58 h    1.39   0.09   1.48   1.31
   59 h    1.34   0.04   1.45   1.30
   60 c    2.04   0.04   2.25   2.00
   61 c    2.05   0.05   2.68   2.00
   62 h    1.31   0.01   1.33   1.30
   63 h    1.33   0.03   1.44   1.30
   64 h    1.32   0.02   1.40   1.30
   65 h    1.31   0.01   1.33   1.30
   66 h    1.32   0.02   1.38   1.30
   67 h    1.34   0.04   1.49   1.30
   68 c    2.19   0.19   2.38   2.05
   69 o    1.77   0.05   1.98   1.72
   70 o    1.79   0.07   2.04   1.72
   71 h    1.31   0.01   1.37   1.30
 ==============================================================================

                                             _ _ _ 
  IRREP     alpha occ.     beta occ.      tr(D*D-D)


 a        158.00000000   157.00000000    -0.25755181

   -------------------------------------------------

   sum    158.00000000   157.00000000    -0.25755181

 <S*S>     0.76510362

 
 
 
 ==============================================================================
                           electrostatic moments
 ==============================================================================

 reference point for electrostatic moments:    0.00000   0.00000   0.00000

 
              nuc           elec       ->  total
 ------------------------------------------------------------------------------
                          charge      
 ------------------------------------------------------------------------------
         316.000000    -315.000000       1.000000
 a-b                                     1.000000
 
 ------------------------------------------------------------------------------
                       dipole moment  
 ------------------------------------------------------------------------------
   x    -801.139287     795.934381      -5.204906
   y   -1753.741259    1746.064493      -7.676766
   z    1186.642856   -1183.285233       3.357623
 
   | dipole moment | =     9.8639 a.u. =    25.0716 debye 
 
 ------------------------------------------------------------------------------
                     quadrupole moment
 ------------------------------------------------------------------------------
  xx    9935.808481  -10014.707799     -78.899318
  yy   13480.903300  -13588.443891    -107.540590
  zz    9910.578501  -10060.069124    -149.490623
  xy    4095.508393   -4072.878466      22.629927
  xz   -4772.624002    4748.739527     -23.884475
  yz   -7123.231430    7096.434124     -26.797306
 
     1/3  trace=    -111.976844
     anisotropy=      95.831425
 
 ==============================================================================
 
HOMO-LUMO Separation
 HOMO         :   -0.16622624 H =     -4.52325 eV
 LUMO         :   -0.11983375 H =     -3.26084 eV
 HOMO-LUMO gap:    0.04639249 H =     +1.26240 eV
 
 ==============================================================================


    ------------------------------------------------------------------------
         total  cpu-time :  1 hours 58 minutes and  0 seconds
         total wall-time : 17 minutes and 44 seconds
    ------------------------------------------------------------------------

   ****  ridft : all done  ****


    2024-11-15 16:13:42.349 

 ridft ended normally
