# Supplementary material for: Electronic Effects Drive Selectivity in CO2 Reduction Catalysis by Heptacoordinated Cobalt Complexes
Source: Inorg Chem. 2026 May 21;65(22):12678–92. doi: 10.1021/acs.inorgchem.6c01633 (PMC13250995; doi:10.1021/acs.inorgchem.6c01633)
Supplement: Supplementary file 2 [file ic6c01633_si_002.zip › backup_paper_acscat_Co/Co0MeOLCOOH/doublet/other_oxygen/eps375/energy]

$energy      SCF               SCFKIN            SCFPOT
     1 -3210.731580969      3204.324227412     -6415.055808381
     2 -3211.383956040      3203.428752987     -6414.812709027
     3 -3211.744722023      3202.748960797     -6414.493682820
     4 -3211.988889853      3202.140151243     -6414.129041096
     5 -3212.086876979      3201.648817716     -6413.735694695
     6 -3212.114866746      3201.555680318     -6413.670547064
     7 -3212.131477199      3201.497525892     -6413.629003092
     8 -3212.150119170      3201.341268166     -6413.491387336
     9 -3212.153500664      3201.387120666     -6413.540621330
    10 -3212.158804883      3201.181413420     -6413.340218303
    11 -3212.157373013      3201.210966281     -6413.368339294
    12 -3212.158208460      3201.205795555     -6413.364004015
    13 -3212.159521565      3201.204428141     -6413.363949706
    14 -3212.160703682      3201.195357039     -6413.356060721
    15 -3212.161943920      3201.181641752     -6413.343585673
    16 -3212.160885305      3201.212441988     -6413.373327293
    17 -3212.161872881      3201.190697573     -6413.352570454
    18 -3212.162501125      3201.180770474     -6413.343271599
    19 -3212.162570386      3201.191164614     -6413.353734999
    20 -3212.162553178      3201.185760597     -6413.348313775
    21 -3212.162567482      3201.188303089     -6413.350870571
    22 -3212.162586560      3201.191155854     -6413.353742414
    23 -3212.162616434      3201.191557470     -6413.354173904
    24 -3212.162659570      3201.191684192     -6413.354343762
    25 -3212.162693714      3201.191680799     -6413.354374514
    26 -3212.162846939      3201.190201563     -6413.353048502
    27 -3212.162848772      3201.191824047     -6413.354672819
    28 -3212.162858549      3201.189671289     -6413.352529838
    29 -3212.162868095      3201.188693505     -6413.351561600
    30 -3212.162873323      3201.189641627     -6413.352514949
    31 -3212.162880018      3201.188693131     -6413.351573149
    32 -3212.162879652      3201.188108089     -6413.350987741
    33 -3212.162882709      3201.187508052     -6413.350390761
    34 -3212.162882421      3201.186934599     -6413.349817020
    35 -3212.162884794      3201.188233476     -6413.351118269
    36 -3212.162888352      3201.186923739     -6413.349812091
    37 -3212.162886760      3201.188212248     -6413.351099008
    38 -3212.162886878      3201.188315516     -6413.351202393
    39 -3212.162891666      3201.187507039     -6413.350398705
    40 -3212.162900508      3201.186900396     -6413.349800904
    41 -3212.162903183      3201.185603300     -6413.348506483
    42 -3212.162906568      3201.187197779     -6413.350104347
    43 -3212.162891012      3201.187746625     -6413.350637637
    44 -3212.162900727      3201.185180528     -6413.348081255
    45 -3212.162903260      3201.187514713     -6413.350417973
    46 -3212.162901602      3201.186692667     -6413.349594269
    47 -3212.162908486      3201.186411736     -6413.349320222
    48 -3212.162917887      3201.186599083     -6413.349516970
    49 -3212.162916103      3201.187238103     -6413.350154206
    50 -3212.162918121      3201.182409292     -6413.345327413
    51 -3212.162920454      3201.187321447     -6413.350241900
    52 -3212.162922291      3201.186832543     -6413.349754834
    53 -3212.162923359      3201.187484524     -6413.350407883
    54 -3212.162924528      3201.186976463     -6413.349900991
    55 -3212.162924622      3201.187198891     -6413.350123513
    56 -3212.162925502      3201.187134711     -6413.350060212
    57 -3212.162926044      3201.186878973     -6413.349805017
$end
