# Supplementary material for: Electronic Effects Drive Selectivity in CO2 Reduction Catalysis by Heptacoordinated Cobalt Complexes
Source: Inorg Chem. 2026 May 21;65(22):12678–92. doi: 10.1021/acs.inorgchem.6c01633 (PMC13250995; doi:10.1021/acs.inorgchem.6c01633)
Supplement: Supplementary file 2 [file ic6c01633_si_002.zip › backup_paper_acscat_Co/Co0MeOLCOOH/doublet/other_oxygen/eps375/job.last]

OPTIMIZATION CYCLE 56
Wed 13 Nov 2024 05:14:02 AM CET

   OpenMP run-time library returned nthreads =  8

 rdgrad (centipede31) : TURBOMOLE rev. V7-7 compiled 19 Oct 2022 at 02:10:57
 Copyright (C) 2022 TURBOMOLE GmbH, Karlsruhe


    2024-11-13 05:14:02.256 


 UHF modus switched on !


                                 r d g r a d

                          gradient for ridft program 

                        by K.Eichkorn, O.Treutler, H.Oehm, 
                             M.Haeser and R.Ahlrichs
                  (Chemical Physics Letters 242 (1995) 652-660)
                    parallel version: M.v.Arnim  &  R.Ahlrichs
                            quantum chemistry group
                             university  karlsruhe
                                   germany


                          References             
                                                 
          Density Functional:                              
              O. Treutler and R. Ahlrichs                      
              Efficient Molecular Numerical Integration Schemes
              J. Chem. Phys. 102: 346 (1995)                   
          Parallel Version:                                
              Performance of parallel TURBOMOLE for Density    
              Functional Calculations                          
              M. v. Arnim and R. Ahlrichs                      
              J. Comp. Chem. 19: 1746 (1998)                   
          RI-J Method:                                     
              Auxiliary Basis Sets to approximate Coulomb      
              Potentials                                       
              Chem. Phys. Lett. 240: 283 (1995)                
              K. Eichkorn, O. Treutler, H. Oehm, M. Haeser     
              and R. Ahlrichs                                  
              Chem. Phys. Lett. 242: 652 (1995)                
                                                           
              Auxiliary Basis Sets for Main Row Atoms and their
              Use to approximate Coulomb Potentials            
              K. Eichkorn, F. Weigend, O. Treutler and         
              R. Ahlrichs                                      
              Theo. Chem. Acc. 97: 119 (1997)                  
          Relativistic Two-component ECP formalism             
              Efficient two-component self-consistent field    
              procedures and gradients: implementation in      
              TURBOMOLE and application to Au20-               
              A. Baldes and F. Weigend                         
              Mol. Phys. 111: 2617 (2013)                      
          Relativistic all-electron 2c calculations (X2C, DLU) 
              Efficient implementation of one- and two-component
              analytical energy gradients in exact two-component
              theory                                           
              Y. J. Franzke, N. Middendorf and F. Weigend      
              J. Chem. Phys. 148: 104110 (2018)                
          Exploitation of symmetry in scalar X2C response      
              NMR shielding tensors and chemical shifts in     
              scalar-relativistic local exact two-component    
              theory                                           
              Y. J. Franzke and F. Weigend                     
              J. Chem. Theory Comput. 15: 1028 (2019)          
                                                              


          OpenMP Shared-Memory Parallelization:  8 CPUs.

            By: Yannick J. Franzke and Christof Holzer
 

   *************************************************************************
   y                                                                        
   *************************************************************************


 integral neglect threshold       :  0.20E-10
 integral storage threshold THIZE :  0.10E-04
 integral storage threshold THIME :         5

 B-P86 functional
 exchange:    LDA + Becke (B88)
 correlation: LDA (VWN) + Perdew (P86)
 A DFT gradient calculation using the RI-J approximation will be carried out.
  
  
 AUXILIARY BASIS SET information:

 symmetry group of the molecule :   c1 

 the group has the following generators :
   c1(z)

    1 symmetry operations found

 there are 1 real representations :   a   

 maximum number of shells which are related by symmetry :  1


    mo occupation :
   irrep   mo's   occupied
    a     1490      158
 
 number of basis functions   :  1490
 number of occupied orbitals :   158
 

 biggest AO integral is expected to be    16.578513373
  
           ------------------
           density functional
           ------------------
 B-P86 functional
 exchange:    LDA + Becke (B88)
 correlation: LDA (VWN) + Perdew (P86)
 iterations will be done with small grid
  
 spherical integration : Lebedev's spherical grid
 spherical gridsize    :                     3
    i.e. gridpoints    :                   302
  maximum batchsize    :                   100
 value for diffuse not defined
 radial integration    : Chebyshev 2nd kind (scaling 3)
 radial gridsize       :                     3
 integration cells     :                    71
 partition function    : becke
 partition sharpness   :                     3
  

 Using current-dependent DFT

  
           ------------------------
             RDGRAD - INFORMATION
           ------------------------
  
 Threshold for integral neglect (rithr1): 1E-10
 Threshold for integral neglect (rithr2): 1E-10
 Contributions to RI integral batches: 
  neglected integral batches:                 71204
  direct contribution:                        98449
     
 ****************************************
 Memory allocated for RDGRAD: 95 MiB
 ****************************************
                                            
     

 nuclear repulsion energy  :   6190.87330816    

  MOs are in ASCII format !


 reading orbital data $uhfmo_alpha  from file alpha
 orbital characterization : scfconv=6

 reading orbital data $uhfmo_beta  from file beta
 orbital characterization : scfconv=6
  Deviation of MOs from orthonormality   6.591283074897092E-011
  Deviation of MOs from orthonormality   6.587996814744201E-011

    ----------------------------------------
     S+T+V CONTRIBUTIONS TO ENERGY GRADIENT 
    ----------------------------------------
 ==============================================================================
                      COSMO switched on
 ==============================================================================

 1e-integral 1st. derivatives will be neglected if expon. factor < 0.393371E-13

COSMO: already initialized
  _________________________________
 |                                 |
 |         DFTD3 V3.1 Rev 0        |
 | S.Grimme, University Bonn       |
 |            June  2014           |
 |   see standalone version        |
 |       dftd3 -h for options      |
 |_________________________________|
 
 Please cite DFT-D3 work done with this code as:
 S. Grimme, J. Antony, S. Ehrlich and H. Krieg,
 J. Chem. Phys, 132 (2010), 154104.
 If used with BJ-damping cite also
 S. Grimme, S. Ehrlich and L. Goerigk,
 J. Comput. Chem. 32 (2011), 1456-1465
 For DFT-D2 the reference is
 S. Grimme, J. Comput. Chem., 27 (2006), 1787-1799
 
C6 coefficients used:
                     2  C6 for element                      1
Z=  1 CN= 0.912     C6(AA)=    3.03
Z=  1 CN= 0.000     C6(AA)=    7.59
                     5  C6 for element                      6
Z=  6 CN= 0.000     C6(AA)=   49.11
Z=  6 CN= 0.987     C6(AA)=   43.25
Z=  6 CN= 1.998     C6(AA)=   29.36
Z=  6 CN= 2.999     C6(AA)=   25.78
Z=  6 CN= 3.984     C6(AA)=   18.21
                     4  C6 for element                      7
Z=  7 CN= 0.000     C6(AA)=   25.27
Z=  7 CN= 0.994     C6(AA)=   22.12
Z=  7 CN= 2.014     C6(AA)=   19.68
Z=  7 CN= 2.990     C6(AA)=   15.58
                     3  C6 for element                      8
Z=  8 CN= 0.000     C6(AA)=   15.51
Z=  8 CN= 0.993     C6(AA)=   12.82
Z=  8 CN= 1.989     C6(AA)=   10.37
                     4  C6 for element                     27
Z= 27 CN= 0.000     C6(AA)=  532.78
Z= 27 CN= 1.715     C6(AA)=  186.55
Z= 27 CN= 2.926     C6(AA)=  148.07
Z= 27 CN= 7.779     C6(AA)=  118.29

#           XYZ [au]              R0(AA) [Ang.]  CN          C6(AA)     C8(AA)   C10(AA) [au]
  1  -2.18700  -3.92688   2.96905   co  0.979  5.130       148.1     13018.3   1402191.6
  2  -2.40795  -3.47757   9.90423   n   0.490  2.149        19.4       428.6     11583.5
  3  -4.54332  -2.10871   9.81630   c   0.561  3.188        25.1       725.7     25711.1
  4  -4.31548  -0.09743   9.40416   h   0.363  1.002         3.1        37.3       553.0
  5  -6.94187  -3.12430  10.22334   c   0.561  3.127        25.4       733.3     25979.0
  6  -8.61211  -1.92499  10.12043   h   0.363  1.002         3.1        37.3       553.0
  7  -7.12919  -5.69728  10.77779   c   0.561  3.142        25.3       731.7     25923.4
  8  -8.96329  -6.56611  11.13486   h   0.363  1.002         3.1        37.3       553.1
  9  -4.92777  -7.14170  10.85226   c   0.561  3.162        25.2       729.3     25838.8
 10  -5.00470  -9.15977  11.25658   h   0.363  1.003         3.1        37.3       553.0
 11  -2.59923  -5.97919  10.36659   c   0.561  3.224        24.9       719.7     25499.1
 12   1.00207  -5.52161   2.23308   n   0.490  3.205        15.6       344.1      9299.0
 13   2.81419  -5.88817   3.98533   c   0.561  3.272        24.5       709.4     25134.9
 14   5.20026  -6.78240   3.35250   c   0.561  3.176        25.2       727.4     25772.5
 15   6.58960  -7.06328   4.83916   h   0.363  1.004         3.1        37.3       552.9
 16   5.72157  -7.33206   0.80615   c   0.561  3.209        25.0       722.4     25595.4
 17   7.96004  -8.17900  -0.06330   o   0.469  2.044        10.4       209.8      5187.4
 18   3.79420  -7.02975  -0.99182   c   0.561  3.183        25.1       726.4     25735.1
 19   4.16541  -7.51040  -2.95649   h   0.363  1.003         3.1        37.3       553.0
 20   1.45435  -6.12218  -0.22690   c   0.561  3.315        24.1       697.9     24725.7
 21  -2.84479  -4.92958  -0.69121   n   0.490  3.058        15.6       344.8      9319.0
 22  -4.97541  -4.59816  -2.02513   c   0.561  3.200        25.0       723.9     25647.8
 23  -6.61689  -3.91293  -0.98523   h   0.363  1.005         3.1        37.3       552.9
 24  -5.11832  -5.08681  -4.60651   c   0.561  3.125        25.4       733.5     25986.6
 25  -6.89287  -4.79093  -5.60611   h   0.363  1.002         3.1        37.3       553.1
 26  -2.95863  -5.94645  -5.85778   c   0.561  3.137        25.3       732.2     25942.5
 27  -2.99874  -6.33835  -7.87860   h   0.363  1.002         3.1        37.3       553.1
 28  -0.74302  -6.29921  -4.48117   c   0.561  3.157        25.2       729.9     25858.3
 29   0.96479  -6.97232  -5.41054   h   0.363  1.003         3.1        37.3       553.0
 30  -0.73946  -5.77865  -1.89258   c   0.561  3.313        24.2       698.5     24747.8
 31  -5.33202  -2.24848   3.55556   n   0.490  3.138        15.6       344.3      9305.4
 32  -5.83523   0.24292   3.27389   c   0.561  3.212        25.0       721.9     25576.2
 33  -4.22100   1.47405   2.97456   h   0.363  1.006         3.1        37.3       552.8
 34  -8.26836   1.22043   3.37740   c   0.561  3.126        25.4       733.3     25981.9
 35  -8.54795   3.24646   3.15190   h   0.363  1.002         3.1        37.3       553.0
 36 -10.30010  -0.41912   3.76082   c   0.561  3.135        25.3       732.5     25950.5
 37 -12.23294   0.28450   3.83241   h   0.363  1.002         3.1        37.3       553.1
 38  -9.80267  -2.98076   4.07327   c   0.561  3.164        25.2       729.1     25831.2
 39 -11.34559  -4.29799   4.40429   h   0.363  1.004         3.1        37.3       552.9
 40  -7.31277  -3.85394   3.99261   c   0.561  3.341        23.9       689.9     24441.8
 41  -4.03063  -6.86374   4.57501   n   0.490  3.088        15.6       344.6      9312.9
 42  -3.19729  -9.12705   5.45866   c   0.561  3.226        24.9       719.3     25484.4
 43  -4.86039 -11.08793   5.98986   c   0.561  3.198        25.0       724.2     25656.9
 44  -4.14121 -12.88023   6.70320   h   0.363  1.003         3.1        37.3       552.9
 45  -7.46939 -10.75661   5.68309   c   0.561  3.208        25.0       722.6     25599.8
 46  -8.95852 -12.76006   6.18530   o   0.469  2.044        10.4       209.8      5187.5
 47  -8.34267  -8.36335   4.98676   c   0.561  3.189        25.1       725.6     25706.3
 48 -10.34912  -7.95383   4.86144   h   0.363  1.005         3.1        37.3       552.8
 49  -6.57428  -6.47266   4.49537   c   0.561  3.334        23.9       692.2     24524.0
 50   0.90347  -7.80881   7.69781   n   0.490  3.106        15.6       344.5      9309.7
 51  -0.16824  -7.49876  10.23911   c   0.561  4.140        18.2       527.7     18696.7
 52   1.27745  -6.55688  11.40267   h   0.363  1.002         3.1        37.3       553.0
 53  -0.49431  -9.39575  11.02381   h   0.363  1.002         3.1        37.3       553.0
 54   1.94907  -5.46384   6.64183   c   0.561  4.174        18.2       527.5     18687.3
 55   0.55641  -3.89657   6.63184   h   0.363  1.015         3.1        37.3       552.0
 56   3.52272  -4.86359   7.86455   h   0.363  1.002         3.1        37.3       553.1
 57  -0.41146  -9.56847   6.03188   c   0.561  4.143        18.2       527.7     18695.7
 58   0.64651  -9.72543   4.25565   h   0.363  1.006         3.1        37.3       552.8
 59  -0.30376 -11.44079   6.92890   h   0.363  1.004         3.1        37.3       552.9
 60   9.97957  -8.51186   1.74143   c   0.561  4.044        18.3       529.0     18742.8
 61 -11.65606 -12.42343   5.95312   c   0.561  4.044        18.3       529.0     18742.3
 62  11.59746  -9.17144   0.63832   h   0.363  0.996         3.1        37.4       553.6
 63   9.46210  -9.93523   3.16224   h   0.363  0.995         3.1        37.4       553.7
 64  10.43782  -6.70804   2.66394   h   0.363  0.995         3.1        37.4       553.7
 65 -12.48089 -14.26201   6.40977   h   0.363  0.996         3.1        37.4       553.6
 66 -12.16075 -11.87951   4.01350   h   0.363  0.995         3.1        37.4       553.7
 67 -12.33134 -10.99186   7.29808   h   0.363  0.995         3.1        37.4       553.7
 68  -0.46176  -0.91199   2.07222   c   0.561  3.038        25.6       740.4     26230.2
 69   0.15262  -0.11539  -0.01328   o   0.469  1.046        12.8       257.8      6372.5
 70   0.22485   0.42380   4.21219   o   0.469  2.046        10.4       209.8      5187.2
 71   1.18870   1.91392   3.64479   h   0.363  1.007         3.1        37.3       552.7

molecular C6(AA) [au] =     62968.22

           DFT-D V3(BJ)
 DF b-p                                               
 parameters
 s6       :    1.0000
 s8       :    3.2822
 a1       :    0.3946
 a2       :    4.8516
 k1-k3    :   16.0000    1.3333   -4.0000
 
 Edisp /kcal,au:  -130.8892 -0.20858521

 E6    /kcal :   -48.9066
 E8    /kcal :   -81.9826
 % E8        : 62.64
 
 doing analytical gradient O(N^2) ...
 
 |G|=  8.051777360594184E-002

 setting up bound for integral derivative estimation

 increment for numerical differentiation : 0.00050000

 biggest AO integral is expected to be    16.578513373
 biggest cartesian 1st derivative AO integral is expected to be    55.953047518
          Overall gridpoints after grid construction =        346817

 Integrated ground state density     :   315.0004702416996    

 Integrated ground state spin density:   1.000016892278526    


          ------------------------------------------------
           cartesian gradient of the energy (hartree/bohr)
          ------------------------------------------------

  ATOM      1 co          2 n           3 c           4 h           5 c 
dE/dx -0.2293450D-04  0.1760406D-05  0.4954451D-05  0.8420455D-06  0.2623839D-05
dE/dy -0.3532591D-04  0.1383336D-05  0.5618879D-06  0.2807038D-05  0.3191377D-05
dE/dz -0.3251283D-04  0.2570673D-07  0.3654878D-05 -0.1933843D-06  0.2274750D-05

  ATOM      6 h           7 c           8 h           9 c          10 h 
dE/dx  0.4778321D-06  0.1624007D-05  0.2329482D-05  0.7068097D-05  0.2418145D-05
dE/dy  0.2314976D-06  0.1963314D-05  0.7697713D-06  0.1793658D-05  0.1785799D-05
dE/dz -0.3440449D-06  0.4224875D-05  0.4640722D-06  0.2247029D-05  0.5181654D-06

  ATOM     11 c          12 n          13 c          14 c          15 h 
dE/dx  0.2196665D-06  0.6511061D-05  0.2529456D-05  0.2804399D-05  0.1967373D-05
dE/dy  0.3109936D-05  0.2460443D-05 -0.5974038D-06  0.4770337D-05  0.5117738D-05
dE/dz  0.6813014D-06 -0.5157870D-05  0.5030361D-05 -0.4847893D-06 -0.1344614D-05

  ATOM     16 c          17 o          18 c          19 h          20 c 
dE/dx -0.1120441D-05  0.2741334D-05  0.5900014D-05  0.9056718D-06 -0.7706872D-05
dE/dy  0.6742359D-05  0.3972072D-05  0.6163279D-05  0.3380056D-05 -0.4935210D-06
dE/dz -0.2765043D-05 -0.1074104D-05  0.1400470D-05 -0.4695004D-06  0.4811942D-06

  ATOM     21 n          22 c          23 h          24 c          25 h 
dE/dx  0.6890311D-05 -0.5896470D-06 -0.2763831D-06 -0.1178475D-05 -0.6372023D-06
dE/dy  0.2183365D-04 -0.1076170D-05  0.1188659D-05  0.9772668D-06  0.2390779D-06
dE/dz  0.5305622D-04 -0.1393633D-05 -0.6925560D-06  0.3269808D-05  0.1874803D-05

  ATOM     26 c          27 h          28 c          29 h          30 c 
dE/dx  0.1229992D-05 -0.1902563D-06 -0.6840240D-06  0.8766131D-06  0.5281122D-05
dE/dy  0.2113101D-05  0.2202953D-05  0.1302357D-06  0.2235626D-05  0.3746778D-05
dE/dz -0.1499550D-05  0.7905343D-06  0.2523142D-05  0.1044852D-05 -0.7828512D-05

  ATOM     31 n          32 c          33 h          34 c          35 h 
dE/dx -0.1054185D-04  0.1113351D-05  0.1464955D-05  0.4447554D-06 -0.1420908D-05
dE/dy -0.6031971D-06  0.9921202D-06  0.1955213D-05  0.9731918D-06  0.1713332D-05
dE/dz -0.3146056D-05 -0.1580472D-05 -0.3510439D-06  0.1708031D-05  0.4972240D-05

  ATOM     36 c          37 h          38 c          39 h          40 c 
dE/dx  0.7409395D-06 -0.7841543D-06 -0.6357249D-06  0.1376261D-05  0.5121640D-05
dE/dy  0.4019561D-06  0.2777010D-06  0.6989683D-06  0.3604285D-06  0.9814904D-06
dE/dz  0.1930908D-05  0.3721663D-05 -0.5101039D-06  0.9327379D-07  0.1211958D-04

  ATOM     41 n          42 c          43 c          44 h          45 c 
dE/dx  0.1116621D-04  0.2548678D-05  0.1615729D-05  0.4075661D-05  0.8954184D-05
dE/dy  0.1192544D-04  0.3280129D-05  0.2391464D-05  0.1196886D-05  0.3454536D-05
dE/dz -0.2301655D-05 -0.3066936D-05 -0.3699026D-07  0.7919515D-06  0.2644894D-05

  ATOM     46 o          47 c          48 h          49 c          50 n 
dE/dx  0.1282329D-05  0.6766586D-06  0.2869222D-05  0.4181109D-05  0.9610218D-05
dE/dy -0.2332581D-05 -0.4194185D-05  0.2763572D-05  0.4244625D-05  0.6287456D-05
dE/dz -0.1067973D-06 -0.5285377D-06  0.3028427D-05  0.1323155D-05  0.6658880D-05

  ATOM     51 c          52 h          53 h          54 c          55 h 
dE/dx  0.4503986D-05  0.4266055D-05  0.8015238D-06  0.1526674D-05  0.2400913D-05
dE/dy -0.9426326D-06  0.3350724D-05  0.3958930D-05 -0.5273926D-05  0.9257990D-05
dE/dz  0.5743961D-06 -0.8291966D-06  0.1073938D-05 -0.7146333D-05  0.2090563D-05

  ATOM     56 h          57 c          58 h          59 h          60 c 
dE/dx -0.8203488D-06 -0.6366237D-05  0.3189265D-05  0.6904121D-05  0.2385443D-05
dE/dy  0.7671299D-05 -0.3986478D-05  0.5051374D-05  0.4993833D-05  0.3830159D-05
dE/dz  0.1754844D-05 -0.7962157D-05  0.1222056D-05  0.2899297D-05 -0.8851901D-06

  ATOM     61 c          62 h          63 h          64 h          65 h 
dE/dx  0.4956502D-05  0.1845325D-05  0.2427835D-05  0.1359900D-05  0.3808002D-05
dE/dy  0.7959128D-06  0.6204545D-05  0.5508366D-05  0.5630583D-05 -0.8002645D-06
dE/dz  0.5154051D-05 -0.1838884D-05 -0.1076745D-05 -0.1269632D-05  0.2196786D-05

  ATOM     66 h          67 h          68 c          69 o          70 o 
dE/dx  0.3898796D-05  0.2287019D-05  0.2543269D-04  0.2726344D-05 -0.1259614D-04
dE/dy -0.3770074D-06 -0.6796435D-06  0.1496503D-04 -0.1023534D-05  0.5323743D-05
dE/dz  0.1466133D-05  0.1840765D-05  0.7089734D-05 -0.2138230D-05 -0.9107172D-05

  ATOM     71 h 
dE/dx  0.5967581D-05
dE/dy  0.4291579D-05
dE/dz  0.1289082D-05
 
 resulting FORCE  (fx,fy,fz) = (0.131D-03,0.152D-03,0.516D-04)
 resulting MOMENT (mx,my,mz) = (-.830D-03,0.134D-02,0.119D-02)


 exx =      -0.000322 eyy =      -0.000903 ezz =       0.000120
 eyz =       0.000109 exz =       0.000075 exy =      -0.000420


 **********************************************************************
  |maximum component of gradient| : 0.53056225E-04  (atom 21 n )       
   gradient norm                  : 0.99983254E-04
 **********************************************************************
   ***  cartesian gradients written onto <gradient>  ***


     --- calculation of the energy gradient finished ---


    ------------------------------------------------------------------------
         total  cpu-time :  5 minutes and 42 seconds
         total wall-time :  45.10 seconds
    ------------------------------------------------------------------------

   ****  rdgrad : all done  ****


    2024-11-13 05:14:47.341 

fine, there is no data group "$actual step"
next step = relax

 statpt (centipede31) : TURBOMOLE rev. V7-7 compiled 19 Oct 2022 at 01:15:37
 Copyright (C) 2022 TURBOMOLE GmbH, Karlsruhe


    2024-11-13 05:14:47.390 


                           this is S T A T P T   


                     hessian and coordinate update for
                          stationary point search 

                     by barbara unterreiner, marek sierka,
                           and reinhart ahlrichs

                          quantum chemistry group
                          universitaet  karlsruhe
                                  germany


              +--------------------------------------------------+
              | Atomic coordinate, charge and isotop information |
              +--------------------------------------------------+

                    atomic coordinates            atom    charge  isotop
         -2.18700486   -3.92688463    2.96904811    co    27.000     0
         -2.40795081   -3.47757075    9.90422600    n      7.000     0
         -4.54332087   -2.10870879    9.81629841    c      6.000     0
         -4.31547964   -0.09742508    9.40415697    h      1.000     0
         -6.94186971   -3.12429724   10.22334207    c      6.000     0
         -8.61210952   -1.92499364   10.12043309    h      1.000     0
         -7.12918699   -5.69727705   10.77779067    c      6.000     0
         -8.96329443   -6.56611381   11.13485509    h      1.000     0
         -4.92776752   -7.14169773   10.85225999    c      6.000     0
         -5.00470120   -9.15976731   11.25657633    h      1.000     0
         -2.59923114   -5.97919010   10.36658940    c      6.000     0
          1.00206704   -5.52161235    2.23308063    n      7.000     0
          2.81418616   -5.88817211    3.98532973    c      6.000     0
          5.20026272   -6.78239559    3.35250097    c      6.000     0
          6.58960292   -7.06327677    4.83916334    h      1.000     0
          5.72156998   -7.33205785    0.80615421    c      6.000     0
          7.96003501   -8.17899875   -0.06329556    o      8.000     0
          3.79419506   -7.02974728   -0.99181602    c      6.000     0
          4.16541000   -7.51039553   -2.95649208    h      1.000     0
          1.45435009   -6.12218384   -0.22689984    c      6.000     0
         -2.84478900   -4.92957678   -0.69121142    n      7.000     0
         -4.97540671   -4.59815970   -2.02512729    c      6.000     0
         -6.61688806   -3.91292913   -0.98523383    h      1.000     0
         -5.11832388   -5.08680772   -4.60651018    c      6.000     0
         -6.89287092   -4.79092918   -5.60610968    h      1.000     0
         -2.95863318   -5.94645081   -5.85777606    c      6.000     0
         -2.99874256   -6.33834528   -7.87859742    h      1.000     0
         -0.74302129   -6.29920927   -4.48116978    c      6.000     0
          0.96479240   -6.97231807   -5.41053942    h      1.000     0
         -0.73946279   -5.77864931   -1.89258281    c      6.000     0
         -5.33202345   -2.24847625    3.55556006    n      7.000     0
         -5.83523284    0.24292231    3.27389241    c      6.000     0
         -4.22100139    1.47404855    2.97455668    h      1.000     0
         -8.26835685    1.22042669    3.37740331    c      6.000     0
         -8.54794713    3.24645524    3.15189897    h      1.000     0
        -10.30010316   -0.41912300    3.76081644    c      6.000     0
        -12.23293764    0.28449843    3.83241143    h      1.000     0
         -9.80266549   -2.98075787    4.07327380    c      6.000     0
        -11.34558521   -4.29798779    4.40429114    h      1.000     0
         -7.31276895   -3.85393787    3.99260510    c      6.000     0
         -4.03063356   -6.86373962    4.57500758    n      7.000     0
         -3.19728932   -9.12705269    5.45865645    c      6.000     0
         -4.86039343  -11.08792734    5.98985892    c      6.000     0
         -4.14121002  -12.88022731    6.70320294    h      1.000     0
         -7.46939133  -10.75661200    5.68309116    c      6.000     0
         -8.95851509  -12.76006110    6.18530149    o      8.000     0
         -8.34267357   -8.36335006    4.98676480    c      6.000     0
        -10.34911816   -7.95382624    4.86144449    h      1.000     0
         -6.57428304   -6.47266391    4.49537243    c      6.000     0
          0.90347295   -7.80880797    7.69780559    n      7.000     0
         -0.16824431   -7.49875821   10.23911192    c      6.000     0
          1.27744597   -6.55687769   11.40266891    h      1.000     0
         -0.49431141   -9.39574696   11.02381116    h      1.000     0
          1.94906909   -5.46384203    6.64183455    c      6.000     0
          0.55641365   -3.89657205    6.63184223    h      1.000     0
          3.52272119   -4.86359035    7.86455028    h      1.000     0
         -0.41146389   -9.56846526    6.03188155    c      6.000     0
          0.64650990   -9.72543239    4.25564735    h      1.000     0
         -0.30376164  -11.44079241    6.92889571    h      1.000     0
          9.97956672   -8.51185533    1.74142920    c      6.000     0
        -11.65606497  -12.42343183    5.95312012    c      6.000     0
         11.59746466   -9.17144375    0.63832417    h      1.000     0
          9.46209942   -9.93523363    3.16223690    h      1.000     0
         10.43782253   -6.70803714    2.66394212    h      1.000     0
        -12.48088917  -14.26201276    6.40977136    h      1.000     0
        -12.16075322  -11.87950875    4.01350234    h      1.000     0
        -12.33133904  -10.99185634    7.29807770    h      1.000     0
         -0.46176036   -0.91198680    2.07222415    c      6.000     0
          0.15262272   -0.11539195   -0.01328413    o      8.000     0
          0.22485245    0.42379529    4.21219175    o      8.000     0
          1.18870059    1.91392275    3.64478924    h      1.000     0
 
       center of nuclear mass  :   -2.51950275   -5.50349872    3.72142790
       center of nuclear charge:   -2.53522918   -5.54982549    3.75523824
  Keyword $statpt not found - using default options
 
        ***************  Stationary point options ******************
        ************************************************************
           Maximum allowed trust radius:           3.000000E-01
           Minimum allowed trust radius:           1.000000E-03
           Initial trust radius:                   1.500000E-01
           GDIIS used if gradient norm <           1.000000E-02
           Number of previous steps for GDIIS:       5
           Hessian update method:                  BFGS
                        *** Convergence criteria ***                
           Threshold for energy change:            1.000000E-06
           Threshold for max displacement element: 1.000000E-03
           Threshold for max gradient element :    1.000000E-03
           Threshold for RMS of displacement:      5.000000E-04
           Threshold for RMS of gradient:          5.000000E-04
        ************************************************************
 

  Keyword $statp missing in file <control>

  Keyword $statpt not found - using default options
     Number of symmetry restricted degrees of freedom:   213
     Constituted by:     3 translational degrees of freedom
                         3 rotational degrees of freedom
                       207 internal degrees of freedom

  *************************************************************************
   ATOM                      CARTESIAN COORDINATES
    1 co     -2.18700485500061     -3.92688463332558      2.96904811167806
    2 n      -2.40795080683039     -3.47757074604571      9.90422599981030
    3 c      -4.54332086531790     -2.10870879252470      9.81629841180445
    4 h      -4.31547963556828     -0.09742507755172      9.40415696919915
    5 c      -6.94186971389510     -3.12429723529025     10.22334206788998
    6 h      -8.61210951658405     -1.92499364215557     10.12043308612662
    7 c      -7.12918698803461     -5.69727704888832     10.77779066763027
    8 h      -8.96329442630986     -6.56611381094849     11.13485508553961
    9 c      -4.92776751568442     -7.14169773051031     10.85225999077073
   10 h      -5.00470120134206     -9.15976730528385     11.25657633211670
   11 c      -2.59923113500803     -5.97919009692736     10.36658940100598
   12 n       1.00206704158598     -5.52161234880234      2.23308062708381
   13 c       2.81418616207593     -5.88817210524626      3.98532972853837
   14 c       5.20026271987504     -6.78239559077025      3.35250097123656
   15 h       6.58960291538536     -7.06327676875805      4.83916333984182
   16 c       5.72156998144783     -7.33205785432521      0.80615421445695
   17 o       7.96003500617789     -8.17899874825747     -0.06329556118254
   18 c       3.79419505883858     -7.02974727750682     -0.99181601854082
   19 h       4.16541000127450     -7.51039553399936     -2.95649207748275
   20 c       1.45435009316086     -6.12218384272745     -0.22689984488716
   21 n      -2.84478899981852     -4.92957678106606     -0.69121142028704
   22 c      -4.97540671224198     -4.59815970028968     -2.02512729457769
   23 h      -6.61688805956272     -3.91292913449656     -0.98523382697415
   24 c      -5.11832388158974     -5.08680772191510     -4.60651018332076
   25 h      -6.89287092106143     -4.79092917880103     -5.60610968126677
   26 c      -2.95863318036233     -5.94645081108123     -5.85777605578357
   27 h      -2.99874255636296     -6.33834528000840     -7.87859741903300
   28 c      -0.74302129004651     -6.29920926607074     -4.48116978049521
   29 h       0.96479240061447     -6.97231806658325     -5.41053942060293
   30 c      -0.73946278829112     -5.77864931040740     -1.89258281321533
   31 n      -5.33202344773531     -2.24847625283968      3.55556006431840
   32 c      -5.83523283683069      0.24292230709709      3.27389240982212
   33 h      -4.22100139095760      1.47404854783226      2.97455668141286
   34 c      -8.26835684882392      1.22042668568351      3.37740330510671
   35 h      -8.54794712640019      3.24645523827376      3.15189896757303
   36 c     -10.30010315617505     -0.41912299650179      3.76081644303092
   37 h     -12.23293764002594      0.28449843235157      3.83241142960391
   38 c      -9.80266548503525     -2.98075786675176      4.07327380098472
   39 h     -11.34558521471680     -4.29798778945509      4.40429114397487
   40 c      -7.31276895020678     -3.85393786650953      3.99260509951290
   41 n      -4.03063356157231     -6.86373962422913      4.57500758095623
   42 c      -3.19728932060858     -9.12705269037055      5.45865645234743
   43 c      -4.86039342622154    -11.08792734114777      5.98985891505949
   44 h      -4.14121002474704    -12.88022730839647      6.70320293950294
   45 c      -7.46939132886564    -10.75661199781713      5.68309116134041
   46 o      -8.95851508938754    -12.76006110079322      6.18530148997497
   47 c      -8.34267357043356     -8.36335006463150      4.98676479595035
   48 h     -10.34911815975583     -7.95382623754828      4.86144449255303
   49 c      -6.57428304024369     -6.47266390502253      4.49537243051540
   50 n       0.90347294994791     -7.80880796789092      7.69780558799995
   51 c      -0.16824431269138     -7.49875820999230     10.23911191689470
   52 h       1.27744597253536     -6.55687769468193     11.40266890625902
   53 h      -0.49431141125121     -9.39574695958386     11.02381116464316
   54 c       1.94906908871902     -5.46384203395919      6.64183455222788
   55 h       0.55641364798767     -3.89657204668107      6.63184222688702
   56 h       3.52272118605412     -4.86359035236791      7.86455028308491
   57 c      -0.41146388684559     -9.56846525856688      6.03188155283594
   58 h       0.64650989663669     -9.72543238686853      4.25564734851009
   59 h      -0.30376164106877    -11.44079241005158      6.92889571026882
   60 c       9.97956672422601     -8.51185532718274      1.74142920451232
   61 c     -11.65606496958565    -12.42343183294639      5.95312012386683
   62 h      11.59746465836595     -9.17144374987122      0.63832416715196
   63 h       9.46209941869637     -9.93523362933812      3.16223689812712
   64 h      10.43782252975928     -6.70803714082819      2.66394211535220
   65 h     -12.48088916692756    -14.26201276077362      6.40977136024413
   66 h     -12.16075321859785    -11.87950874566365      4.01350234430089
   67 h     -12.33133903900847    -10.99185634470930      7.29807769806388
   68 c      -0.46176036466225     -0.91198679894356      2.07222414644196
   69 o       0.15262271509802     -0.11539194934160     -0.01328412940790
   70 o       0.22485245145778      0.42379528776647      4.21219174634719
   71 h       1.18870059233560      1.91392275082936      3.64478923725400
  *************************************************************************
   ATOM                      CARTESIAN GRADIENTS  
    1 co     -0.00002293449808     -0.00003532591335     -0.00003251283426
    2 n       0.00000176040570      0.00000138333608      0.00000002570673
    3 c       0.00000495445068      0.00000056188792      0.00000365487850
    4 h       0.00000084204549      0.00000280703841     -0.00000019338432
    5 c       0.00000262383856      0.00000319137672      0.00000227474973
    6 h       0.00000047783213      0.00000023149764     -0.00000034404487
    7 c       0.00000162400680      0.00000196331415      0.00000422487534
    8 h       0.00000232948227      0.00000076977125      0.00000046407223
    9 c       0.00000706809712      0.00000179365820      0.00000224702875
   10 h       0.00000241814548      0.00000178579859      0.00000051816537
   11 c       0.00000021966653      0.00000310993566      0.00000068130139
   12 n       0.00000651106087      0.00000246044338     -0.00000515787026
   13 c       0.00000252945582     -0.00000059740376      0.00000503036056
   14 c       0.00000280439928      0.00000477033657     -0.00000048478934
   15 h       0.00000196737265      0.00000511773756     -0.00000134461396
   16 c      -0.00000112044068      0.00000674235900     -0.00000276504266
   17 o       0.00000274133449      0.00000397207219     -0.00000107410448
   18 c       0.00000590001352      0.00000616327944      0.00000140047018
   19 h       0.00000090567180      0.00000338005563     -0.00000046950043
   20 c      -0.00000770687245     -0.00000049352098      0.00000048119418
   21 n       0.00000689031140      0.00002183364960      0.00005305622500
   22 c      -0.00000058964702     -0.00000107616951     -0.00000139363270
   23 h      -0.00000027638308      0.00000118865883     -0.00000069255604
   24 c      -0.00000117847474      0.00000097726680      0.00000326980843
   25 h      -0.00000063720226      0.00000023907785      0.00000187480257
   26 c       0.00000122999214      0.00000211310093     -0.00000149954991
   27 h      -0.00000019025634      0.00000220295289      0.00000079053432
   28 c      -0.00000068402400      0.00000013023568      0.00000252314222
   29 h       0.00000087661312      0.00000223562611      0.00000104485187
   30 c       0.00000528112209      0.00000374677804     -0.00000782851221
   31 n      -0.00001054184988     -0.00000060319707     -0.00000314605639
   32 c       0.00000111335096      0.00000099212018     -0.00000158047162
   33 h       0.00000146495497      0.00000195521346     -0.00000035104386
   34 c       0.00000044475543      0.00000097319177      0.00000170803142
   35 h      -0.00000142090821      0.00000171333234      0.00000497224042
   36 c       0.00000074093949      0.00000040195608      0.00000193090802
   37 h      -0.00000078415431      0.00000027770098      0.00000372166308
   38 c      -0.00000063572495      0.00000069896830     -0.00000051010386
   39 h       0.00000137626083      0.00000036042851      0.00000009327379
   40 c       0.00000512164042      0.00000098149040      0.00001211957932
   41 n       0.00001116620934      0.00001192543909     -0.00000230165538
   42 c       0.00000254867844      0.00000328012946     -0.00000306693580
   43 c       0.00000161572946      0.00000239146444     -0.00000003699026
   44 h       0.00000407566075      0.00000119688594      0.00000079195151
   45 c       0.00000895418380      0.00000345453584      0.00000264489374
   46 o       0.00000128232861     -0.00000233258089     -0.00000010679735
   47 c       0.00000067665861     -0.00000419418520     -0.00000052853773
   48 h       0.00000286922248      0.00000276357200      0.00000302842680
   49 c       0.00000418110947      0.00000424462476      0.00000132315472
   50 n       0.00000961021813      0.00000628745609      0.00000665888033
   51 c       0.00000450398627     -0.00000094263260      0.00000057439607
   52 h       0.00000426605526      0.00000335072440     -0.00000082919661
   53 h       0.00000080152380      0.00000395893002      0.00000107393839
   54 c       0.00000152667401     -0.00000527392567     -0.00000714633280
   55 h       0.00000240091290      0.00000925799033      0.00000209056316
   56 h      -0.00000082034880      0.00000767129917      0.00000175484369
   57 c      -0.00000636623750     -0.00000398647759     -0.00000796215733
   58 h       0.00000318926524      0.00000505137439      0.00000122205575
   59 h       0.00000690412125      0.00000499383317      0.00000289929749
   60 c       0.00000238544271      0.00000383015858     -0.00000088519009
   61 c       0.00000495650165      0.00000079591284      0.00000515405080
   62 h       0.00000184532490      0.00000620454524     -0.00000183888399
   63 h       0.00000242783537      0.00000550836648     -0.00000107674514
   64 h       0.00000135990039      0.00000563058345     -0.00000126963249
   65 h       0.00000380800197     -0.00000080026452      0.00000219678615
   66 h       0.00000389879560     -0.00000037700745      0.00000146613345
   67 h       0.00000228701907     -0.00000067964348      0.00000184076518
   68 c       0.00002543269073      0.00001496502760      0.00000708973371
   69 o       0.00000272634382     -0.00000102353405     -0.00000213822976
   70 o      -0.00001259614321      0.00000532374277     -0.00000910717179
   71 h       0.00000596758115      0.00000429157907      0.00000128908168
  *************************************************************************

  norm of actual CARTESIAN gradient:  9.99833E-05
  norm of actual INTERNAL  gradient:  7.48210E-05

  ENERGY =   -3212.1629255020 a.u.; # of cycle =   56

  Approximate Hessian read from $hessapprox data section

  Hessian updated according to BFGS formula
  Number of zero Hessian eigenvalues:   0
  Number of structures for GDIIS interpolation:    5
  GDIIS step:     0.002380

  Transforming internal coordinate displacements to Cartesian space
      Iteration   1 residual norm     2.379724E-03
      Iteration   2 residual norm     1.124210E-06
      Iteration   3 residual norm     3.000755E-12
      Transformation converged
      Residual norm:    3.000755E-12 after    3 iterations

      ****************************************************************** 
                          CONVERGENCE INFORMATION

                               Converged?     Value      Criterion
             Energy change         yes      0.0000009   0.0000010
             RMS of displacement   yes      0.0001654   0.0005000
             RMS of gradient       yes      0.0000052   0.0005000
             MAX displacement      yes      0.0009841   0.0010000
             MAX gradient          yes      0.0000194   0.0010000
      ****************************************************************** 


    ------------------------------------------------------------------------
         total  cpu-time :   0.65 seconds
         total wall-time :   0.65 seconds
    ------------------------------------------------------------------------

   ****  statpt : all done  ****


    2024-11-13 05:14:48.029 

fine, there is no data group "$actual step"
next step = ridft

  ========================================================================
                license information 
 Customer : 200000000357083
 ID       : LKO2626211

 License file is VALID, continuing with full version
  ========================================================================

   OpenMP run-time library returned nthreads =  8

 ridft (centipede31) : TURBOMOLE rev. V7-7 compiled 26 Oct 2022 at 08:57:28
 Copyright (C) 2022 TURBOMOLE GmbH, Karlsruhe


    2024-11-13 05:14:48.266 


                                  r i d f t

                        DFT program with RI approximation 
                                for coulomb part 


                                                 
                                 References:     
                                                 
          TURBOMOLE:                             
              R. Ahlrichs, M. Baer, M. Haeser, H. Horn, and
              C. Koelmel
              Electronic structure calculations on workstation
              computers: the program system TURBOMOLE
              Chem. Phys. Lett. 162: 165 (1989)
          Density Functional:                              
              O. Treutler and R. Ahlrichs                      
              Efficient Molecular Numerical Integration Schemes
              J. Chem. Phys. 102: 346 (1995)                   
          Parallel Version:                                
              Performance of parallel TURBOMOLE for Density    
              Functional Calculations                          
              M. v. Arnim and R. Ahlrichs                      
              J. Comp. Chem. 19: 1746 (1998)                   
          RI-J Method:                                     
              Auxiliary Basis Sets to approximate Coulomb      
              Potentials                                       
              Chem. Phys. Lett. 240: 283 (1995)                
              K. Eichkorn, O. Treutler, H. Oehm, M. Haeser     
              and R. Ahlrichs                                  
              Chem. Phys. Lett. 242: 652 (1995)                
                                                           
              Auxiliary Basis Sets for Main Row Atoms and their
              Use to approximate Coulomb Potentials            
              K. Eichkorn, F. Weigend, O. Treutler and         
              R. Ahlrichs                                      
              Theo. Chem. Acc. 97: 119 (1997)                   
                                                           
              Accurate Coulomb-fitting basis sets for H to Rn 
              F. Weigend                                        
              Phys. Chem. Chem. Phys. 8: 1057 (2006)            
                                                           
          Multipole accelerated RI-J (MARI-J):             
              Fast evaluation of the Coulomb potential for     
              electron densities using multipole accelerated   
              resolution of identity approximation             
              M. Sierka, A. Hogekamp and R. Ahlrichs           
              J. Chem. Phys. 118: 9136 (2003)                  
          RI-JK Method:                                     
              A fully direct RI-HF algorithm: Implementation,
              optimised auxiliary basis sets, demonstration of
              accuracy and efficiency                         
              F. Weigend                                      
              Phys. Chem. Chem. Phys. 4: 4285 (2002)           
          Two-component HF and DFT with spin-orbit coupling:  
              Self-consistent treatment of spin-orbit         
              interactions with efficient Hartree-Fock and    
              density functional methods                      
              M. K. Armbruster, F. Weigend, C. van Wüllen and 
              W. Klopper                                      
              Phys. Chem. Chem. Phys. 10: 1748 (2008)         
          Two-component difference density and DIIS algorithm 
              Efficient two-component self-consistent field   
              procedures and gradients: implementation in     
              TURBOMOLE and application to Au20-              
              A. Baldes, F. Weigend                           
              Mol. Phys. 111: 2617 (2013)                     
          Relativistic all-electron 2c calculations           
              An efficient implementation of two-component    
              relativistic exact-decoupling methods for large 
              molecules                                       
              D. Peng, N. Middendorf, F. Weigend, M. Reiher   
              J. Chem. Phys. 138: 184105 (2013)               
          Finite nucleus model and SNSO approximation         
              Efficient implementation of one- and two-       
              component analytical energy gradients in exact  
              two-component theory                            
              Y. J. Franzke, N. Middendorf, F. Weigend        
              J. Chem. Phys. 148: 104110 (2018)               
          Grids for all-electron relativistic methods         
              Error-consistent segmented contracted all-      
              electron relativistic basis sets of double-     
              and triple-zeta quality for NMR shielding       
              constants                                       
              Y. J. Franzke, R. Tress, T. M. Pazdera,         
              F. Weigend                                      
              Phys. Chem. Chem. Phys. 21: 166658 (2019)       
          Seminumerical exchange algorithms                   
              Seminumerical calculation of the Hartree-Fock   
              exchange matirx: Application to two-component   
              procedures and efficient evaluation of local    
              hybrid functionsl                               
               P. Plessow, F. Weigend,                        
              J. Comput. Chem. 33: 810 (2012)                 
          Improved seminumerical algorithms                   
              C. Holzer,                                      
              J. Chem. Phys. 153 (2020), 184115               
                                         


          OpenMP Shared-Memory Parallelization:  8 CPUs.

            By: Christof Holzer and Yannick J. Franzke


              +--------------------------------------------------+
              |      general information about current run       |
              +--------------------------------------------------+

 
 B-P86 functional
 exchange:    LDA + Becke (B88)
 correlation: LDA (VWN) + Perdew (P86)
 A DFT calculation using the RI-J approximation will be carried out.
 Allocatable memory for RI due to $ricore (MB):                   500

   *************************************************************************
   y                                                                        
   *************************************************************************


              +--------------------------------------------------+
              | Atomic coordinate, charge and isotop information |
              +--------------------------------------------------+

                    atomic coordinates            atom    charge  isotop
         -2.18702347   -3.92681853    2.96888164    co    27.000     0
         -2.40841015   -3.47773582    9.90431990    n      7.000     0
         -4.54397698   -2.10917161    9.81647356    c      6.000     0
         -4.31643714   -0.09784496    9.40438202    h      1.000     0
         -6.94236832   -3.12508720   10.22362304    c      6.000     0
         -8.61276540   -1.92599018   10.12089867    h      1.000     0
         -7.12931283   -5.69809664   10.77805702    c      6.000     0
         -8.96327243   -6.56717625   11.13528455    h      1.000     0
         -4.92769179   -7.14221132   10.85243394    c      6.000     0
         -5.00433791   -9.16028450   11.25678768    h      1.000     0
         -2.59932964   -5.97938382   10.36668159    c      6.000     0
          1.00209271   -5.52147960    2.23297771    n      7.000     0
          2.81415193   -5.88798646    3.98529445    c      6.000     0
          5.20023368   -6.78227322    3.35256441    c      6.000     0
          6.58950151   -7.06313389    4.83929971    h      1.000     0
          5.72160287   -7.33205177    0.80625648    c      6.000     0
          7.96009522   -8.17900236   -0.06310939    o      8.000     0
          3.79427888   -7.02978388   -0.99178536    c      6.000     0
          4.16555607   -7.51043667   -2.95645009    h      1.000     0
          1.45443693   -6.12214186   -0.22697170    c      6.000     0
         -2.84482470   -4.92999313   -0.69131433    n      7.000     0
         -4.97543567   -4.59864363   -2.02524151    c      6.000     0
         -6.61702522   -3.91374327   -0.98529638    h      1.000     0
         -5.11821083   -5.08699725   -4.60669236    c      6.000     0
         -6.89275975   -4.79121770   -5.60631762    h      1.000     0
         -2.95837958   -5.94624266   -5.85798319    c      6.000     0
         -2.99836815   -6.33787914   -7.87885692    h      1.000     0
         -0.74276264   -6.29890352   -4.48135467    c      6.000     0
          0.96518785   -6.97158401   -5.41078038    h      1.000     0
         -0.73935813   -5.77867379   -1.89270262    c      6.000     0
         -5.33193458   -2.24835072    3.55547576    n      7.000     0
         -5.83508795    0.24306287    3.27381982    c      6.000     0
         -4.22085130    1.47414069    2.97430202    h      1.000     0
         -8.26817404    1.22064142    3.37744152    c      6.000     0
         -8.54772230    3.24665972    3.15180796    h      1.000     0
        -10.29994217   -0.41882573    3.76108655    c      6.000     0
        -12.23274994    0.28484951    3.83280528    h      1.000     0
         -9.80256186   -2.98046224    4.07362107    c      6.000     0
        -11.34549025   -4.29762475    4.40487230    h      1.000     0
         -7.31270947   -3.85373492    3.99271213    c      6.000     0
         -4.03063420   -6.86359294    4.57507357    n      7.000     0
         -3.19730480   -9.12693343    5.45868036    c      6.000     0
         -4.86044101  -11.08778162    5.98990309    c      6.000     0
         -4.14126644  -12.88003963    6.70335763    h      1.000     0
         -7.46943953  -10.75641895    5.68317180    c      6.000     0
         -8.95859633  -12.75981073    6.18549762    o      8.000     0
         -8.34269308   -8.36314240    4.98686460    c      6.000     0
        -10.34912915   -7.95359656    4.86148837    h      1.000     0
         -6.57427925   -6.47247186    4.49548849    c      6.000     0
          0.90346857   -7.80867594    7.69775775    n      7.000     0
         -0.16816846   -7.49866672   10.23909972    c      6.000     0
          1.27747067   -6.55659114   11.40255950    h      1.000     0
         -0.49398065   -9.39566890   11.02387547    h      1.000     0
          1.94893732   -5.46365262    6.64176949    c      6.000     0
          0.55617282   -3.89648778    6.63175946    h      1.000     0
          3.52255161   -4.86331398    7.86449149    h      1.000     0
         -0.41148109   -9.56836057    6.03185952    c      6.000     0
          0.64648388   -9.72532742    4.25561891    h      1.000     0
         -0.30376090  -11.44067454    6.92889873    h      1.000     0
          9.97954919   -8.51189686    1.74169980    c      6.000     0
        -11.65613696  -12.42315251    5.95326345    c      6.000     0
         11.59742708   -9.17168896    0.63868807    h      1.000     0
          9.46192892   -9.93513719    3.16258953    h      1.000     0
         10.43791793   -6.70804859    2.66409782    h      1.000     0
        -12.48099068  -14.26172567    6.40988826    h      1.000     0
        -12.16079110  -11.87919851    4.01364704    h      1.000     0
        -12.33141605  -10.99158244    7.29822552    h      1.000     0
         -0.46203678   -0.91192370    2.07144019    c      6.000     0
          0.15071506   -0.11479098   -0.01433357    o      8.000     0
          0.22646878    0.42321809    4.21124423    o      8.000     0
          1.19005211    1.91328901    3.64325723    h      1.000     0
 
       center of nuclear mass  :   -2.51952726   -5.50348579    3.72138393
       center of nuclear charge:   -2.53525090   -5.54981409    3.75519892

              +--------------------------------------------------+
              |               basis set information              |
              +--------------------------------------------------+

              we will work with the 1s 3p 5d 7f 9g ... basis set
              ...i.e. with spherical basis functions...

   type   atoms  prim   cont   basis
   ---------------------------------------------------------------------------
    co       1     92     45   def2-TZVP   [6s4p4d1f|17s11p7d1f]
    n        6     46     31   def2-TZVP   [5s3p2d1f|11s6p2d1f]
    c       31     46     31   def2-TZVP   [5s3p2d1f|11s6p2d1f]
    h       29      8      6   def2-TZVP   [3s1p|5s1p]
    o        4     46     31   def2-TZVP   [5s3p2d1f|11s6p2d1f]
   ---------------------------------------------------------------------------
   total:   71   2210   1490
   ---------------------------------------------------------------------------

   total number of primitive shells          :  102
   total number of contracted shells         :  582
   total number of cartesian basis functions : 1702
   total number of SCF-basis functions       : 1490


 integral neglect threshold       :  0.20E-10
 integral storage threshold THIZE :  0.10E-04
 integral storage threshold THIME :         5

 RI-J AUXILIARY BASIS SET information:

              we will work with the 1s 3p 5d 7f 9g ... basis set
              ...i.e. with spherical basis functions...

   type   atoms  prim   cont   basis
   ---------------------------------------------------------------------------
    co       1    107     89   def2-TZVP   [8s5p5d2f3g|19s5p5d3f3g]
    n        6     70     49   def2-TZVP   [6s4p3d1f1g|12s5p4d2f1g]
    c       31     70     49   def2-TZVP   [6s4p3d1f1g|12s5p4d2f1g]
    h       29     16     11   def2-TZVP   [3s1p1d|5s2p1d]
    o        4     70     49   def2-TZVP   [6s4p3d1f1g|12s5p4d2f1g]
   ---------------------------------------------------------------------------
   total:   71   3441   2417
   ---------------------------------------------------------------------------

   total number of primitive shells          :  115
   total number of contracted shells         :  783
   total number of cartesian basis functions : 2967
   total number of SCF-basis functions       : 2417


 symmetry group of the molecule :   c1 

 the group has the following generators :
   c1(z)

    1 symmetry operations found

 there are 1 real representations :   a   

 maximum number of shells which are related by symmetry :  1

 ==============================================================================
                      COSMO switched on
 ==============================================================================
 COSMO stati: segments per atom: H   32 other atoms   92
 COSMO statistics: nps   1970 npspher:    798
 COSMO surface:
   number of segments: 1970
   area (bohr**2):     1649.571270
   volume (bohr**3):   4354.369556
 COSMO: check number of disjunct cavities:

       ... OK contiguous cavity found
  
           ------------------
           density functional
           ------------------
 B-P86 functional
 exchange:    LDA + Becke (B88)
 correlation: LDA (VWN) + Perdew (P86)
 iterations will be done with small grid
  
 spherical integration : Lebedev's spherical grid
 spherical gridsize    :                     3
    i.e. gridpoints    :                   302
  maximum batchsize    :                   100
 value for diffuse not defined
 radial integration    : Chebyshev 2nd kind (scaling 3)
 radial gridsize       :                     3
 integration cells     :                    71
 partition function    : becke
 partition sharpness   :                     3
  

 biggest AO integral is expected to be    16.578513373

          ------------------------
          nuclear repulsion energy  :   6190.85076948    
          ------------------------

  _________________________________
 |                                 |
 |         DFTD3 V3.1 Rev 0        |
 | S.Grimme, University Bonn       |
 |            June  2014           |
 |   see standalone version        |
 |       dftd3 -h for options      |
 |_________________________________|
 
 Please cite DFT-D3 work done with this code as:
 S. Grimme, J. Antony, S. Ehrlich and H. Krieg,
 J. Chem. Phys, 132 (2010), 154104.
 If used with BJ-damping cite also
 S. Grimme, S. Ehrlich and L. Goerigk,
 J. Comput. Chem. 32 (2011), 1456-1465
 For DFT-D2 the reference is
 S. Grimme, J. Comput. Chem., 27 (2006), 1787-1799
 
C6 coefficients used:
                     2  C6 for element                      1
Z=  1 CN= 0.912     C6(AA)=    3.03
Z=  1 CN= 0.000     C6(AA)=    7.59
                     5  C6 for element                      6
Z=  6 CN= 0.000     C6(AA)=   49.11
Z=  6 CN= 0.987     C6(AA)=   43.25
Z=  6 CN= 1.998     C6(AA)=   29.36
Z=  6 CN= 2.999     C6(AA)=   25.78
Z=  6 CN= 3.984     C6(AA)=   18.21
                     4  C6 for element                      7
Z=  7 CN= 0.000     C6(AA)=   25.27
Z=  7 CN= 0.994     C6(AA)=   22.12
Z=  7 CN= 2.014     C6(AA)=   19.68
Z=  7 CN= 2.990     C6(AA)=   15.58
                     3  C6 for element                      8
Z=  8 CN= 0.000     C6(AA)=   15.51
Z=  8 CN= 0.993     C6(AA)=   12.82
Z=  8 CN= 1.989     C6(AA)=   10.37
                     4  C6 for element                     27
Z= 27 CN= 0.000     C6(AA)=  532.78
Z= 27 CN= 1.715     C6(AA)=  186.55
Z= 27 CN= 2.926     C6(AA)=  148.07
Z= 27 CN= 7.779     C6(AA)=  118.29

#           XYZ [au]              R0(AA) [Ang.]  CN          C6(AA)     C8(AA)   C10(AA) [au]
  1  -2.18702  -3.92682   2.96888   co  0.979  5.130       148.1     13018.3   1402191.7
  2  -2.40841  -3.47774   9.90432   n   0.490  2.149        19.4       428.6     11583.5
  3  -4.54398  -2.10917   9.81647   c   0.561  3.188        25.1       725.7     25711.1
  4  -4.31644  -0.09784   9.40438   h   0.363  1.002         3.1        37.3       553.0
  5  -6.94237  -3.12509  10.22362   c   0.561  3.127        25.4       733.3     25979.0
  6  -8.61277  -1.92599  10.12090   h   0.363  1.002         3.1        37.3       553.0
  7  -7.12931  -5.69810  10.77806   c   0.561  3.142        25.3       731.7     25923.4
  8  -8.96327  -6.56718  11.13528   h   0.363  1.002         3.1        37.3       553.1
  9  -4.92769  -7.14221  10.85243   c   0.561  3.162        25.2       729.3     25838.7
 10  -5.00434  -9.16028  11.25679   h   0.363  1.003         3.1        37.3       553.0
 11  -2.59933  -5.97938  10.36668   c   0.561  3.224        24.9       719.7     25499.1
 12   1.00209  -5.52148   2.23298   n   0.490  3.205        15.6       344.1      9299.0
 13   2.81415  -5.88799   3.98529   c   0.561  3.272        24.5       709.4     25134.9
 14   5.20023  -6.78227   3.35256   c   0.561  3.176        25.2       727.4     25772.5
 15   6.58950  -7.06313   4.83930   h   0.363  1.004         3.1        37.3       552.9
 16   5.72160  -7.33205   0.80626   c   0.561  3.209        25.0       722.4     25595.4
 17   7.96010  -8.17900  -0.06311   o   0.469  2.044        10.4       209.8      5187.4
 18   3.79428  -7.02978  -0.99179   c   0.561  3.183        25.1       726.4     25735.1
 19   4.16556  -7.51044  -2.95645   h   0.363  1.003         3.1        37.3       553.0
 20   1.45444  -6.12214  -0.22697   c   0.561  3.315        24.1       697.9     24725.8
 21  -2.84482  -4.92999  -0.69131   n   0.490  3.058        15.6       344.8      9319.0
 22  -4.97544  -4.59864  -2.02524   c   0.561  3.200        25.0       723.9     25647.8
 23  -6.61703  -3.91374  -0.98530   h   0.363  1.005         3.1        37.3       552.9
 24  -5.11821  -5.08700  -4.60669   c   0.561  3.125        25.4       733.5     25986.6
 25  -6.89276  -4.79122  -5.60632   h   0.363  1.002         3.1        37.3       553.1
 26  -2.95838  -5.94624  -5.85798   c   0.561  3.137        25.3       732.2     25942.5
 27  -2.99837  -6.33788  -7.87886   h   0.363  1.002         3.1        37.3       553.1
 28  -0.74276  -6.29890  -4.48135   c   0.561  3.157        25.2       729.9     25858.3
 29   0.96519  -6.97158  -5.41078   h   0.363  1.003         3.1        37.3       553.0
 30  -0.73936  -5.77867  -1.89270   c   0.561  3.313        24.2       698.5     24747.8
 31  -5.33193  -2.24835   3.55548   n   0.490  3.138        15.6       344.3      9305.4
 32  -5.83509   0.24306   3.27382   c   0.561  3.212        25.0       721.9     25576.2
 33  -4.22085   1.47414   2.97430   h   0.363  1.006         3.1        37.3       552.8
 34  -8.26817   1.22064   3.37744   c   0.561  3.126        25.4       733.3     25981.9
 35  -8.54772   3.24666   3.15181   h   0.363  1.002         3.1        37.3       553.0
 36 -10.29994  -0.41883   3.76109   c   0.561  3.135        25.3       732.5     25950.5
 37 -12.23275   0.28485   3.83281   h   0.363  1.002         3.1        37.3       553.1
 38  -9.80256  -2.98046   4.07362   c   0.561  3.164        25.2       729.1     25831.2
 39 -11.34549  -4.29762   4.40487   h   0.363  1.004         3.1        37.3       552.9
 40  -7.31271  -3.85373   3.99271   c   0.561  3.341        23.9       689.9     24441.7
 41  -4.03063  -6.86359   4.57507   n   0.490  3.088        15.6       344.6      9312.9
 42  -3.19730  -9.12693   5.45868   c   0.561  3.226        24.9       719.3     25484.4
 43  -4.86044 -11.08778   5.98990   c   0.561  3.198        25.0       724.2     25656.9
 44  -4.14127 -12.88004   6.70336   h   0.363  1.003         3.1        37.3       552.9
 45  -7.46944 -10.75642   5.68317   c   0.561  3.208        25.0       722.6     25599.8
 46  -8.95860 -12.75981   6.18550   o   0.469  2.044        10.4       209.8      5187.5
 47  -8.34269  -8.36314   4.98686   c   0.561  3.189        25.1       725.6     25706.3
 48 -10.34913  -7.95360   4.86149   h   0.363  1.005         3.1        37.3       552.8
 49  -6.57428  -6.47247   4.49549   c   0.561  3.334        23.9       692.2     24524.0
 50   0.90347  -7.80868   7.69776   n   0.490  3.106        15.6       344.5      9309.7
 51  -0.16817  -7.49867  10.23910   c   0.561  4.140        18.2       527.7     18696.7
 52   1.27747  -6.55659  11.40256   h   0.363  1.002         3.1        37.3       553.0
 53  -0.49398  -9.39567  11.02388   h   0.363  1.002         3.1        37.3       553.0
 54   1.94894  -5.46365   6.64177   c   0.561  4.174        18.2       527.5     18687.3
 55   0.55617  -3.89649   6.63176   h   0.363  1.015         3.1        37.3       552.0
 56   3.52255  -4.86331   7.86449   h   0.363  1.002         3.1        37.3       553.1
 57  -0.41148  -9.56836   6.03186   c   0.561  4.143        18.2       527.7     18695.7
 58   0.64648  -9.72533   4.25562   h   0.363  1.006         3.1        37.3       552.8
 59  -0.30376 -11.44067   6.92890   h   0.363  1.004         3.1        37.3       552.9
 60   9.97955  -8.51190   1.74170   c   0.561  4.044        18.3       529.0     18742.8
 61 -11.65614 -12.42315   5.95326   c   0.561  4.044        18.3       529.0     18742.3
 62  11.59743  -9.17169   0.63869   h   0.363  0.996         3.1        37.4       553.6
 63   9.46193  -9.93514   3.16259   h   0.363  0.995         3.1        37.4       553.7
 64  10.43792  -6.70805   2.66410   h   0.363  0.995         3.1        37.4       553.7
 65 -12.48099 -14.26173   6.40989   h   0.363  0.996         3.1        37.4       553.6
 66 -12.16079 -11.87920   4.01365   h   0.363  0.995         3.1        37.4       553.7
 67 -12.33142 -10.99158   7.29823   h   0.363  0.995         3.1        37.4       553.7
 68  -0.46204  -0.91192   2.07144   c   0.561  3.038        25.6       740.4     26230.2
 69   0.15072  -0.11479  -0.01433   o   0.469  1.046        12.8       257.8      6372.5
 70   0.22647   0.42322   4.21124   o   0.469  2.046        10.4       209.8      5187.2
 71   1.19005   1.91329   3.64326   h   0.363  1.007         3.1        37.3       552.7

molecular C6(AA) [au] =     62968.22

           DFT-D V3(BJ)
 DF b-p                                               
 parameters
 s6       :    1.0000
 s8       :    3.2822
 a1       :    0.3946
 a2       :    4.8516
 k1-k3    :   16.0000    1.3333   -4.0000
 
 Edisp /kcal,au:  -130.8886 -0.20858427

 E6    /kcal :   -48.9064
 E8    /kcal :   -81.9822
 % E8        : 62.64
 nuclear repulsion energy                  =    6190.850769481
  DFT-D3 Energy contribution               =      -0.208584273
 nuclear repulsion + dispersion correction =    6190.642185208


         -----------------
         -S,T+V- integrals
         -----------------

 1e-integrals will be neglected if expon. factor < 0.196355E-11
 
 Difference densities algorithm switched on.
 The maximal number of linear combinations of
 difference densities is  20.

 DIIS switched on: error vector is FDS-SDF
 Max. Iterations for DIIS is     :   4
 DIIS matrix (see manual) 
    Scaling factor of diagonals  :  1.200
    threshold for scaling factor :  0.000

 scf convergence criterion : increment of total energy < .1000000D-05
                  and increment of one-electron energy < .1000000D-02

 MOs are in ASCII format !


    mo occupation :
   irrep   mo's   occupied
    a     1490      158
 
 number of basis functions   :  1490
 number of occupied orbitals :   158
 

 reading orbital data $uhfmo_alpha  from file alpha
 orbital characterization : scfconv=6

 reading orbital data $uhfmo_beta  from file beta
 orbital characterization : scfconv=6
 mo-orthogonalization by Cholesky decomposition
 mo-orthogonalization by Cholesky decomposition

 UHF mode switched on !

 closed shell shift switched on 
 all occupied orbitals are shifted by    0.05000

  
           ------------------------
               RI-J - INFORMATION
           ------------------------
 Contributions to RI integral batches: 
  neglected integral batches:                 71203
  direct contribution:                        88551
  memory contribution:                  9899
 Memory core needed for (P|Q) and Cholesky     45 MByte
 Memory core minimum needed except of (P|Q)     3 MByte
 Total minimum memory core needed (sum)        47 MByte
  
 ****************************************
 Memory allocated for RI-J   494 MByte
 ****************************************
                                            

 DSCF restart information will be dumped onto file alpha


 Starting SCF iterations

          Overall gridpoints after grid construction =         95815

 ITERATION  ENERGY          1e-ENERGY        2e-ENERGY     NORM[dD(SAO)]  TOL
   1  -3212.1637301653    -16708.432459     7305.6265437    0.000D+00 0.196D-10
                            Exc = -314.692690681     Coul =  7620.31923439    
                         Ntotal = 315.00302515      Nspin =0.99992302961    
                             Na = 158.00147409         Nb = 157.00155106    
                          Ediel =-0.807170733452E-01
                            current damping = 1.000
 
          max. resid. norm for Fia-block=  2.815D-04 for orbital    145a    alpha
          max. resid. fock norm         =  2.622D-03 for orbital   1488a    alpha

 ITERATION  ENERGY          1e-ENERGY        2e-ENERGY     NORM[dD(SAO)]  TOL
   2  -3212.1637307962    -16708.431775     7305.6258595    0.161D-02 0.124D-10
                            Exc = -314.692696112     Coul =  7620.31855557    
                         Ntotal = 315.00302509      Nspin =0.99992301834    
                             Na = 158.00147405         Nb = 157.00155104    
                          Ediel =-0.807182738753E-01
                            current damping = 1.000
 
          Norm of current diis error: 0.10972E-02
          max. resid. norm for Fia-block=  1.438D-04 for orbital    145a    alpha
          max. resid. fock norm         =  1.310D-03 for orbital   1488a    alpha

 ITERATION  ENERGY          1e-ENERGY        2e-ENERGY     NORM[dD(SAO)]  TOL
   3  -3212.1637309635    -16708.436820     7305.6309037    0.216D-03 0.932D-11
                            Exc = -314.692813805     Coul =  7620.32371752    
                         Ntotal = 315.00302509      Nspin =0.99992301341    
                             Na = 158.00147405         Nb = 157.00155104    
                          Ediel =-0.807171330948E-01
                            current damping = 1.050
 
          Norm of current diis error: 0.66667E-03
          max. resid. norm for Fia-block=  7.506D-05 for orbital    145a    alpha
          max. resid. fock norm         =  6.571D-04 for orbital   1488a    alpha

 ITERATION  ENERGY          1e-ENERGY        2e-ENERGY     NORM[dD(SAO)]  TOL
   4  -3212.1637308877    -16708.416185     7305.6102691    0.423D-03 0.856D-11
                            Exc = -314.692245370     Coul =  7620.30251444    
                         Ntotal = 315.00302503      Nspin =0.99992300286    
                             Na = 158.00147402         Nb = 157.00155101    
                          Ediel =-0.807168643308E-01
                            current damping = 1.100
 
          Norm of current diis error: 0.13008E-02
          max. resid. norm for Fia-block=  3.931D-05 for orbital    145a    alpha
          max. resid. fock norm         =  3.362D-04 for orbital   1488a    alpha

 ITERATION  ENERGY          1e-ENERGY        2e-ENERGY     NORM[dD(SAO)]  TOL
   5  -3212.1637309685    -16708.420627     7305.6147107    0.102D-03 0.814D-11
                            Exc = -314.692399277     Coul =  7620.30710999    
                         Ntotal = 315.00302503      Nspin =0.99992300562    
                             Na = 158.00147402         Nb = 157.00155101    
                          Ediel =-0.807178728457E-01
                            current damping = 1.150
 
          Norm of current diis error: 0.92522E-03
          max. resid. norm for Fia-block=  3.081D-05 for orbital    157a    beta 
          max. resid. fock norm         =  1.757D-04 for orbital   1488a    alpha
          mo-orthogonalization: Cholesky decomposition

 ITERATION  ENERGY          1e-ENERGY        2e-ENERGY     NORM[dD(SAO)]  TOL
   6  -3212.1637310437    -16708.430739     7305.6248228    0.393D-04 0.760D-11
                            Exc = -314.692680492     Coul =  7620.31750330    
                         Ntotal = 315.00302505      Nspin =0.99992300897    
                             Na = 158.00147403         Nb = 157.00155102    
                          Ediel =-0.807183164863E-01
                            current damping = 1.000
 
          Norm of current diis error: 0.17892E-03
          max. resid. norm for Fia-block=  1.507D-05 for orbital    145a    alpha
          max. resid. fock norm         =  9.504D-05 for orbital   1488a    alpha

 ENERGY CONVERGED !

          Overall gridpoints after grid construction =        346815

 ITERATION  ENERGY          1e-ENERGY        2e-ENERGY     NORM[dD(SAO)]  TOL
   7  -3212.1629260440    -16708.432323     7305.6272115    0.241D-04 0.697D-11
                            Exc = -314.691887352     Coul =  7620.31909881    
                         Ntotal = 315.00046959      Nspin = 1.0000168544    
                             Na = 158.00024322         Nb = 157.00022637    
                          Ediel =-0.807170753734E-01
                            current damping = 0.850
 
          Norm of current diis error: 0.88127E-04
          max. resid. norm for Fia-block=  6.591D-06 for orbital    145a    beta 
          max. resid. fock norm         =  4.782D-05 for orbital   1488a    alpha

 End of SCF iterations

   convergence criteria satisfied after     7 iterations


   *************************************************************************
   y                                                                        
   *************************************************************************


                  ------------------------------------------ 
                 |  total energy      =  -3212.16292604401  |
                  ------------------------------------------ 
                 :  kinetic energy    =   3201.18687897347  :
                 :  potential energy  =  -6413.34980501747  :
                 :  virial theorem    =      1.99658297312  :
                 :  wavefunction norm =      1.00000000000  :
                  .......................................... 


 orbitals $uhfmo_beta  will be written to file beta

 orbitals $uhfmo_alpha  will be written to file alpha
 
 alpha: 

    irrep                154a        155a        156a        157a        158a   
 eigenvalues H         -0.20818    -0.20120    -0.19284    -0.18960    -0.16844
            eV          -5.6649     -5.4750     -5.2474     -5.1594     -4.5836
 occupation              1.0000      1.0000      1.0000      1.0000      1.0000

    irrep                159a        160a        161a        162a        163a   
 eigenvalues H         -0.11686    -0.11248    -0.09210    -0.08793    -0.08252
            eV          -3.1799     -3.0608     -2.5061     -2.3926     -2.2455
 
 beta:  

    irrep                153a        154a        155a        156a        157a   
 eigenvalues H         -0.21763    -0.19179    -0.19034    -0.18301    -0.17646
            eV          -5.9219     -5.2189     -5.1794     -4.9799     -4.8017
 occupation              1.0000      1.0000      1.0000      1.0000      1.0000

    irrep                158a        159a        160a        161a        162a   
 eigenvalues H         -0.12246    -0.11184    -0.09925    -0.09046    -0.08476
            eV          -3.3324     -3.0432     -2.7007     -2.4616     -2.3065
 
 ==============================================================================
                                  COSMO RESULTS
 ==============================================================================
  PARAMETER:
    nppa:      1082
    nspa:        92
    nsph:        32
    nps:       1970
    npspher:    798
    disex:   10.0000    
    disex2:  4271.79    
    rsolv [A]: 1.3000
    routf:     0.8500
    phsran:    0.0    
    ampran:   0.10E-04
    cavity:  closed
    epsilon:    37.500
    refind:     1.300
    fepsi:      0.9605263
  CAVITY VOLUME/AREA [a.u.]:
    surface: V1.0, A matrix: V1.0
    area:  1649.57
    volume:  4354.37
  SCREENING CHARGE:
    cosmo      :  -1.041874
    correction :   0.041693
    total      :  -1.000181
  ENERGIES [a.u.]:
    Total energy            =   -3212.1629260440054
    Total energy + OC corr. =    -3212.1594805402
    Dielectric energy       =       -0.0807170754
    Diel. energy + OC corr. =       -0.0772715716
  ELEMENT RADIUS [A]: ATOM LIST
    co 2.00: 1
    n  1.83: 2,12,21,31,41,50
    c  2.00: 3,5,7,9,11,13,14,16,18,20,22,24,26,28,30,32,34,36,38,40,42,43,45,
             47,49,51,54,57,60,61,68
    h  1.30: 4,6,8,10,15,19,23,25,27,29,33,35,37,39,44,48,52,53,55,56,58,59,
             62-67,71
    o  1.72: 17,46,69,70
 ==============================================================================

                                             _ _ _ 
  IRREP     alpha occ.     beta occ.      tr(D*D-D)


 a        158.00000000   157.00000000    -0.25760628

   -------------------------------------------------

   sum    158.00000000   157.00000000    -0.25760628

 <S*S>     0.76521257

 
 
 
 ==============================================================================
                           electrostatic moments
 ==============================================================================

 reference point for electrostatic moments:    0.00000   0.00000   0.00000

 
              nuc           elec       ->  total
 ------------------------------------------------------------------------------
                          charge      
 ------------------------------------------------------------------------------
         316.000000    -315.000000       1.000000
 a-b                                     1.000000
 
 ------------------------------------------------------------------------------
                       dipole moment  
 ------------------------------------------------------------------------------
   x    -801.139285     796.058252      -5.081033
   y   -1753.741254    1746.196874      -7.544380
   z    1186.642858   -1183.341454       3.301403
 
   | dipole moment | =     9.6765 a.u. =    24.5951 debye 
 
 ------------------------------------------------------------------------------
                     quadrupole moment
 ------------------------------------------------------------------------------
  xx    9935.808442  -10015.283390     -79.474948
  yy   13480.903216  -13588.755033    -107.851817
  zz    9910.578494  -10060.063559    -149.485065
  xy    4095.508379   -4073.541942      21.966437
  xz   -4772.624005    4749.327753     -23.296252
  yz   -7123.231407    7097.087887     -26.143519
 
     1/3  trace=    -112.270610
     anisotropy=      94.054055
 
 ==============================================================================
 
HOMO-LUMO Separation
 HOMO         :   -0.16844343 H =     -4.58358 eV
 LUMO         :   -0.12246307 H =     -3.33239 eV
 HOMO-LUMO gap:    0.04598037 H =     +1.25119 eV
 
 ==============================================================================


    ------------------------------------------------------------------------
         total  cpu-time :  9 minutes and 33 seconds
         total wall-time :  1 minutes and 33 seconds
    ------------------------------------------------------------------------

   ****  ridft : all done  ****


    2024-11-13 05:16:21.109 

fine, there is no data group "$actual step"
next step = rdgrad
 energy change  : actual value =  -0.8800E-06 threshold =   0.1000E-05
 geom. gradient : actual value =   0.1936E-04 threshold =   0.1000E-02

CONVERGENCY CRITERIA FULFILLED IN CYCLE 56
