# Supplementary material for: Electronic Effects Drive Selectivity in CO2 Reduction Catalysis by Heptacoordinated Cobalt Complexes
Source: Inorg Chem. 2026 May 21;65(22):12678–92. doi: 10.1021/acs.inorgchem.6c01633 (PMC13250995; doi:10.1021/acs.inorgchem.6c01633)
Supplement: Supplementary file 2 [file ic6c01633_si_002.zip › backup_paper_acscat_Co/Co0MeOLCOOH/doublet/other_oxygen/eps375/Co0MeOLCOOH_d.xyz]

71
Energy =
Co   -1.1573230   -2.0779829    1.5710645 
N    -1.2744758   -1.8403385    5.2411404 
C    -2.4045691   -1.1161256    5.1946541 
H    -2.2841602   -0.0517773    4.9765846 
C    -3.6737431   -1.6537249    5.4101083 
H    -4.5576792   -1.0191901    5.3557489 
C    -3.7726699   -3.0153029    5.7035022 
H    -4.7431595   -3.4752000    5.8925388 
C    -2.6076222   -3.7794955    5.7428607 
H    -2.6481816   -4.8474138    5.9568355 
C    -1.3755060   -3.1641537    5.4858117 
N     0.5302846   -2.9218412    1.1816409 
C     1.4891851   -3.1157883    2.1089270 
C     2.7518452   -3.5890244    1.7741007 
H     3.4870140   -3.7376495    2.5608471 
C     3.0277419   -3.8799547    0.4266526 
O     4.2123010   -4.3281417   -0.0333961 
C     2.0078459   -3.7200014   -0.5248302 
H     2.2043173   -3.9743519   -1.5644860 
C     0.7696549   -3.2396980   -0.1201082 
N    -1.5054164   -2.6088400   -0.3658278 
C    -2.6328872   -2.4334974   -1.0717117 
H    -3.5015789   -2.0710637   -0.5213964 
C    -2.7084405   -2.6919230   -2.4377566 
H    -3.6474914   -2.5354032   -2.9667355 
C    -1.5655071   -3.1466161   -3.0999112 
H    -1.5866681   -3.3538612   -4.1693115 
C    -0.3930531   -3.3332362   -2.3714308 
H     0.5107554   -3.6892034   -2.8632617 
C    -0.3912515   -3.0579425   -1.0015751 
N    -2.8215383   -1.1897760    1.8814767 
C    -3.0877956    0.1286233    1.7324308 
H    -2.2335783    0.7800817    1.5739328 
C    -4.3753293    0.6459356    1.7872651 
H    -4.5232598    1.7180583    1.6678649 
C    -5.4504947   -0.2216330    1.9902813 
H    -6.4732925    0.1507359    2.0282332 
C    -5.1872923   -1.5771927    2.1556674 
H    -6.0037749   -2.2742051    2.3309580 
C    -3.8697192   -2.0393087    2.1128523 
N    -2.1329198   -3.6320570    2.4210247 
C    -1.6919408   -4.8297652    2.8886092 
C    -2.5720346   -5.8674014    3.1697202 
H    -2.1914638   -6.8158234    3.5472641 
C    -3.9526572   -5.6920518    3.0074050 
O    -4.7406850   -6.7522011    3.2732244 
C    -4.4147631   -4.4255844    2.6389351 
H    -5.4765233   -4.2088620    2.5725889 
C    -3.4789588   -3.4250846    2.3789101 
N     0.4780950   -4.1321734    4.0734780 
C    -0.0889909   -3.9681235    5.4182982 
H     0.6760084   -3.4695986    6.0339746 
H    -0.2614033   -4.9719739    5.8335837 
C     1.0313332   -2.8912405    3.5146731 
H     0.2943140   -2.0619325    3.5093760 
H     1.8640540   -2.5735549    4.1617097 
C    -0.2177464   -5.0633584    3.1919226 
H     0.3421045   -5.1464216    2.2519765 
H    -0.1607433   -6.0541442    3.6666153 
C     5.2809500   -4.5043018    0.9216678 
C    -6.1681620   -6.5740492    3.1503313 
H     6.1370941   -4.8534488    0.3379792 
H     5.0070372   -5.2574482    1.6735703 
H     5.5235083   -3.5497464    1.4097799 
H    -6.6046558   -7.5469802    3.3919668 
H    -6.4352135   -6.2862011    2.1239305 
H    -6.5255044   -5.8164949    3.8620546 
C    -0.2444993   -0.4825692    1.0961589 
O     0.0797550   -0.0607448   -0.0075850 
O     0.1198421    0.2239574    2.2284945 
H     0.6297485    1.0124689    1.9279287 
