# Supplementary material for: Electronic Effects Drive Selectivity in CO2 Reduction Catalysis by Heptacoordinated Cobalt Complexes
Source: Inorg Chem. 2026 May 21;65(22):12678–92. doi: 10.1021/acs.inorgchem.6c01633 (PMC13250995; doi:10.1021/acs.inorgchem.6c01633)
Supplement: Supplementary file 2 [file ic6c01633_si_002.zip › backup_paper_acscat_Co/Co0MeOLCOOH/doublet/other_oxygen/vacuo/control]

$title
y
$symmetry c1
$redundant    file=coord
$coord    file=coord
$atoms
    basis =def2-TZVP
    jbas  =def2-TZVP
$basis    file=basis
$uhfmo_alpha   file=alpha
$uhfmo_beta   file=beta
$uhf
$scfiterlimit       600
$scfdamp   start=1.000  step=0.050  min=0.100
$scfdump
$scfdiis
$maxcor   2000 MiB  per_core
$energy    file=energy
$grad    file=gradient
$dft
    functional   b-p
    gridsize   m3
$scfconv   6
$scforbitalshift  closedshell=.05
$ricore      500
$rij
$jbas    file=auxbasis
$disp3 bj
$rundimensions
   natoms=71
$alpha shells
 a       1-158                                  ( 1 )
$beta shells
 a       1-157                                  ( 1 )
$last step     force
$last SCF energy change = -.32516073E-06
$ssquare from ridft
          0.767 (not to be modified here)
$charge from ridft
          1.000 (not to be modified here)
$dipole from force
  x    -3.94919042738513    y    -6.76411942076015    z     3.29878605992599    a.u.
   | dipole | =   21.6022280134  debye
$optinfo       file=optinfo
$hessapprox   file=hessapprox
$orbital_max_rnorm 0.55302695212842E-04
$subenergy  Etot         E1                  Ej                Ex                 Ec                 En                 Disp
-3212.089450612    -16695.26908429     7613.315103971    -302.5399850337    -12.15667906235     6184.769103553    -.2079097544604
$dipgrad    file=dipgrad
$hessian (projected)    file=hessian
$vibrational normal modes    file=vib_normal_modes
$vibrational reduced masses
   6.9916901101   8.0578853513   6.9244067199   6.2078813950   8.0311849796
   7.5253272042   5.8031072987   5.5354257560   5.2881076874   6.1814466068
   8.2639761009   5.6884501195   5.3859773836   4.3029816574   4.7139050959
   4.5626561282   4.2865004235   5.5021536451   4.1710600463   3.9818945143
   4.8772467413   4.7645574227   5.0891351931   3.8902222121   3.5909299688
   5.3570595518   2.6889864046   3.1492745811   4.1513772481   2.0785018682
   1.8035058569   3.0388817200   3.4520586391   4.1518604555   4.6680225882
   3.5723910738   3.4626253071   4.4714863656   5.3235147649   5.6605971818
   4.5752001012   8.6969253842   6.9127410749   6.6899887749   4.9318962864
   7.9776295600   7.1455040232   4.7542343779   3.2419724433   2.4176151408
   3.4085558836   2.4127984800   3.6595414125   4.1695495585   4.7658330760
   4.0440670690   4.2891341726   3.6484021538   4.0956813288   3.6898227411
   4.3149204907   1.8223253190   4.8989775381   4.1338819384   4.1817274530
   4.4338760596   3.5792922540   3.4988167141   5.9203918308   5.2660604258
   4.5831478496   5.3289778585   5.6671589432   5.1317716400   4.7031251851
   3.7898448585   3.4463964347   2.8200968689   1.8279355393   2.2417067604
   4.3198013886   1.4900509334   2.7913554354   2.0402315498   2.4861277484
   2.4597991937   1.9358931774   3.2943676756   1.7608063071   1.7846636795
   1.3984201449   1.8947645058   1.3314097300   3.9314254313   1.6184612436
   4.1489723854   2.4815090544   2.2246806239   1.9210128463   1.4328078358
   2.2046129996   1.9489746660   2.4760051397   2.5705423447   1.3210556829
   2.9334521220   1.5909628824   1.3161131813   6.0677831639   7.7216440098
   7.1173951102   6.5719154730   6.9619772382   2.5521581135   2.9324873496
   2.9022096296   2.4357132876   2.3060492143   2.1824580583   1.9411506558
   1.7920446832   1.7993532570   1.7905636772   1.8407264481   1.2739250856
   1.2726640625   2.2769820921   1.1035783808   1.4635175912   1.0979969624
   1.1406310245   1.3857266911   1.3301629944   1.5635225204   1.5837836773
   2.5314990140   1.5451360295   1.9906823183   2.2196952014   1.7293929872
   1.5287830657   1.7285004741   2.1706676653   4.4545215745   1.9840384179
   5.8189121183   5.7071285841   1.6585398540   4.6534476230   1.4181898375
   1.8742381067   3.1339267231   1.8688353306   2.0019877627   1.5008691013
   1.6877998729   1.1672079386   1.1320111235   2.0773166610   2.4935753408
   2.0846004544   1.7726652609   1.5060078207   1.0566807413   1.0738128533
   1.5232004547   1.1769498327   1.2929038841   2.4020193842   2.2120379003
   2.1479128051   2.9956562694   4.0033713268   7.1448285663   7.9230109367
   5.5564722713   5.8179927187   5.8283736818   5.4988770311   5.5767569284
   5.3070815541   5.9716530888   6.5992274965  10.5086450450   1.0700840227
   1.0336212508   1.0337981279   1.0580784993   1.0696982868   1.0892898755
   1.1047103391   1.1067573489   1.1071177090   1.0909060345   1.0889671371
   1.1005710051   1.1010338791   1.0866679076   1.0885572285   1.0924056277
   1.0879930005   1.0871310788   1.0908148068   1.0969242425   1.0923093971
   1.0905846970   1.0979511768   1.0964393068   1.0908485302   1.0905505445
   1.0888608563   1.0934251764   1.0631944845
$nvibro      213
$vibrational spectrum    file=vibspectrum
$end
