# Supplementary material for: Electronic Effects Drive Selectivity in CO2 Reduction Catalysis by Heptacoordinated Cobalt Complexes
Source: Inorg Chem. 2026 May 21;65(22):12678–92. doi: 10.1021/acs.inorgchem.6c01633 (PMC13250995; doi:10.1021/acs.inorgchem.6c01633)
Supplement: Supplementary file 2 [file ic6c01633_si_002.zip › backup_paper_acscat_Co/Co0MeOLCOOH/doublet/other_oxygen/vacuo/vibspectrum]

$vibrational spectrum
#  mode     symmetry     wave number   IR intensity    selection rules
#                         cm**(-1)        km/mol         IR     RAMAN
     1                       -0.00         0.00000        -       -
     2                       -0.00         0.00000        -       -
     3                       -0.00         0.00000        -       -
     4                       -0.00         0.00000        -       -
     5                        0.00         0.00000        -       -
     6                        0.00         0.00000        -       -
     7        a              20.88         0.33856       YES     YES
     8        a              21.65         0.83475       YES     YES
     9        a              26.92         0.53360       YES     YES
    10        a              40.34         1.01944       YES     YES
    11        a              51.05         1.24845       YES     YES
    12        a              52.78         1.04336       YES     YES
    13        a              53.07         1.04540       YES     YES
    14        a              64.03         0.50944       YES     YES
    15        a              69.44         0.17676       YES     YES
    16        a              81.14         0.99892       YES     YES
    17        a              89.39         0.39675       YES     YES
    18        a              92.74         0.58810       YES     YES
    19        a             106.09         1.12824       YES     YES
    20        a             111.19         2.82828       YES     YES
    21        a             113.49         1.92891       YES     YES
    22        a             127.44         0.47258       YES     YES
    23        a             132.58         0.50428       YES     YES
    24        a             145.66         0.47319       YES     YES
    25        a             149.24         0.36743       YES     YES
    26        a             160.20         0.05314       YES     YES
    27        a             172.21         0.64247       YES     YES
    28        a             184.13         1.72060       YES     YES
    29        a             194.06         3.50631       YES     YES
    30        a             200.83         3.00065       YES     YES
    31        a             202.93         1.11761       YES     YES
    32        a             212.51         1.55273       YES     YES
    33        a             225.87         1.74543       YES     YES
    34        a             229.14         0.06036       YES     YES
    35        a             241.78         0.50617       YES     YES
    36        a             246.02         0.67162       YES     YES
    37        a             262.86         1.21495       YES     YES
    38        a             266.63         1.39475       YES     YES
    39        a             278.59         0.50229       YES     YES
    40        a             291.19         0.69810       YES     YES
    41        a             299.13         1.62668       YES     YES
    42        a             318.99         1.49163       YES     YES
    43        a             328.34         2.44264       YES     YES
    44        a             338.94         5.28002       YES     YES
    45        a             354.63         1.53837       YES     YES
    46        a             366.76         4.66488       YES     YES
    47        a             380.49         7.67928       YES     YES
    48        a             390.67         1.71255       YES     YES
    49        a             396.66         5.58344       YES     YES
    50        a             401.61         3.37051       YES     YES
    51        a             412.69         2.18772       YES     YES
    52        a             420.27         0.65176       YES     YES
    53        a             428.45         3.29899       YES     YES
    54        a             435.93         1.49471       YES     YES
    55        a             442.71         2.16738       YES     YES
    56        a             466.88         0.40941       YES     YES
    57        a             476.83         1.15651       YES     YES
    58        a             492.27         4.20405       YES     YES
    59        a             503.14         1.47811       YES     YES
    60        a             535.15         5.04051       YES     YES
    61        a             546.51         1.67158       YES     YES
    62        a             550.61        15.64061       YES     YES
    63        a             578.49         9.79310       YES     YES
    64        a             591.22         8.40654       YES     YES
    65        a             595.81         6.02394       YES     YES
    66        a             600.74         9.00644       YES     YES
    67        a             614.15         7.39761       YES     YES
    68        a             618.11         5.63877       YES     YES
    69        a             622.88         4.07515       YES     YES
    70        a             633.90        23.33377       YES     YES
    71        a             639.84        35.98514       YES     YES
    72        a             649.26         2.50489       YES     YES
    73        a             650.86         3.57178       YES     YES
    74        a             658.89         3.69282       YES     YES
    75        a             680.56        11.15900       YES     YES
    76        a             693.59         1.50424       YES     YES
    77        a             702.88        48.54618       YES     YES
    78        a             722.44         7.56025       YES     YES
    79        a             728.21        17.65433       YES     YES
    80        a             733.55        10.05547       YES     YES
    81        a             739.24         2.03158       YES     YES
    82        a             741.51        35.23056       YES     YES
    83        a             761.60        38.76600       YES     YES
    84        a             765.56        11.64481       YES     YES
    85        a             776.52        28.64812       YES     YES
    86        a             815.80         4.20557       YES     YES
    87        a             821.03         7.24173       YES     YES
    88        a             828.22        10.63150       YES     YES
    89        a             841.97        19.19346       YES     YES
    90        a             848.30         9.56019       YES     YES
    91        a             856.85         2.96812       YES     YES
    92        a             858.55         9.37407       YES     YES
    93        a             862.66         2.45147       YES     YES
    94        a             871.56         3.24549       YES     YES
    95        a             880.92         2.77089       YES     YES
    96        a             882.59         3.69588       YES     YES
    97        a             907.07         9.71660       YES     YES
    98        a             930.64        25.23985       YES     YES
    99        a             931.78        13.59834       YES     YES
   100        a             932.08         0.39519       YES     YES
   101        a             937.29        13.22166       YES     YES
   102        a             950.80        26.43477       YES     YES
   103        a             953.14        81.56889       YES     YES
   104        a             958.22       122.77002       YES     YES
   105        a             964.71         0.09960       YES     YES
   106        a             966.25         7.07195       YES     YES
   107        a             967.08        28.86867       YES     YES
   108        a             976.29         0.29122       YES     YES
   109        a             986.45        11.55994       YES     YES
   110        a             995.66         1.09396       YES     YES
   111        a             999.10         1.28760       YES     YES
   112        a            1008.01        28.17640       YES     YES
   113        a            1017.45        28.25845       YES     YES
   114        a            1045.27        35.36137       YES     YES
   115        a            1045.71        47.98742       YES     YES
   116        a            1049.26        23.27180       YES     YES
   117        a            1055.03        12.00701       YES     YES
   118        a            1062.07        19.34146       YES     YES
   119        a            1076.50        10.36129       YES     YES
   120        a            1082.66        15.77088       YES     YES
   121        a            1088.96         7.16239       YES     YES
   122        a            1101.61         9.72933       YES     YES
   123        a            1120.79        40.58118       YES     YES
   124        a            1123.51        17.21874       YES     YES
   125        a            1125.26         0.57459       YES     YES
   126        a            1127.08         0.67292       YES     YES
   127        a            1131.28        17.03179       YES     YES
   128        a            1147.08         2.67077       YES     YES
   129        a            1151.85         8.46694       YES     YES
   130        a            1154.17         0.58874       YES     YES
   131        a            1157.56         5.21428       YES     YES
   132        a            1163.27         1.02902       YES     YES
   133        a            1171.99        31.41227       YES     YES
   134        a            1180.71        16.75010       YES     YES
   135        a            1200.84        95.70854       YES     YES
   136        a            1208.57         2.33686       YES     YES
   137        a            1219.89        10.16360       YES     YES
   138        a            1230.86        41.39427       YES     YES
   139        a            1231.45       184.29329       YES     YES
   140        a            1235.67        16.64315       YES     YES
   141        a            1270.56         1.66110       YES     YES
   142        a            1278.10         4.42673       YES     YES
   143        a            1285.19         1.92389       YES     YES
   144        a            1288.10         0.52910       YES     YES
   145        a            1292.23         0.69793       YES     YES
   146        a            1302.16         6.43226       YES     YES
   147        a            1304.92         6.80741       YES     YES
   148        a            1313.08         0.46314       YES     YES
   149        a            1316.35         4.18638       YES     YES
   150        a            1327.17        12.02782       YES     YES
   151        a            1338.39        29.78073       YES     YES
   152        a            1344.17        38.13341       YES     YES
   153        a            1350.31        94.90301       YES     YES
   154        a            1371.86        25.26736       YES     YES
   155        a            1399.96       128.25418       YES     YES
   156        a            1402.44        54.56817       YES     YES
   157        a            1411.71        28.06278       YES     YES
   158        a            1414.56        22.49994       YES     YES
   159        a            1424.29         4.87266       YES     YES
   160        a            1432.24        52.07626       YES     YES
   161        a            1432.57        16.97823       YES     YES
   162        a            1435.44        22.87715       YES     YES
   163        a            1443.56        15.14166       YES     YES
   164        a            1443.61        12.58897       YES     YES
   165        a            1445.07        11.42336       YES     YES
   166        a            1450.39        28.69211       YES     YES
   167        a            1450.60        42.09142       YES     YES
   168        a            1451.93        12.33693       YES     YES
   169        a            1454.68        53.21240       YES     YES
   170        a            1457.67        23.25865       YES     YES
   171        a            1459.71       153.83623       YES     YES
   172        a            1470.68        31.27159       YES     YES
   173        a            1478.14        26.17538       YES     YES
   174        a            1531.99        55.10990       YES     YES
   175        a            1539.12        36.53105       YES     YES
   176        a            1550.63         9.67057       YES     YES
   177        a            1560.19         5.96728       YES     YES
   178        a            1564.33         8.85425       YES     YES
   179        a            1580.12        16.18503       YES     YES
   180        a            1591.76        15.70368       YES     YES
   181        a            1593.71        13.67504       YES     YES
   182        a            1600.13       330.59100       YES     YES
   183        a            1609.86       251.55599       YES     YES
   184        a            1681.14       277.66119       YES     YES
   185        a            2880.57        27.91379       YES     YES
   186        a            2954.69        32.66549       YES     YES
   187        a            2958.65        26.51467       YES     YES
   188        a            2959.23        44.10114       YES     YES
   189        a            2963.59        29.28918       YES     YES
   190        a            2970.51        24.10319       YES     YES
   191        a            3008.89         7.57532       YES     YES
   192        a            3023.95        18.11816       YES     YES
   193        a            3029.63        16.10557       YES     YES
   194        a            3033.48         3.79773       YES     YES
   195        a            3081.01         7.15807       YES     YES
   196        a            3095.14         7.32248       YES     YES
   197        a            3096.04         8.06121       YES     YES
   198        a            3100.66         1.65763       YES     YES
   199        a            3108.33         3.83541       YES     YES
   200        a            3115.39         6.55319       YES     YES
   201        a            3124.15         0.03236       YES     YES
   202        a            3125.15         0.44304       YES     YES
   203        a            3125.67         0.25224       YES     YES
   204        a            3127.24         4.76075       YES     YES
   205        a            3135.23         2.34884       YES     YES
   206        a            3137.82         1.18245       YES     YES
   207        a            3142.50         2.19206       YES     YES
   208        a            3144.52         0.53329       YES     YES
   209        a            3148.27         0.42522       YES     YES
   210        a            3154.21         0.43943       YES     YES
   211        a            3163.42         1.39211       YES     YES
   212        a            3170.85         1.53286       YES     YES
   213        a            3505.34         7.14353       YES     YES
$end
