# Supplementary material for: Electronic Effects Drive Selectivity in CO2 Reduction Catalysis by Heptacoordinated Cobalt Complexes
Source: Inorg Chem. 2026 May 21;65(22):12678–92. doi: 10.1021/acs.inorgchem.6c01633 (PMC13250995; doi:10.1021/acs.inorgchem.6c01633)
Supplement: Supplementary file 2 [file ic6c01633_si_002.zip › backup_paper_acscat_Co/Co0MeOLCOOH/doublet/other_oxygen/vacuo/EN/B3LYPst/SP_B3LYPst.out]

  ========================================================================
                license information 
 Customer : 200000000357083
 ID       : LKO2626211

 License file is VALID, continuing with full version
  ========================================================================

   OpenMP run-time library returned nthreads =  8

 ridft (centipede43) : TURBOMOLE rev. V7-7 compiled 26 Oct 2022 at 08:57:28
 Copyright (C) 2022 TURBOMOLE GmbH, Karlsruhe


    2024-11-20 22:38:57.853 


                                  r i d f t

                        DFT program with RI approximation 
                                for coulomb part 


                                                 
                                 References:     
                                                 
          TURBOMOLE:                             
              R. Ahlrichs, M. Baer, M. Haeser, H. Horn, and
              C. Koelmel
              Electronic structure calculations on workstation
              computers: the program system TURBOMOLE
              Chem. Phys. Lett. 162: 165 (1989)
          Density Functional:                              
              O. Treutler and R. Ahlrichs                      
              Efficient Molecular Numerical Integration Schemes
              J. Chem. Phys. 102: 346 (1995)                   
          Parallel Version:                                
              Performance of parallel TURBOMOLE for Density    
              Functional Calculations                          
              M. v. Arnim and R. Ahlrichs                      
              J. Comp. Chem. 19: 1746 (1998)                   
          RI-J Method:                                     
              Auxiliary Basis Sets to approximate Coulomb      
              Potentials                                       
              Chem. Phys. Lett. 240: 283 (1995)                
              K. Eichkorn, O. Treutler, H. Oehm, M. Haeser     
              and R. Ahlrichs                                  
              Chem. Phys. Lett. 242: 652 (1995)                
                                                           
              Auxiliary Basis Sets for Main Row Atoms and their
              Use to approximate Coulomb Potentials            
              K. Eichkorn, F. Weigend, O. Treutler and         
              R. Ahlrichs                                      
              Theo. Chem. Acc. 97: 119 (1997)                   
                                                           
              Accurate Coulomb-fitting basis sets for H to Rn 
              F. Weigend                                        
              Phys. Chem. Chem. Phys. 8: 1057 (2006)            
                                                           
          Multipole accelerated RI-J (MARI-J):             
              Fast evaluation of the Coulomb potential for     
              electron densities using multipole accelerated   
              resolution of identity approximation             
              M. Sierka, A. Hogekamp and R. Ahlrichs           
              J. Chem. Phys. 118: 9136 (2003)                  
          RI-JK Method:                                     
              A fully direct RI-HF algorithm: Implementation,
              optimised auxiliary basis sets, demonstration of
              accuracy and efficiency                         
              F. Weigend                                      
              Phys. Chem. Chem. Phys. 4: 4285 (2002)           
          Two-component HF and DFT with spin-orbit coupling:  
              Self-consistent treatment of spin-orbit         
              interactions with efficient Hartree-Fock and    
              density functional methods                      
              M. K. Armbruster, F. Weigend, C. van Wüllen and 
              W. Klopper                                      
              Phys. Chem. Chem. Phys. 10: 1748 (2008)         
          Two-component difference density and DIIS algorithm 
              Efficient two-component self-consistent field   
              procedures and gradients: implementation in     
              TURBOMOLE and application to Au20-              
              A. Baldes, F. Weigend                           
              Mol. Phys. 111: 2617 (2013)                     
          Relativistic all-electron 2c calculations           
              An efficient implementation of two-component    
              relativistic exact-decoupling methods for large 
              molecules                                       
              D. Peng, N. Middendorf, F. Weigend, M. Reiher   
              J. Chem. Phys. 138: 184105 (2013)               
          Finite nucleus model and SNSO approximation         
              Efficient implementation of one- and two-       
              component analytical energy gradients in exact  
              two-component theory                            
              Y. J. Franzke, N. Middendorf, F. Weigend        
              J. Chem. Phys. 148: 104110 (2018)               
          Grids for all-electron relativistic methods         
              Error-consistent segmented contracted all-      
              electron relativistic basis sets of double-     
              and triple-zeta quality for NMR shielding       
              constants                                       
              Y. J. Franzke, R. Tress, T. M. Pazdera,         
              F. Weigend                                      
              Phys. Chem. Chem. Phys. 21: 166658 (2019)       
          Seminumerical exchange algorithms                   
              Seminumerical calculation of the Hartree-Fock   
              exchange matirx: Application to two-component   
              procedures and efficient evaluation of local    
              hybrid functionsl                               
               P. Plessow, F. Weigend,                        
              J. Comput. Chem. 33: 810 (2012)                 
          Improved seminumerical algorithms                   
              C. Holzer,                                      
              J. Chem. Phys. 153 (2020), 184115               
                                         


          OpenMP Shared-Memory Parallelization:  8 CPUs.

            By: Christof Holzer and Yannick J. Franzke


              +--------------------------------------------------+
              |      general information about current run       |
              +--------------------------------------------------+

 
 XCfun self-defined functional
  USE AT YOUR OWN RISK !!
 XCfun self-defined functional
  USE AT YOUR OWN RISK !!
 XCFun library is being used, version:   1.99000000000000     
 XCFun DFT library Copyright 2009-2011 Ulf Ekstrom and contributors.
See http://
 admol.org/xcfun for more information.

This is free software; see the source co
 de for copying conditions.
There is ABSOLUTELY NO WARRANTY; not even for MERCHA
 NTABILITY or
FITNESS FOR A PARTICULAR PURPOSE. For details see the documentatio
 n.
Scientific users of this library should cite
U. Ekstrom, L. Visscher, R. Bas
 t, A. J. Thorvaldsen and K. Ruud;
J.Chem.Theor.Comp. 2010, DOI: 10.1021/ct10011
 7s

 Now setting/adding functional from XCFun
   using a non-predfined Turbomole-own definition:
   slaterx with factor   0.130000000000000     

XCFun uses functional:  slaterx

 XCfun self-defined functional
  USE AT YOUR OWN RISK !!
 Now setting/adding functional from XCFun
   using a non-predfined Turbomole-own definition:
   beckex with factor   0.720000000000000     

XCFun uses functional:  slaterx beckex

 XCfun self-defined functional
  USE AT YOUR OWN RISK !!
 Now setting/adding functional from XCFun
   using a non-predfined Turbomole-own definition:
   vwn5c with factor   0.190000000000000     

XCFun uses functional:  slaterx beckex vwn5c

 XCfun self-defined functional
  USE AT YOUR OWN RISK !!
 Now setting/adding functional from XCFun
   using a non-predfined Turbomole-own definition:
   lypc with factor   0.810000000000000     

XCFun uses functional:  slaterx beckex vwn5c lypc

 XCfun self-defined functional
  USE AT YOUR OWN RISK !!
 Using HF exchange portion of:   0.150000000000000     
 A Hybrid-DFT calculation using the RI-J approximation will be carried out.
 Allocatable memory for RI due to $ricore (MB):                   500

   *************************************************************************
   y                                                                        
   *************************************************************************


              +--------------------------------------------------+
              | Atomic coordinate, charge and isotop information |
              +--------------------------------------------------+

                    atomic coordinates            atom    charge  isotop
         -2.20472155   -4.01017080    2.93388012    co    27.000     0
         -2.48710181   -3.58211684    9.70418849    n      7.000     0
         -4.58857742   -2.17146539    9.70346378    c      6.000     0
         -4.34356913   -0.19085705    9.17127117    h      1.000     0
         -6.96901213   -3.11150644   10.34284978    c      6.000     0
         -8.61610970   -1.87579450   10.32939720    h      1.000     0
         -7.16262099   -5.65158087   11.02365102    c      6.000     0
         -8.97952312   -6.46011417   11.56607706    h      1.000     0
         -4.98942499   -7.14060493   11.01311391    c      6.000     0
         -5.07472383   -9.13435594   11.52583667    h      1.000     0
         -2.68112774   -6.04358603   10.32641653    c      6.000     0
          1.01585781   -5.56754947    2.22167371    n      7.000     0
          2.81862232   -5.94578042    3.98240147    c      6.000     0
          5.21913688   -6.80366525    3.34978012    c      6.000     0
          6.59630352   -7.10110039    4.84474057    h      1.000     0
          5.77623892   -7.29111727    0.79810977    c      6.000     0
          8.02418153   -8.09279862   -0.07801583    o      8.000     0
          3.86101434   -6.96397431   -1.00801884    c      6.000     0
          4.27102463   -7.38794173   -2.97725992    h      1.000     0
          1.50430288   -6.09879665   -0.24948693    c      6.000     0
         -2.81137144   -4.97784021   -0.73027162    n      7.000     0
         -4.92204454   -4.61364104   -2.08635931    c      6.000     0
         -6.58863879   -4.00865411   -1.03611397    h      1.000     0
         -5.00951297   -4.95984019   -4.69094558    c      6.000     0
         -6.76770168   -4.63614409   -5.71052728    h      1.000     0
         -2.81127526   -5.70600989   -5.94601002    c      6.000     0
         -2.80443539   -5.97319827   -7.98725873    h      1.000     0
         -0.61849338   -6.09463415   -4.54752520    c      6.000     0
          1.12301680   -6.66703578   -5.48097545    h      1.000     0
         -0.66791406   -5.72014372   -1.93454022    c      6.000     0
         -5.34101213   -2.31082551    3.48855990    n      7.000     0
         -5.82686449    0.17545276    3.12437453    c      6.000     0
         -4.20039120    1.37218513    2.76041611    h      1.000     0
         -8.24712272    1.18115461    3.22077041    c      6.000     0
         -8.50948323    3.20036911    2.92378313    h      1.000     0
        -10.29180204   -0.42033821    3.69081748    c      6.000     0
        -12.21555930    0.30838554    3.76333837    h      1.000     0
         -9.81343375   -2.97362163    4.08072902    c      6.000     0
        -11.36445500   -4.26369098    4.47722587    h      1.000     0
         -7.33487218   -3.88199805    3.99565468    c      6.000     0
         -4.08329583   -6.92190144    4.56790003    n      7.000     0
         -3.25859214   -9.18623629    5.45904782    c      6.000     0
         -4.92977541  -11.11903306    6.05361235    c      6.000     0
         -4.22344057  -12.91932014    6.76005509    h      1.000     0
         -7.54255043  -10.76217869    5.80577855    c      6.000     0
         -9.03088077  -12.74861343    6.36555114    o      8.000     0
         -8.39901702   -8.36603449    5.10068639    c      6.000     0
        -10.40363981   -7.93681268    5.01773838    h      1.000     0
         -6.62058990   -6.49853023    4.54231617    c      6.000     0
          0.83256287   -7.87513996    7.66147505    n      7.000     0
         -0.25795329   -7.57891519   10.18919823    c      6.000     0
          1.17990304   -6.65271563   11.37524949    h      1.000     0
         -0.59127773   -9.47957073   10.96640630    h      1.000     0
          1.94659687   -5.54514450    6.63917139    c      6.000     0
          0.60783230   -3.93514225    6.66549736    h      1.000     0
          3.53296242   -5.01111281    7.87831149    h      1.000     0
         -0.46281566   -9.62335111    5.98275083    c      6.000     0
          0.57497639   -9.73152017    4.19170375    h      1.000     0
         -0.32531314  -11.51394084    6.84306509    h      1.000     0
         10.05071494   -8.42315695    1.70315460    c      6.000     0
        -11.71915036  -12.43387841    6.15144366    c      6.000     0
         11.67564111   -9.03147604    0.58093167    h      1.000     0
          9.57569127   -9.88615438    3.10121613    h      1.000     0
         10.48964371   -6.63094334    2.66083454    h      1.000     0
        -12.53201114  -14.27012869    6.63886601    h      1.000     0
        -12.25175247  -11.92399062    4.20745443    h      1.000     0
        -12.40508976  -10.99091851    7.48258129    h      1.000     0
         -0.46388014   -0.99731203    2.01584437    c      6.000     0
          0.17277218   -0.24553495   -0.05951144    o      8.000     0
          0.17156729    0.35037998    4.17240662    o      8.000     0
          1.17781848    1.80781425    3.59827873    h      1.000     0
 
       center of nuclear mass  :   -2.52550621   -5.52006676    3.71165198
       center of nuclear charge:   -2.54053785   -5.56441598    3.74665991

              +--------------------------------------------------+
              |               basis set information              |
              +--------------------------------------------------+

              we will work with the 1s 3p 5d 7f 9g ... basis set
              ...i.e. with spherical basis functions...

   type   atoms  prim   cont   basis
   ---------------------------------------------------------------------------
    co       1     95     48   def2-TZVPD   [6s5p4d1f|17s12p7d1f]
    n        6     52     37   def2-TZVPD   [6s3p3d1f|12s6p3d1f]
    c       31     52     37   def2-TZVPD   [6s3p3d1f|12s6p3d1f]
    h       29     11      9   def2-TZVPD   [3s2p|5s2p]
    o        4     55     40   def2-TZVPD   [6s4p3d1f|12s7p3d1f]
   ---------------------------------------------------------------------------
   total:   71   2558   1838
   ---------------------------------------------------------------------------

   total number of primitive shells          :  111
   total number of contracted shells         :  698
   total number of cartesian basis functions : 2091
   total number of SCF-basis functions       : 1838


 integral neglect threshold       :  0.16E-12
 integral storage threshold THIZE :  0.10E-04
 integral storage threshold THIME :         5

 RI-J AUXILIARY BASIS SET information:

              we will work with the 1s 3p 5d 7f 9g ... basis set
              ...i.e. with spherical basis functions...

   type   atoms  prim   cont   basis
   ---------------------------------------------------------------------------
    co       1    107     89   def2-TZVPD   [8s5p5d2f3g|19s5p5d3f3g]
    n        6     70     49   def2-TZVPD   [6s4p3d1f1g|12s5p4d2f1g]
    c       31     70     49   def2-TZVPD   [6s4p3d1f1g|12s5p4d2f1g]
    h       29     16     11   def2-TZVPD   [3s1p1d|5s2p1d]
    o        4     70     49   def2-TZVPD   [6s4p3d1f1g|12s5p4d2f1g]
   ---------------------------------------------------------------------------
   total:   71   3441   2417
   ---------------------------------------------------------------------------

   total number of primitive shells          :  115
   total number of contracted shells         :  783
   total number of cartesian basis functions : 2967
   total number of SCF-basis functions       : 2417


 symmetry group of the molecule :   c1 

 the group has the following generators :
   c1(z)

    1 symmetry operations found

 there are 1 real representations :   a   

 maximum number of shells which are related by symmetry :  1

  
           ------------------
           density functional
           ------------------
 XCfun self-defined functional
  USE AT YOUR OWN RISK !!
 XCfun self-defined functional
  USE AT YOUR OWN RISK !!
 XCFun library is being used, version:   1.99000000000000     
 XCFun DFT library Copyright 2009-2011 Ulf Ekstrom and contributors.
See http://
 admol.org/xcfun for more information.

This is free software; see the source co
 de for copying conditions.
There is ABSOLUTELY NO WARRANTY; not even for MERCHA
 NTABILITY or
FITNESS FOR A PARTICULAR PURPOSE. For details see the documentatio
 n.
Scientific users of this library should cite
U. Ekstrom, L. Visscher, R. Bas
 t, A. J. Thorvaldsen and K. Ruud;
J.Chem.Theor.Comp. 2010, DOI: 10.1021/ct10011
 7s

 Now setting/adding functional from XCFun
   using a non-predfined Turbomole-own definition:
   slaterx with factor   0.130000000000000     

XCFun uses functional:  slaterx

 XCfun self-defined functional
  USE AT YOUR OWN RISK !!
 Now setting/adding functional from XCFun
   using a non-predfined Turbomole-own definition:
   beckex with factor   0.720000000000000     

XCFun uses functional:  slaterx beckex

 XCfun self-defined functional
  USE AT YOUR OWN RISK !!
 Now setting/adding functional from XCFun
   using a non-predfined Turbomole-own definition:
   vwn5c with factor   0.190000000000000     

XCFun uses functional:  slaterx beckex vwn5c

 XCfun self-defined functional
  USE AT YOUR OWN RISK !!
 Now setting/adding functional from XCFun
   using a non-predfined Turbomole-own definition:
   lypc with factor   0.810000000000000     

XCFun uses functional:  slaterx beckex vwn5c lypc

 XCfun self-defined functional
  USE AT YOUR OWN RISK !!
 Using HF exchange portion of:   0.150000000000000     
 iterations will be done with small grid
  
 spherical integration : Lebedev's spherical grid
 spherical gridsize    :                     3
    i.e. gridpoints    :                   302
  maximum batchsize    :                   100
 value for diffuse not defined
 radial integration    : Chebyshev 2nd kind (scaling 3)
 radial gridsize       :                     3
 integration cells     :                    71
 partition function    : becke
 partition sharpness   :                     3
  

 biggest AO integral is expected to be    16.578513373

          ------------------------
          nuclear repulsion energy  :   6184.76910222    
          ------------------------

 XCFun library is being used, version:   1.99000000000000     
 XCFun DFT library Copyright 2009-2011 Ulf Ekstrom and contributors.
See http://
 admol.org/xcfun for more information.

This is free software; see the source co
 de for copying conditions.
There is ABSOLUTELY NO WARRANTY; not even for MERCHA
 NTABILITY or
FITNESS FOR A PARTICULAR PURPOSE. For details see the documentatio
 n.
Scientific users of this library should cite
U. Ekstrom, L. Visscher, R. Bas
 t, A. J. Thorvaldsen and K. Ruud;
J.Chem.Theor.Comp. 2010, DOI: 10.1021/ct10011
 7s

 Now setting/adding functional from XCFun
   using a non-predfined Turbomole-own definition:
   slaterx with factor   0.130000000000000     

XCFun uses functional:  slaterx

 Now setting/adding functional from XCFun
   using a non-predfined Turbomole-own definition:
   beckex with factor   0.720000000000000     

XCFun uses functional:  slaterx beckex

 Now setting/adding functional from XCFun
   using a non-predfined Turbomole-own definition:
   vwn5c with factor   0.190000000000000     

XCFun uses functional:  slaterx beckex vwn5c

 Now setting/adding functional from XCFun
   using a non-predfined Turbomole-own definition:
   lypc with factor   0.810000000000000     

XCFun uses functional:  slaterx beckex vwn5c lypc

 Using HF exchange portion of:   0.150000000000000     
  _________________________________
 |                                 |
 |         DFTD3 V3.1 Rev 0        |
 | S.Grimme, University Bonn       |
 |            June  2014           |
 |   see standalone version        |
 |       dftd3 -h for options      |
 |_________________________________|
 
 Please cite DFT-D3 work done with this code as:
 S. Grimme, J. Antony, S. Ehrlich and H. Krieg,
 J. Chem. Phys, 132 (2010), 154104.
 If used with BJ-damping cite also
 S. Grimme, S. Ehrlich and L. Goerigk,
 J. Comput. Chem. 32 (2011), 1456-1465
 For DFT-D2 the reference is
 S. Grimme, J. Comput. Chem., 27 (2006), 1787-1799
 
C6 coefficients used:
                     2  C6 for element                      1
Z=  1 CN= 0.912     C6(AA)=    3.03
Z=  1 CN= 0.000     C6(AA)=    7.59
                     5  C6 for element                      6
Z=  6 CN= 0.000     C6(AA)=   49.11
Z=  6 CN= 0.987     C6(AA)=   43.25
Z=  6 CN= 1.998     C6(AA)=   29.36
Z=  6 CN= 2.999     C6(AA)=   25.78
Z=  6 CN= 3.984     C6(AA)=   18.21
                     4  C6 for element                      7
Z=  7 CN= 0.000     C6(AA)=   25.27
Z=  7 CN= 0.994     C6(AA)=   22.12
Z=  7 CN= 2.014     C6(AA)=   19.68
Z=  7 CN= 2.990     C6(AA)=   15.58
                     3  C6 for element                      8
Z=  8 CN= 0.000     C6(AA)=   15.51
Z=  8 CN= 0.993     C6(AA)=   12.82
Z=  8 CN= 1.989     C6(AA)=   10.37
                     4  C6 for element                     27
Z= 27 CN= 0.000     C6(AA)=  532.78
Z= 27 CN= 1.715     C6(AA)=  186.55
Z= 27 CN= 2.926     C6(AA)=  148.07
Z= 27 CN= 7.779     C6(AA)=  118.29

#           XYZ [au]              R0(AA) [Ang.]  CN          C6(AA)     C8(AA)   C10(AA) [au]
  1  -2.20472  -4.01017   2.93388   co  0.988  5.126       148.1     13018.4   1402200.8
  2  -2.48710  -3.58212   9.70419   n   0.495  2.154        19.4       428.4     11577.3
  3  -4.58858  -2.17147   9.70346   c   0.566  3.190        25.1       725.4     25699.2
  4  -4.34357  -0.19086   9.17127   h   0.366  1.002         3.1        37.3       553.0
  5  -6.96901  -3.11151  10.34285   c   0.566  3.127        25.4       733.3     25979.4
  6  -8.61611  -1.87579  10.32940   h   0.366  1.002         3.1        37.3       553.1
  7  -7.16262  -5.65158  11.02365   c   0.566  3.142        25.3       731.7     25923.8
  8  -8.97952  -6.46011  11.56608   h   0.366  1.002         3.1        37.3       553.1
  9  -4.98942  -7.14060  11.01311   c   0.566  3.160        25.2       729.6     25848.8
 10  -5.07472  -9.13436  11.52584   h   0.366  1.003         3.1        37.3       553.0
 11  -2.68113  -6.04359  10.32642   c   0.566  3.226        24.9       719.3     25484.3
 12   1.01586  -5.56755   2.22167   n   0.495  3.203        15.6       344.1      9299.0
 13   2.81862  -5.94578   3.98240   c   0.566  3.268        24.6       710.5     25170.8
 14   5.21914  -6.80367   3.34978   c   0.566  3.176        25.2       727.4     25771.7
 15   6.59630  -7.10110   4.84474   h   0.366  1.004         3.1        37.3       552.9
 16   5.77624  -7.29112   0.79811   c   0.566  3.208        25.0       722.6     25600.9
 17   8.02418  -8.09280  -0.07802   o   0.473  2.045        10.4       209.8      5187.3
 18   3.86101  -6.96397  -1.00802   c   0.566  3.185        25.1       726.1     25726.5
 19   4.27102  -7.38794  -2.97726   h   0.366  1.004         3.1        37.3       552.9
 20   1.50430  -6.09880  -0.24949   c   0.566  3.316        24.1       697.8     24723.4
 21  -2.81137  -4.97784  -0.73027   n   0.495  3.066        15.6       344.8      9317.2
 22  -4.92204  -4.61364  -2.08636   c   0.566  3.201        25.0       723.6     25637.3
 23  -6.58864  -4.00865  -1.03611   h   0.366  1.005         3.1        37.3       552.9
 24  -5.00951  -4.95984  -4.69095   c   0.566  3.126        25.4       733.4     25983.6
 25  -6.76770  -4.63614  -5.71053   h   0.366  1.002         3.1        37.3       553.1
 26  -2.81128  -5.70601  -5.94601   c   0.566  3.137        25.3       732.2     25940.5
 27  -2.80444  -5.97320  -7.98726   h   0.366  1.002         3.1        37.3       553.1
 28  -0.61849  -6.09463  -4.54753   c   0.566  3.159        25.2       729.7     25852.7
 29   1.12302  -6.66704  -5.48098   h   0.366  1.003         3.1        37.3       553.0
 30  -0.66791  -5.72014  -1.93454   c   0.566  3.316        24.1       697.7     24720.5
 31  -5.34101  -2.31083   3.48856   n   0.495  3.138        15.6       344.3      9305.4
 32  -5.82686   0.17545   3.12437   c   0.566  3.213        25.0       721.7     25570.1
 33  -4.20039   1.37219   2.76042   h   0.366  1.006         3.1        37.3       552.7
 34  -8.24712   1.18115   3.22077   c   0.566  3.127        25.4       733.3     25981.0
 35  -8.50948   3.20037   2.92378   h   0.366  1.002         3.1        37.3       553.0
 36 -10.29180  -0.42034   3.69082   c   0.566  3.134        25.3       732.6     25954.1
 37 -12.21556   0.30839   3.76334   h   0.366  1.002         3.1        37.3       553.1
 38  -9.81343  -2.97362   4.08073   c   0.566  3.164        25.2       729.1     25831.1
 39 -11.36445  -4.26369   4.47723   h   0.366  1.004         3.1        37.3       552.9
 40  -7.33487  -3.88200   3.99565   c   0.566  3.336        23.9       691.3     24492.6
 41  -4.08330  -6.92190   4.56790   n   0.495  3.084        15.6       344.6      9313.6
 42  -3.25859  -9.18624   5.45905   c   0.566  3.228        24.9       719.1     25475.5
 43  -4.92978 -11.11903   6.05361   c   0.566  3.198        25.0       724.2     25658.3
 44  -4.22344 -12.91932   6.76006   h   0.366  1.003         3.1        37.3       552.9
 45  -7.54255 -10.76218   5.80578   c   0.566  3.207        25.0       722.7     25604.5
 46  -9.03088 -12.74861   6.36555   o   0.473  2.045        10.4       209.8      5187.3
 47  -8.39902  -8.36603   5.10069   c   0.566  3.188        25.1       725.7     25712.5
 48 -10.40364  -7.93681   5.01774   h   0.366  1.005         3.1        37.3       552.8
 49  -6.62059  -6.49853   4.54232   c   0.566  3.328        24.0       693.9     24583.4
 50   0.83256  -7.87514   7.66148   n   0.495  3.107        15.6       344.5      9309.6
 51  -0.25795  -7.57892  10.18920   c   0.566  4.142        18.2       527.7     18696.0
 52   1.17990  -6.65272  11.37525   h   0.366  1.002         3.1        37.3       553.0
 53  -0.59128  -9.47957  10.96641   h   0.366  1.002         3.1        37.3       553.0
 54   1.94660  -5.54514   6.63917   c   0.566  4.170        18.2       527.5     18688.1
 55   0.60783  -3.93514   6.66550   h   0.366  1.013         3.1        37.3       552.2
 56   3.53296  -5.01111   7.87831   h   0.366  1.002         3.1        37.3       553.1
 57  -0.46282  -9.62335   5.98275   c   0.566  4.144        18.2       527.7     18695.5
 58   0.57498  -9.73152   4.19170   h   0.366  1.006         3.1        37.3       552.7
 59  -0.32531 -11.51394   6.84307   h   0.366  1.004         3.1        37.3       552.9
 60  10.05071  -8.42316   1.70315   c   0.566  4.044        18.3       529.0     18742.4
 61 -11.71915 -12.43388   6.15144   c   0.566  4.045        18.3       529.0     18741.9
 62  11.67564  -9.03148   0.58093   h   0.366  0.996         3.1        37.4       553.6
 63   9.57569  -9.88615   3.10122   h   0.366  0.995         3.1        37.4       553.7
 64  10.48964  -6.63094   2.66083   h   0.366  0.995         3.1        37.4       553.7
 65 -12.53201 -14.27013   6.63887   h   0.366  0.996         3.1        37.4       553.6
 66 -12.25175 -11.92399   4.20745   h   0.366  0.995         3.1        37.4       553.7
 67 -12.40509 -10.99092   7.48258   h   0.366  0.995         3.1        37.4       553.7
 68  -0.46388  -0.99731   2.01584   c   0.566  3.040        25.6       740.2     26224.3
 69   0.17277  -0.24553  -0.05951   o   0.473  1.048        12.8       257.8      6372.1
 70   0.17157   0.35038   4.17241   o   0.473  2.047        10.4       209.8      5187.1
 71   1.17782   1.80781   3.59828   h   0.366  1.008         3.1        37.3       552.6

molecular C6(AA) [au] =     62970.99

           DFT-D V3(BJ)
 DF b3-lyp                                            
 parameters
 s6       :    1.0000
 s8       :    1.9889
 a1       :    0.3981
 a2       :    4.4211
 k1-k3    :   16.0000    1.3333   -4.0000
 
 Edisp /kcal,au:  -133.4638 -0.21268801

 E6    /kcal :   -62.3768
 E8    /kcal :   -71.0869
 % E8        : 53.26
 nuclear repulsion energy                  =    6184.769102223
  DFT-D3 Energy contribution               =      -0.212688014
 nuclear repulsion + dispersion correction =    6184.556414209


         -----------------
         -S,T+V- integrals
         -----------------

 1e-integrals will be neglected if expon. factor < 0.159826E-13
 
 Difference densities algorithm switched on.
 The maximal number of linear combinations of
 difference densities is  20.

 DIIS switched on: error vector is FDS-SDF
 Max. Iterations for DIIS is     :   4
 DIIS matrix (see manual) 
    Scaling factor of diagonals  :  1.200
    threshold for scaling factor :  0.000

 scf convergence criterion : increment of total energy < .1000000D-07
                  and increment of one-electron energy < .1000000D-04

 MOs are in ASCII format !


    mo occupation :
   irrep   mo's   occupied
    a     1838      158
 
 number of basis functions   :  1838
 number of occupied orbitals :   158
 

 reading orbital data $uhfmo_alpha  from file alpha
 orbital characterization : expanded

 reading orbital data $uhfmo_beta  from file beta
 orbital characterization : expanded
 virtual MOs provided and orthogonalized by Cholesky decomposition
 virtual MOs provided and orthogonalized by Cholesky decomposition

 UHF mode switched on !

 closed shell shift switched on 
 all occupied orbitals are shifted by    0.05000

  
           ------------------------
               RI-J - INFORMATION
           ------------------------
 Contributions to RI integral batches: 
  neglected integral batches:                 74382
  direct contribution:                       160762
  memory contribution:                  8807
 Memory core needed for (P|Q) and Cholesky     45 MByte
 Memory core minimum needed except of (P|Q)     3 MByte
 Total minimum memory core needed (sum)        48 MByte
  
 ****************************************
 Memory allocated for RI-J   397 MByte
 ****************************************
                                            

 DSCF restart information will be dumped onto file alpha


 Starting SCF iterations

          Overall gridpoints after grid construction =         95854

 ITERATION  ENERGY          1e-ENERGY        2e-ENERGY     NORM[dD(SAO)]  TOL
   1  -3199.5487250775    -16699.772643     7315.6675040    0.000D+00 0.159D-12
                            Exc = -264.890309941     Coul =  7625.47108729    
                            exK = -44.9132733078    
                         Ntotal = 315.00068741      Nspin = 1.0000482017    
                             Na = 158.00036781         Nb = 157.00031960    
                            current damping = 1.000
 
          max. resid. norm for Fia-block=  5.328D-01 for orbital     94a    beta 
          max. resid. fock norm         =  7.539D+00 for orbital   1155a    beta 

 ITERATION  ENERGY          1e-ENERGY        2e-ENERGY     NORM[dD(SAO)]  TOL
   2  -3206.6034267923    -16646.070019     7254.9101780    0.790D+02 0.153D-12
                            Exc = -263.781132902      Eck =  7518.69131090    
                         Ntotal = 315.00150604      Nspin =0.99999584194    
                             Na = 158.00075094         Nb = 157.00075510    
                            current damping = 0.950
 
          Norm of current diis error:  6.4059    
          max. resid. norm for Fia-block=  6.794D-01 for orbital    158a    alpha
          max. resid. fock norm         =  1.171D+00 for orbital   1741a    alpha

 ITERATION  ENERGY          1e-ENERGY        2e-ENERGY     NORM[dD(SAO)]  TOL
   3  -3207.8207992893    -16715.093677     7322.7164631    0.404D+02 0.122D-12
                            Exc = -266.822240194      Eck =  7589.53870329    
                         Ntotal = 315.00181317      Nspin =0.99998382118    
                             Na = 158.00089850         Nb = 157.00091467    
                            current damping = 0.900
 
          Norm of current diis error:  4.3002    
          max. resid. norm for Fia-block=  2.430D-01 for orbital    153a    beta 
          max. resid. fock norm         =  3.181D-01 for orbital    159a    beta 

 ITERATION  ENERGY          1e-ENERGY        2e-ENERGY     NORM[dD(SAO)]  TOL
   4  -3208.9684665669    -16684.794242     7291.2693613    0.215D+02 0.862D-13
                            Exc = -266.140138520      Eck =  7557.40949980    
                         Ntotal = 315.00180385      Nspin =0.99999289042    
                             Na = 158.00089837         Nb = 157.00090548    
                            current damping = 0.950
 
          Norm of current diis error:  2.0047    
          max. resid. norm for Fia-block=  8.755D-02 for orbital    154a    alpha
          max. resid. fock norm         =  1.807D-01 for orbital   1821a    alpha

 ITERATION  ENERGY          1e-ENERGY        2e-ENERGY     NORM[dD(SAO)]  TOL
   5  -3209.1632150730    -16695.310353     7301.5907234    0.219D+02 0.782D-13
                            Exc = -266.511909765      Eck =  7568.10263313    
                         Ntotal = 315.00183418      Nspin =0.99999378554    
                             Na = 158.00091398         Nb = 157.00092020    
                            current damping = 1.000
 
          Norm of current diis error:  1.1081    
          max. resid. norm for Fia-block=  5.514D-02 for orbital    154a    beta 
          max. resid. fock norm         =  6.030D-02 for orbital    154a    beta 
          mo-orthogonalization: Cholesky decomposition

 ITERATION  ENERGY          1e-ENERGY        2e-ENERGY     NORM[dD(SAO)]  TOL
   6  -3209.2472276145    -16692.209189     7298.4055472    0.527D+01 0.680D-13
                            Exc = -266.517534483      Eck =  7564.92308166    
                         Ntotal = 315.00183872      Nspin =0.99999207116    
                             Na = 158.00091540         Nb = 157.00092332    
                            current damping = 1.050
 
          Norm of current diis error: 0.56593    
          max. resid. norm for Fia-block=  2.604D-02 for orbital    155a    alpha
          max. resid. fock norm         =  3.859D-02 for orbital   1654a    alpha

 ITERATION  ENERGY          1e-ENERGY        2e-ENERGY     NORM[dD(SAO)]  TOL
   7  -3209.2669614277    -16696.422830     7302.5994541    0.194D+01 0.622D-13
                            Exc = -266.683453847      Eck =  7569.28290795    
                         Ntotal = 315.00180797      Nspin =0.99999275270    
                             Na = 158.00090036         Nb = 157.00090761    
                            current damping = 1.100
 
          Norm of current diis error: 0.34666    
          max. resid. norm for Fia-block=  2.196D-02 for orbital    153a    beta 
          max. resid. fock norm         =  2.545D-02 for orbital    164a    beta 

 ITERATION  ENERGY          1e-ENERGY        2e-ENERGY     NORM[dD(SAO)]  TOL
   8  -3209.2747002954    -16692.134056     7298.3029414    0.147D+01 0.589D-13
                            Exc = -266.597058339      Eck =  7564.89999977    
                         Ntotal = 315.00180118      Nspin =0.99999254271    
                             Na = 158.00089686         Nb = 157.00090432    
                            current damping = 1.150
 
          Norm of current diis error: 0.27164    
          max. resid. norm for Fia-block=  1.976D-02 for orbital    155a    beta 
          max. resid. fock norm         =  2.627D-02 for orbital    154a    alpha

 ITERATION  ENERGY          1e-ENERGY        2e-ENERGY     NORM[dD(SAO)]  TOL
   9  -3209.2792016219    -16695.265353     7301.4297367    0.886D+00 0.561D-13
                            Exc = -266.683300756      Eck =  7568.11303750    
                         Ntotal = 315.00181148      Nspin =0.99999352431    
                             Na = 158.00090250         Nb = 157.00090898    
                            current damping = 1.200
 
          Norm of current diis error: 0.14105    
          max. resid. norm for Fia-block=  9.421D-03 for orbital    158a    alpha
          max. resid. fock norm         =  1.071D-02 for orbital    158a    alpha

 ITERATION  ENERGY          1e-ENERGY        2e-ENERGY     NORM[dD(SAO)]  TOL
  10  -3209.2810630600    -16694.692867     7300.8553901    0.404D+00 0.547D-13
                            Exc = -266.668056491      Eck =  7567.52344660    
                         Ntotal = 315.00179747      Nspin =0.99999405233    
                             Na = 158.00089576         Nb = 157.00090171    
                            current damping = 1.250
 
          Norm of current diis error: 0.72177E-01
          max. resid. norm for Fia-block=  6.085D-03 for orbital    158a    alpha
          max. resid. fock norm         =  6.820D-03 for orbital    158a    alpha
          mo-orthogonalization: Cholesky decomposition

 ITERATION  ENERGY          1e-ENERGY        2e-ENERGY     NORM[dD(SAO)]  TOL
  11  -3209.2816473128    -16694.834453     7300.9963914    0.171D+00 0.532D-13
                            Exc = -266.683939890      Eck =  7567.68033134    
                         Ntotal = 315.00179308      Nspin =0.99999439773    
                             Na = 158.00089374         Nb = 157.00089934    
                            current damping = 1.300
 
          Norm of current diis error: 0.41144E-01
          max. resid. norm for Fia-block=  4.713D-03 for orbital    158a    alpha
          max. resid. fock norm         =  4.850D-03 for orbital    158a    alpha

 ITERATION  ENERGY          1e-ENERGY        2e-ENERGY     NORM[dD(SAO)]  TOL
  12  -3209.2818899844    -16694.600457     7300.7621529    0.108D+00 0.518D-13
                            Exc = -266.676712477      Eck =  7567.43886534    
                         Ntotal = 315.00179710      Nspin =0.99999483046    
                             Na = 158.00089597         Nb = 157.00090114    
                            current damping = 1.350
 
          Norm of current diis error: 0.35183E-01
          max. resid. norm for Fia-block=  3.352D-03 for orbital    158a    alpha
          max. resid. fock norm         =  4.427D-03 for orbital    153a    alpha

 ITERATION  ENERGY          1e-ENERGY        2e-ENERGY     NORM[dD(SAO)]  TOL
  13  -3209.2820070833    -16695.188450     7301.3500285    0.493D-01 0.504D-13
                            Exc = -266.690345757      Eck =  7568.04037430    
                         Ntotal = 315.00179657      Nspin =0.99999515291    
                             Na = 158.00089586         Nb = 157.00090071    
                            current damping = 1.400
 
          Norm of current diis error: 0.27939E-01
          max. resid. norm for Fia-block=  3.339D-03 for orbital    158a    alpha
          max. resid. fock norm         =  3.609D-03 for orbital    158a    alpha

 ITERATION  ENERGY          1e-ENERGY        2e-ENERGY     NORM[dD(SAO)]  TOL
  14  -3209.2821157016    -16694.868929     7301.0303994    0.233D-01 0.490D-13
                            Exc = -266.683724972      Eck =  7567.71412435    
                         Ntotal = 315.00179481      Nspin =0.99999531276    
                             Na = 158.00089506         Nb = 157.00089975    
                            current damping = 1.450
 
          Norm of current diis error: 0.16071E-01
          max. resid. norm for Fia-block=  2.397D-03 for orbital    158a    alpha
          max. resid. fock norm         =  2.595D-03 for orbital    158a    alpha

 ITERATION  ENERGY          1e-ENERGY        2e-ENERGY     NORM[dD(SAO)]  TOL
  15  -3209.2821718239    -16694.865293     7301.0267073    0.189D-01 0.473D-13
                            Exc = -266.686409562      Eck =  7567.71311684    
                         Ntotal = 315.00179591      Nspin =0.99999543839    
                             Na = 158.00089567         Nb = 157.00090024    
                            current damping = 1.300
 
          Norm of current diis error: 0.10661E-01
          max. resid. norm for Fia-block=  2.070D-03 for orbital    158a    alpha
          max. resid. fock norm         =  2.162D-03 for orbital    158a    alpha
          mo-orthogonalization: Cholesky decomposition

 ITERATION  ENERGY          1e-ENERGY        2e-ENERGY     NORM[dD(SAO)]  TOL
  16  -3209.2822094828    -16694.836843     7300.9982195    0.109D-01 0.455D-13
                            Exc = -266.684539684      Eck =  7567.68275918    
                         Ntotal = 315.00179717      Nspin =0.99999558695    
                             Na = 158.00089638         Nb = 157.00090079    
                            current damping = 1.150
 
          Norm of current diis error: 0.87060E-02
          max. resid. norm for Fia-block=  1.526D-03 for orbital    158a    alpha
          max. resid. fock norm         =  1.613D-03 for orbital    158a    alpha

 ITERATION  ENERGY          1e-ENERGY        2e-ENERGY     NORM[dD(SAO)]  TOL
  17  -3209.2822361918    -16694.904713     7301.0660626    0.101D-01 0.435D-13
                            Exc = -266.686386217      Eck =  7567.75244884    
                         Ntotal = 315.00179668      Nspin =0.99999566585    
                             Na = 158.00089617         Nb = 157.00090051    
                            current damping = 1.200
 
          Norm of current diis error: 0.60114E-02
          max. resid. norm for Fia-block=  1.600D-03 for orbital    158a    alpha
          max. resid. fock norm         =  1.676D-03 for orbital    158a    alpha

 ITERATION  ENERGY          1e-ENERGY        2e-ENERGY     NORM[dD(SAO)]  TOL
  18  -3209.2822575399    -16694.857046     7301.0183743    0.723D-02 0.411D-13
                            Exc = -266.685313968      Eck =  7567.70368829    
                         Ntotal = 315.00179770      Nspin =0.99999570756    
                             Na = 158.00089670         Nb = 157.00090099    
                            current damping = 1.250
 
          Norm of current diis error: 0.51529E-02
          max. resid. norm for Fia-block=  1.387D-03 for orbital    157a    beta 
          max. resid. fock norm         =  1.504D-03 for orbital    165a    beta 

 ITERATION  ENERGY          1e-ENERGY        2e-ENERGY     NORM[dD(SAO)]  TOL
  19  -3209.2822720663    -16694.911511     7301.0728246    0.873D-02 0.385D-13
                            Exc = -266.686771633      Eck =  7567.75959623    
                         Ntotal = 315.00179873      Nspin =0.99999571771    
                             Na = 158.00089722         Nb = 157.00090151    
                            current damping = 1.300
 
          Norm of current diis error: 0.50037E-02
          max. resid. norm for Fia-block=  1.062D-03 for orbital    157a    beta 
          max. resid. fock norm         =  1.095D-03 for orbital    157a    beta 

 ITERATION  ENERGY          1e-ENERGY        2e-ENERGY     NORM[dD(SAO)]  TOL
  20  -3209.2822816719    -16694.869349     7301.0306526    0.421D-02 0.368D-13
                            Exc = -266.685503284      Eck =  7567.71615592    
                         Ntotal = 315.00179882      Nspin =0.99999572578    
                             Na = 158.00089727         Nb = 157.00090155    
                            current damping = 1.350
 
          Norm of current diis error: 0.32406E-02
          max. resid. norm for Fia-block=  1.222D-03 for orbital    157a    beta 
          max. resid. fock norm         =  1.252D-03 for orbital    157a    beta 
          mo-orthogonalization: Cholesky decomposition

 ITERATION  ENERGY          1e-ENERGY        2e-ENERGY     NORM[dD(SAO)]  TOL
  21  -3209.2822901374    -16694.882289     7301.0435842    0.112D-01 0.338D-13
                            Exc = -266.685993621      Eck =  7567.72957778    
                         Ntotal = 315.00179902      Nspin =0.99999568529    
                             Na = 158.00089735         Nb = 157.00090167    
                            current damping = 1.400
 
          Norm of current diis error: 0.26394E-02
          max. resid. norm for Fia-block=  1.025D-03 for orbital    157a    beta 
          max. resid. fock norm         =  1.044D-03 for orbital    157a    beta 

 ITERATION  ENERGY          1e-ENERGY        2e-ENERGY     NORM[dD(SAO)]  TOL
  22  -3209.2822957927    -16694.864968     7301.0262579    0.112D-01 0.159D-12
                            Exc = -266.685527472     Coul =  7612.87797804    
                            exK = -45.1661926784    
                         Ntotal = 315.00179962      Nspin =0.99999565149    
                             Na = 158.00089763         Nb = 157.00090198    
                            current damping = 1.450
 
          Norm of current diis error: 0.23248E-02
          max. resid. norm for Fia-block=  9.209D-04 for orbital    157a    beta 
          max. resid. fock norm         =  9.435D-04 for orbital    157a    beta 

 ITERATION  ENERGY          1e-ENERGY        2e-ENERGY     NORM[dD(SAO)]  TOL
  23  -3209.2823000161    -16694.882557     7301.0438426    0.131D+00 0.101D-12
                            Exc = -266.685850740      Eck =  7567.72969333    
                         Ntotal = 315.00179987      Nspin =0.99999560565    
                             Na = 158.00089774         Nb = 157.00090213    
                            current damping = 1.500
 
          Norm of current diis error: 0.19333E-02
          max. resid. norm for Fia-block=  8.577D-04 for orbital    157a    beta 
          max. resid. fock norm         =  8.779D-04 for orbital    157a    beta 

 ITERATION  ENERGY          1e-ENERGY        2e-ENERGY     NORM[dD(SAO)]  TOL
  24  -3209.2823031006    -16694.861738     7301.0230210    0.191D-01 0.715D-13
                            Exc = -266.685402211      Eck =  7567.70842320    
                         Ntotal = 315.00180001      Nspin =0.99999555492    
                             Na = 158.00089778         Nb = 157.00090223    
                            current damping = 1.550
 
          Norm of current diis error: 0.18980E-02
          max. resid. norm for Fia-block=  7.144D-04 for orbital    157a    beta 
          max. resid. fock norm         =  7.323D-04 for orbital    157a    beta 

 ITERATION  ENERGY          1e-ENERGY        2e-ENERGY     NORM[dD(SAO)]  TOL
  25  -3209.2823054329    -16694.874455     7301.0357357    0.222D-01 0.601D-13
                            Exc = -266.685807652      Eck =  7567.72154333    
                         Ntotal = 315.00180027      Nspin =0.99999550672    
                             Na = 158.00089789         Nb = 157.00090238    
                            current damping = 1.600
 
          Norm of current diis error: 0.14096E-02
          max. resid. norm for Fia-block=  7.211D-04 for orbital    157a    beta 
          max. resid. fock norm         =  7.344D-04 for orbital    157a    beta 
          mo-orthogonalization: Cholesky decomposition

 ITERATION  ENERGY          1e-ENERGY        2e-ENERGY     NORM[dD(SAO)]  TOL
  26  -3209.2823072962    -16694.868358     7301.0296366    0.223D-01 0.519D-13
                            Exc = -266.685513794      Eck =  7567.71515037    
                         Ntotal = 315.00180053      Nspin =0.99999545359    
                             Na = 158.00089799         Nb = 157.00090254    
                            current damping = 1.650
 
          Norm of current diis error: 0.12302E-02
          max. resid. norm for Fia-block=  6.703D-04 for orbital    157a    beta 
          max. resid. fock norm         =  6.844D-04 for orbital    157a    beta 

 ITERATION  ENERGY          1e-ENERGY        2e-ENERGY     NORM[dD(SAO)]  TOL
  27  -3209.2823087718    -16694.873097     7301.0343744    0.155D-01 0.460D-13
                            Exc = -266.685684492      Eck =  7567.72005893    
                         Ntotal = 315.00180062      Nspin =0.99999539631    
                             Na = 158.00089801         Nb = 157.00090261    
                            current damping = 1.700
 
          Norm of current diis error: 0.10278E-02
          max. resid. norm for Fia-block=  5.543D-04 for orbital    157a    beta 
          max. resid. fock norm         =  5.634D-04 for orbital    157a    beta 

 ITERATION  ENERGY          1e-ENERGY        2e-ENERGY     NORM[dD(SAO)]  TOL
  28  -3209.2823097737    -16694.864672     7301.0259480    0.114D-01 0.418D-13
                            Exc = -266.685514216      Eck =  7567.71146223    
                         Ntotal = 315.00180079      Nspin =0.99999534896    
                             Na = 158.00089807         Nb = 157.00090272    
                            current damping = 1.750
 
          Norm of current diis error: 0.97594E-03
          max. resid. norm for Fia-block=  4.529D-04 for orbital    157a    beta 
          max. resid. fock norm         =  4.629D-04 for orbital    157a    beta 

 ITERATION  ENERGY          1e-ENERGY        2e-ENERGY     NORM[dD(SAO)]  TOL
  29  -3209.2823105005    -16694.873268     7301.0345434    0.611D-02 0.389D-13
                            Exc = -266.685687275      Eck =  7567.72023065    
                         Ntotal = 315.00180094      Nspin =0.99999530997    
                             Na = 158.00089812         Nb = 157.00090281    
                            current damping = 1.800
 
          Norm of current diis error: 0.84515E-03
          max. resid. norm for Fia-block=  4.093D-04 for orbital    157a    beta 
          max. resid. fock norm         =  4.172D-04 for orbital    157a    beta 

 ITERATION  ENERGY          1e-ENERGY        2e-ENERGY     NORM[dD(SAO)]  TOL
  30  -3209.2823110548    -16694.866711     7301.0279855    0.447D-02 0.365D-13
                            Exc = -266.685494448      Eck =  7567.71347991    
                         Ntotal = 315.00180099      Nspin =0.99999527450    
                             Na = 158.00089813         Nb = 157.00090286    
                            current damping = 1.850
 
          Norm of current diis error: 0.75720E-03
          max. resid. norm for Fia-block=  3.812D-04 for orbital    157a    beta 
          max. resid. fock norm         =  4.474D-04 for orbital    770a    alpha
          mo-orthogonalization: Cholesky decomposition

 ITERATION  ENERGY          1e-ENERGY        2e-ENERGY     NORM[dD(SAO)]  TOL
  31  -3209.2823115216    -16694.869262     7301.0305366    0.428D-02 0.338D-13
                            Exc = -266.685612292      Eck =  7567.71614888    
                         Ntotal = 315.00180107      Nspin =0.99999523744    
                             Na = 158.00089815         Nb = 157.00090292    
                            current damping = 1.900
 
          Norm of current diis error: 0.63006E-03
          max. resid. norm for Fia-block=  3.760D-04 for orbital    157a    beta 
          max. resid. fock norm         =  7.432D-04 for orbital    761a    alpha

 ITERATION  ENERGY          1e-ENERGY        2e-ENERGY     NORM[dD(SAO)]  TOL
  32  -3209.2823119231    -16694.866959     7301.0282331    0.774D-02 0.301D-13
                            Exc = -266.685525435      Eck =  7567.71375855    
                         Ntotal = 315.00180119      Nspin =0.99999520010    
                             Na = 158.00089819         Nb = 157.00090299    
                            current damping = 1.950
 
          Norm of current diis error: 0.56679E-03
          max. resid. norm for Fia-block=  3.175D-04 for orbital    157a    beta 
          max. resid. fock norm         =  1.318D-03 for orbital    761a    alpha

 ITERATION  ENERGY          1e-ENERGY        2e-ENERGY     NORM[dD(SAO)]  TOL
  33  -3209.2823122575    -16694.870184     7301.0314578    0.519D-02 0.257D-13
                            Exc = -266.685598966      Eck =  7567.71705677    
                         Ntotal = 315.00180123      Nspin =0.99999516782    
                             Na = 158.00089820         Nb = 157.00090303    
                            current damping = 2.000
 
          Norm of current diis error: 0.50834E-03
          max. resid. norm for Fia-block=  2.603D-04 for orbital    157a    beta 
          max. resid. fock norm         =  2.081D-03 for orbital    761a    alpha

 ITERATION  ENERGY          1e-ENERGY        2e-ENERGY     NORM[dD(SAO)]  TOL
  34  -3209.2823125430    -16694.865477     7301.0267504    0.415D-02 0.219D-13
                            Exc = -266.685497752      Eck =  7567.71224812    
                         Ntotal = 315.00180128      Nspin =0.99999514231    
                             Na = 158.00089821         Nb = 157.00090307    
                            current damping = 2.050
 
          Norm of current diis error: 0.49093E-03
          max. resid. norm for Fia-block=  2.279D-04 for orbital    157a    beta 
          max. resid. fock norm         =  3.563D-03 for orbital    761a    alpha

 ITERATION  ENERGY          1e-ENERGY        2e-ENERGY     NORM[dD(SAO)]  TOL
  35  -3209.2823127611    -16694.868403     7301.0296762    0.197D+00 0.201D-13
                            Exc = -266.685575046      Eck =  7567.71525127    
                         Ntotal = 315.00180135      Nspin =0.99999511873    
                             Na = 158.00089823         Nb = 157.00090312    
                            current damping = 2.100
 
          Norm of current diis error: 0.40862E-03
          max. resid. norm for Fia-block=  2.426D-04 for orbital    157a    beta 
          max. resid. fock norm         =  5.523D-03 for orbital    761a    alpha
          mo-orthogonalization: Cholesky decomposition

 ITERATION  ENERGY          1e-ENERGY        2e-ENERGY     NORM[dD(SAO)]  TOL
  36  -3209.2823124605    -16694.866868     7301.0281412    0.233D-01 0.231D-13
                            Exc = -266.685514272      Eck =  7567.71365552    
                         Ntotal = 315.00180140      Nspin =0.99999509253    
                             Na = 158.00089824         Nb = 157.00090315    
                            current damping = 2.150
 
          Norm of current diis error: 0.37412E-03
          max. resid. norm for Fia-block=  1.620D-04 for orbital    157a    beta 
          max. resid. fock norm         =  1.826D-03 for orbital    761a    alpha

 ITERATION  ENERGY          1e-ENERGY        2e-ENERGY     NORM[dD(SAO)]  TOL
  37  -3209.2823123629    -16694.866810     7301.0280831    0.333D-01 0.206D-13
                            Exc = -266.685511550      Eck =  7567.71359464    
                         Ntotal = 315.00180142      Nspin =0.99999508145    
                             Na = 158.00089825         Nb = 157.00090317    
                            current damping = 2.200
 
          Norm of current diis error: 0.35252E-03
          max. resid. norm for Fia-block=  1.253D-04 for orbital    157a    beta 
          max. resid. fock norm         =  5.763D-03 for orbital    761a    alpha

 ITERATION  ENERGY          1e-ENERGY        2e-ENERGY     NORM[dD(SAO)]  TOL
  38  -3209.2823128477    -16694.866410     7301.0276829    0.607D+00 0.455D-13
                            Exc = -266.685513266      Eck =  7567.71319621    
                         Ntotal = 315.00180143      Nspin =0.99999507971    
                             Na = 158.00089826         Nb = 157.00090318    
                            current damping = 2.050
 
          Norm of current diis error: 0.32754E-03
          max. resid. norm for Fia-block=  1.487D-04 for orbital    157a    beta 
          max. resid. fock norm         =  3.444D-03 for orbital    761a    alpha

 ITERATION  ENERGY          1e-ENERGY        2e-ENERGY     NORM[dD(SAO)]  TOL
  39  -3209.2823129284    -16694.868748     7301.0300204    0.464D-01 0.443D-13
                            Exc = -266.685569518      Eck =  7567.71558991    
                         Ntotal = 315.00180147      Nspin =0.99999505692    
                             Na = 158.00089826         Nb = 157.00090321    
                            current damping = 2.100
 
          Norm of current diis error: 0.30873E-03
          max. resid. norm for Fia-block=  1.117D-04 for orbital    157a    beta 
          max. resid. fock norm         =  2.005D-03 for orbital    761a    alpha

 ITERATION  ENERGY          1e-ENERGY        2e-ENERGY     NORM[dD(SAO)]  TOL
  40  -3209.2823129895    -16694.866499     7301.0277717    0.876D-02 0.432D-13
                            Exc = -266.685514382      Eck =  7567.71328605    
                         Ntotal = 315.00180148      Nspin =0.99999504392    
                             Na = 158.00089826         Nb = 157.00090322    
                            current damping = 2.150
 
          Norm of current diis error: 0.27751E-03
          max. resid. norm for Fia-block=  1.501D-04 for orbital    157a    beta 
          max. resid. fock norm         =  1.705D-03 for orbital    761a    alpha
          mo-orthogonalization: Cholesky decomposition

 ITERATION  ENERGY          1e-ENERGY        2e-ENERGY     NORM[dD(SAO)]  TOL
  41  -3209.2823130278    -16694.867134     7301.0284069    0.822D-01 0.422D-13
                            Exc = -266.685529071      Eck =  7567.71393598    
                         Ntotal = 315.00180150      Nspin =0.99999502005    
                             Na = 158.00089826         Nb = 157.00090324    
                            current damping = 2.200
 
          Norm of current diis error: 0.24597E-03
          max. resid. norm for Fia-block=  1.542D-04 for orbital    157a    beta 
          max. resid. fock norm         =  1.650D-03 for orbital    761a    alpha

 ITERATION  ENERGY          1e-ENERGY        2e-ENERGY     NORM[dD(SAO)]  TOL
  42  -3209.2823130921    -16694.866803     7301.0280755    0.194D-01 0.413D-13
                            Exc = -266.685525097      Eck =  7567.71360060    
                         Ntotal = 315.00180154      Nspin =0.99999500225    
                             Na = 158.00089827         Nb = 157.00090327    
                            current damping = 2.250
 
          Norm of current diis error: 0.21900E-03
          max. resid. norm for Fia-block=  1.431D-04 for orbital    157a    beta 
          max. resid. fock norm         =  9.948D-04 for orbital    770a    beta 

 ITERATION  ENERGY          1e-ENERGY        2e-ENERGY     NORM[dD(SAO)]  TOL
  43  -3209.2823131499    -16694.867393     7301.0286660    0.194D-01 0.159D-12
                            Exc = -266.685535431     Coul =  7612.88039250    
                            exK = -45.1661910522    
                         Ntotal = 315.00180156      Nspin =0.99999498678    
                             Na = 158.00089827         Nb = 157.00090329    
                            current damping = 2.300
 
          Norm of current diis error: 0.19772E-03
          max. resid. norm for Fia-block=  1.181D-04 for orbital    157a    beta 
          max. resid. fock norm         =  7.481D-04 for orbital    727a    alpha

 ITERATION  ENERGY          1e-ENERGY        2e-ENERGY     NORM[dD(SAO)]  TOL
  44  -3209.2823131755    -16694.865711     7301.0269837    0.744D-01 0.101D-12
                            Exc = -266.685496312      Eck =  7567.71247997    
                         Ntotal = 315.00180158      Nspin =0.99999497334    
                             Na = 158.00089827         Nb = 157.00090330    
                            current damping = 2.350
 
          Norm of current diis error: 0.20279E-03
          max. resid. norm for Fia-block=  8.656D-05 for orbital    157a    beta 
          max. resid. fock norm         =  4.993D-04 for orbital    727a    alpha

 ITERATION  ENERGY          1e-ENERGY        2e-ENERGY     NORM[dD(SAO)]  TOL
  45  -3209.2823131963    -16694.866979     7301.0282511    0.929D-02 0.723D-13
                            Exc = -266.685529296      Eck =  7567.71378039    
                         Ntotal = 315.00180159      Nspin =0.99999496373    
                             Na = 158.00089828         Nb = 157.00090331    
                            current damping = 2.400
 
          Norm of current diis error: 0.16464E-03
          max. resid. norm for Fia-block=  1.130D-04 for orbital    157a    beta 
          max. resid. fock norm         =  4.814D-04 for orbital    775a    alpha
          mo-orthogonalization: Cholesky decomposition

 ITERATION  ENERGY          1e-ENERGY        2e-ENERGY     NORM[dD(SAO)]  TOL
  46  -3209.2823132201    -16694.866531     7301.0278035    0.191D-01 0.514D-13
                            Exc = -266.685515288      Eck =  7567.71331876    
                         Ntotal = 315.00180161      Nspin =0.99999495023    
                             Na = 158.00089828         Nb = 157.00090333    
                            current damping = 2.450
 
          Norm of current diis error: 0.14828E-03
          max. resid. norm for Fia-block=  1.031D-04 for orbital    157a    beta 
          max. resid. fock norm         =  6.763D-04 for orbital    761a    beta 

 ITERATION  ENERGY          1e-ENERGY        2e-ENERGY     NORM[dD(SAO)]  TOL
  47  -3209.2823132283    -16694.866769     7301.0280411    0.435D-01 0.443D-13
                            Exc = -266.685523313      Eck =  7567.71356441    
                         Ntotal = 315.00180163      Nspin =0.99999493776    
                             Na = 158.00089828         Nb = 157.00090335    
                            current damping = 2.500
 
          Norm of current diis error: 0.13158E-03
          max. resid. norm for Fia-block=  8.572D-05 for orbital    157a    beta 
          max. resid. fock norm         =  6.028D-04 for orbital    761a    beta 

 ITERATION  ENERGY          1e-ENERGY        2e-ENERGY     NORM[dD(SAO)]  TOL
  48  -3209.2823132307    -16694.866180     7301.0274528    0.200D-01 0.455D-13
                            Exc = -266.685507900      Eck =  7567.71296067    
                         Ntotal = 315.00180164      Nspin =0.99999492747    
                             Na = 158.00089828         Nb = 157.00090336    
                            current damping = 2.550
 
          Norm of current diis error: 0.12505E-03
          max. resid. norm for Fia-block=  6.752D-05 for orbital    157a    beta 
          max. resid. fock norm         =  3.132D-04 for orbital    761a    alpha

 ITERATION  ENERGY          1e-ENERGY        2e-ENERGY     NORM[dD(SAO)]  TOL
  49  -3209.2823132393    -16694.867068     7301.0283408    0.114D-01 0.487D-13
                            Exc = -266.685530288      Eck =  7567.71387110    
                         Ntotal = 315.00180165      Nspin =0.99999491994    
                             Na = 158.00089829         Nb = 157.00090337    
                            current damping = 2.600
 
          Norm of current diis error: 0.11625E-03
          max. resid. norm for Fia-block=  5.878D-05 for orbital    157a    beta 
          max. resid. fock norm         =  3.184D-04 for orbital    761a    beta 

 ITERATION  ENERGY          1e-ENERGY        2e-ENERGY     NORM[dD(SAO)]  TOL
  50  -3209.2823132475    -16694.866315     7301.0275879    0.502D-02 0.493D-13
                            Exc = -266.685510919      Eck =  7567.71309877    
                         Ntotal = 315.00180166      Nspin =0.99999491443    
                             Na = 158.00089829         Nb = 157.00090337    
                            current damping = 2.650
 
          Norm of current diis error: 0.10379E-03
          max. resid. norm for Fia-block=  6.423D-05 for orbital    157a    beta 
          max. resid. fock norm         =  6.931D-04 for orbital    761a    beta 
          mo-orthogonalization: Cholesky decomposition

 ITERATION  ENERGY          1e-ENERGY        2e-ENERGY     NORM[dD(SAO)]  TOL
  51  -3209.2823132583    -16694.866596     7301.0278684    0.800D-02 0.432D-13
                            Exc = -266.685519015      Eck =  7567.71338745    
                         Ntotal = 315.00180167      Nspin =0.99999490925    
                             Na = 158.00089829         Nb = 157.00090338    
                            current damping = 2.700
 
          Norm of current diis error: 0.92525E-04
          max. resid. norm for Fia-block=  6.060D-05 for orbital    157a    beta 
          max. resid. fock norm         =  8.096D-04 for orbital    761a    beta 

 ITERATION  ENERGY          1e-ENERGY        2e-ENERGY     NORM[dD(SAO)]  TOL
  52  -3209.2823132919    -16694.866349     7301.0276213    0.586D-01 0.455D-13
                            Exc = -266.685511727      Eck =  7567.71313305    
                         Ntotal = 315.00180168      Nspin =0.99999490618    
                             Na = 158.00089829         Nb = 157.00090339    
                            current damping = 2.750
 
          Norm of current diis error: 0.85141E-04
          max. resid. norm for Fia-block=  4.994D-05 for orbital    157a    beta 
          max. resid. fock norm         =  3.740D-04 for orbital    821a    alpha

 ITERATION  ENERGY          1e-ENERGY        2e-ENERGY     NORM[dD(SAO)]  TOL
  53  -3209.2823133048    -16694.866664     7301.0279364    0.167D-01 0.486D-13
                            Exc = -266.685520422      Eck =  7567.71345684    
                         Ntotal = 315.00180169      Nspin =0.99999490149    
                             Na = 158.00089830         Nb = 157.00090339    
                            current damping = 2.800
 
          Norm of current diis error: 0.79090E-04
          max. resid. norm for Fia-block=  4.311D-05 for orbital    157a    beta 
          max. resid. fock norm         =  6.373D-04 for orbital    761a    beta 

 ITERATION  ENERGY          1e-ENERGY        2e-ENERGY     NORM[dD(SAO)]  TOL
  54  -3209.2823132871    -16694.866145     7301.0274174    0.741D-02 0.471D-13
                            Exc = -266.685507118      Eck =  7567.71292448    
                         Ntotal = 315.00180170      Nspin =0.99999489443    
                             Na = 158.00089830         Nb = 157.00090340    
                            current damping = 2.850
 
          Norm of current diis error: 0.76319E-04
          max. resid. norm for Fia-block=  3.452D-05 for orbital    157a    beta 
          max. resid. fock norm         =  5.683D-04 for orbital    770a    alpha

 ITERATION  ENERGY          1e-ENERGY        2e-ENERGY     NORM[dD(SAO)]  TOL
  55  -3209.2823132695    -16694.866055     7301.0273272    0.209D-02 0.446D-13
                            Exc = -266.685504838      Eck =  7567.71283207    
                         Ntotal = 315.00180170      Nspin =0.99999488836    
                             Na = 158.00089830         Nb = 157.00090341    
                            current damping = 2.900
 
          Norm of current diis error: 0.74543E-04
          max. resid. norm for Fia-block=  2.309D-05 for orbital    157a    beta 
          max. resid. fock norm         =  2.703D-04 for orbital    781a    alpha
          mo-orthogonalization: Cholesky decomposition

 ITERATION  ENERGY          1e-ENERGY        2e-ENERGY     NORM[dD(SAO)]  TOL
  56  -3209.2823132762    -16694.866120     7301.0273929    0.901D-02 0.454D-13
                            Exc = -266.685506333      Eck =  7567.71289924    
                         Ntotal = 315.00180171      Nspin =0.99999488535    
                             Na = 158.00089830         Nb = 157.00090341    
                            current damping = 2.950
 
          Norm of current diis error: 0.69428E-04
          max. resid. norm for Fia-block=  1.757D-05 for orbital    157a    beta 
          max. resid. fock norm         =  1.522D-04 for orbital    761a    beta 

 ITERATION  ENERGY          1e-ENERGY        2e-ENERGY     NORM[dD(SAO)]  TOL
  57  -3209.2823132842    -16694.866270     7301.0275428    0.121D-02 0.464D-13
                            Exc = -266.685510237      Eck =  7567.71305305    
                         Ntotal = 315.00180171      Nspin =0.99999488396    
                             Na = 158.00089830         Nb = 157.00090341    
                            current damping = 2.800
 
          Norm of current diis error: 0.63660E-04
          max. resid. norm for Fia-block=  2.619D-05 for orbital    157a    beta 
          max. resid. fock norm         =  3.217D-04 for orbital    761a    beta 

 ITERATION  ENERGY          1e-ENERGY        2e-ENERGY     NORM[dD(SAO)]  TOL
  58  -3209.2823132939    -16694.866473     7301.0277459    0.962D-02 0.455D-13
                            Exc = -266.685515579      Eck =  7567.71326150    
                         Ntotal = 315.00180171      Nspin =0.99999488129    
                             Na = 158.00089830         Nb = 157.00090342    
                            current damping = 2.650
 
          Norm of current diis error: 0.59526E-04
          max. resid. norm for Fia-block=  2.305D-05 for orbital    157a    beta 
          max. resid. fock norm         =  3.388D-04 for orbital    761a    beta 

 ITERATION  ENERGY          1e-ENERGY        2e-ENERGY     NORM[dD(SAO)]  TOL
  59  -3209.2823132993    -16694.866224     7301.0274964    0.104D-01 0.455D-13
                            Exc = -266.685509118      Eck =  7567.71300553    
                         Ntotal = 315.00180172      Nspin =0.99999487914    
                             Na = 158.00089830         Nb = 157.00090342    
                            current damping = 2.700
 
          Norm of current diis error: 0.57578E-04
          max. resid. norm for Fia-block=  2.893D-05 for orbital    157a    beta 
          max. resid. fock norm         =  6.182D-04 for orbital    683a    beta 

 ITERATION  ENERGY          1e-ENERGY        2e-ENERGY     NORM[dD(SAO)]  TOL
  60  -3209.2823132953    -16694.866346     7301.0276186    0.176D-01 0.454D-13
                            Exc = -266.685512247      Eck =  7567.71313081    
                         Ntotal = 315.00180172      Nspin =0.99999487721    
                             Na = 158.00089830         Nb = 157.00090342    
                            current damping = 2.750
 
          Norm of current diis error: 0.51973E-04
          max. resid. norm for Fia-block=  2.014D-05 for orbital    157a    beta 
          max. resid. fock norm         =  3.543D-04 for orbital    683a    beta 
          mo-orthogonalization: Cholesky decomposition

 ITERATION  ENERGY          1e-ENERGY        2e-ENERGY     NORM[dD(SAO)]  TOL
  61  -3209.2823132928    -16694.866427     7301.0277000    0.892D-02 0.454D-13
                            Exc = -266.685514357      Eck =  7567.71321434    
                         Ntotal = 315.00180173      Nspin =0.99999487563    
                             Na = 158.00089830         Nb = 157.00090343    
                            current damping = 2.600
 
          Norm of current diis error: 0.49734E-04
          max. resid. norm for Fia-block=  1.829D-05 for orbital    157a    beta 
          max. resid. fock norm         =  3.431D-04 for orbital    781a    beta 

 ITERATION  ENERGY          1e-ENERGY        2e-ENERGY     NORM[dD(SAO)]  TOL
  62  -3209.2823132933    -16694.866361     7301.0276331    0.854D-02 0.455D-13
                            Exc = -266.685512679      Eck =  7567.71314580    
                         Ntotal = 315.00180173      Nspin =0.99999487377    
                             Na = 158.00089830         Nb = 157.00090343    
                            current damping = 2.650
 
          Norm of current diis error: 0.46875E-04
          max. resid. norm for Fia-block=  1.844D-05 for orbital    157a    beta 
          max. resid. fock norm         =  4.049D-04 for orbital    781a    beta 

 ITERATION  ENERGY          1e-ENERGY        2e-ENERGY     NORM[dD(SAO)]  TOL
  63  -3209.2823132932    -16694.866194     7301.0274663    0.219D-01 0.454D-13
                            Exc = -266.685508416      Eck =  7567.71297468    
                         Ntotal = 315.00180173      Nspin =0.99999487174    
                             Na = 158.00089830         Nb = 157.00090343    
                            current damping = 2.500
 
          Norm of current diis error: 0.45979E-04
          max. resid. norm for Fia-block=  1.756D-05 for orbital    157a    beta 
          max. resid. fock norm         =  4.252D-04 for orbital    683a    beta 

 ITERATION  ENERGY          1e-ENERGY        2e-ENERGY     NORM[dD(SAO)]  TOL
  64  -3209.2823133392    -16694.866264     7301.0275362    0.219D-01 0.159D-12
                            Exc = -266.685510230     Coul =  7612.87923183    
                            exK = -45.1661853649    
                         Ntotal = 315.00180173      Nspin =0.99999487053    
                             Na = 158.00089830         Nb = 157.00090343    
                            current damping = 2.550
 
          Norm of current diis error: 0.42182E-04
          max. resid. norm for Fia-block=  2.563D-05 for orbital    157a    beta 
          max. resid. fock norm         =  2.301D-03 for orbital    683a    beta 

 ITERATION  ENERGY          1e-ENERGY        2e-ENERGY     NORM[dD(SAO)]  TOL
  65  -3209.2823133456    -16694.866399     7301.0276712    0.144D+00 0.101D-12
                            Exc = -266.685513708      Eck =  7567.71318495    
                         Ntotal = 315.00180174      Nspin =0.99999486472    
                             Na = 158.00089830         Nb = 157.00090344    
                            current damping = 2.400
 
          Norm of current diis error: 0.39453E-04
          max. resid. norm for Fia-block=  2.086D-05 for orbital    157a    beta 
          max. resid. fock norm         =  1.204D-03 for orbital    683a    beta 
          mo-orthogonalization: Cholesky decomposition

 ITERATION  ENERGY          1e-ENERGY        2e-ENERGY     NORM[dD(SAO)]  TOL
  66  -3209.2823133508    -16694.866161     7301.0274339    0.102D-01 0.756D-13
                            Exc = -266.685507612      Eck =  7567.71294150    
                         Ntotal = 315.00180174      Nspin =0.99999486074    
                             Na = 158.00089830         Nb = 157.00090344    
                            current damping = 2.450
 
          Norm of current diis error: 0.37870E-04
          max. resid. norm for Fia-block=  2.163D-05 for orbital    157a    beta 
          max. resid. fock norm         =  1.235D-03 for orbital    683a    beta 

 ITERATION  ENERGY          1e-ENERGY        2e-ENERGY     NORM[dD(SAO)]  TOL
  67  -3209.2823133488    -16694.866332     7301.0276047    0.125D-01 0.548D-13
                            Exc = -266.685512048      Eck =  7567.71311679    
                         Ntotal = 315.00180175      Nspin =0.99999485620    
                             Na = 158.00089830         Nb = 157.00090344    
                            current damping = 2.500
 
          Norm of current diis error: 0.33006E-04
          max. resid. norm for Fia-block=  1.431D-05 for orbital    157a    beta 
          max. resid. fock norm         =  2.806D-04 for orbital    683a    beta 

 ENERGY CONVERGED !

          Overall gridpoints after grid construction =        346949

 ITERATION  ENERGY          1e-ENERGY        2e-ENERGY     NORM[dD(SAO)]  TOL
  68  -3209.2813168234    -16694.866368     7301.0286367    0.114D-01 0.466D-13
                            Exc = -266.684516427      Eck =  7567.71315315    
                         Ntotal = 315.00024587      Nspin = 1.0000040712    
                             Na = 158.00012497         Nb = 157.00012090    
                            current damping = 2.350
 
          Norm of current diis error: 0.31642E-04
          max. resid. norm for Fia-block=  1.226D-05 for orbital    157a    beta 
          max. resid. fock norm         =  3.542D-04 for orbital    683a    beta 

 End of SCF iterations

   convergence criteria satisfied after    68 iterations


   *************************************************************************
   y                                                                        
   *************************************************************************


                  ------------------------------------------ 
                 |  total energy      =  -3209.28131682342  |
                  ------------------------------------------ 
                 :  kinetic energy    =   3198.51555603679  :
                 :  potential energy  =  -6407.79687286020  :
                 :  virial theorem    =      1.99664542939  :
                 :  wavefunction norm =      1.00000000000  :
                  .......................................... 


 <geterg> : there is no data group $energy 


 <skperg> : $end is missing 


 orbitals $uhfmo_beta  will be written to file beta

 orbitals $uhfmo_alpha  will be written to file alpha
 
 alpha: 

    irrep                154a        155a        156a        157a        158a   
 eigenvalues H         -0.32062    -0.31870    -0.30554    -0.29412    -0.27720
            eV          -8.7246     -8.6722     -8.3141     -8.0034     -7.5431
 occupation              1.0000      1.0000      1.0000      1.0000      1.0000

    irrep                159a        160a        161a        162a        163a   
 eigenvalues H         -0.18894    -0.17419    -0.16010    -0.14805    -0.14303
            eV          -5.1414     -4.7399     -4.3566     -4.0286     -3.8921
 
 beta:  

    irrep                153a        154a        155a        156a        157a   
 eigenvalues H         -0.31315    -0.30356    -0.29931    -0.29362    -0.28766
            eV          -8.5214     -8.2604     -8.1446     -7.9899     -7.8276
 occupation              1.0000      1.0000      1.0000      1.0000      1.0000

    irrep                158a        159a        160a        161a        162a   
 eigenvalues H         -0.19139    -0.17344    -0.16046    -0.14786    -0.14278
            eV          -5.2079     -4.7195     -4.3664     -4.0235     -3.8851
 

                                             _ _ _ 
  IRREP     alpha occ.     beta occ.      tr(D*D-D)


 a        158.00000000   157.00000000    -0.25853603

   -------------------------------------------------

   sum    158.00000000   157.00000000    -0.25853603

 <S*S>     0.76707205

 
 
 
 ==============================================================================
                           electrostatic moments
 ==============================================================================

 reference point for electrostatic moments:    0.00000   0.00000   0.00000

 
              nuc           elec       ->  total
 ------------------------------------------------------------------------------
                          charge      
 ------------------------------------------------------------------------------
         316.000000    -315.000000       1.000000
 a-b                                     1.000000
 
 ------------------------------------------------------------------------------
                       dipole moment  
 ------------------------------------------------------------------------------
   x    -802.809960     798.490671      -4.319289
   y   -1758.355450    1751.485695      -6.869755
   z    1183.944531   -1180.561741       3.382790
 
   | dipole moment | =     8.7916 a.u. =    22.3461 debye 
 
 ------------------------------------------------------------------------------
                     quadrupole moment
 ------------------------------------------------------------------------------
  xx   10017.560547  -10110.143589     -92.583041
  yy   13483.318989  -13600.707627    -117.388638
  zz    9985.472629  -10132.034340    -146.561711
  xy    4141.440327   -4123.630730      17.809597
  xz   -4889.543880    4867.482903     -22.060977
  yz   -7241.386019    7216.115941     -25.270078
 
     1/3  trace=    -118.844463
     anisotropy=      80.730275


 ==============================================================================
                  LOEWDIN POPULATION ANALYSIS (CAO-BASIS) 
 ==============================================================================
 
       values displayed are larger than   0.000000
 
 
 atomic populations from total density:
 
 atom      charge    n(s)      n(p)      n(d)      n(f)      n(g)
     1co     0.76410   4.40235   8.94340   9.54363   3.34652
     2n      0.16894   2.27691   1.41174   1.20337   1.93903
     3c     -0.58893   2.21868   1.11904   1.30729   1.94393
     4h      0.53646   0.37580   0.08774
     5c     -0.45995   2.20655   1.14720   1.14985   1.95636
     6h      0.51220   0.39606   0.09174
     7c     -0.45535   2.20928   1.13704   1.17644   1.93259
     8h      0.52182   0.39016   0.08802
     9c     -0.49803   2.20947   1.13030   1.19977   1.95848
    10h      0.54316   0.36545   0.09139
    11c     -0.33296   2.17579   1.04247   1.32461   1.79009
    12n      0.08236   2.24906   1.38392   1.30029   1.98436
    13c     -0.27773   2.16745   1.03190   1.30993   1.76845
    14c     -0.37820   2.19072   1.12538   1.09392   1.96818
    15h      0.51945   0.37870   0.10184
    16c     -0.30327   2.16523   1.02954   1.32065   1.78784
    17o      0.11596   2.35924   1.94504   1.37200   2.20775
    18c     -0.37741   2.19745   1.12339   1.08845   1.96812
    19h      0.55303   0.35454   0.09243
    20c     -0.19721   2.15766   1.02425   1.21904   1.79626
    21n      0.09232   2.26607   1.38976   1.30155   1.95030
    22c     -0.48345   2.20397   1.11337   1.22695   1.93915
    23h      0.51517   0.38483   0.10000
    24c     -0.44169   2.20611   1.15652   1.12486   1.95419
    25h      0.52015   0.38963   0.09022
    26c     -0.47990   2.21634   1.14475   1.18105   1.93777
    27h      0.55246   0.36106   0.08648
    28c     -0.39417   2.19687   1.13413   1.11474   1.94843
    29h      0.52122   0.38335   0.09543
    30c     -0.21117   2.15938   1.02984   1.23592   1.78603
    31n      0.07070   2.25807   1.38927   1.31372   1.96825
    32c     -0.48720   2.20256   1.10561   1.23088   1.94815
    33h      0.52078   0.37260   0.10662
    34c     -0.49683   2.21252   1.15404   1.16224   1.96802
    35h      0.55014   0.36246   0.08740
    36c     -0.44653   2.20874   1.14352   1.15287   1.94140
    37h      0.53945   0.37285   0.08770
    38c     -0.40034   2.19303   1.12819   1.12550   1.95361
    39h      0.51380   0.38734   0.09886
    40c     -0.26556   2.16128   1.02970   1.28687   1.78771
    41n      0.16211   2.25172   1.38152   1.22810   1.97655
    42c     -0.25814   2.17391   1.02978   1.29299   1.76146
    43c     -0.40678   2.19541   1.12703   1.11393   1.97041
    44h      0.53545   0.37659   0.08796
    45c     -0.27903   2.15886   1.01968   1.32102   1.77947
    46o      0.15033   2.35153   1.94921   1.34480   2.20413
    47c     -0.42275   2.19511   1.11967   1.12530   1.98267
    48h      0.54020   0.34230   0.11750
    49c     -0.23263   2.15964   1.02138   1.24979   1.80183
    50n     -0.03627   2.26351   1.43685   1.37646   1.95946
    51c     -0.82591   2.23358   1.17972   1.30889   2.10373
    52h      0.49245   0.40993   0.09761
    53h      0.51648   0.38529   0.09823
    54c     -0.83565   2.22805   1.16625   1.34523   2.09612
    55h      0.48564   0.37745   0.13690
    56h      0.50174   0.40609   0.09217
    57c     -0.83051   2.22836   1.16268   1.33277   2.10670
    58h      0.52048   0.37229   0.10724
    59h      0.51620   0.38108   0.10273
    60c     -1.17874   2.29525   1.30542   1.34155   2.23652
    61c     -1.23489   2.28866   1.30237   1.33831   2.30556
    62h      0.47352   0.42269   0.10379
    63h      0.45916   0.43129   0.10955
    64h      0.47499   0.41760   0.10741
    65h      0.48253   0.41138   0.10609
    66h      0.48614   0.40406   0.10980
    67h      0.45068   0.43573   0.11358
    68c     -0.78000   2.23736   1.02822   1.69957   1.81485
    69o      0.09462   2.39272   2.01185   1.25247   2.24833
    70o     -0.21778   2.41648   2.09452   1.36993   2.33685
    71h      0.45858   0.39185   0.14958
 
 moments (from total density versus population analysis)
 <charge> =             1.000000            1.000000
 <x   >   =            -4.319289           -4.905713
 <y   >   =            -6.869755           -6.578345
 <z   >   =             3.382790            3.710081
 
 Unpaired electrons from D(alpha)-D(beta)
 
 atom      total     n(s)      n(p)      n(d)      n(f)      n(g)
     1co     0.94554   0.00322   0.01962   0.92493  -0.00223
     2n      0.00357   0.00009   0.00025   0.00269   0.00054
     3c      0.00182   0.00004   0.00029   0.00101   0.00049
     4h      0.00000  -0.00001   0.00001
     5c     -0.00016  -0.00000  -0.00011   0.00010  -0.00014
     6h     -0.00000   0.00000  -0.00001
     7c      0.00096   0.00001   0.00038   0.00005   0.00052
     8h      0.00004  -0.00002   0.00005
     9c     -0.00012  -0.00000  -0.00010   0.00011  -0.00013
    10h     -0.00000   0.00001  -0.00001
    11c      0.00095   0.00002   0.00022   0.00037   0.00035
    12n     -0.00069  -0.00007  -0.00042   0.00227  -0.00247
    13c     -0.00117   0.00005  -0.00150   0.00248  -0.00220
    14c      0.00120   0.00001   0.00064  -0.00027   0.00082
    15h      0.00018   0.00011   0.00007
    16c     -0.00353  -0.00002  -0.00154   0.00009  -0.00206
    17o     -0.00174  -0.00001  -0.00066  -0.00027  -0.00080
    18c     -0.00007  -0.00001   0.00019  -0.00046   0.00019
    19h      0.00000  -0.00004   0.00004
    20c     -0.00232  -0.00001  -0.00103   0.00015  -0.00143
    21n      0.05546   0.00399   0.01951   0.00980   0.02215
    22c     -0.00046  -0.00012  -0.00176   0.00368  -0.00226
    23h      0.00098   0.00092   0.00006
    24c      0.00326   0.00015   0.00123   0.00041   0.00147
    25h      0.00044   0.00028   0.00016
    26c     -0.00395  -0.00000  -0.00175   0.00022  -0.00242
    27h     -0.00012   0.00005  -0.00016
    28c      0.00267   0.00009   0.00101   0.00035   0.00121
    29h      0.00046   0.00030   0.00016
    30c     -0.00037  -0.00011  -0.00122   0.00230  -0.00133
    31n     -0.00005  -0.00008  -0.00144   0.00557  -0.00409
    32c      0.00191   0.00007   0.00028   0.00127   0.00028
    33h      0.00015   0.00009   0.00005
    34c      0.00103   0.00002   0.00034   0.00025   0.00042
    35h      0.00001  -0.00001   0.00002
    36c      0.00110   0.00000   0.00038   0.00017   0.00056
    37h      0.00002  -0.00001   0.00003
    38c      0.00057  -0.00001   0.00016   0.00020   0.00023
    39h     -0.00001  -0.00004   0.00003
    40c      0.00099   0.00002   0.00007   0.00068   0.00021
    41n     -0.00031   0.00004  -0.00157   0.00436  -0.00314
    42c      0.00257   0.00006   0.00070   0.00079   0.00103
    43c     -0.00063  -0.00001  -0.00035   0.00020  -0.00047
    44h      0.00000   0.00003  -0.00003
    45c      0.00167   0.00002   0.00064   0.00016   0.00086
    46o      0.00085   0.00001   0.00032   0.00014   0.00039
    47c      0.00118   0.00000   0.00033   0.00039   0.00047
    48h      0.00005  -0.00002   0.00006
    49c      0.00312   0.00003   0.00103   0.00039   0.00168
    50n      0.00179   0.00000   0.00081  -0.00003   0.00101
    51c     -0.00011  -0.00000  -0.00005  -0.00003  -0.00003
    52h     -0.00001  -0.00001   0.00001
    53h      0.00000  -0.00000   0.00000
    54c      0.01651   0.00065   0.00331   0.00728   0.00527
    55h      0.00408   0.00011   0.00397
    56h      0.00107   0.00090   0.00017
    57c      0.00048  -0.00000  -0.00006   0.00056  -0.00002
    58h     -0.00002  -0.00000  -0.00002
    59h      0.00013   0.00011   0.00002
    60c     -0.00000   0.00000   0.00003  -0.00006   0.00003
    61c      0.00004  -0.00000  -0.00001   0.00006  -0.00001
    62h      0.00001   0.00001   0.00000
    63h     -0.00004  -0.00004  -0.00000
    64h     -0.00002  -0.00002  -0.00000
    65h     -0.00000  -0.00000  -0.00000
    66h      0.00002   0.00000   0.00001
    67h      0.00002   0.00001   0.00001
    68c     -0.02934  -0.00219  -0.00902  -0.00289  -0.01524
    69o     -0.01752  -0.00029  -0.00672  -0.00281  -0.00770
    70o      0.00538   0.00037  -0.00079   0.00682  -0.00102
    71h      0.00048   0.00056  -0.00008
 
 
 
 ==============================================================================
 
HOMO-LUMO Separation
 HOMO         :   -0.27720327 H =     -7.54309 eV
 LUMO         :   -0.19138631 H =     -5.20789 eV
 HOMO-LUMO gap:    0.08581696 H =     +2.33520 eV
 
 ==============================================================================


    ------------------------------------------------------------------------
         total  cpu-time :   3 days 20 hours 38 minutes and 16 seconds
         total wall-time : 11 hours 39 minutes and 13 seconds
    ------------------------------------------------------------------------

   ****  ridft : all done  ****


    2024-11-21 10:18:10.825 

 ridft ended normally
