# Supplementary material for: Electronic Effects Drive Selectivity in CO2 Reduction Catalysis by Heptacoordinated Cobalt Complexes
Source: Inorg Chem. 2026 May 21;65(22):12678–92. doi: 10.1021/acs.inorgchem.6c01633 (PMC13250995; doi:10.1021/acs.inorgchem.6c01633)
Supplement: Supplementary file 2 [file ic6c01633_si_002.zip › backup_paper_acscat_Co/Co0MeOLCOOH/doublet/other_oxygen/vacuo/EN/PBE0/SP_PBE0.out]

  ========================================================================
                license information 
 Customer : 200000000357083
 ID       : LKO2626211

 License file is VALID, continuing with full version
  ========================================================================

   OpenMP run-time library returned nthreads =  8

 ridft (centipede46) : TURBOMOLE rev. V7-7 compiled 26 Oct 2022 at 08:57:28
 Copyright (C) 2022 TURBOMOLE GmbH, Karlsruhe


    2024-11-20 22:26:42.895 


                                  r i d f t

                        DFT program with RI approximation 
                                for coulomb part 


                                                 
                                 References:     
                                                 
          TURBOMOLE:                             
              R. Ahlrichs, M. Baer, M. Haeser, H. Horn, and
              C. Koelmel
              Electronic structure calculations on workstation
              computers: the program system TURBOMOLE
              Chem. Phys. Lett. 162: 165 (1989)
          Density Functional:                              
              O. Treutler and R. Ahlrichs                      
              Efficient Molecular Numerical Integration Schemes
              J. Chem. Phys. 102: 346 (1995)                   
          Parallel Version:                                
              Performance of parallel TURBOMOLE for Density    
              Functional Calculations                          
              M. v. Arnim and R. Ahlrichs                      
              J. Comp. Chem. 19: 1746 (1998)                   
          RI-J Method:                                     
              Auxiliary Basis Sets to approximate Coulomb      
              Potentials                                       
              Chem. Phys. Lett. 240: 283 (1995)                
              K. Eichkorn, O. Treutler, H. Oehm, M. Haeser     
              and R. Ahlrichs                                  
              Chem. Phys. Lett. 242: 652 (1995)                
                                                           
              Auxiliary Basis Sets for Main Row Atoms and their
              Use to approximate Coulomb Potentials            
              K. Eichkorn, F. Weigend, O. Treutler and         
              R. Ahlrichs                                      
              Theo. Chem. Acc. 97: 119 (1997)                   
                                                           
              Accurate Coulomb-fitting basis sets for H to Rn 
              F. Weigend                                        
              Phys. Chem. Chem. Phys. 8: 1057 (2006)            
                                                           
          Multipole accelerated RI-J (MARI-J):             
              Fast evaluation of the Coulomb potential for     
              electron densities using multipole accelerated   
              resolution of identity approximation             
              M. Sierka, A. Hogekamp and R. Ahlrichs           
              J. Chem. Phys. 118: 9136 (2003)                  
          RI-JK Method:                                     
              A fully direct RI-HF algorithm: Implementation,
              optimised auxiliary basis sets, demonstration of
              accuracy and efficiency                         
              F. Weigend                                      
              Phys. Chem. Chem. Phys. 4: 4285 (2002)           
          Two-component HF and DFT with spin-orbit coupling:  
              Self-consistent treatment of spin-orbit         
              interactions with efficient Hartree-Fock and    
              density functional methods                      
              M. K. Armbruster, F. Weigend, C. van Wüllen and 
              W. Klopper                                      
              Phys. Chem. Chem. Phys. 10: 1748 (2008)         
          Two-component difference density and DIIS algorithm 
              Efficient two-component self-consistent field   
              procedures and gradients: implementation in     
              TURBOMOLE and application to Au20-              
              A. Baldes, F. Weigend                           
              Mol. Phys. 111: 2617 (2013)                     
          Relativistic all-electron 2c calculations           
              An efficient implementation of two-component    
              relativistic exact-decoupling methods for large 
              molecules                                       
              D. Peng, N. Middendorf, F. Weigend, M. Reiher   
              J. Chem. Phys. 138: 184105 (2013)               
          Finite nucleus model and SNSO approximation         
              Efficient implementation of one- and two-       
              component analytical energy gradients in exact  
              two-component theory                            
              Y. J. Franzke, N. Middendorf, F. Weigend        
              J. Chem. Phys. 148: 104110 (2018)               
          Grids for all-electron relativistic methods         
              Error-consistent segmented contracted all-      
              electron relativistic basis sets of double-     
              and triple-zeta quality for NMR shielding       
              constants                                       
              Y. J. Franzke, R. Tress, T. M. Pazdera,         
              F. Weigend                                      
              Phys. Chem. Chem. Phys. 21: 166658 (2019)       
          Seminumerical exchange algorithms                   
              Seminumerical calculation of the Hartree-Fock   
              exchange matirx: Application to two-component   
              procedures and efficient evaluation of local    
              hybrid functionsl                               
               P. Plessow, F. Weigend,                        
              J. Comput. Chem. 33: 810 (2012)                 
          Improved seminumerical algorithms                   
              C. Holzer,                                      
              J. Chem. Phys. 153 (2020), 184115               
                                         


          OpenMP Shared-Memory Parallelization:  8 CPUs.

            By: Christof Holzer and Yannick J. Franzke


              +--------------------------------------------------+
              |      general information about current run       |
              +--------------------------------------------------+

 
 PBE0 hybrid functional
 exchange:    3/4 (LDA+PBE) + 1/4 HF
 correlation: LDA (PW) + PBE
 A Hybrid-DFT calculation using the RI-J approximation will be carried out.
 Allocatable memory for RI due to $ricore (MB):                   500

   *************************************************************************
   y                                                                        
   *************************************************************************


              +--------------------------------------------------+
              | Atomic coordinate, charge and isotop information |
              +--------------------------------------------------+

                    atomic coordinates            atom    charge  isotop
         -2.20472155   -4.01017080    2.93388012    co    27.000     0
         -2.48710181   -3.58211684    9.70418849    n      7.000     0
         -4.58857742   -2.17146539    9.70346378    c      6.000     0
         -4.34356913   -0.19085705    9.17127117    h      1.000     0
         -6.96901213   -3.11150644   10.34284978    c      6.000     0
         -8.61610970   -1.87579450   10.32939720    h      1.000     0
         -7.16262099   -5.65158087   11.02365102    c      6.000     0
         -8.97952312   -6.46011417   11.56607706    h      1.000     0
         -4.98942499   -7.14060493   11.01311391    c      6.000     0
         -5.07472383   -9.13435594   11.52583667    h      1.000     0
         -2.68112774   -6.04358603   10.32641653    c      6.000     0
          1.01585781   -5.56754947    2.22167371    n      7.000     0
          2.81862232   -5.94578042    3.98240147    c      6.000     0
          5.21913688   -6.80366525    3.34978012    c      6.000     0
          6.59630352   -7.10110039    4.84474057    h      1.000     0
          5.77623892   -7.29111727    0.79810977    c      6.000     0
          8.02418153   -8.09279862   -0.07801583    o      8.000     0
          3.86101434   -6.96397431   -1.00801884    c      6.000     0
          4.27102463   -7.38794173   -2.97725992    h      1.000     0
          1.50430288   -6.09879665   -0.24948693    c      6.000     0
         -2.81137144   -4.97784021   -0.73027162    n      7.000     0
         -4.92204454   -4.61364104   -2.08635931    c      6.000     0
         -6.58863879   -4.00865411   -1.03611397    h      1.000     0
         -5.00951297   -4.95984019   -4.69094558    c      6.000     0
         -6.76770168   -4.63614409   -5.71052728    h      1.000     0
         -2.81127526   -5.70600989   -5.94601002    c      6.000     0
         -2.80443539   -5.97319827   -7.98725873    h      1.000     0
         -0.61849338   -6.09463415   -4.54752520    c      6.000     0
          1.12301680   -6.66703578   -5.48097545    h      1.000     0
         -0.66791406   -5.72014372   -1.93454022    c      6.000     0
         -5.34101213   -2.31082551    3.48855990    n      7.000     0
         -5.82686449    0.17545276    3.12437453    c      6.000     0
         -4.20039120    1.37218513    2.76041611    h      1.000     0
         -8.24712272    1.18115461    3.22077041    c      6.000     0
         -8.50948323    3.20036911    2.92378313    h      1.000     0
        -10.29180204   -0.42033821    3.69081748    c      6.000     0
        -12.21555930    0.30838554    3.76333837    h      1.000     0
         -9.81343375   -2.97362163    4.08072902    c      6.000     0
        -11.36445500   -4.26369098    4.47722587    h      1.000     0
         -7.33487218   -3.88199805    3.99565468    c      6.000     0
         -4.08329583   -6.92190144    4.56790003    n      7.000     0
         -3.25859214   -9.18623629    5.45904782    c      6.000     0
         -4.92977541  -11.11903306    6.05361235    c      6.000     0
         -4.22344057  -12.91932014    6.76005509    h      1.000     0
         -7.54255043  -10.76217869    5.80577855    c      6.000     0
         -9.03088077  -12.74861343    6.36555114    o      8.000     0
         -8.39901702   -8.36603449    5.10068639    c      6.000     0
        -10.40363981   -7.93681268    5.01773838    h      1.000     0
         -6.62058990   -6.49853023    4.54231617    c      6.000     0
          0.83256287   -7.87513996    7.66147505    n      7.000     0
         -0.25795329   -7.57891519   10.18919823    c      6.000     0
          1.17990304   -6.65271563   11.37524949    h      1.000     0
         -0.59127773   -9.47957073   10.96640630    h      1.000     0
          1.94659687   -5.54514450    6.63917139    c      6.000     0
          0.60783230   -3.93514225    6.66549736    h      1.000     0
          3.53296242   -5.01111281    7.87831149    h      1.000     0
         -0.46281566   -9.62335111    5.98275083    c      6.000     0
          0.57497639   -9.73152017    4.19170375    h      1.000     0
         -0.32531314  -11.51394084    6.84306509    h      1.000     0
         10.05071494   -8.42315695    1.70315460    c      6.000     0
        -11.71915036  -12.43387841    6.15144366    c      6.000     0
         11.67564111   -9.03147604    0.58093167    h      1.000     0
          9.57569127   -9.88615438    3.10121613    h      1.000     0
         10.48964371   -6.63094334    2.66083454    h      1.000     0
        -12.53201114  -14.27012869    6.63886601    h      1.000     0
        -12.25175247  -11.92399062    4.20745443    h      1.000     0
        -12.40508976  -10.99091851    7.48258129    h      1.000     0
         -0.46388014   -0.99731203    2.01584437    c      6.000     0
          0.17277218   -0.24553495   -0.05951144    o      8.000     0
          0.17156729    0.35037998    4.17240662    o      8.000     0
          1.17781848    1.80781425    3.59827873    h      1.000     0
 
       center of nuclear mass  :   -2.52550621   -5.52006676    3.71165198
       center of nuclear charge:   -2.54053785   -5.56441598    3.74665991

              +--------------------------------------------------+
              |               basis set information              |
              +--------------------------------------------------+

              we will work with the 1s 3p 5d 7f 9g ... basis set
              ...i.e. with spherical basis functions...

   type   atoms  prim   cont   basis
   ---------------------------------------------------------------------------
    co       1     95     48   def2-TZVPD   [6s5p4d1f|17s12p7d1f]
    n        6     52     37   def2-TZVPD   [6s3p3d1f|12s6p3d1f]
    c       31     52     37   def2-TZVPD   [6s3p3d1f|12s6p3d1f]
    h       29     11      9   def2-TZVPD   [3s2p|5s2p]
    o        4     55     40   def2-TZVPD   [6s4p3d1f|12s7p3d1f]
   ---------------------------------------------------------------------------
   total:   71   2558   1838
   ---------------------------------------------------------------------------

   total number of primitive shells          :  111
   total number of contracted shells         :  698
   total number of cartesian basis functions : 2091
   total number of SCF-basis functions       : 1838


 integral neglect threshold       :  0.16E-12
 integral storage threshold THIZE :  0.10E-04
 integral storage threshold THIME :         5

 RI-J AUXILIARY BASIS SET information:

              we will work with the 1s 3p 5d 7f 9g ... basis set
              ...i.e. with spherical basis functions...

   type   atoms  prim   cont   basis
   ---------------------------------------------------------------------------
    co       1    107     89   def2-TZVPD   [8s5p5d2f3g|19s5p5d3f3g]
    n        6     70     49   def2-TZVPD   [6s4p3d1f1g|12s5p4d2f1g]
    c       31     70     49   def2-TZVPD   [6s4p3d1f1g|12s5p4d2f1g]
    h       29     16     11   def2-TZVPD   [3s1p1d|5s2p1d]
    o        4     70     49   def2-TZVPD   [6s4p3d1f1g|12s5p4d2f1g]
   ---------------------------------------------------------------------------
   total:   71   3441   2417
   ---------------------------------------------------------------------------

   total number of primitive shells          :  115
   total number of contracted shells         :  783
   total number of cartesian basis functions : 2967
   total number of SCF-basis functions       : 2417


 symmetry group of the molecule :   c1 

 the group has the following generators :
   c1(z)

    1 symmetry operations found

 there are 1 real representations :   a   

 maximum number of shells which are related by symmetry :  1

  
           ------------------
           density functional
           ------------------
 PBE0 hybrid functional
 exchange:    3/4 (LDA+PBE) + 1/4 HF
 correlation: LDA (PW) + PBE
 iterations will be done with small grid
  
 spherical integration : Lebedev's spherical grid
 spherical gridsize    :                     3
    i.e. gridpoints    :                   302
  maximum batchsize    :                   100
 value for diffuse not defined
 radial integration    : Chebyshev 2nd kind (scaling 3)
 radial gridsize       :                     3
 integration cells     :                    71
 partition function    : becke
 partition sharpness   :                     3
  

 biggest AO integral is expected to be    16.578513373

          ------------------------
          nuclear repulsion energy  :   6184.76910222    
          ------------------------

  _________________________________
 |                                 |
 |         DFTD3 V3.1 Rev 0        |
 | S.Grimme, University Bonn       |
 |            June  2014           |
 |   see standalone version        |
 |       dftd3 -h for options      |
 |_________________________________|
 
 Please cite DFT-D3 work done with this code as:
 S. Grimme, J. Antony, S. Ehrlich and H. Krieg,
 J. Chem. Phys, 132 (2010), 154104.
 If used with BJ-damping cite also
 S. Grimme, S. Ehrlich and L. Goerigk,
 J. Comput. Chem. 32 (2011), 1456-1465
 For DFT-D2 the reference is
 S. Grimme, J. Comput. Chem., 27 (2006), 1787-1799
 
C6 coefficients used:
                     2  C6 for element                      1
Z=  1 CN= 0.912     C6(AA)=    3.03
Z=  1 CN= 0.000     C6(AA)=    7.59
                     5  C6 for element                      6
Z=  6 CN= 0.000     C6(AA)=   49.11
Z=  6 CN= 0.987     C6(AA)=   43.25
Z=  6 CN= 1.998     C6(AA)=   29.36
Z=  6 CN= 2.999     C6(AA)=   25.78
Z=  6 CN= 3.984     C6(AA)=   18.21
                     4  C6 for element                      7
Z=  7 CN= 0.000     C6(AA)=   25.27
Z=  7 CN= 0.994     C6(AA)=   22.12
Z=  7 CN= 2.014     C6(AA)=   19.68
Z=  7 CN= 2.990     C6(AA)=   15.58
                     3  C6 for element                      8
Z=  8 CN= 0.000     C6(AA)=   15.51
Z=  8 CN= 0.993     C6(AA)=   12.82
Z=  8 CN= 1.989     C6(AA)=   10.37
                     4  C6 for element                     27
Z= 27 CN= 0.000     C6(AA)=  532.78
Z= 27 CN= 1.715     C6(AA)=  186.55
Z= 27 CN= 2.926     C6(AA)=  148.07
Z= 27 CN= 7.779     C6(AA)=  118.29

#           XYZ [au]              R0(AA) [Ang.]  CN          C6(AA)     C8(AA)   C10(AA) [au]
  1  -2.20472  -4.01017   2.93388   co  1.028  5.126       148.1     13018.4   1402200.8
  2  -2.48710  -3.58212   9.70419   n   0.515  2.154        19.4       428.4     11577.3
  3  -4.58858  -2.17147   9.70346   c   0.590  3.190        25.1       725.4     25699.2
  4  -4.34357  -0.19086   9.17127   h   0.381  1.002         3.1        37.3       553.0
  5  -6.96901  -3.11151  10.34285   c   0.590  3.127        25.4       733.3     25979.4
  6  -8.61611  -1.87579  10.32940   h   0.381  1.002         3.1        37.3       553.1
  7  -7.16262  -5.65158  11.02365   c   0.590  3.142        25.3       731.7     25923.8
  8  -8.97952  -6.46011  11.56608   h   0.381  1.002         3.1        37.3       553.1
  9  -4.98942  -7.14060  11.01311   c   0.590  3.160        25.2       729.6     25848.8
 10  -5.07472  -9.13436  11.52584   h   0.381  1.003         3.1        37.3       553.0
 11  -2.68113  -6.04359  10.32642   c   0.590  3.226        24.9       719.3     25484.3
 12   1.01586  -5.56755   2.22167   n   0.515  3.203        15.6       344.1      9299.0
 13   2.81862  -5.94578   3.98240   c   0.590  3.268        24.6       710.5     25170.8
 14   5.21914  -6.80367   3.34978   c   0.590  3.176        25.2       727.4     25771.7
 15   6.59630  -7.10110   4.84474   h   0.381  1.004         3.1        37.3       552.9
 16   5.77624  -7.29112   0.79811   c   0.590  3.208        25.0       722.6     25600.9
 17   8.02418  -8.09280  -0.07802   o   0.493  2.045        10.4       209.8      5187.3
 18   3.86101  -6.96397  -1.00802   c   0.590  3.185        25.1       726.1     25726.5
 19   4.27102  -7.38794  -2.97726   h   0.381  1.004         3.1        37.3       552.9
 20   1.50430  -6.09880  -0.24949   c   0.590  3.316        24.1       697.8     24723.4
 21  -2.81137  -4.97784  -0.73027   n   0.515  3.066        15.6       344.8      9317.2
 22  -4.92204  -4.61364  -2.08636   c   0.590  3.201        25.0       723.6     25637.3
 23  -6.58864  -4.00865  -1.03611   h   0.381  1.005         3.1        37.3       552.9
 24  -5.00951  -4.95984  -4.69095   c   0.590  3.126        25.4       733.4     25983.6
 25  -6.76770  -4.63614  -5.71053   h   0.381  1.002         3.1        37.3       553.1
 26  -2.81128  -5.70601  -5.94601   c   0.590  3.137        25.3       732.2     25940.5
 27  -2.80444  -5.97320  -7.98726   h   0.381  1.002         3.1        37.3       553.1
 28  -0.61849  -6.09463  -4.54753   c   0.590  3.159        25.2       729.7     25852.7
 29   1.12302  -6.66704  -5.48098   h   0.381  1.003         3.1        37.3       553.0
 30  -0.66791  -5.72014  -1.93454   c   0.590  3.316        24.1       697.7     24720.5
 31  -5.34101  -2.31083   3.48856   n   0.515  3.138        15.6       344.3      9305.4
 32  -5.82686   0.17545   3.12437   c   0.590  3.213        25.0       721.7     25570.1
 33  -4.20039   1.37219   2.76042   h   0.381  1.006         3.1        37.3       552.7
 34  -8.24712   1.18115   3.22077   c   0.590  3.127        25.4       733.3     25981.0
 35  -8.50948   3.20037   2.92378   h   0.381  1.002         3.1        37.3       553.0
 36 -10.29180  -0.42034   3.69082   c   0.590  3.134        25.3       732.6     25954.1
 37 -12.21556   0.30839   3.76334   h   0.381  1.002         3.1        37.3       553.1
 38  -9.81343  -2.97362   4.08073   c   0.590  3.164        25.2       729.1     25831.1
 39 -11.36445  -4.26369   4.47723   h   0.381  1.004         3.1        37.3       552.9
 40  -7.33487  -3.88200   3.99565   c   0.590  3.336        23.9       691.3     24492.6
 41  -4.08330  -6.92190   4.56790   n   0.515  3.084        15.6       344.6      9313.6
 42  -3.25859  -9.18624   5.45905   c   0.590  3.228        24.9       719.1     25475.5
 43  -4.92978 -11.11903   6.05361   c   0.590  3.198        25.0       724.2     25658.3
 44  -4.22344 -12.91932   6.76006   h   0.381  1.003         3.1        37.3       552.9
 45  -7.54255 -10.76218   5.80578   c   0.590  3.207        25.0       722.7     25604.5
 46  -9.03088 -12.74861   6.36555   o   0.493  2.045        10.4       209.8      5187.3
 47  -8.39902  -8.36603   5.10069   c   0.590  3.188        25.1       725.7     25712.5
 48 -10.40364  -7.93681   5.01774   h   0.381  1.005         3.1        37.3       552.8
 49  -6.62059  -6.49853   4.54232   c   0.590  3.328        24.0       693.9     24583.4
 50   0.83256  -7.87514   7.66148   n   0.515  3.107        15.6       344.5      9309.6
 51  -0.25795  -7.57892  10.18920   c   0.590  4.142        18.2       527.7     18696.0
 52   1.17990  -6.65272  11.37525   h   0.381  1.002         3.1        37.3       553.0
 53  -0.59128  -9.47957  10.96641   h   0.381  1.002         3.1        37.3       553.0
 54   1.94660  -5.54514   6.63917   c   0.590  4.170        18.2       527.5     18688.1
 55   0.60783  -3.93514   6.66550   h   0.381  1.013         3.1        37.3       552.2
 56   3.53296  -5.01111   7.87831   h   0.381  1.002         3.1        37.3       553.1
 57  -0.46282  -9.62335   5.98275   c   0.590  4.144        18.2       527.7     18695.5
 58   0.57498  -9.73152   4.19170   h   0.381  1.006         3.1        37.3       552.7
 59  -0.32531 -11.51394   6.84307   h   0.381  1.004         3.1        37.3       552.9
 60  10.05071  -8.42316   1.70315   c   0.590  4.044        18.3       529.0     18742.4
 61 -11.71915 -12.43388   6.15144   c   0.590  4.045        18.3       529.0     18741.9
 62  11.67564  -9.03148   0.58093   h   0.381  0.996         3.1        37.4       553.6
 63   9.57569  -9.88615   3.10122   h   0.381  0.995         3.1        37.4       553.7
 64  10.48964  -6.63094   2.66083   h   0.381  0.995         3.1        37.4       553.7
 65 -12.53201 -14.27013   6.63887   h   0.381  0.996         3.1        37.4       553.6
 66 -12.25175 -11.92399   4.20745   h   0.381  0.995         3.1        37.4       553.7
 67 -12.40509 -10.99092   7.48258   h   0.381  0.995         3.1        37.4       553.7
 68  -0.46388  -0.99731   2.01584   c   0.590  3.040        25.6       740.2     26224.3
 69   0.17277  -0.24553  -0.05951   o   0.493  1.048        12.8       257.8      6372.1
 70   0.17157   0.35038   4.17241   o   0.493  2.047        10.4       209.8      5187.1
 71   1.17782   1.80781   3.59828   h   0.381  1.008         3.1        37.3       552.6

molecular C6(AA) [au] =     62970.99

           DFT-D V3(BJ)
 DF pbe0                                              
 parameters
 s6       :    1.0000
 s8       :    1.2177
 a1       :    0.4145
 a2       :    4.8593
 k1-k3    :   16.0000    1.3333   -4.0000
 
 Edisp /kcal,au:   -73.3984 -0.11696774

 E6    /kcal :   -45.7986
 E8    /kcal :   -27.5998
 % E8        : 37.60
 nuclear repulsion energy                  =    6184.769102223
  DFT-D3 Energy contribution               =      -0.116967741
 nuclear repulsion + dispersion correction =    6184.652134481


         -----------------
         -S,T+V- integrals
         -----------------

 1e-integrals will be neglected if expon. factor < 0.159826E-13
 
 Difference densities algorithm switched on.
 The maximal number of linear combinations of
 difference densities is  20.

 DIIS switched on: error vector is FDS-SDF
 Max. Iterations for DIIS is     :   4
 DIIS matrix (see manual) 
    Scaling factor of diagonals  :  1.200
    threshold for scaling factor :  0.000

 scf convergence criterion : increment of total energy < .1000000D-07
                  and increment of one-electron energy < .1000000D-04

 MOs are in ASCII format !


    mo occupation :
   irrep   mo's   occupied
    a     1838      158
 
 number of basis functions   :  1838
 number of occupied orbitals :   158
 

 reading orbital data $uhfmo_alpha  from file alpha
 orbital characterization : expanded

 reading orbital data $uhfmo_beta  from file beta
 orbital characterization : expanded
 virtual MOs provided and orthogonalized by Cholesky decomposition
 virtual MOs provided and orthogonalized by Cholesky decomposition

 UHF mode switched on !

 closed shell shift switched on 
 all occupied orbitals are shifted by    0.05000

  
           ------------------------
               RI-J - INFORMATION
           ------------------------
 Contributions to RI integral batches: 
  neglected integral batches:                 74382
  direct contribution:                       160762
  memory contribution:                  8807
 Memory core needed for (P|Q) and Cholesky     45 MByte
 Memory core minimum needed except of (P|Q)     3 MByte
 Total minimum memory core needed (sum)        48 MByte
  
 ****************************************
 Memory allocated for RI-J   397 MByte
 ****************************************
                                            

 DSCF restart information will be dumped onto file alpha


 Starting SCF iterations

          Overall gridpoints after grid construction =         95854

 ITERATION  ENERGY          1e-ENERGY        2e-ENERGY     NORM[dD(SAO)]  TOL
   1  -3199.7086443602    -16699.772643     7315.4118645    0.000D+00 0.159D-12
                            Exc = -235.203767291     Coul =  7625.47108729    
                            exK = -74.8554555129    
                         Ntotal = 315.00068741      Nspin = 1.0000482017    
                             Na = 158.00036781         Nb = 157.00031960    
                            current damping = 1.000
 
          max. resid. norm for Fia-block=  5.314D-01 for orbital     94a    beta 
          max. resid. fock norm         =  7.578D+00 for orbital   1155a    beta 

 ITERATION  ENERGY          1e-ENERGY        2e-ENERGY     NORM[dD(SAO)]  TOL
   2  -3206.6255065217    -16646.093125     7254.8154842    0.677D+02 0.153D-12
                            Exc = -234.064267277      Eck =  7488.87975150    
                         Ntotal = 315.00145133      Nspin =0.99999475747    
                             Na = 158.00072304         Nb = 157.00072829    
                            current damping = 0.950
 
          Norm of current diis error:  6.4529    
          max. resid. norm for Fia-block=  6.653D-01 for orbital    158a    alpha
          max. resid. fock norm         =  1.156D+00 for orbital   1774a    alpha

 ITERATION  ENERGY          1e-ENERGY        2e-ENERGY     NORM[dD(SAO)]  TOL
   3  -3207.8906505627    -16711.032749     7318.4899644    0.389D+02 0.116D-12
                            Exc = -236.566203361      Eck =  7555.05616776    
                         Ntotal = 315.00173244      Nspin =0.99998564603    
                             Na = 158.00085904         Nb = 157.00087340    
                            current damping = 0.900
 
          Norm of current diis error:  4.2426    
          max. resid. norm for Fia-block=  2.351D-01 for orbital    153a    beta 
          max. resid. fock norm         =  3.201D-01 for orbital    159a    beta 

 ITERATION  ENERGY          1e-ENERGY        2e-ENERGY     NORM[dD(SAO)]  TOL
   4  -3208.9670682261    -16684.717175     7291.0979727    0.212D+02 0.857D-13
                            Exc = -236.057436583      Eck =  7527.15540929    
                         Ntotal = 315.00172077      Nspin =0.99999280362    
                             Na = 158.00085679         Nb = 157.00086398    
                            current damping = 0.950
 
          Norm of current diis error:  2.0263    
          max. resid. norm for Fia-block=  9.279D-02 for orbital    158a    alpha
          max. resid. fock norm         =  1.831D-01 for orbital   1819a    alpha

 ITERATION  ENERGY          1e-ENERGY        2e-ENERGY     NORM[dD(SAO)]  TOL
   5  -3209.1649971872    -16694.770585     7300.9534529    0.193D+02 0.775D-13
                            Exc = -236.410599547      Eck =  7537.36405240    
                         Ntotal = 315.00174336      Nspin =0.99999449875    
                             Na = 158.00086893         Nb = 157.00087443    
                            current damping = 1.000
 
          Norm of current diis error:  1.1327    
          max. resid. norm for Fia-block=  6.158D-02 for orbital    154a    beta 
          max. resid. fock norm         =  6.580D-02 for orbital    154a    beta 
          mo-orthogonalization: Cholesky decomposition

 ITERATION  ENERGY          1e-ENERGY        2e-ENERGY     NORM[dD(SAO)]  TOL
   6  -3209.2519396126    -16691.950363     7298.0462891    0.463D+01 0.678D-13
                            Exc = -236.418209282      Eck =  7534.46449837    
                         Ntotal = 315.00174558      Nspin =0.99999280075    
                             Na = 158.00086919         Nb = 157.00087639    
                            current damping = 1.050
 
          Norm of current diis error: 0.58761    
          max. resid. norm for Fia-block=  2.946D-02 for orbital    158a    alpha
          max. resid. fock norm         =  4.099D-02 for orbital   1656a    alpha

 ITERATION  ENERGY          1e-ENERGY        2e-ENERGY     NORM[dD(SAO)]  TOL
   7  -3209.2742507989    -16695.838380     7301.9119943    0.172D+01 0.615D-13
                            Exc = -236.557818697      Eck =  7538.46981304    
                         Ntotal = 315.00171566      Nspin =0.99999328234    
                             Na = 158.00085447         Nb = 157.00086119    
                            current damping = 1.100
 
          Norm of current diis error: 0.35320    
          max. resid. norm for Fia-block=  2.448D-02 for orbital    153a    beta 
          max. resid. fock norm         =  3.184D-02 for orbital    166a    beta 

 ITERATION  ENERGY          1e-ENERGY        2e-ENERGY     NORM[dD(SAO)]  TOL
   8  -3209.2838020787    -16692.532318     7298.5963818    0.112D+01 0.583D-13
                            Exc = -236.504144758      Eck =  7535.10052653    
                         Ntotal = 315.00170537      Nspin =0.99999257915    
                             Na = 158.00084898         Nb = 157.00085640    
                            current damping = 1.150
 
          Norm of current diis error: 0.24248    
          max. resid. norm for Fia-block=  1.922D-02 for orbital    155a    beta 
          max. resid. fock norm         =  2.705D-02 for orbital    153a    alpha

 ITERATION  ENERGY          1e-ENERGY        2e-ENERGY     NORM[dD(SAO)]  TOL
   9  -3209.2880466932    -16695.105805     7301.1656241    0.618D+00 0.552D-13
                            Exc = -236.571207433      Eck =  7537.73683152    
                         Ntotal = 315.00170928      Nspin =0.99999325616    
                             Na = 158.00085127         Nb = 157.00085801    
                            current damping = 1.200
 
          Norm of current diis error: 0.12691    
          max. resid. norm for Fia-block=  1.147D-02 for orbital    158a    alpha
          max. resid. fock norm         =  1.297D-02 for orbital    166a    beta 

 ITERATION  ENERGY          1e-ENERGY        2e-ENERGY     NORM[dD(SAO)]  TOL
  10  -3209.2898408480    -16694.566174     7300.6241982    0.312D+00 0.537D-13
                            Exc = -236.561335788      Eck =  7537.18553403    
                         Ntotal = 315.00169704      Nspin =0.99999327461    
                             Na = 158.00084516         Nb = 157.00085188    
                            current damping = 1.250
 
          Norm of current diis error: 0.73414E-01
          max. resid. norm for Fia-block=  7.613D-03 for orbital    158a    alpha
          max. resid. fock norm         =  8.371D-03 for orbital    158a    alpha
          mo-orthogonalization: Cholesky decomposition

 ITERATION  ENERGY          1e-ENERGY        2e-ENERGY     NORM[dD(SAO)]  TOL
  11  -3209.2905497621    -16694.664834     7300.7221501    0.124D+00 0.521D-13
                            Exc = -236.572153010      Eck =  7537.29430309    
                         Ntotal = 315.00169456      Nspin =0.99999331248    
                             Na = 158.00084394         Nb = 157.00085062    
                            current damping = 1.300
 
          Norm of current diis error: 0.43356E-01
          max. resid. norm for Fia-block=  6.390D-03 for orbital    158a    alpha
          max. resid. fock norm         =  6.648D-03 for orbital    158a    alpha

 ITERATION  ENERGY          1e-ENERGY        2e-ENERGY     NORM[dD(SAO)]  TOL
  12  -3209.2908977110    -16694.621733     7300.6787003    0.799D-01 0.506D-13
                            Exc = -236.570440682      Eck =  7537.24914100    
                         Ntotal = 315.00169611      Nspin =0.99999338876    
                             Na = 158.00084475         Nb = 157.00085136    
                            current damping = 1.350
 
          Norm of current diis error: 0.29539E-01
          max. resid. norm for Fia-block=  4.791D-03 for orbital    158a    alpha
          max. resid. fock norm         =  5.251D-03 for orbital    158a    alpha

 ITERATION  ENERGY          1e-ENERGY        2e-ENERGY     NORM[dD(SAO)]  TOL
  13  -3209.2910764275    -16694.904802     7300.9615906    0.397D-01 0.489D-13
                            Exc = -236.578118484      Eck =  7537.53970912    
                         Ntotal = 315.00169456      Nspin =0.99999340596    
                             Na = 158.00084398         Nb = 157.00085058    
                            current damping = 1.400
 
          Norm of current diis error: 0.22143E-01
          max. resid. norm for Fia-block=  4.408D-03 for orbital    158a    alpha
          max. resid. fock norm         =  4.638D-03 for orbital    158a    alpha

 ITERATION  ENERGY          1e-ENERGY        2e-ENERGY     NORM[dD(SAO)]  TOL
  14  -3209.2911861638    -16694.638382     7300.6950610    0.210D-01 0.474D-13
                            Exc = -236.573103040      Eck =  7537.26816402    
                         Ntotal = 315.00169427      Nspin =0.99999334264    
                             Na = 158.00084381         Nb = 157.00085047    
                            current damping = 1.450
 
          Norm of current diis error: 0.18338E-01
          max. resid. norm for Fia-block=  3.253D-03 for orbital    158a    alpha
          max. resid. fock norm         =  3.507D-03 for orbital    158a    alpha

 ITERATION  ENERGY          1e-ENERGY        2e-ENERGY     NORM[dD(SAO)]  TOL
  15  -3209.2912675595    -16694.716123     7300.7727212    0.138D-01 0.457D-13
                            Exc = -236.575843718      Eck =  7537.34856493    
                         Ntotal = 315.00169574      Nspin =0.99999329755    
                             Na = 158.00084452         Nb = 157.00085122    
                            current damping = 1.500
 
          Norm of current diis error: 0.11534E-01
          max. resid. norm for Fia-block=  3.012D-03 for orbital    158a    alpha
          max. resid. fock norm         =  3.130D-03 for orbital    158a    alpha
          mo-orthogonalization: Cholesky decomposition

 ITERATION  ENERGY          1e-ENERGY        2e-ENERGY     NORM[dD(SAO)]  TOL
  16  -3209.2913203900    -16694.732591     7300.7891366    0.119D-01 0.439D-13
                            Exc = -236.575460850      Eck =  7537.36459741    
                         Ntotal = 315.00169613      Nspin =0.99999322515    
                             Na = 158.00084468         Nb = 157.00085145    
                            current damping = 1.350
 
          Norm of current diis error: 0.88273E-02
          max. resid. norm for Fia-block=  2.649D-03 for orbital    158a    alpha
          max. resid. fock norm         =  2.745D-03 for orbital    158a    alpha

 ITERATION  ENERGY          1e-ENERGY        2e-ENERGY     NORM[dD(SAO)]  TOL
  17  -3209.2913630267    -16694.747040     7300.8035424    0.103D-01 0.415D-13
                            Exc = -236.576478259      Eck =  7537.38002069    
                         Ntotal = 315.00169633      Nspin =0.99999308949    
                             Na = 158.00084471         Nb = 157.00085162    
                            current damping = 1.200
 
          Norm of current diis error: 0.69052E-02
          max. resid. norm for Fia-block=  2.220D-03 for orbital    158a    alpha
          max. resid. fock norm         =  2.306D-03 for orbital    158a    alpha

 ITERATION  ENERGY          1e-ENERGY        2e-ENERGY     NORM[dD(SAO)]  TOL
  18  -3209.2913928966    -16694.695242     7300.7517149    0.936D-02 0.391D-13
                            Exc = -236.575181602      Eck =  7537.32689649    
                         Ntotal = 315.00169738      Nspin =0.99999295222    
                             Na = 158.00084517         Nb = 157.00085221    
                            current damping = 1.250
 
          Norm of current diis error: 0.67999E-02
          max. resid. norm for Fia-block=  1.662D-03 for orbital    158a    alpha
          max. resid. fock norm         =  1.874D-03 for orbital    167a    alpha

 ITERATION  ENERGY          1e-ENERGY        2e-ENERGY     NORM[dD(SAO)]  TOL
  19  -3209.2914152592    -16694.766654     7300.8231045    0.573D-02 0.368D-13
                            Exc = -236.576854841      Eck =  7537.39995932    
                         Ntotal = 315.00169801      Nspin =0.99999282296    
                             Na = 158.00084542         Nb = 157.00085259    
                            current damping = 1.300
 
          Norm of current diis error: 0.53125E-02
          max. resid. norm for Fia-block=  1.521D-03 for orbital    158a    alpha
          max. resid. fock norm         =  1.602D-03 for orbital    158a    alpha

 ITERATION  ENERGY          1e-ENERGY        2e-ENERGY     NORM[dD(SAO)]  TOL
  20  -3209.2914307812    -16694.730101     7300.7865362    0.375D-02 0.346D-13
                            Exc = -236.575930113      Eck =  7537.36246631    
                         Ntotal = 315.00169805      Nspin =0.99999268575    
                             Na = 158.00084537         Nb = 157.00085268    
                            current damping = 1.350
 
          Norm of current diis error: 0.41275E-02
          max. resid. norm for Fia-block=  1.485D-03 for orbital    157a    beta 
          max. resid. fock norm         =  1.551D-03 for orbital    167a    alpha
          mo-orthogonalization: Cholesky decomposition

 ITERATION  ENERGY          1e-ENERGY        2e-ENERGY     NORM[dD(SAO)]  TOL
  21  -3209.2914447297    -16694.731088     7300.7875090    0.757D-02 0.316D-13
                            Exc = -236.576204237      Eck =  7537.36371319    
                         Ntotal = 315.00169874      Nspin =0.99999250561    
                             Na = 158.00084562         Nb = 157.00085312    
                            current damping = 1.400
 
          Norm of current diis error: 0.33384E-02
          max. resid. norm for Fia-block=  1.396D-03 for orbital    157a    beta 
          max. resid. fock norm         =  1.425D-03 for orbital    157a    beta 

 ITERATION  ENERGY          1e-ENERGY        2e-ENERGY     NORM[dD(SAO)]  TOL
  22  -3209.2914549473    -16694.731933     7300.7883433    0.757D-02 0.159D-12
                            Exc = -236.575960664     Coul =  7612.66008498    
                            exK = -75.2957810004    
                         Ntotal = 315.00169931      Nspin =0.99999233057    
                             Na = 158.00084582         Nb = 157.00085349    
                            current damping = 1.250
 
          Norm of current diis error: 0.27928E-02
          max. resid. norm for Fia-block=  1.243D-03 for orbital    157a    beta 
          max. resid. fock norm         =  1.597D-03 for orbital    761a    alpha

 ITERATION  ENERGY          1e-ENERGY        2e-ENERGY     NORM[dD(SAO)]  TOL
  23  -3209.2914629803    -16694.741083     7300.7974851    0.252D+00 0.101D-12
                            Exc = -236.576346273      Eck =  7537.37383139    
                         Ntotal = 315.00169953      Nspin =0.99999213883    
                             Na = 158.00084583         Nb = 157.00085370    
                            current damping = 1.100
 
          Norm of current diis error: 0.24644E-02
          max. resid. norm for Fia-block=  9.367D-04 for orbital    157a    beta 
          max. resid. fock norm         =  9.680D-04 for orbital    157a    beta 

 ITERATION  ENERGY          1e-ENERGY        2e-ENERGY     NORM[dD(SAO)]  TOL
  24  -3209.2914678938    -16694.709799     7300.7661970    0.225D-01 0.740D-13
                            Exc = -236.575584334      Eck =  7537.34178136    
                         Ntotal = 315.00169987      Nspin =0.99999199131    
                             Na = 158.00084593         Nb = 157.00085394    
                            current damping = 1.150
 
          Norm of current diis error: 0.25993E-02
          max. resid. norm for Fia-block=  7.408D-04 for orbital    157a    beta 
          max. resid. fock norm         =  7.655D-04 for orbital    168a    beta 

 ITERATION  ENERGY          1e-ENERGY        2e-ENERGY     NORM[dD(SAO)]  TOL
  25  -3209.2914717005    -16694.729577     7300.7859706    0.215D-01 0.629D-13
                            Exc = -236.576019220      Eck =  7537.36198987    
                         Ntotal = 315.00170024      Nspin =0.99999186723    
                             Na = 158.00084605         Nb = 157.00085419    
                            current damping = 1.200
 
          Norm of current diis error: 0.17454E-02
          max. resid. norm for Fia-block=  1.015D-03 for orbital    157a    beta 
          max. resid. fock norm         =  1.040D-03 for orbital    157a    beta 
          mo-orthogonalization: Cholesky decomposition

 ITERATION  ENERGY          1e-ENERGY        2e-ENERGY     NORM[dD(SAO)]  TOL
  26  -3209.2914755617    -16694.729248     7300.7856377    0.357D-01 0.528D-13
                            Exc = -236.575953150      Eck =  7537.36159083    
                         Ntotal = 315.00170044      Nspin =0.99999168042    
                             Na = 158.00084606         Nb = 157.00085438    
                            current damping = 1.250
 
          Norm of current diis error: 0.14599E-02
          max. resid. norm for Fia-block=  7.963D-04 for orbital    157a    beta 
          max. resid. fock norm         =  8.132D-04 for orbital    168a    beta 

 ITERATION  ENERGY          1e-ENERGY        2e-ENERGY     NORM[dD(SAO)]  TOL
  27  -3209.2914780195    -16694.726464     7300.7828517    0.212D-01 0.470D-13
                            Exc = -236.575999373      Eck =  7537.35885112    
                         Ntotal = 315.00170074      Nspin =0.99999153043    
                             Na = 158.00084614         Nb = 157.00085461    
                            current damping = 1.100
 
          Norm of current diis error: 0.12596E-02
          max. resid. norm for Fia-block=  6.401D-04 for orbital    157a    beta 
          max. resid. fock norm         =  6.528D-04 for orbital    157a    beta 

 ITERATION  ENERGY          1e-ENERGY        2e-ENERGY     NORM[dD(SAO)]  TOL
  28  -3209.2914797485    -16694.722253     7300.7786390    0.887D-02 0.432D-13
                            Exc = -236.575781890      Eck =  7537.35442085    
                         Ntotal = 315.00170096      Nspin =0.99999140315    
                             Na = 158.00084618         Nb = 157.00085478    
                            current damping = 0.950
 
          Norm of current diis error: 0.11681E-02
          max. resid. norm for Fia-block=  5.303D-04 for orbital    157a    beta 
          max. resid. fock norm         =  5.717D-04 for orbital    168a    beta 

 ITERATION  ENERGY          1e-ENERGY        2e-ENERGY     NORM[dD(SAO)]  TOL
  29  -3209.2914811216    -16694.734703     7300.7910877    0.670D-02 0.402D-13
                            Exc = -236.576103454      Eck =  7537.36719116    
                         Ntotal = 315.00170113      Nspin =0.99999128119    
                             Na = 158.00084620         Nb = 157.00085492    
                            current damping = 1.000
 
          Norm of current diis error: 0.11475E-02
          max. resid. norm for Fia-block=  4.062D-04 for orbital    157a    beta 
          max. resid. fock norm         =  4.196D-04 for orbital    157a    beta 

 ITERATION  ENERGY          1e-ENERGY        2e-ENERGY     NORM[dD(SAO)]  TOL
  30  -3209.2914819898    -16694.722703     7300.7790863    0.387D-02 0.383D-13
                            Exc = -236.575855789      Eck =  7537.35494212    
                         Ntotal = 315.00170119      Nspin =0.99999119227    
                             Na = 158.00084619         Nb = 157.00085500    
                            current damping = 1.050
 
          Norm of current diis error: 0.85429E-03
          max. resid. norm for Fia-block=  5.058D-04 for orbital    157a    beta 
          max. resid. fock norm         =  5.342D-04 for orbital    168a    beta 
          mo-orthogonalization: Cholesky decomposition

 ITERATION  ENERGY          1e-ENERGY        2e-ENERGY     NORM[dD(SAO)]  TOL
  31  -3209.2914829108    -16694.725020     7300.7814028    0.809D-02 0.353D-13
                            Exc = -236.575891248      Eck =  7537.35729409    
                         Ntotal = 315.00170144      Nspin =0.99999107161    
                             Na = 158.00084626         Nb = 157.00085518    
                            current damping = 1.100
 
          Norm of current diis error: 0.70741E-03
          max. resid. norm for Fia-block=  4.407D-04 for orbital    157a    beta 
          max. resid. fock norm         =  5.721D-04 for orbital    761a    beta 

 ITERATION  ENERGY          1e-ENERGY        2e-ENERGY     NORM[dD(SAO)]  TOL
  32  -3209.2914835647    -16694.724933     7300.7813154    0.146D-01 0.315D-13
                            Exc = -236.575855584      Eck =  7537.35717102    
                         Ntotal = 315.00170150      Nspin =0.99999096772    
                             Na = 158.00084623         Nb = 157.00085527    
                            current damping = 1.150
 
          Norm of current diis error: 0.61822E-03
          max. resid. norm for Fia-block=  3.295D-04 for orbital    157a    beta 
          max. resid. fock norm         =  9.776D-04 for orbital    761a    beta 

 ITERATION  ENERGY          1e-ENERGY        2e-ENERGY     NORM[dD(SAO)]  TOL
  33  -3209.2914839849    -16694.725451     7300.7818322    0.106D-01 0.273D-13
                            Exc = -236.575923375      Eck =  7537.35775556    
                         Ntotal = 315.00170161      Nspin =0.99999088811    
                             Na = 158.00084625         Nb = 157.00085536    
                            current damping = 1.200
 
          Norm of current diis error: 0.55933E-03
          max. resid. norm for Fia-block=  2.993D-04 for orbital    157a    beta 
          max. resid. fock norm         =  1.518D-03 for orbital    761a    beta 

 ITERATION  ENERGY          1e-ENERGY        2e-ENERGY     NORM[dD(SAO)]  TOL
  34  -3209.2914843012    -16694.720231     7300.7766124    0.126D-01 0.240D-13
                            Exc = -236.575776187      Eck =  7537.35238857    
                         Ntotal = 315.00170170      Nspin =0.99999081936    
                             Na = 158.00084626         Nb = 157.00085544    
                            current damping = 1.250
 
          Norm of current diis error: 0.55864E-03
          max. resid. norm for Fia-block=  1.890D-04 for orbital    157a    beta 
          max. resid. fock norm         =  1.751D-03 for orbital    761a    beta 

 ITERATION  ENERGY          1e-ENERGY        2e-ENERGY     NORM[dD(SAO)]  TOL
  35  -3209.2914845092    -16694.725252     7300.7816333    0.453D-01 0.237D-13
                            Exc = -236.575874359      Eck =  7537.35750769    
                         Ntotal = 315.00170177      Nspin =0.99999077524    
                             Na = 158.00084627         Nb = 157.00085550    
                            current damping = 1.300
 
          Norm of current diis error: 0.43569E-03
          max. resid. norm for Fia-block=  2.472D-04 for orbital    157a    beta 
          max. resid. fock norm         =  1.943D-03 for orbital    764a    beta 
          mo-orthogonalization: Cholesky decomposition

 ITERATION  ENERGY          1e-ENERGY        2e-ENERGY     NORM[dD(SAO)]  TOL
  36  -3209.2914847546    -16694.723427     7300.7798075    0.290D-01 0.234D-13
                            Exc = -236.575851052      Eck =  7537.35565859    
                         Ntotal = 315.00170180      Nspin =0.99999071047    
                             Na = 158.00084626         Nb = 157.00085555    
                            current damping = 1.350
 
          Norm of current diis error: 0.38248E-03
          max. resid. norm for Fia-block=  2.214D-04 for orbital    157a    beta 
          max. resid. fock norm         =  5.670D-03 for orbital    761a    beta 

 ITERATION  ENERGY          1e-ENERGY        2e-ENERGY     NORM[dD(SAO)]  TOL
  37  -3209.2914848901    -16694.723581     7300.7799619    0.289D-01 0.230D-13
                            Exc = -236.575859874      Eck =  7537.35582177    
                         Ntotal = 315.00170189      Nspin =0.99999063205    
                             Na = 158.00084626         Nb = 157.00085563    
                            current damping = 1.400
 
          Norm of current diis error: 0.33915E-03
          max. resid. norm for Fia-block=  1.819D-04 for orbital    157a    beta 
          max. resid. fock norm         =  5.901D-03 for orbital    761a    beta 

 ITERATION  ENERGY          1e-ENERGY        2e-ENERGY     NORM[dD(SAO)]  TOL
  38  -3209.2914849636    -16694.722664     7300.7790449    0.372D+00 0.455D-13
                            Exc = -236.575817831      Eck =  7537.35486268    
                         Ntotal = 315.00170191      Nspin =0.99999058340    
                             Na = 158.00084624         Nb = 157.00085566    
                            current damping = 1.450
 
          Norm of current diis error: 0.32130E-03
          max. resid. norm for Fia-block=  1.439D-04 for orbital    157a    beta 
          max. resid. fock norm         =  2.142D-03 for orbital    764a    beta 

 ITERATION  ENERGY          1e-ENERGY        2e-ENERGY     NORM[dD(SAO)]  TOL
  39  -3209.2914850538    -16694.725093     7300.7814733    0.343D-01 0.443D-13
                            Exc = -236.575884495      Eck =  7537.35735784    
                         Ntotal = 315.00170192      Nspin =0.99999056014    
                             Na = 158.00084624         Nb = 157.00085568    
                            current damping = 1.500
 
          Norm of current diis error: 0.30286E-03
          max. resid. norm for Fia-block=  1.245D-04 for orbital    157a    beta 
          max. resid. fock norm         =  2.351D-03 for orbital    834a    beta 

 ITERATION  ENERGY          1e-ENERGY        2e-ENERGY     NORM[dD(SAO)]  TOL
  40  -3209.2914851174    -16694.722504     7300.7788848    0.185D-01 0.432D-13
                            Exc = -236.575833478      Eck =  7537.35471827    
                         Ntotal = 315.00170194      Nspin =0.99999054359    
                             Na = 158.00084624         Nb = 157.00085570    
                            current damping = 1.550
 
          Norm of current diis error: 0.25983E-03
          max. resid. norm for Fia-block=  1.434D-04 for orbital    157a    beta 
          max. resid. fock norm         =  2.020D-03 for orbital    761a    beta 
          mo-orthogonalization: Cholesky decomposition

 ITERATION  ENERGY          1e-ENERGY        2e-ENERGY     NORM[dD(SAO)]  TOL
  41  -3209.2914851925    -16694.723484     7300.7798643    0.189D-01 0.422D-13
                            Exc = -236.575845750      Eck =  7537.35571002    
                         Ntotal = 315.00170198      Nspin =0.99999051695    
                             Na = 158.00084625         Nb = 157.00085573    
                            current damping = 1.600
 
          Norm of current diis error: 0.22798E-03
          max. resid. norm for Fia-block=  1.428D-04 for orbital    157a    beta 
          max. resid. fock norm         =  5.426D-04 for orbital    781a    beta 

 ITERATION  ENERGY          1e-ENERGY        2e-ENERGY     NORM[dD(SAO)]  TOL
  42  -3209.2914852517    -16694.723013     7300.7793936    0.266D-01 0.411D-13
                            Exc = -236.575837315      Eck =  7537.35523093    
                         Ntotal = 315.00170200      Nspin =0.99999048511    
                             Na = 158.00084624         Nb = 157.00085576    
                            current damping = 1.650
 
          Norm of current diis error: 0.20530E-03
          max. resid. norm for Fia-block=  1.214D-04 for orbital    157a    beta 
          max. resid. fock norm         =  5.985D-04 for orbital    761a    beta 

 ITERATION  ENERGY          1e-ENERGY        2e-ENERGY     NORM[dD(SAO)]  TOL
  43  -3209.2914852834    -16694.723600     7300.7799798    0.266D-01 0.159D-12
                            Exc = -236.575856582     Coul =  7612.65160745    
                            exK = -75.2957710736    
                         Ntotal = 315.00170203      Nspin =0.99999045792    
                             Na = 158.00084625         Nb = 157.00085579    
                            current damping = 1.700
 
          Norm of current diis error: 0.19006E-03
          max. resid. norm for Fia-block=  9.818D-05 for orbital    157a    beta 
          max. resid. fock norm         =  5.582D-04 for orbital    764a    beta 

 ITERATION  ENERGY          1e-ENERGY        2e-ENERGY     NORM[dD(SAO)]  TOL
  44  -3209.2914853126    -16694.722152     7300.7785323    0.709D-01 0.101D-12
                            Exc = -236.575818504      Eck =  7537.35435082    
                         Ntotal = 315.00170205      Nspin =0.99999043451    
                             Na = 158.00084624         Nb = 157.00085581    
                            current damping = 1.750
 
          Norm of current diis error: 0.18370E-03
          max. resid. norm for Fia-block=  7.959D-05 for orbital    157a    beta 
          max. resid. fock norm         =  5.756D-04 for orbital    781a    beta 

 ITERATION  ENERGY          1e-ENERGY        2e-ENERGY     NORM[dD(SAO)]  TOL
  45  -3209.2914853303    -16694.723361     7300.7797407    0.224D-01 0.657D-13
                            Exc = -236.575844544      Eck =  7537.35558527    
                         Ntotal = 315.00170206      Nspin =0.99999041378    
                             Na = 158.00084624         Nb = 157.00085582    
                            current damping = 1.800
 
          Norm of current diis error: 0.15526E-03
          max. resid. norm for Fia-block=  1.012D-04 for orbital    157a    beta 
          max. resid. fock norm         =  6.159D-04 for orbital    768a    beta 
          mo-orthogonalization: Cholesky decomposition

 ITERATION  ENERGY          1e-ENERGY        2e-ENERGY     NORM[dD(SAO)]  TOL
  46  -3209.2914853477    -16694.722737     7300.7791171    0.183D-01 0.511D-13
                            Exc = -236.575836138      Eck =  7537.35495327    
                         Ntotal = 315.00170207      Nspin =0.99999038751    
                             Na = 158.00084623         Nb = 157.00085584    
                            current damping = 1.850
 
          Norm of current diis error: 0.13921E-03
          max. resid. norm for Fia-block=  9.369D-05 for orbital    157a    beta 
          max. resid. fock norm         =  4.761D-04 for orbital    761a    beta 

 ITERATION  ENERGY          1e-ENERGY        2e-ENERGY     NORM[dD(SAO)]  TOL
  47  -3209.2914853632    -16694.723090     7300.7794704    0.118D-01 0.450D-13
                            Exc = -236.575840221      Eck =  7537.35531066    
                         Ntotal = 315.00170210      Nspin =0.99999036383    
                             Na = 158.00084623         Nb = 157.00085587    
                            current damping = 1.900
 
          Norm of current diis error: 0.12398E-03
          max. resid. norm for Fia-block=  8.239D-05 for orbital    157a    beta 
          max. resid. fock norm         =  4.791D-04 for orbital    761a    beta 

 ITERATION  ENERGY          1e-ENERGY        2e-ENERGY     NORM[dD(SAO)]  TOL
  48  -3209.2914853759    -16694.722528     7300.7789079    0.125D-01 0.405D-13
                            Exc = -236.575828524      Eck =  7537.35473639    
                         Ntotal = 315.00170211      Nspin =0.99999034360    
                             Na = 158.00084622         Nb = 157.00085588    
                            current damping = 1.950
 
          Norm of current diis error: 0.11588E-03
          max. resid. norm for Fia-block=  6.233D-05 for orbital    157a    beta 
          max. resid. fock norm         =  4.744D-04 for orbital    761a    beta 

 ITERATION  ENERGY          1e-ENERGY        2e-ENERGY     NORM[dD(SAO)]  TOL
  49  -3209.2914853849    -16694.723312     7300.7796917    0.599D-02 0.374D-13
                            Exc = -236.575847889      Eck =  7537.35553958    
                         Ntotal = 315.00170212      Nspin =0.99999032812    
                             Na = 158.00084622         Nb = 157.00085589    
                            current damping = 2.000
 
          Norm of current diis error: 0.10866E-03
          max. resid. norm for Fia-block=  5.612D-05 for orbital    157a    beta 
          max. resid. fock norm         =  5.080D-04 for orbital    761a    beta 

 ITERATION  ENERGY          1e-ENERGY        2e-ENERGY     NORM[dD(SAO)]  TOL
  50  -3209.2914853923    -16694.722617     7300.7789974    0.377D-02 0.349D-13
                            Exc = -236.575831715      Eck =  7537.35482913    
                         Ntotal = 315.00170212      Nspin =0.99999031527    
                             Na = 158.00084622         Nb = 157.00085590    
                            current damping = 2.050
 
          Norm of current diis error: 0.95261E-04
          max. resid. norm for Fia-block=  6.319D-05 for orbital    157a    beta 
          max. resid. fock norm         =  8.359D-04 for orbital    761a    beta 
          mo-orthogonalization: Cholesky decomposition

 ITERATION  ENERGY          1e-ENERGY        2e-ENERGY     NORM[dD(SAO)]  TOL
  51  -3209.2914854025    -16694.722940     7300.7793201    0.649D-01 0.341D-13
                            Exc = -236.575837897      Eck =  7537.35515805    
                         Ntotal = 315.00170213      Nspin =0.99999030049    
                             Na = 158.00084622         Nb = 157.00085592    
                            current damping = 2.100
 
          Norm of current diis error: 0.84980E-04
          max. resid. norm for Fia-block=  5.957D-05 for orbital    157a    beta 
          max. resid. fock norm         =  5.440D-04 for orbital    761a    beta 

 ITERATION  ENERGY          1e-ENERGY        2e-ENERGY     NORM[dD(SAO)]  TOL
  52  -3209.2914854097    -16694.722657     7300.7790370    0.666D-02 0.349D-13
                            Exc = -236.575833554      Eck =  7537.35487051    
                         Ntotal = 315.00170214      Nspin =0.99999028694    
                             Na = 158.00084621         Nb = 157.00085593    
                            current damping = 2.150
 
          Norm of current diis error: 0.76960E-04
          max. resid. norm for Fia-block=  4.989D-05 for orbital    157a    beta 
          max. resid. fock norm         =  1.714D-04 for orbital    761a    beta 

 ITERATION  ENERGY          1e-ENERGY        2e-ENERGY     NORM[dD(SAO)]  TOL
  53  -3209.2914854195    -16694.722963     7300.7793434    0.442D-01 0.454D-13
                            Exc = -236.575839434      Eck =  7537.35518280    
                         Ntotal = 315.00170215      Nspin =0.99999027561    
                             Na = 158.00084621         Nb = 157.00085594    
                            current damping = 2.200
 
          Norm of current diis error: 0.71006E-04
          max. resid. norm for Fia-block=  4.261D-05 for orbital    157a    beta 
          max. resid. fock norm         =  1.433D-03 for orbital    761a    beta 

 ITERATION  ENERGY          1e-ENERGY        2e-ENERGY     NORM[dD(SAO)]  TOL
  54  -3209.2914854285    -16694.722501     7300.7788807    0.589D-02 0.455D-13
                            Exc = -236.575828926      Eck =  7537.35470967    
                         Ntotal = 315.00170216      Nspin =0.99999026601    
                             Na = 158.00084621         Nb = 157.00085595    
                            current damping = 2.250
 
          Norm of current diis error: 0.67354E-04
          max. resid. norm for Fia-block=  3.296D-05 for orbital    157a    beta 
          max. resid. fock norm         =  1.471D-03 for orbital    761a    beta 

 ITERATION  ENERGY          1e-ENERGY        2e-ENERGY     NORM[dD(SAO)]  TOL
  55  -3209.2914854359    -16694.722846     7300.7792259    0.997D-02 0.444D-13
                            Exc = -236.575837504      Eck =  7537.35506338    
                         Ntotal = 315.00170217      Nspin =0.99999025820    
                             Na = 158.00084621         Nb = 157.00085596    
                            current damping = 2.300
 
          Norm of current diis error: 0.59946E-04
          max. resid. norm for Fia-block=  3.918D-05 for orbital    157a    beta 
          max. resid. fock norm         =  1.108D-03 for orbital    761a    beta 
          mo-orthogonalization: Cholesky decomposition

 ITERATION  ENERGY          1e-ENERGY        2e-ENERGY     NORM[dD(SAO)]  TOL
  56  -3209.2914854406    -16694.722635     7300.7790149    0.155D-01 0.433D-13
                            Exc = -236.575832705      Eck =  7537.35484761    
                         Ntotal = 315.00170218      Nspin =0.99999024896    
                             Na = 158.00084621         Nb = 157.00085596    
                            current damping = 2.350
 
          Norm of current diis error: 0.54596E-04
          max. resid. norm for Fia-block=  3.520D-05 for orbital    157a    beta 
          max. resid. fock norm         =  6.041D-04 for orbital    761a    beta 

 ITERATION  ENERGY          1e-ENERGY        2e-ENERGY     NORM[dD(SAO)]  TOL
  57  -3209.2914854428    -16694.722787     7300.7791674    0.276D-01 0.455D-13
                            Exc = -236.575835931      Eck =  7537.35500329    
                         Ntotal = 315.00170218      Nspin =0.99999024042    
                             Na = 158.00084621         Nb = 157.00085597    
                            current damping = 2.400
 
          Norm of current diis error: 0.49887E-04
          max. resid. norm for Fia-block=  3.052D-05 for orbital    157a    beta 
          max. resid. fock norm         =  4.467D-04 for orbital    761a    beta 

 ITERATION  ENERGY          1e-ENERGY        2e-ENERGY     NORM[dD(SAO)]  TOL
  58  -3209.2914854332    -16694.722571     7300.7789508    0.124D-01 0.455D-13
                            Exc = -236.575831433      Eck =  7537.35478224    
                         Ntotal = 315.00170218      Nspin =0.99999023341    
                             Na = 158.00084621         Nb = 157.00085598    
                            current damping = 2.450
 
          Norm of current diis error: 0.46957E-04
          max. resid. norm for Fia-block=  2.045D-05 for orbital    157a    beta 
          max. resid. fock norm         =  3.905D-04 for orbital    772a    beta 

 ENERGY CONVERGED !

          Overall gridpoints after grid construction =        346949

 ITERATION  ENERGY          1e-ENERGY        2e-ENERGY     NORM[dD(SAO)]  TOL
  59  -3209.2928511939    -16694.722563     7300.7775776    0.242D-02 0.455D-13
                            Exc = -236.577197386      Eck =  7537.35477500    
                         Ntotal = 315.00023836      Nspin = 1.0000033406    
                             Na = 158.00012085         Nb = 157.00011751    
                            current damping = 2.500
 
          Norm of current diis error: 0.44432E-04
          max. resid. norm for Fia-block=  2.425D-05 for orbital    157a    beta 
          max. resid. fock norm         =  7.836D-04 for orbital    781a    beta 

 End of SCF iterations

   convergence criteria satisfied after    59 iterations


   *************************************************************************
   y                                                                        
   *************************************************************************


                  ------------------------------------------ 
                 |  total energy      =  -3209.29285119389  |
                  ------------------------------------------ 
                 :  kinetic energy    =   3197.58605998656  :
                 :  potential energy  =  -6406.87891118044  :
                 :  virial theorem    =      1.99635222096  :
                 :  wavefunction norm =      1.00000000000  :
                  .......................................... 


 <geterg> : there is no data group $energy 


 <skperg> : $end is missing 


 orbitals $uhfmo_beta  will be written to file beta

 orbitals $uhfmo_alpha  will be written to file alpha
 
 alpha: 

    irrep                154a        155a        156a        157a        158a   
 eigenvalues H         -0.34928    -0.34612    -0.33144    -0.31558    -0.30301
            eV          -9.5046     -9.4184     -9.0189     -8.5874     -8.2454
 occupation              1.0000      1.0000      1.0000      1.0000      1.0000

    irrep                159a        160a        161a        162a        163a   
 eigenvalues H         -0.18297    -0.16554    -0.15172    -0.13752    -0.13314
            eV          -4.9789     -4.5046     -4.1287     -3.7423     -3.6230
 
 beta:  

    irrep                153a        154a        155a        156a        157a   
 eigenvalues H         -0.33583    -0.33054    -0.32706    -0.31602    -0.31068
            eV          -9.1386     -8.9945     -8.8999     -8.5993     -8.4540
 occupation              1.0000      1.0000      1.0000      1.0000      1.0000

    irrep                158a        159a        160a        161a        162a   
 eigenvalues H         -0.18477    -0.16466    -0.15189    -0.13730    -0.13258
            eV          -5.0279     -4.4806     -4.1333     -3.7363     -3.6078
 

                                             _ _ _ 
  IRREP     alpha occ.     beta occ.      tr(D*D-D)


 a        158.00000000   157.00000000    -0.26027830

   -------------------------------------------------

   sum    158.00000000   157.00000000    -0.26027830

 <S*S>     0.77055659

 
 
 
 ==============================================================================
                           electrostatic moments
 ==============================================================================

 reference point for electrostatic moments:    0.00000   0.00000   0.00000

 
              nuc           elec       ->  total
 ------------------------------------------------------------------------------
                          charge      
 ------------------------------------------------------------------------------
         316.000000    -315.000000       1.000000
 a-b                                     1.000000
 
 ------------------------------------------------------------------------------
                       dipole moment  
 ------------------------------------------------------------------------------
   x    -802.809960     798.361539      -4.448421
   y   -1758.355450    1751.464554      -6.890896
   z    1183.944531   -1180.510756       3.433775
 
   | dipole moment | =     8.8918 a.u. =    22.6006 debye 
 
 ------------------------------------------------------------------------------
                     quadrupole moment
 ------------------------------------------------------------------------------
  xx   10017.560547  -10106.147969     -88.587421
  yy   13483.318989  -13598.039813    -114.720824
  zz    9985.472629  -10129.637954    -144.165325
  xy    4141.440327   -4123.462464      17.977863
  xz   -4889.543880    4866.926609     -22.617271
  yz   -7241.386019    7215.673180     -25.712839
 
     1/3  trace=    -115.824523
     anisotropy=      82.505164


 ==============================================================================
                  LOEWDIN POPULATION ANALYSIS (CAO-BASIS) 
 ==============================================================================
 
       values displayed are larger than   0.000000
 
 
 atomic populations from total density:
 
 atom      charge    n(s)      n(p)      n(d)      n(f)      n(g)
     1co     0.76558   4.40312   8.94454   9.53887   3.34789
     2n      0.16888   2.27629   1.39711   1.20424   1.95348
     3c     -0.59259   2.21788   1.10451   1.30880   1.96140
     4h      0.54127   0.37256   0.08617
     5c     -0.46594   2.20549   1.13422   1.15031   1.97592
     6h      0.51713   0.39249   0.09038
     7c     -0.45913   2.20834   1.12283   1.17832   1.94964
     8h      0.52675   0.38660   0.08665
     9c     -0.50342   2.20855   1.11726   1.20047   1.97714
    10h      0.54778   0.36196   0.09025
    11c     -0.33318   2.17485   1.02728   1.32750   1.80355
    12n      0.08268   2.24871   1.36935   1.30244   1.99683
    13c     -0.27818   2.16666   1.01640   1.31393   1.78119
    14c     -0.38482   2.18998   1.11255   1.09419   1.98809
    15h      0.52427   0.37507   0.10067
    16c     -0.30065   2.16466   1.01290   1.32359   1.79950
    17o      0.11398   2.35874   1.92814   1.37264   2.22650
    18c     -0.38355   2.19661   1.11026   1.08814   1.98854
    19h      0.55764   0.35119   0.09117
    20c     -0.19739   2.15697   1.00840   1.22276   1.80926
    21n      0.09262   2.26596   1.37500   1.30281   1.96360
    22c     -0.48762   2.20337   1.09854   1.23000   1.95570
    23h      0.51967   0.38157   0.09875
    24c     -0.44824   2.20517   1.14306   1.12545   1.97457
    25h      0.52512   0.38623   0.08865
    26c     -0.48312   2.21547   1.12989   1.18242   1.95535
    27h      0.55740   0.35774   0.08486
    28c     -0.40011   2.19591   1.12076   1.11537   1.96808
    29h      0.52596   0.38000   0.09403
    30c     -0.21250   2.15866   1.01459   1.23905   1.80020
    31n      0.07362   2.25775   1.37356   1.31474   1.98032
    32c     -0.48770   2.20198   1.08992   1.23282   1.96298
    33h      0.52608   0.36871   0.10521
    34c     -0.50199   2.21156   1.14049   1.16157   1.98837
    35h      0.55521   0.35893   0.08586
    36c     -0.44740   2.20789   1.12789   1.15411   1.95752
    37h      0.54497   0.36925   0.08579
    38c     -0.40540   2.19205   1.11505   1.12509   1.97321
    39h      0.51888   0.38366   0.09746
    40c     -0.26547   2.16060   1.01403   1.29083   1.80001
    41n      0.16430   2.25126   1.36626   1.22872   1.98946
    42c     -0.25637   2.17308   1.01350   1.29688   1.77292
    43c     -0.41306   2.19457   1.11418   1.11359   1.99071
    44h      0.54043   0.37293   0.08664
    45c     -0.27575   2.15831   1.00329   1.32383   1.79032
    46o      0.14883   2.35103   1.93221   1.34546   2.22247
    47c     -0.42762   2.19440   1.10666   1.12515   2.00141
    48h      0.54462   0.33898   0.11640
    49c     -0.23278   2.15895   1.00561   1.25431   1.81391
    50n     -0.03732   2.26264   1.42139   1.37835   1.97495
    51c     -0.83545   2.23264   1.16710   1.30902   2.12670
    52h      0.49765   0.40622   0.09614
    53h      0.52135   0.38174   0.09691
    54c     -0.84394   2.22717   1.15371   1.34539   2.11767
    55h      0.49062   0.37369   0.13569
    56h      0.50677   0.40241   0.09082
    57c     -0.83955   2.22750   1.15020   1.33320   2.12865
    58h      0.52561   0.36798   0.10641
    59h      0.52104   0.37768   0.10128
    60c     -1.19192   2.29448   1.29321   1.34155   2.26269
    61c     -1.24809   2.28787   1.29046   1.33814   2.33163
    62h      0.47800   0.41968   0.10232
    63h      0.46394   0.42817   0.10789
    64h      0.47964   0.41452   0.10584
    65h      0.48718   0.40829   0.10453
    66h      0.49088   0.40094   0.10818
    67h      0.45558   0.43247   0.11195
    68c     -0.78288   2.23718   1.01298   1.70464   1.82809
    69o      0.08596   2.39196   1.99871   1.25336   2.27001
    70o     -0.22686   2.41573   2.08164   1.36918   2.36031
    71h      0.46213   0.39032   0.14756
 
 moments (from total density versus population analysis)
 <charge> =             1.000000            1.000000
 <x   >   =            -4.448421           -5.054853
 <y   >   =            -6.890896           -6.611063
 <z   >   =             3.433775            3.774562
 
 Unpaired electrons from D(alpha)-D(beta)
 
 atom      total     n(s)      n(p)      n(d)      n(f)      n(g)
     1co     0.98375   0.00315   0.01800   0.96452  -0.00192
     2n      0.00314   0.00008   0.00016   0.00247   0.00042
     3c      0.00168   0.00004   0.00026   0.00094   0.00045
     4h      0.00001  -0.00001   0.00002
     5c     -0.00021  -0.00000  -0.00012   0.00007  -0.00016
     6h     -0.00000   0.00000  -0.00001
     7c      0.00078   0.00001   0.00031   0.00002   0.00044
     8h      0.00002  -0.00001   0.00004
     9c     -0.00017  -0.00000  -0.00011   0.00008  -0.00015
    10h     -0.00000   0.00001  -0.00001
    11c      0.00083   0.00002   0.00018   0.00034   0.00030
    12n     -0.00346  -0.00022  -0.00120   0.00140  -0.00344
    13c     -0.00171   0.00003  -0.00165   0.00240  -0.00250
    14c      0.00155   0.00002   0.00079  -0.00031   0.00105
    15h      0.00016   0.00007   0.00008
    16c     -0.00362  -0.00002  -0.00156   0.00013  -0.00216
    17o     -0.00167  -0.00001  -0.00062  -0.00028  -0.00076
    18c      0.00033  -0.00000   0.00035  -0.00045   0.00043
    19h      0.00000  -0.00005   0.00005
    20c     -0.00264  -0.00002  -0.00110   0.00007  -0.00160
    21n      0.04772   0.00361   0.01664   0.00876   0.01870
    22c     -0.00157  -0.00014  -0.00207   0.00331  -0.00267
    23h      0.00081   0.00083  -0.00001
    24c      0.00366   0.00014   0.00143   0.00031   0.00178
    25h      0.00039   0.00023   0.00017
    26c     -0.00422  -0.00001  -0.00186   0.00028  -0.00263
    27h     -0.00011   0.00005  -0.00017
    28c      0.00303   0.00009   0.00119   0.00026   0.00150
    29h      0.00040   0.00024   0.00016
    30c     -0.00131  -0.00013  -0.00150   0.00204  -0.00171
    31n     -0.00377  -0.00023  -0.00256   0.00461  -0.00559
    32c      0.00152   0.00006   0.00023   0.00102   0.00020
    33h      0.00012   0.00008   0.00004
    34c      0.00056   0.00002   0.00018   0.00016   0.00020
    35h     -0.00000  -0.00001   0.00001
    36c      0.00046  -0.00000   0.00014   0.00010   0.00022
    37h      0.00000  -0.00000   0.00001
    38c      0.00036  -0.00001   0.00013   0.00004   0.00020
    39h     -0.00003  -0.00006   0.00002
    40c      0.00013   0.00001  -0.00021   0.00054  -0.00020
    41n     -0.00163   0.00001  -0.00187   0.00387  -0.00364
    42c      0.00233   0.00005   0.00065   0.00065   0.00098
    43c     -0.00095  -0.00001  -0.00046   0.00017  -0.00065
    44h      0.00000   0.00003  -0.00003
    45c      0.00123   0.00002   0.00048   0.00007   0.00066
    46o      0.00061   0.00000   0.00023   0.00010   0.00028
    47c      0.00061  -0.00000   0.00015   0.00026   0.00021
    48h      0.00003  -0.00001   0.00004
    49c      0.00222   0.00002   0.00069   0.00031   0.00120
    50n      0.00091  -0.00000   0.00043  -0.00005   0.00054
    51c     -0.00012  -0.00000  -0.00004  -0.00004  -0.00004
    52h     -0.00000  -0.00001   0.00000
    53h     -0.00000  -0.00000  -0.00000
    54c      0.01432   0.00060   0.00278   0.00658   0.00437
    55h      0.00381  -0.00003   0.00383
    56h      0.00086   0.00072   0.00014
    57c      0.00038  -0.00000  -0.00005   0.00046  -0.00003
    58h     -0.00002   0.00000  -0.00002
    59h      0.00010   0.00009   0.00001
    60c      0.00000   0.00000   0.00003  -0.00005   0.00003
    61c      0.00002  -0.00000  -0.00001   0.00004  -0.00001
    62h      0.00001   0.00001   0.00000
    63h     -0.00004  -0.00004  -0.00000
    64h     -0.00002  -0.00002  -0.00000
    65h     -0.00000  -0.00000  -0.00000
    66h      0.00001   0.00000   0.00001
    67h      0.00001   0.00001   0.00000
    68c     -0.03706  -0.00288  -0.01121  -0.00453  -0.01844
    69o     -0.01811  -0.00035  -0.00673  -0.00326  -0.00777
    70o      0.00341   0.00023  -0.00100   0.00561  -0.00142
    71h      0.00016   0.00028  -0.00013
 
 
 
 ==============================================================================
 
HOMO-LUMO Separation
 HOMO         :   -0.30300952 H =     -8.24531 eV
 LUMO         :   -0.18477167 H =     -5.02790 eV
 HOMO-LUMO gap:    0.11823786 H =     +3.21742 eV
 
 ==============================================================================


    ------------------------------------------------------------------------
         total  cpu-time :   3 days 20 hours 50 minutes and 51 seconds
         total wall-time : 12 hours 17 minutes and 10 seconds
    ------------------------------------------------------------------------

   ****  ridft : all done  ****


    2024-11-21 10:43:53.069 

 ridft ended normally
