# Supplementary material for: Electronic Effects Drive Selectivity in CO2 Reduction Catalysis by Heptacoordinated Cobalt Complexes
Source: Inorg Chem. 2026 May 21;65(22):12678–92. doi: 10.1021/acs.inorgchem.6c01633 (PMC13250995; doi:10.1021/acs.inorgchem.6c01633)
Supplement: Supplementary file 2 [file ic6c01633_si_002.zip › backup_paper_acscat_Co/Co0MeOLCOOH/doublet/other_oxygen/vacuo/EN/wB97M-V/SP_wB97M-V.out]

  ========================================================================
                license information 
 Customer : 200000000357083
 ID       : LKO2626211

 License file is VALID, continuing with full version
  ========================================================================

   OpenMP run-time library returned nthreads =  8

 ridft (centipede32) : TURBOMOLE rev. V7-7 compiled 26 Oct 2022 at 08:57:28
 Copyright (C) 2022 TURBOMOLE GmbH, Karlsruhe


    2024-11-20 22:37:58.059 


                                  r i d f t

                        DFT program with RI approximation 
                                for coulomb part 


                                                 
                                 References:     
                                                 
          TURBOMOLE:                             
              R. Ahlrichs, M. Baer, M. Haeser, H. Horn, and
              C. Koelmel
              Electronic structure calculations on workstation
              computers: the program system TURBOMOLE
              Chem. Phys. Lett. 162: 165 (1989)
          Density Functional:                              
              O. Treutler and R. Ahlrichs                      
              Efficient Molecular Numerical Integration Schemes
              J. Chem. Phys. 102: 346 (1995)                   
          Parallel Version:                                
              Performance of parallel TURBOMOLE for Density    
              Functional Calculations                          
              M. v. Arnim and R. Ahlrichs                      
              J. Comp. Chem. 19: 1746 (1998)                   
          RI-J Method:                                     
              Auxiliary Basis Sets to approximate Coulomb      
              Potentials                                       
              Chem. Phys. Lett. 240: 283 (1995)                
              K. Eichkorn, O. Treutler, H. Oehm, M. Haeser     
              and R. Ahlrichs                                  
              Chem. Phys. Lett. 242: 652 (1995)                
                                                           
              Auxiliary Basis Sets for Main Row Atoms and their
              Use to approximate Coulomb Potentials            
              K. Eichkorn, F. Weigend, O. Treutler and         
              R. Ahlrichs                                      
              Theo. Chem. Acc. 97: 119 (1997)                   
                                                           
              Accurate Coulomb-fitting basis sets for H to Rn 
              F. Weigend                                        
              Phys. Chem. Chem. Phys. 8: 1057 (2006)            
                                                           
          Multipole accelerated RI-J (MARI-J):             
              Fast evaluation of the Coulomb potential for     
              electron densities using multipole accelerated   
              resolution of identity approximation             
              M. Sierka, A. Hogekamp and R. Ahlrichs           
              J. Chem. Phys. 118: 9136 (2003)                  
          RI-JK Method:                                     
              A fully direct RI-HF algorithm: Implementation,
              optimised auxiliary basis sets, demonstration of
              accuracy and efficiency                         
              F. Weigend                                      
              Phys. Chem. Chem. Phys. 4: 4285 (2002)           
          Two-component HF and DFT with spin-orbit coupling:  
              Self-consistent treatment of spin-orbit         
              interactions with efficient Hartree-Fock and    
              density functional methods                      
              M. K. Armbruster, F. Weigend, C. van Wüllen and 
              W. Klopper                                      
              Phys. Chem. Chem. Phys. 10: 1748 (2008)         
          Two-component difference density and DIIS algorithm 
              Efficient two-component self-consistent field   
              procedures and gradients: implementation in     
              TURBOMOLE and application to Au20-              
              A. Baldes, F. Weigend                           
              Mol. Phys. 111: 2617 (2013)                     
          Relativistic all-electron 2c calculations           
              An efficient implementation of two-component    
              relativistic exact-decoupling methods for large 
              molecules                                       
              D. Peng, N. Middendorf, F. Weigend, M. Reiher   
              J. Chem. Phys. 138: 184105 (2013)               
          Finite nucleus model and SNSO approximation         
              Efficient implementation of one- and two-       
              component analytical energy gradients in exact  
              two-component theory                            
              Y. J. Franzke, N. Middendorf, F. Weigend        
              J. Chem. Phys. 148: 104110 (2018)               
          Grids for all-electron relativistic methods         
              Error-consistent segmented contracted all-      
              electron relativistic basis sets of double-     
              and triple-zeta quality for NMR shielding       
              constants                                       
              Y. J. Franzke, R. Tress, T. M. Pazdera,         
              F. Weigend                                      
              Phys. Chem. Chem. Phys. 21: 166658 (2019)       
          Seminumerical exchange algorithms                   
              Seminumerical calculation of the Hartree-Fock   
              exchange matirx: Application to two-component   
              procedures and efficient evaluation of local    
              hybrid functionsl                               
               P. Plessow, F. Weigend,                        
              J. Comput. Chem. 33: 810 (2012)                 
          Improved seminumerical algorithms                   
              C. Holzer,                                      
              J. Chem. Phys. 153 (2020), 184115               
                                         


          OpenMP Shared-Memory Parallelization:  8 CPUs.

            By: Christof Holzer and Yannick J. Franzke


              +--------------------------------------------------+
              |      general information about current run       |
              +--------------------------------------------------+

 
 Libxc version: 5.2.3
 S. Lehtola, C. Steigemann, M.J.T. Oliveira, and M.A.L. Marques, Software X 7, 1 (2018)
 M.A.L. Marques, M.J.T. Oliveira, and T. Burnus, Comput. Phys. Commun. 183, 2272 (2012)
 TURBOMOLE integration by Christof Holzer

 Name of XC-Functional: wB97M-V exchange-correlation functional
 alpha=    0.15000
 beta =    0.85000
 omega=    0.30000
 functional uses VV10, parameters:
 b=    6.00000
 C=    0.01000
 [1] N. Mardirossian and M. Head-Gordon, J. Chem. Phys. 144, 214110 (2016)
 A Hybrid-DFT calculation using the RI-J approximation will be carried out.
 Allocatable memory for RI due to $ricore (MB):                   500

   *************************************************************************
   y                                                                        
   *************************************************************************


              +--------------------------------------------------+
              | Atomic coordinate, charge and isotop information |
              +--------------------------------------------------+

                    atomic coordinates            atom    charge  isotop
         -2.20472155   -4.01017080    2.93388012    co    27.000     0
         -2.48710181   -3.58211684    9.70418849    n      7.000     0
         -4.58857742   -2.17146539    9.70346378    c      6.000     0
         -4.34356913   -0.19085705    9.17127117    h      1.000     0
         -6.96901213   -3.11150644   10.34284978    c      6.000     0
         -8.61610970   -1.87579450   10.32939720    h      1.000     0
         -7.16262099   -5.65158087   11.02365102    c      6.000     0
         -8.97952312   -6.46011417   11.56607706    h      1.000     0
         -4.98942499   -7.14060493   11.01311391    c      6.000     0
         -5.07472383   -9.13435594   11.52583667    h      1.000     0
         -2.68112774   -6.04358603   10.32641653    c      6.000     0
          1.01585781   -5.56754947    2.22167371    n      7.000     0
          2.81862232   -5.94578042    3.98240147    c      6.000     0
          5.21913688   -6.80366525    3.34978012    c      6.000     0
          6.59630352   -7.10110039    4.84474057    h      1.000     0
          5.77623892   -7.29111727    0.79810977    c      6.000     0
          8.02418153   -8.09279862   -0.07801583    o      8.000     0
          3.86101434   -6.96397431   -1.00801884    c      6.000     0
          4.27102463   -7.38794173   -2.97725992    h      1.000     0
          1.50430288   -6.09879665   -0.24948693    c      6.000     0
         -2.81137144   -4.97784021   -0.73027162    n      7.000     0
         -4.92204454   -4.61364104   -2.08635931    c      6.000     0
         -6.58863879   -4.00865411   -1.03611397    h      1.000     0
         -5.00951297   -4.95984019   -4.69094558    c      6.000     0
         -6.76770168   -4.63614409   -5.71052728    h      1.000     0
         -2.81127526   -5.70600989   -5.94601002    c      6.000     0
         -2.80443539   -5.97319827   -7.98725873    h      1.000     0
         -0.61849338   -6.09463415   -4.54752520    c      6.000     0
          1.12301680   -6.66703578   -5.48097545    h      1.000     0
         -0.66791406   -5.72014372   -1.93454022    c      6.000     0
         -5.34101213   -2.31082551    3.48855990    n      7.000     0
         -5.82686449    0.17545276    3.12437453    c      6.000     0
         -4.20039120    1.37218513    2.76041611    h      1.000     0
         -8.24712272    1.18115461    3.22077041    c      6.000     0
         -8.50948323    3.20036911    2.92378313    h      1.000     0
        -10.29180204   -0.42033821    3.69081748    c      6.000     0
        -12.21555930    0.30838554    3.76333837    h      1.000     0
         -9.81343375   -2.97362163    4.08072902    c      6.000     0
        -11.36445500   -4.26369098    4.47722587    h      1.000     0
         -7.33487218   -3.88199805    3.99565468    c      6.000     0
         -4.08329583   -6.92190144    4.56790003    n      7.000     0
         -3.25859214   -9.18623629    5.45904782    c      6.000     0
         -4.92977541  -11.11903306    6.05361235    c      6.000     0
         -4.22344057  -12.91932014    6.76005509    h      1.000     0
         -7.54255043  -10.76217869    5.80577855    c      6.000     0
         -9.03088077  -12.74861343    6.36555114    o      8.000     0
         -8.39901702   -8.36603449    5.10068639    c      6.000     0
        -10.40363981   -7.93681268    5.01773838    h      1.000     0
         -6.62058990   -6.49853023    4.54231617    c      6.000     0
          0.83256287   -7.87513996    7.66147505    n      7.000     0
         -0.25795329   -7.57891519   10.18919823    c      6.000     0
          1.17990304   -6.65271563   11.37524949    h      1.000     0
         -0.59127773   -9.47957073   10.96640630    h      1.000     0
          1.94659687   -5.54514450    6.63917139    c      6.000     0
          0.60783230   -3.93514225    6.66549736    h      1.000     0
          3.53296242   -5.01111281    7.87831149    h      1.000     0
         -0.46281566   -9.62335111    5.98275083    c      6.000     0
          0.57497639   -9.73152017    4.19170375    h      1.000     0
         -0.32531314  -11.51394084    6.84306509    h      1.000     0
         10.05071494   -8.42315695    1.70315460    c      6.000     0
        -11.71915036  -12.43387841    6.15144366    c      6.000     0
         11.67564111   -9.03147604    0.58093167    h      1.000     0
          9.57569127   -9.88615438    3.10121613    h      1.000     0
         10.48964371   -6.63094334    2.66083454    h      1.000     0
        -12.53201114  -14.27012869    6.63886601    h      1.000     0
        -12.25175247  -11.92399062    4.20745443    h      1.000     0
        -12.40508976  -10.99091851    7.48258129    h      1.000     0
         -0.46388014   -0.99731203    2.01584437    c      6.000     0
          0.17277218   -0.24553495   -0.05951144    o      8.000     0
          0.17156729    0.35037998    4.17240662    o      8.000     0
          1.17781848    1.80781425    3.59827873    h      1.000     0
 
       center of nuclear mass  :   -2.52550621   -5.52006676    3.71165198
       center of nuclear charge:   -2.54053785   -5.56441598    3.74665991

              +--------------------------------------------------+
              |               basis set information              |
              +--------------------------------------------------+

              we will work with the 1s 3p 5d 7f 9g ... basis set
              ...i.e. with spherical basis functions...

   type   atoms  prim   cont   basis
   ---------------------------------------------------------------------------
    co       1     95     48   def2-TZVPD   [6s5p4d1f|17s12p7d1f]
    n        6     52     37   def2-TZVPD   [6s3p3d1f|12s6p3d1f]
    c       31     52     37   def2-TZVPD   [6s3p3d1f|12s6p3d1f]
    h       29     11      9   def2-TZVPD   [3s2p|5s2p]
    o        4     55     40   def2-TZVPD   [6s4p3d1f|12s7p3d1f]
   ---------------------------------------------------------------------------
   total:   71   2558   1838
   ---------------------------------------------------------------------------

   total number of primitive shells          :  111
   total number of contracted shells         :  698
   total number of cartesian basis functions : 2091
   total number of SCF-basis functions       : 1838


 integral neglect threshold       :  0.16E-12
 integral storage threshold THIZE :  0.10E-04
 integral storage threshold THIME :         5

 RI-J AUXILIARY BASIS SET information:

              we will work with the 1s 3p 5d 7f 9g ... basis set
              ...i.e. with spherical basis functions...

   type   atoms  prim   cont   basis
   ---------------------------------------------------------------------------
    co       1    107     89   def2-TZVPD   [8s5p5d2f3g|19s5p5d3f3g]
    n        6     70     49   def2-TZVPD   [6s4p3d1f1g|12s5p4d2f1g]
    c       31     70     49   def2-TZVPD   [6s4p3d1f1g|12s5p4d2f1g]
    h       29     16     11   def2-TZVPD   [3s1p1d|5s2p1d]
    o        4     70     49   def2-TZVPD   [6s4p3d1f1g|12s5p4d2f1g]
   ---------------------------------------------------------------------------
   total:   71   3441   2417
   ---------------------------------------------------------------------------

   total number of primitive shells          :  115
   total number of contracted shells         :  783
   total number of cartesian basis functions : 2967
   total number of SCF-basis functions       : 2417


 symmetry group of the molecule :   c1 

 the group has the following generators :
   c1(z)

    1 symmetry operations found

 there are 1 real representations :   a   

 maximum number of shells which are related by symmetry :  1

  
           ------------------
           density functional
           ------------------
 Name of XC-Functional: wB97M-V exchange-correlation functional
 alpha=    0.15000
 beta =    0.85000
 omega=    0.30000
 functional uses VV10, parameters:
 b=    6.00000
 C=    0.01000
 [1] N. Mardirossian and M. Head-Gordon, J. Chem. Phys. 144, 214110 (2016)
 spherical integration : Lebedev's spherical grid
 spherical gridsize    :                     5
    i.e. gridpoints    :                   590
  maximum batchsize    :                   100
 value for diffuse not defined
 radial integration    : Chebyshev 2nd kind (scaling 3)
 radial gridsize       :                     8
 radial gridsize(NL)   :                     2
 integration cells     :                    71
 partition function    : becke
 partition sharpness   :                     3
  
 using non-scf NL method
 Functional parameter b  6.00   44

 biggest AO integral is expected to be    16.578513373

          ------------------------
          nuclear repulsion energy  :   6184.76910222    
          ------------------------


         -----------------
         -S,T+V- integrals
         -----------------

 1e-integrals will be neglected if expon. factor < 0.159826E-13
 
 Difference densities algorithm switched on.
 The maximal number of linear combinations of
 difference densities is  20.

 DIIS switched on: error vector is FDS-SDF
 Max. Iterations for DIIS is     :   4
 DIIS matrix (see manual) 
    Scaling factor of diagonals  :  1.200
    threshold for scaling factor :  0.000

 scf convergence criterion : increment of total energy < .1000000D-07
                  and increment of one-electron energy < .1000000D-04

 MOs are in ASCII format !


    mo occupation :
   irrep   mo's   occupied
    a     1838      158
 
 number of basis functions   :  1838
 number of occupied orbitals :   158
 

 reading orbital data $uhfmo_alpha  from file alpha
 orbital characterization : expanded

 reading orbital data $uhfmo_beta  from file beta
 orbital characterization : expanded
 virtual MOs provided and orthogonalized by Cholesky decomposition
 virtual MOs provided and orthogonalized by Cholesky decomposition

 UHF mode switched on !

 closed shell shift switched on 
 all occupied orbitals are shifted by    0.05000

  
           ------------------------
               RI-J - INFORMATION
           ------------------------
 Contributions to RI integral batches: 
  neglected integral batches:                 74382
  direct contribution:                       160762
  memory contribution:                  8807
 Memory core needed for (P|Q) and Cholesky     45 MByte
 Memory core minimum needed except of (P|Q)     3 MByte
 Total minimum memory core needed (sum)        48 MByte
  
 ****************************************
 Memory allocated for RI-J   397 MByte
 ****************************************
                                            

 DSCF restart information will be dumped onto file alpha


 Starting SCF iterations

          Overall gridpoints after grid construction =       1093810

 ITERATION  ENERGY          1e-ENERGY        2e-ENERGY     NORM[dD(SAO)]  TOL
   1  -3202.4160223279    -16699.772643     7312.5875188    0.000D+00 0.159D-12
                            Exc = -226.131462562     Coul =  7625.47108729    
                            exK = -86.7521059509    
                         Ntotal = 315.00010970      Nspin =0.99999953378    
                             Na = 158.00005462         Nb = 157.00005509    
                            current damping = 1.000
 
          max. resid. norm for Fia-block=  5.331D-01 for orbital     94a    beta 
          max. resid. fock norm         =  7.633D+00 for orbital   1155a    beta 

 ITERATION  ENERGY          1e-ENERGY        2e-ENERGY     NORM[dD(SAO)]  TOL
   2  -3209.3104314517    -16648.557887     7254.4783536    0.685D+02 0.151D-12
                            Exc = -224.994547613      Eck =  7479.47290123    
                         Ntotal = 315.00009694      Nspin =0.99999987697    
                             Na = 158.00004841         Nb = 157.00004853    
                            current damping = 0.950
 
          Norm of current diis error:  6.5162    
          max. resid. norm for Fia-block=  6.365D-01 for orbital    158a    alpha
          max. resid. fock norm         =  1.134D+00 for orbital   1746a    alpha

 ITERATION  ENERGY          1e-ENERGY        2e-ENERGY     NORM[dD(SAO)]  TOL
   3  -3210.6781333132    -16704.073118     7308.6258821    0.348D+02 0.112D-12
                            Exc = -227.448921422      Eck =  7536.07480356    
                         Ntotal = 315.00008934      Nspin = 1.0000000003    
                             Na = 158.00004467         Nb = 157.00004467    
                            current damping = 0.900
 
          Norm of current diis error:  4.1744    
          max. resid. norm for Fia-block=  2.236D-01 for orbital    154a    beta 
          max. resid. fock norm         =  3.228D-01 for orbital    159a    beta 

 ITERATION  ENERGY          1e-ENERGY        2e-ENERGY     NORM[dD(SAO)]  TOL
   4  -3211.6189130099    -16686.925952     7290.5379364    0.196D+02 0.893D-13
                            Exc = -227.092262394      Eck =  7517.63019876    
                         Ntotal = 315.00008268      Nspin = 1.0000000512    
                             Na = 158.00004137         Nb = 157.00004131    
                            current damping = 0.950
 
          Norm of current diis error:  2.0957    
          max. resid. norm for Fia-block=  9.487D-02 for orbital    158a    alpha
          max. resid. fock norm         =  1.712D-01 for orbital   1819a    alpha

 ITERATION  ENERGY          1e-ENERGY        2e-ENERGY     NORM[dD(SAO)]  TOL
   5  -3211.8319524110    -16692.862276     7296.2612211    0.152D+02 0.815D-13
                            Exc = -227.415352720      Eck =  7523.67657380    
                         Ntotal = 315.00008032      Nspin = 1.0000000900    
                             Na = 158.00004021         Nb = 157.00004012    
                            current damping = 1.000
 
          Norm of current diis error:  1.2236    
          max. resid. norm for Fia-block=  8.256D-02 for orbital    154a    beta 
          max. resid. fock norm         =  8.594D-02 for orbital    154a    beta 
          mo-orthogonalization: Cholesky decomposition

 ITERATION  ENERGY          1e-ENERGY        2e-ENERGY     NORM[dD(SAO)]  TOL
   6  -3211.9304033035    -16691.199672     7294.5001664    0.347D+01 0.700D-13
                            Exc = -227.440501030      Eck =  7521.94066742    
                         Ntotal = 315.00007913      Nspin = 1.0000001031    
                             Na = 158.00003962         Nb = 157.00003951    
                            current damping = 1.050
 
          Norm of current diis error: 0.67035    
          max. resid. norm for Fia-block=  4.243D-02 for orbital    154a    beta 
          max. resid. fock norm         =  5.138D-02 for orbital    154a    beta 

 ITERATION  ENERGY          1e-ENERGY        2e-ENERGY     NORM[dD(SAO)]  TOL
   7  -3211.9624519012    -16694.130298     7297.3987437    0.149D+01 0.612D-13
                            Exc = -227.576215008      Eck =  7524.97495868    
                         Ntotal = 315.00007879      Nspin = 1.0000001151    
                             Na = 158.00003945         Nb = 157.00003934    
                            current damping = 1.100
 
          Norm of current diis error: 0.41358    
          max. resid. norm for Fia-block=  3.622D-02 for orbital    157a    beta 
          max. resid. fock norm         =  3.729D-02 for orbital    157a    beta 

 ITERATION  ENERGY          1e-ENERGY        2e-ENERGY     NORM[dD(SAO)]  TOL
   8  -3211.9781483626    -16691.925927     7295.1786760    0.909D+00 0.570D-13
                            Exc = -227.536662698      Eck =  7522.71533873    
                         Ntotal = 315.00007855      Nspin = 1.0000001256    
                             Na = 158.00003934         Nb = 157.00003921    
                            current damping = 1.150
 
          Norm of current diis error: 0.25592    
          max. resid. norm for Fia-block=  2.296D-02 for orbital    158a    alpha
          max. resid. fock norm         =  3.104D-02 for orbital    153a    alpha

 ITERATION  ENERGY          1e-ENERGY        2e-ENERGY     NORM[dD(SAO)]  TOL
   9  -3211.9844887812    -16693.643607     7296.8900157    0.319D+00 0.531D-13
                            Exc = -227.600026645      Eck =  7524.49004238    
                         Ntotal = 315.00007875      Nspin = 1.0000001356    
                             Na = 158.00003944         Nb = 157.00003931    
                            current damping = 1.200
 
          Norm of current diis error: 0.15454    
          max. resid. norm for Fia-block=  2.030D-02 for orbital    157a    beta 
          max. resid. fock norm         =  2.046D-02 for orbital    157a    beta 

 ITERATION  ENERGY          1e-ENERGY        2e-ENERGY     NORM[dD(SAO)]  TOL
  10  -3211.9878120967    -16693.153850     7296.3969355    0.188D+00 0.508D-13
                            Exc = -227.593069223      Eck =  7523.99000468    
                         Ntotal = 315.00007881      Nspin = 1.0000001446    
                             Na = 158.00003948         Nb = 157.00003933    
                            current damping = 1.250
 
          Norm of current diis error: 0.97279E-01
          max. resid. norm for Fia-block=  1.520D-02 for orbital    158a    alpha
          max. resid. fock norm         =  1.582D-02 for orbital    158a    alpha
          mo-orthogonalization: Cholesky decomposition

 ITERATION  ENERGY          1e-ENERGY        2e-ENERGY     NORM[dD(SAO)]  TOL
  11  -3211.9894150159    -16693.301524     7296.5430071    0.590D-01 0.486D-13
                            Exc = -227.603192657      Eck =  7524.14619977    
                         Ntotal = 315.00007891      Nspin = 1.0000001524    
                             Na = 158.00003953         Nb = 157.00003938    
                            current damping = 1.300
 
          Norm of current diis error: 0.64708E-01
          max. resid. norm for Fia-block=  1.370D-02 for orbital    158a    alpha
          max. resid. fock norm         =  1.391D-02 for orbital    158a    alpha

 ITERATION  ENERGY          1e-ENERGY        2e-ENERGY     NORM[dD(SAO)]  TOL
  12  -3211.9903057779    -16693.245097     7296.4856891    0.328D-01 0.465D-13
                            Exc = -227.604120087      Eck =  7524.08980921    
                         Ntotal = 315.00007901      Nspin = 1.0000001588    
                             Na = 158.00003958         Nb = 157.00003942    
                            current damping = 1.350
 
          Norm of current diis error: 0.45053E-01
          max. resid. norm for Fia-block=  1.163D-02 for orbital    158a    alpha
          max. resid. fock norm         =  1.200D-02 for orbital    158a    alpha

 ITERATION  ENERGY          1e-ENERGY        2e-ENERGY     NORM[dD(SAO)]  TOL
  13  -3211.9908117337    -16693.367630     7296.6077164    0.190D-01 0.441D-13
                            Exc = -227.609656983      Eck =  7524.21737340    
                         Ntotal = 315.00007909      Nspin = 1.0000001638    
                             Na = 158.00003963         Nb = 157.00003946    
                            current damping = 1.400
 
          Norm of current diis error: 0.32499E-01
          max. resid. norm for Fia-block=  1.053D-02 for orbital    158a    alpha
          max. resid. fock norm         =  1.068D-02 for orbital    158a    alpha

 ITERATION  ENERGY          1e-ENERGY        2e-ENERGY     NORM[dD(SAO)]  TOL
  14  -3211.9911192891    -16693.207340     7296.4471181    0.145D-01 0.417D-13
                            Exc = -227.606154931      Eck =  7524.05327300    
                         Ntotal = 315.00007914      Nspin = 1.0000001676    
                             Na = 158.00003965         Nb = 157.00003949    
                            current damping = 1.450
 
          Norm of current diis error: 0.25396E-01
          max. resid. norm for Fia-block=  8.480D-03 for orbital    158a    alpha
          max. resid. fock norm         =  8.777D-03 for orbital    158a    alpha

 ITERATION  ENERGY          1e-ENERGY        2e-ENERGY     NORM[dD(SAO)]  TOL
  15  -3211.9913178340    -16693.323449     7296.5630285    0.716D-02 0.393D-13
                            Exc = -227.610441687      Eck =  7524.17347017    
                         Ntotal = 315.00007919      Nspin = 1.0000001703    
                             Na = 158.00003968         Nb = 157.00003951    
                            current damping = 1.500
 
          Norm of current diis error: 0.18776E-01
          max. resid. norm for Fia-block=  8.297D-03 for orbital    158a    alpha
          max. resid. fock norm         =  8.410D-03 for orbital    158a    alpha
          mo-orthogonalization: Cholesky decomposition

 ITERATION  ENERGY          1e-ENERGY        2e-ENERGY     NORM[dD(SAO)]  TOL
  16  -3211.9914602605    -16693.267046     7296.5064836    0.743D-02 0.369D-13
                            Exc = -227.609225012      Eck =  7524.11570861    
                         Ntotal = 315.00007922      Nspin = 1.0000001724    
                             Na = 158.00003970         Nb = 157.00003953    
                            current damping = 1.550
 
          Norm of current diis error: 0.14754E-01
          max. resid. norm for Fia-block=  7.477D-03 for orbital    158a    alpha
          max. resid. fock norm         =  7.595D-03 for orbital    158a    alpha

 ITERATION  ENERGY          1e-ENERGY        2e-ENERGY     NORM[dD(SAO)]  TOL
  17  -3211.9915642348    -16693.284708     7296.5240413    0.513D-02 0.346D-13
                            Exc = -227.610142759      Eck =  7524.13418405    
                         Ntotal = 315.00007926      Nspin = 1.0000001739    
                             Na = 158.00003972         Nb = 157.00003954    
                            current damping = 1.600
 
          Norm of current diis error: 0.11840E-01
          max. resid. norm for Fia-block=  6.766D-03 for orbital    158a    alpha
          max. resid. fock norm         =  6.858D-03 for orbital    158a    alpha

 ITERATION  ENERGY          1e-ENERGY        2e-ENERGY     NORM[dD(SAO)]  TOL
  18  -3211.9916400342    -16693.259364     7296.4986217    0.556D-02 0.325D-13
                            Exc = -227.609626325      Eck =  7524.10824800    
                         Ntotal = 315.00007928      Nspin = 1.0000001749    
                             Na = 158.00003973         Nb = 157.00003955    
                            current damping = 1.650
 
          Norm of current diis error: 0.98282E-02
          max. resid. norm for Fia-block=  5.980D-03 for orbital    158a    alpha
          max. resid. fock norm         =  6.074D-03 for orbital    158a    alpha

 ITERATION  ENERGY          1e-ENERGY        2e-ENERGY     NORM[dD(SAO)]  TOL
  19  -3211.9916974951    -16693.284799     7296.5239997    0.388D-02 0.303D-13
                            Exc = -227.610541423      Eck =  7524.13454109    
                         Ntotal = 315.00007930      Nspin = 1.0000001756    
                             Na = 158.00003974         Nb = 157.00003956    
                            current damping = 1.700
 
          Norm of current diis error: 0.83324E-02
          max. resid. norm for Fia-block=  5.246D-03 for orbital    158a    alpha
          max. resid. fock norm         =  5.324D-03 for orbital    158a    alpha

 ITERATION  ENERGY          1e-ENERGY        2e-ENERGY     NORM[dD(SAO)]  TOL
  20  -3211.9917392530    -16693.248832     7296.4879902    0.460D-02 0.284D-13
                            Exc = -227.609565723      Eck =  7524.09755590    
                         Ntotal = 315.00007931      Nspin = 1.0000001760    
                             Na = 158.00003974         Nb = 157.00003957    
                            current damping = 1.750
 
          Norm of current diis error: 0.71390E-02
          max. resid. norm for Fia-block=  4.734D-03 for orbital    158a    alpha
          max. resid. fock norm         =  4.805D-03 for orbital    158a    alpha
          mo-orthogonalization: Cholesky decomposition

 ITERATION  ENERGY          1e-ENERGY        2e-ENERGY     NORM[dD(SAO)]  TOL
  21  -3211.9917732053    -16693.271621     7296.5107451    0.357D-02 0.263D-13
                            Exc = -227.610318651      Eck =  7524.12106379    
                         Ntotal = 315.00007932      Nspin = 1.0000001761    
                             Na = 158.00003975         Nb = 157.00003957    
                            current damping = 1.800
 
          Norm of current diis error: 0.61067E-02
          max. resid. norm for Fia-block=  4.482D-03 for orbital    158a    alpha
          max. resid. fock norm         =  4.546D-03 for orbital    158a    alpha

 ITERATION  ENERGY          1e-ENERGY        2e-ENERGY     NORM[dD(SAO)]  TOL
  22  -3211.9918003350    -16693.252862     7296.4919599    0.357D-02 0.159D-12
                            Exc = -227.609794749     Coul =  7611.42015702    
                            exK = -87.3184023547    
                         Ntotal = 315.00007933      Nspin = 1.0000001757    
                             Na = 158.00003975         Nb = 157.00003958    
                            current damping = 1.850
 
          Norm of current diis error: 0.51986E-02
          max. resid. norm for Fia-block=  4.088D-03 for orbital    158a    alpha
          max. resid. fock norm         =  4.143D-03 for orbital    158a    alpha

 ITERATION  ENERGY          1e-ENERGY        2e-ENERGY     NORM[dD(SAO)]  TOL
  23  -3211.9918223095    -16693.262393     7296.5014685    0.200D+00 0.101D-12
                            Exc = -227.610100989      Eck =  7524.11156948    
                         Ntotal = 315.00007934      Nspin = 1.0000001755    
                             Na = 158.00003976         Nb = 157.00003958    
                            current damping = 1.900
 
          Norm of current diis error: 0.44860E-02
          max. resid. norm for Fia-block=  3.600D-03 for orbital    158a    alpha
          max. resid. fock norm         =  3.653D-03 for orbital    158a    alpha

 ITERATION  ENERGY          1e-ENERGY        2e-ENERGY     NORM[dD(SAO)]  TOL
  24  -3211.9918387899    -16693.248198     7296.4872568    0.432D-01 0.717D-13
                            Exc = -227.609685823      Eck =  7524.09694266    
                         Ntotal = 315.00007934      Nspin = 1.0000001753    
                             Na = 158.00003976         Nb = 157.00003958    
                            current damping = 1.950
 
          Norm of current diis error: 0.38605E-02
          max. resid. norm for Fia-block=  3.043D-03 for orbital    158a    alpha
          max. resid. fock norm         =  3.083D-03 for orbital    158a    alpha

 ITERATION  ENERGY          1e-ENERGY        2e-ENERGY     NORM[dD(SAO)]  TOL
  25  -3211.9918513392    -16693.259279     7296.4983252    0.330D-01 0.611D-13
                            Exc = -227.610017174      Eck =  7524.10834241    
                         Ntotal = 315.00007935      Nspin = 1.0000001749    
                             Na = 158.00003976         Nb = 157.00003959    
                            current damping = 2.000
 
          Norm of current diis error: 0.33884E-02
          max. resid. norm for Fia-block=  2.709D-03 for orbital    158a    alpha
          max. resid. fock norm         =  2.751D-03 for orbital    158a    alpha
          mo-orthogonalization: Cholesky decomposition

 ITERATION  ENERGY          1e-ENERGY        2e-ENERGY     NORM[dD(SAO)]  TOL
  26  -3211.9918608706    -16693.246559     7296.4855956    0.159D-01 0.537D-13
                            Exc = -227.609631937      Eck =  7524.09522752    
                         Ntotal = 315.00007935      Nspin = 1.0000001746    
                             Na = 158.00003976         Nb = 157.00003959    
                            current damping = 2.050
 
          Norm of current diis error: 0.29131E-02
          max. resid. norm for Fia-block=  2.329D-03 for orbital    158a    alpha
          max. resid. fock norm         =  2.358D-03 for orbital    158a    alpha

 ITERATION  ENERGY          1e-ENERGY        2e-ENERGY     NORM[dD(SAO)]  TOL
  27  -3211.9918683523    -16693.253596     7296.4926258    0.984D-02 0.483D-13
                            Exc = -227.609835151      Eck =  7524.10246096    
                         Ntotal = 315.00007936      Nspin = 1.0000001743    
                             Na = 158.00003977         Nb = 157.00003959    
                            current damping = 2.100
 
          Norm of current diis error: 0.25466E-02
          max. resid. norm for Fia-block=  2.091D-03 for orbital    158a    alpha
          max. resid. fock norm         =  2.123D-03 for orbital    158a    alpha

 ITERATION  ENERGY          1e-ENERGY        2e-ENERGY     NORM[dD(SAO)]  TOL
  28  -3211.9918741645    -16693.246233     7296.4852566    0.850D-02 0.437D-13
                            Exc = -227.609606062      Eck =  7524.09486269    
                         Ntotal = 315.00007936      Nspin = 1.0000001739    
                             Na = 158.00003977         Nb = 157.00003959    
                            current damping = 2.150
 
          Norm of current diis error: 0.22030E-02
          max. resid. norm for Fia-block=  1.715D-03 for orbital    158a    alpha
          max. resid. fock norm         =  1.737D-03 for orbital    158a    alpha

 ITERATION  ENERGY          1e-ENERGY        2e-ENERGY     NORM[dD(SAO)]  TOL
  29  -3211.9918785499    -16693.250663     7296.4896822    0.767D-02 0.407D-13
                            Exc = -227.609729158      Eck =  7524.09941131    
                         Ntotal = 315.00007936      Nspin = 1.0000001736    
                             Na = 158.00003977         Nb = 157.00003959    
                            current damping = 2.200
 
          Norm of current diis error: 0.19465E-02
          max. resid. norm for Fia-block=  1.488D-03 for orbital    158a    alpha
          max. resid. fock norm         =  1.512D-03 for orbital    158a    alpha

 ITERATION  ENERGY          1e-ENERGY        2e-ENERGY     NORM[dD(SAO)]  TOL
  30  -3211.9918818951    -16693.244687     7296.4837028    0.502D-02 0.383D-13
                            Exc = -227.609541985      Eck =  7524.09324482    
                         Ntotal = 315.00007936      Nspin = 1.0000001732    
                             Na = 158.00003977         Nb = 157.00003959    
                            current damping = 2.250
 
          Norm of current diis error: 0.17097E-02
          max. resid. norm for Fia-block=  1.306D-03 for orbital    155a    beta 
          max. resid. fock norm         =  1.319D-03 for orbital    155a    beta 
          mo-orthogonalization: Cholesky decomposition

 ITERATION  ENERGY          1e-ENERGY        2e-ENERGY     NORM[dD(SAO)]  TOL
  31  -3211.9918844186    -16693.248607     7296.4876200    0.408D-02 0.360D-13
                            Exc = -227.609651400      Eck =  7524.09727144    
                         Ntotal = 315.00007936      Nspin = 1.0000001729    
                             Na = 158.00003977         Nb = 157.00003960    
                            current damping = 2.300
 
          Norm of current diis error: 0.15285E-02
          max. resid. norm for Fia-block=  1.232D-03 for orbital    155a    beta 
          max. resid. fock norm         =  1.242D-03 for orbital    155a    beta 

 ITERATION  ENERGY          1e-ENERGY        2e-ENERGY     NORM[dD(SAO)]  TOL
  32  -3211.9918864248    -16693.244249     7296.4832608    0.356D-02 0.331D-13
                            Exc = -227.609514173      Eck =  7524.09277501    
                         Ntotal = 315.00007936      Nspin = 1.0000001725    
                             Na = 158.00003977         Nb = 157.00003960    
                            current damping = 2.350
 
          Norm of current diis error: 0.13566E-02
          max. resid. norm for Fia-block=  1.152D-03 for orbital    155a    beta 
          max. resid. fock norm         =  1.163D-03 for orbital    155a    beta 

 ITERATION  ENERGY          1e-ENERGY        2e-ENERGY     NORM[dD(SAO)]  TOL
  33  -3211.9918879953    -16693.246742     7296.4857519    0.494D-02 0.295D-13
                            Exc = -227.609582648      Eck =  7524.09533451    
                         Ntotal = 315.00007937      Nspin = 1.0000001719    
                             Na = 158.00003977         Nb = 157.00003960    
                            current damping = 2.400
 
          Norm of current diis error: 0.12219E-02
          max. resid. norm for Fia-block=  1.074D-03 for orbital    155a    beta 
          max. resid. fock norm         =  1.393D-03 for orbital    760a    alpha

 ITERATION  ENERGY          1e-ENERGY        2e-ENERGY     NORM[dD(SAO)]  TOL
  34  -3211.9918892618    -16693.243703     7296.4827118    0.424D-02 0.254D-13
                            Exc = -227.609486708      Eck =  7524.09219855    
                         Ntotal = 315.00007937      Nspin = 1.0000001712    
                             Na = 158.00003977         Nb = 157.00003960    
                            current damping = 2.450
 
          Norm of current diis error: 0.10991E-02
          max. resid. norm for Fia-block=  9.860D-04 for orbital    155a    beta 
          max. resid. fock norm         =  2.287D-03 for orbital    770a    beta 

 ITERATION  ENERGY          1e-ENERGY        2e-ENERGY     NORM[dD(SAO)]  TOL
  35  -3211.9918902755    -16693.245678     7296.4846851    0.273D-02 0.216D-13
                            Exc = -227.609541410      Eck =  7524.09422648    
                         Ntotal = 315.00007937      Nspin = 1.0000001700    
                             Na = 158.00003977         Nb = 157.00003960    
                            current damping = 2.500
 
          Norm of current diis error: 0.10006E-02
          max. resid. norm for Fia-block=  9.129D-04 for orbital    155a    beta 
          max. resid. fock norm         =  4.406D-03 for orbital    770a    beta 
          mo-orthogonalization: Cholesky decomposition

 ITERATION  ENERGY          1e-ENERGY        2e-ENERGY     NORM[dD(SAO)]  TOL
  36  -3211.9918911078    -16693.243228     7296.4822345    0.283D+00 0.201D-13
                            Exc = -227.609464640      Eck =  7524.09169912    
                         Ntotal = 315.00007937      Nspin = 1.0000001693    
                             Na = 158.00003977         Nb = 157.00003960    
                            current damping = 2.550
 
          Norm of current diis error: 0.90971E-03
          max. resid. norm for Fia-block=  8.429D-04 for orbital    155a    beta 
          max. resid. fock norm         =  4.492D-03 for orbital    770a    beta 

 ITERATION  ENERGY          1e-ENERGY        2e-ENERGY     NORM[dD(SAO)]  TOL
  37  -3211.9918916911    -16693.244770     7296.4837760    0.119D-01 0.238D-13
                            Exc = -227.609507787      Eck =  7524.09328378    
                         Ntotal = 315.00007937      Nspin = 1.0000001719    
                             Na = 158.00003977         Nb = 157.00003960    
                            current damping = 2.600
 
          Norm of current diis error: 0.83397E-03
          max. resid. norm for Fia-block=  7.832D-04 for orbital    155a    beta 
          max. resid. fock norm         =  7.662D-03 for orbital    770a    beta 

 ITERATION  ENERGY          1e-ENERGY        2e-ENERGY     NORM[dD(SAO)]  TOL
  38  -3211.9918921102    -16693.242965     7296.4819708    0.149D-01 0.204D-13
                            Exc = -227.609451474      Eck =  7524.09142229    
                         Ntotal = 315.00007937      Nspin = 1.0000001734    
                             Na = 158.00003977         Nb = 157.00003960    
                            current damping = 2.650
 
          Norm of current diis error: 0.76439E-03
          max. resid. norm for Fia-block=  7.239D-04 for orbital    155a    beta 
          max. resid. fock norm         =  1.363D-02 for orbital    770a    beta 

 ITERATION  ENERGY          1e-ENERGY        2e-ENERGY     NORM[dD(SAO)]  TOL
  39  -3211.9918924844    -16693.244096     7296.4831016    0.229D-01 0.201D-13
                            Exc = -227.609483362      Eck =  7524.09258492    
                         Ntotal = 315.00007937      Nspin = 1.0000001727    
                             Na = 158.00003977         Nb = 157.00003960    
                            current damping = 2.700
 
          Norm of current diis error: 0.70525E-03
          max. resid. norm for Fia-block=  6.668D-04 for orbital    155a    beta 
          max. resid. fock norm         =  8.714D-03 for orbital    770a    alpha

 ITERATION  ENERGY          1e-ENERGY        2e-ENERGY     NORM[dD(SAO)]  TOL
  40  -3211.9918928888    -16693.242699     7296.4817037    0.777D-01 0.216D-13
                            Exc = -227.609440073      Eck =  7524.09114373    
                         Ntotal = 315.00007937      Nspin = 1.0000001706    
                             Na = 158.00003977         Nb = 157.00003960    
                            current damping = 2.750
 
          Norm of current diis error: 0.65130E-03
          max. resid. norm for Fia-block=  6.139D-04 for orbital    155a    beta 
          max. resid. fock norm         =  7.192D-03 for orbital    760a    alpha
          mo-orthogonalization: Cholesky decomposition

 ITERATION  ENERGY          1e-ENERGY        2e-ENERGY     NORM[dD(SAO)]  TOL
  41  -3211.9918932999    -16693.243605     7296.4826092    0.975D-02 0.213D-13
                            Exc = -227.609465846      Eck =  7524.09207503    
                         Ntotal = 315.00007937      Nspin = 1.0000001694    
                             Na = 158.00003977         Nb = 157.00003960    
                            current damping = 2.800
 
          Norm of current diis error: 0.60443E-03
          max. resid. norm for Fia-block=  5.666D-04 for orbital    155a    beta 
          max. resid. fock norm         =  1.149D-02 for orbital    770a    beta 

 ITERATION  ENERGY          1e-ENERGY        2e-ENERGY     NORM[dD(SAO)]  TOL
  42  -3211.9918935719    -16693.242526     7296.4815297    0.519D-01 0.223D-13
                            Exc = -227.609432533      Eck =  7524.09096227    
                         Ntotal = 315.00007937      Nspin = 1.0000001711    
                             Na = 158.00003977         Nb = 157.00003960    
                            current damping = 2.850
 
          Norm of current diis error: 0.56162E-03
          max. resid. norm for Fia-block=  5.218D-04 for orbital    155a    beta 
          max. resid. fock norm         =  4.945D-03 for orbital    760a    alpha

 ITERATION  ENERGY          1e-ENERGY        2e-ENERGY     NORM[dD(SAO)]  TOL
  43  -3211.9918937257    -16693.243203     7296.4822075    0.519D-01 0.159D-12
                            Exc = -227.609451942     Coul =  7611.41005624    
                            exK = -87.3183967935    
                         Ntotal = 315.00007937      Nspin = 1.0000001710    
                             Na = 158.00003977         Nb = 157.00003960    
                            current damping = 2.900
 
          Norm of current diis error: 0.52389E-03
          max. resid. norm for Fia-block=  4.797D-04 for orbital    155a    beta 
          max. resid. fock norm         =  7.775D-03 for orbital    760a    alpha

 ITERATION  ENERGY          1e-ENERGY        2e-ENERGY     NORM[dD(SAO)]  TOL
  44  -3211.9918939087    -16693.242392     7296.4813955    0.326D+00 0.101D-12
                            Exc = -227.609427030      Eck =  7524.09082253    
                         Ntotal = 315.00007937      Nspin = 1.0000001710    
                             Na = 158.00003977         Nb = 157.00003960    
                            current damping = 2.950
 
          Norm of current diis error: 0.48958E-03
          max. resid. norm for Fia-block=  4.418D-04 for orbital    155a    beta 
          max. resid. fock norm         =  5.480D-03 for orbital    760a    alpha

 ITERATION  ENERGY          1e-ENERGY        2e-ENERGY     NORM[dD(SAO)]  TOL
  45  -3211.9918940578    -16693.242900     7296.4819037    0.769D-01 0.711D-13
                            Exc = -227.609441663      Eck =  7524.09134536    
                         Ntotal = 315.00007937      Nspin = 1.0000001711    
                             Na = 158.00003977         Nb = 157.00003960    
                            current damping = 3.000
 
          Norm of current diis error: 0.45904E-03
          max. resid. norm for Fia-block=  4.052D-04 for orbital    155a    beta 
          max. resid. fock norm         =  2.326D-03 for orbital    760a    alpha
          mo-orthogonalization: Cholesky decomposition

 ITERATION  ENERGY          1e-ENERGY        2e-ENERGY     NORM[dD(SAO)]  TOL
  46  -3211.9918941855    -16693.242284     7296.4812877    0.675D-01 0.627D-13
                            Exc = -227.609422822      Eck =  7524.09071050    
                         Ntotal = 315.00007937      Nspin = 1.0000001711    
                             Na = 158.00003977         Nb = 157.00003960    
                            current damping = 3.050
 
          Norm of current diis error: 0.43135E-03
          max. resid. norm for Fia-block=  3.730D-04 for orbital    155a    beta 
          max. resid. fock norm         =  3.760D-04 for orbital    155a    beta 

 ITERATION  ENERGY          1e-ENERGY        2e-ENERGY     NORM[dD(SAO)]  TOL
  47  -3211.9918942943    -16693.242656     7296.4816592    0.117D-01 0.612D-13
                            Exc = -227.609433560      Eck =  7524.09109274    
                         Ntotal = 315.00007937      Nspin = 1.0000001711    
                             Na = 158.00003977         Nb = 157.00003960    
                            current damping = 3.100
 
          Norm of current diis error: 0.40651E-03
          max. resid. norm for Fia-block=  3.420D-04 for orbital    155a    beta 
          max. resid. fock norm         =  3.449D-04 for orbital    155a    beta 

 ITERATION  ENERGY          1e-ENERGY        2e-ENERGY     NORM[dD(SAO)]  TOL
  48  -3211.9918943862    -16693.242206     7296.4812095    0.858D-02 0.592D-13
                            Exc = -227.609419848      Eck =  7524.09062935    
                         Ntotal = 315.00007937      Nspin = 1.0000001711    
                             Na = 158.00003977         Nb = 157.00003960    
                            current damping = 3.150
 
          Norm of current diis error: 0.38404E-03
          max. resid. norm for Fia-block=  3.145D-04 for orbital    155a    beta 
          max. resid. fock norm         =  3.170D-04 for orbital    155a    beta 

 ITERATION  ENERGY          1e-ENERGY        2e-ENERGY     NORM[dD(SAO)]  TOL
  49  -3211.9918944676    -16693.242461     7296.4814645    0.708D-02 0.557D-13
                            Exc = -227.609427230      Eck =  7524.09089177    
                         Ntotal = 315.00007937      Nspin = 1.0000001711    
                             Na = 158.00003977         Nb = 157.00003960    
                            current damping = 3.200
 
          Norm of current diis error: 0.36379E-03
          max. resid. norm for Fia-block=  2.881D-04 for orbital    155a    beta 
          max. resid. fock norm         =  2.905D-04 for orbital    155a    beta 

 ITERATION  ENERGY          1e-ENERGY        2e-ENERGY     NORM[dD(SAO)]  TOL
  50  -3211.9918945317    -16693.242142     7296.4811455    0.536D-02 0.506D-13
                            Exc = -227.609417510      Eck =  7524.09056296    
                         Ntotal = 315.00007937      Nspin = 1.0000001712    
                             Na = 158.00003977         Nb = 157.00003960    
                            current damping = 3.250
 
          Norm of current diis error: 0.34551E-03
          max. resid. norm for Fia-block=  2.647D-04 for orbital    155a    beta 
          max. resid. fock norm         =  3.709D-04 for orbital    684a    beta 
          mo-orthogonalization: Cholesky decomposition

 ITERATION  ENERGY          1e-ENERGY        2e-ENERGY     NORM[dD(SAO)]  TOL
  51  -3211.9918945935    -16693.242308     7296.4813108    0.526D-02 0.443D-13
                            Exc = -227.609422292      Eck =  7524.09073313    
                         Ntotal = 315.00007937      Nspin = 1.0000001713    
                             Na = 158.00003977         Nb = 157.00003960    
                            current damping = 3.300
 
          Norm of current diis error: 0.32898E-03
          max. resid. norm for Fia-block=  2.425D-04 for orbital    155a    beta 
          max. resid. fock norm         =  5.790D-04 for orbital    760a    beta 

 ITERATION  ENERGY          1e-ENERGY        2e-ENERGY     NORM[dD(SAO)]  TOL
  52  -3211.9918946440    -16693.242091     7296.4810939    0.354D-01 0.455D-13
                            Exc = -227.609415687      Eck =  7524.09050962    
                         Ntotal = 315.00007937      Nspin = 1.0000001713    
                             Na = 158.00003977         Nb = 157.00003960    
                            current damping = 3.350
 
          Norm of current diis error: 0.31406E-03
          max. resid. norm for Fia-block=  2.227D-04 for orbital    155a    beta 
          max. resid. fock norm         =  3.454D-04 for orbital    760a    beta 

 ITERATION  ENERGY          1e-ENERGY        2e-ENERGY     NORM[dD(SAO)]  TOL
  53  -3211.9918946918    -16693.242186     7296.4811889    0.280D-02 0.555D-13
                            Exc = -227.609418416      Eck =  7524.09060736    
                         Ntotal = 315.00007937      Nspin = 1.0000001711    
                             Na = 158.00003977         Nb = 157.00003960    
                            current damping = 3.400
 
          Norm of current diis error: 0.30054E-03
          max. resid. norm for Fia-block=  2.043D-04 for orbital    155a    beta 
          max. resid. fock norm         =  5.438D-04 for orbital    770a    beta 

 ITERATION  ENERGY          1e-ENERGY        2e-ENERGY     NORM[dD(SAO)]  TOL
  54  -3211.9918947258    -16693.242046     7296.4810492    0.513D-02 0.455D-13
                            Exc = -227.609414151      Eck =  7524.09046340    
                         Ntotal = 315.00007937      Nspin = 1.0000001708    
                             Na = 158.00003977         Nb = 157.00003960    
                            current damping = 3.450
 
          Norm of current diis error: 0.28832E-03
          max. resid. norm for Fia-block=  1.880D-04 for orbital    155a    beta 
          max. resid. fock norm         =  1.076D-03 for orbital    760a    beta 

 ITERATION  ENERGY          1e-ENERGY        2e-ENERGY     NORM[dD(SAO)]  TOL
  55  -3211.9918947547    -16693.242092     7296.4810949    0.448D-02 0.456D-13
                            Exc = -227.609415436      Eck =  7524.09051038    
                         Ntotal = 315.00007937      Nspin = 1.0000001710    
                             Na = 158.00003977         Nb = 157.00003960    
                            current damping = 3.500
 
          Norm of current diis error: 0.27721E-03
          max. resid. norm for Fia-block=  1.730D-04 for orbital    155a    beta 
          max. resid. fock norm         =  5.902D-04 for orbital    760a    alpha
          mo-orthogonalization: Cholesky decomposition

 ITERATION  ENERGY          1e-ENERGY        2e-ENERGY     NORM[dD(SAO)]  TOL
  56  -3211.9918947989    -16693.242005     7296.4810083    0.137D-01 0.454D-13
                            Exc = -227.609412786      Eck =  7524.09042111    
                         Ntotal = 315.00007937      Nspin = 1.0000001710    
                             Na = 158.00003977         Nb = 157.00003960    
                            current damping = 3.550
 
          Norm of current diis error: 0.26714E-03
          max. resid. norm for Fia-block=  1.599D-04 for orbital    155a    beta 
          max. resid. fock norm         =  5.878D-04 for orbital    760a    beta 

 ENERGY CONVERGED !

          Overall gridpoints after grid construction =       1093810

 ITERATION  ENERGY          1e-ENERGY        2e-ENERGY     NORM[dD(SAO)]  TOL
  57  -3210.8515218775    -16693.242020     7297.6213958    0.750D-02 0.455D-13
                            Exc = -226.469040219      Eck =  7524.09043605    
                            VV10=  1.14037294368    
                         Ntotal = 315.00007937      Nspin = 1.0000001706    
                             Na = 158.00003977         Nb = 157.00003960    
                            current damping = 3.600
 
          Norm of current diis error: 0.25793E-03
          max. resid. norm for Fia-block=  8.833D-05 for orbital    155a    beta 
          max. resid. fock norm         =  3.505D-04 for orbital    741a    beta 

 End of SCF iterations

   convergence criteria satisfied after    57 iterations


   *************************************************************************
   y                                                                        
   *************************************************************************


                  ------------------------------------------ 
                 |  total energy      =  -3210.85152187752  |
                  ------------------------------------------ 
                 :  kinetic energy    =   3202.87745888299  :
                 :  potential energy  =  -6414.86935370418  :
                 :  VV10 correlation  =      1.14037294368  :
                 :  virial theorem    =      1.99716237268  :
                 :  wavefunction norm =      1.00000000000  :
                  .......................................... 


 <geterg> : there is no data group $energy 


 <skperg> : $end is missing 


 orbitals $uhfmo_beta  will be written to file beta

 orbitals $uhfmo_alpha  will be written to file alpha
 
 alpha: 

    irrep                154a        155a        156a        157a        158a   
 eigenvalues H         -0.43479    -0.43032    -0.41515    -0.40083    -0.38361
            eV         -11.8314    -11.7097    -11.2970    -10.9071    -10.4385
 occupation              1.0000      1.0000      1.0000      1.0000      1.0000

    irrep                159a        160a        161a        162a        163a   
 eigenvalues H         -0.11646    -0.09665    -0.08188    -0.06621    -0.06361
            eV          -3.1690     -2.6299     -2.2281     -1.8016     -1.7309
 
 beta:  

    irrep                153a        154a        155a        156a        157a   
 eigenvalues H         -0.42732    -0.42212    -0.42075    -0.40214    -0.39597
            eV         -11.6281    -11.4865    -11.4492    -10.9429    -10.7750
 occupation              1.0000      1.0000      1.0000      1.0000      1.0000

    irrep                158a        159a        160a        161a        162a   
 eigenvalues H         -0.11858    -0.09617    -0.08219    -0.06609    -0.06358
            eV          -3.2267     -2.6170     -2.2365     -1.7983     -1.7301
 

                                             _ _ _ 
  IRREP     alpha occ.     beta occ.      tr(D*D-D)


 a        158.00000000   157.00000000    -0.25637914

   -------------------------------------------------

   sum    158.00000000   157.00000000    -0.25637914

 <S*S>     0.76275829

 
 
 
 ==============================================================================
                           electrostatic moments
 ==============================================================================

 reference point for electrostatic moments:    0.00000   0.00000   0.00000

 
              nuc           elec       ->  total
 ------------------------------------------------------------------------------
                          charge      
 ------------------------------------------------------------------------------
         316.000000    -315.000000       1.000000
 a-b                                     1.000000
 
 ------------------------------------------------------------------------------
                       dipole moment  
 ------------------------------------------------------------------------------
   x    -802.809960     798.192742      -4.617218
   y   -1758.355450    1751.428287      -6.927163
   z    1183.944531   -1180.502437       3.442094
 
   | dipole moment | =     9.0085 a.u. =    22.8972 debye 
 
 ------------------------------------------------------------------------------
                     quadrupole moment
 ------------------------------------------------------------------------------
  xx   10017.560547  -10107.823231     -90.262684
  yy   13483.318989  -13600.568382    -117.249393
  zz    9985.472629  -10131.584400    -146.111771
  xy    4141.440327   -4123.054008      18.386319
  xz   -4889.543880    4866.420514     -23.123366
  yz   -7241.386019    7215.852735     -25.533284
 
     1/3  trace=    -117.874616
     anisotropy=      83.152306


 ==============================================================================
                  LOEWDIN POPULATION ANALYSIS (CAO-BASIS) 
 ==============================================================================
 
       values displayed are larger than   0.000000
 
 
 atomic populations from total density:
 
 atom      charge    n(s)      n(p)      n(d)      n(f)      n(g)
     1co     0.76100   4.40463   8.94455   9.54002   3.34980
     2n      0.17005   2.27722   1.40118   1.20127   1.95028
     3c     -0.58725   2.21910   1.10642   1.30936   1.95237
     4h      0.53893   0.37466   0.08641
     5c     -0.46429   2.20658   1.13907   1.14773   1.97091
     6h      0.51420   0.39468   0.09112
     7c     -0.45313   2.20960   1.12509   1.17805   1.94039
     8h      0.52415   0.38891   0.08694
     9c     -0.50241   2.20947   1.12250   1.19794   1.97249
    10h      0.54502   0.36423   0.09075
    11c     -0.33350   2.17596   1.02931   1.33029   1.79794
    12n      0.07724   2.24933   1.37575   1.29797   1.99971
    13c     -0.27394   2.16779   1.01663   1.31706   1.77245
    14c     -0.38370   2.19059   1.11834   1.08885   1.98593
    15h      0.52092   0.37781   0.10127
    16c     -0.29225   2.16580   1.01012   1.33007   1.78625
    17o      0.10409   2.35958   1.93796   1.36892   2.22945
    18c     -0.38293   2.19713   1.11587   1.08305   1.98689
    19h      0.55446   0.35374   0.09180
    20c     -0.19146   2.15813   1.00818   1.22474   1.80042
    21n      0.09034   2.26688   1.37962   1.30005   1.96310
    22c     -0.48082   2.20437   1.09987   1.23005   1.94652
    23h      0.51596   0.38465   0.09940
    24c     -0.44572   2.20613   1.14728   1.12247   1.96985
    25h      0.52195   0.38863   0.08943
    26c     -0.47658   2.21670   1.13149   1.18233   1.94605
    27h      0.55504   0.35987   0.08509
    28c     -0.39783   2.19682   1.12524   1.11165   1.96411
    29h      0.52288   0.38241   0.09471
    30c     -0.20912   2.15964   1.01561   1.23985   1.79402
    31n      0.07183   2.25862   1.37765   1.31168   1.98023
    32c     -0.47818   2.20307   1.08998   1.23251   1.95263
    33h      0.52373   0.37049   0.10578
    34c     -0.49897   2.21253   1.14469   1.15804   1.98371
    35h      0.55244   0.36107   0.08649
    36c     -0.43779   2.20926   1.12834   1.15376   1.94642
    37h      0.54307   0.37113   0.08580
    38c     -0.40357   2.19292   1.11970   1.12128   1.96967
    39h      0.51594   0.38601   0.09806
    40c     -0.26284   2.16164   1.01514   1.29323   1.79283
    41n      0.16074   2.25196   1.37144   1.22471   1.99115
    42c     -0.25258   2.17423   1.01449   1.29976   1.76410
    43c     -0.41288   2.19520   1.11965   1.10918   1.98883
    44h      0.53769   0.37517   0.08714
    45c     -0.26734   2.15945   1.00068   1.33006   1.77715
    46o      0.13979   2.35186   1.94160   1.34156   2.22519
    47c     -0.42689   2.19480   1.11255   1.11997   1.99958
    48h      0.54133   0.34179   0.11688
    49c     -0.22767   2.16004   1.00611   1.25612   1.80540
    50n     -0.04582   2.26261   1.43001   1.37264   1.98055
    51c     -0.82672   2.23332   1.17031   1.30504   2.11804
    52h      0.49504   0.40841   0.09655
    53h      0.51868   0.38409   0.09724
    54c     -0.83666   2.22761   1.15655   1.34181   2.11068
    55h      0.48739   0.37617   0.13644
    56h      0.50388   0.40502   0.09110
    57c     -0.83229   2.22807   1.15328   1.33005   2.12089
    58h      0.52270   0.37037   0.10693
    59h      0.51809   0.38017   0.10174
    60c     -1.17882   2.29506   1.29492   1.33909   2.24975
    61c     -1.23538   2.28850   1.29212   1.33551   2.31925
    62h      0.47504   0.42186   0.10310
    63h      0.46071   0.43102   0.10827
    64h      0.47644   0.41742   0.10614
    65h      0.48442   0.41032   0.10526
    66h      0.48796   0.40363   0.10841
    67h      0.45245   0.43524   0.11231
    68c     -0.78789   2.23940   1.01272   1.71701   1.81875
    69o      0.07703   2.39336   2.00978   1.25108   2.26876
    70o     -0.23479   2.41710   2.09121   1.36733   2.35914
    71h      0.45937   0.39121   0.14941
 
 moments (from total density versus population analysis)
 <charge> =             1.000000            1.000000
 <x   >   =            -4.617218           -5.228734
 <y   >   =            -6.927163           -6.654415
 <z   >   =             3.442094            3.780650
 
 Unpaired electrons from D(alpha)-D(beta)
 
 atom      total     n(s)      n(p)      n(d)      n(f)      n(g)
     1co     0.96004   0.00286   0.01784   0.94173  -0.00238
     2n      0.00338   0.00009   0.00037   0.00232   0.00060
     3c      0.00159   0.00003   0.00030   0.00077   0.00050
     4h     -0.00001  -0.00001  -0.00000
     5c     -0.00019  -0.00000  -0.00012   0.00008  -0.00015
     6h     -0.00001   0.00000  -0.00001
     7c      0.00074   0.00001   0.00030   0.00001   0.00042
     8h      0.00003  -0.00001   0.00004
     9c     -0.00011  -0.00000  -0.00009   0.00009  -0.00012
    10h     -0.00000   0.00001  -0.00001
    11c      0.00075   0.00001   0.00017   0.00026   0.00030
    12n     -0.00330  -0.00026  -0.00131   0.00154  -0.00328
    13c      0.00000   0.00006  -0.00087   0.00218  -0.00136
    14c      0.00079   0.00000   0.00040  -0.00013   0.00052
    15h      0.00012   0.00008   0.00005
    16c     -0.00199  -0.00000  -0.00088   0.00011  -0.00122
    17o     -0.00093  -0.00001  -0.00035  -0.00015  -0.00042
    18c      0.00001  -0.00001   0.00014  -0.00027   0.00016
    19h      0.00000  -0.00002   0.00003
    20c     -0.00117  -0.00000  -0.00051   0.00010  -0.00076
    21n      0.04456   0.00340   0.01521   0.00896   0.01699
    22c      0.00028  -0.00008  -0.00122   0.00310  -0.00151
    23h      0.00064   0.00064  -0.00000
    24c      0.00268   0.00011   0.00098   0.00040   0.00119
    25h      0.00028   0.00018   0.00011
    26c     -0.00251   0.00001  -0.00114   0.00023  -0.00161
    27h     -0.00008   0.00002  -0.00011
    28c      0.00218   0.00007   0.00080   0.00032   0.00099
    29h      0.00029   0.00018   0.00010
    30c      0.00000  -0.00009  -0.00094   0.00197  -0.00094
    31n     -0.00293  -0.00022  -0.00242   0.00473  -0.00502
    32c      0.00267   0.00008   0.00080   0.00086   0.00094
    33h      0.00014   0.00005   0.00009
    34c     -0.00004   0.00001  -0.00015   0.00031  -0.00021
    35h     -0.00002   0.00000  -0.00002
    36c      0.00161   0.00001   0.00064   0.00005   0.00091
    37h      0.00004  -0.00002   0.00006
    38c      0.00003  -0.00001  -0.00005   0.00015  -0.00005
    39h     -0.00002  -0.00003   0.00001
    40c      0.00091   0.00002   0.00015   0.00042   0.00032
    41n     -0.00126  -0.00003  -0.00179   0.00387  -0.00332
    42c      0.00264   0.00005   0.00088   0.00043   0.00128
    43c     -0.00116  -0.00001  -0.00058   0.00021  -0.00078
    44h     -0.00001   0.00003  -0.00004
    45c      0.00162   0.00001   0.00068   0.00001   0.00093
    46o      0.00072   0.00000   0.00027   0.00012   0.00033
    47c      0.00032  -0.00001   0.00001   0.00027   0.00004
    48h      0.00002  -0.00001   0.00003
    49c      0.00240   0.00002   0.00082   0.00021   0.00134
    50n      0.00064  -0.00000   0.00030   0.00001   0.00033
    51c     -0.00007   0.00000  -0.00002  -0.00004  -0.00001
    52h     -0.00000  -0.00001   0.00000
    53h     -0.00001  -0.00001  -0.00000
    54c      0.01502   0.00058   0.00316   0.00622   0.00506
    55h      0.00382   0.00023   0.00359
    56h      0.00077   0.00065   0.00012
    57c      0.00035   0.00000  -0.00005   0.00044  -0.00003
    58h      0.00001   0.00002  -0.00001
    59h      0.00007   0.00006   0.00001
    60c      0.00001   0.00000   0.00002  -0.00003   0.00002
    61c      0.00003  -0.00000  -0.00001   0.00005  -0.00001
    62h      0.00000   0.00000   0.00000
    63h     -0.00002  -0.00002   0.00000
    64h     -0.00001  -0.00001  -0.00000
    65h     -0.00000  -0.00000  -0.00000
    66h      0.00001   0.00000   0.00001
    67h      0.00001   0.00001   0.00000
    68c     -0.02936  -0.00248  -0.00922  -0.00330  -0.01437
    69o     -0.01214  -0.00029  -0.00430  -0.00264  -0.00491
    70o      0.00497   0.00031  -0.00031   0.00558  -0.00062
    71h      0.00017   0.00027  -0.00010
 
 
 
 ==============================================================================
 
HOMO-LUMO Separation
 HOMO         :   -0.38360616 H =    -10.43846 eV
 LUMO         :   -0.11857710 H =     -3.22665 eV
 HOMO-LUMO gap:    0.26502907 H =     +7.21181 eV
 
 ==============================================================================


    ------------------------------------------------------------------------
         total  cpu-time :   6 days 17 hours 35 minutes and 29 seconds
         total wall-time : 20 hours 33 minutes and 43 seconds
    ------------------------------------------------------------------------

   ****  ridft : all done  ****


    2024-11-21 19:11:40.769 

 ridft ended normally
