# Supplementary material for: Electronic Effects Drive Selectivity in CO2 Reduction Catalysis by Heptacoordinated Cobalt Complexes
Source: Inorg Chem. 2026 May 21;65(22):12678–92. doi: 10.1021/acs.inorgchem.6c01633 (PMC13250995; doi:10.1021/acs.inorgchem.6c01633)
Supplement: Supplementary file 2 [file ic6c01633_si_002.zip › backup_paper_acscat_Co/Co0MeOLCOOH/doublet/other_oxygen/vacuo/EN/SP_BP86.out]

  ========================================================================
                license information 
 Customer : 200000000357083
 ID       : LKO2626211

 License file is VALID, continuing with full version
  ========================================================================

   OpenMP run-time library returned nthreads =  8

 ridft (centipede45) : TURBOMOLE rev. V7-7 compiled 26 Oct 2022 at 08:57:28
 Copyright (C) 2022 TURBOMOLE GmbH, Karlsruhe


    2024-11-20 21:37:43.061 


                                  r i d f t

                        DFT program with RI approximation 
                                for coulomb part 


                                                 
                                 References:     
                                                 
          TURBOMOLE:                             
              R. Ahlrichs, M. Baer, M. Haeser, H. Horn, and
              C. Koelmel
              Electronic structure calculations on workstation
              computers: the program system TURBOMOLE
              Chem. Phys. Lett. 162: 165 (1989)
          Density Functional:                              
              O. Treutler and R. Ahlrichs                      
              Efficient Molecular Numerical Integration Schemes
              J. Chem. Phys. 102: 346 (1995)                   
          Parallel Version:                                
              Performance of parallel TURBOMOLE for Density    
              Functional Calculations                          
              M. v. Arnim and R. Ahlrichs                      
              J. Comp. Chem. 19: 1746 (1998)                   
          RI-J Method:                                     
              Auxiliary Basis Sets to approximate Coulomb      
              Potentials                                       
              Chem. Phys. Lett. 240: 283 (1995)                
              K. Eichkorn, O. Treutler, H. Oehm, M. Haeser     
              and R. Ahlrichs                                  
              Chem. Phys. Lett. 242: 652 (1995)                
                                                           
              Auxiliary Basis Sets for Main Row Atoms and their
              Use to approximate Coulomb Potentials            
              K. Eichkorn, F. Weigend, O. Treutler and         
              R. Ahlrichs                                      
              Theo. Chem. Acc. 97: 119 (1997)                   
                                                           
              Accurate Coulomb-fitting basis sets for H to Rn 
              F. Weigend                                        
              Phys. Chem. Chem. Phys. 8: 1057 (2006)            
                                                           
          Multipole accelerated RI-J (MARI-J):             
              Fast evaluation of the Coulomb potential for     
              electron densities using multipole accelerated   
              resolution of identity approximation             
              M. Sierka, A. Hogekamp and R. Ahlrichs           
              J. Chem. Phys. 118: 9136 (2003)                  
          RI-JK Method:                                     
              A fully direct RI-HF algorithm: Implementation,
              optimised auxiliary basis sets, demonstration of
              accuracy and efficiency                         
              F. Weigend                                      
              Phys. Chem. Chem. Phys. 4: 4285 (2002)           
          Two-component HF and DFT with spin-orbit coupling:  
              Self-consistent treatment of spin-orbit         
              interactions with efficient Hartree-Fock and    
              density functional methods                      
              M. K. Armbruster, F. Weigend, C. van Wüllen and 
              W. Klopper                                      
              Phys. Chem. Chem. Phys. 10: 1748 (2008)         
          Two-component difference density and DIIS algorithm 
              Efficient two-component self-consistent field   
              procedures and gradients: implementation in     
              TURBOMOLE and application to Au20-              
              A. Baldes, F. Weigend                           
              Mol. Phys. 111: 2617 (2013)                     
          Relativistic all-electron 2c calculations           
              An efficient implementation of two-component    
              relativistic exact-decoupling methods for large 
              molecules                                       
              D. Peng, N. Middendorf, F. Weigend, M. Reiher   
              J. Chem. Phys. 138: 184105 (2013)               
          Finite nucleus model and SNSO approximation         
              Efficient implementation of one- and two-       
              component analytical energy gradients in exact  
              two-component theory                            
              Y. J. Franzke, N. Middendorf, F. Weigend        
              J. Chem. Phys. 148: 104110 (2018)               
          Grids for all-electron relativistic methods         
              Error-consistent segmented contracted all-      
              electron relativistic basis sets of double-     
              and triple-zeta quality for NMR shielding       
              constants                                       
              Y. J. Franzke, R. Tress, T. M. Pazdera,         
              F. Weigend                                      
              Phys. Chem. Chem. Phys. 21: 166658 (2019)       
          Seminumerical exchange algorithms                   
              Seminumerical calculation of the Hartree-Fock   
              exchange matirx: Application to two-component   
              procedures and efficient evaluation of local    
              hybrid functionsl                               
               P. Plessow, F. Weigend,                        
              J. Comput. Chem. 33: 810 (2012)                 
          Improved seminumerical algorithms                   
              C. Holzer,                                      
              J. Chem. Phys. 153 (2020), 184115               
                                         


          OpenMP Shared-Memory Parallelization:  8 CPUs.

            By: Christof Holzer and Yannick J. Franzke


              +--------------------------------------------------+
              |      general information about current run       |
              +--------------------------------------------------+

 
 B-P86 functional
 exchange:    LDA + Becke (B88)
 correlation: LDA (VWN) + Perdew (P86)
 A DFT calculation using the RI-J approximation will be carried out.
 Allocatable memory for RI due to $ricore (MB):                   500

   *************************************************************************
   y                                                                        
   *************************************************************************


              +--------------------------------------------------+
              | Atomic coordinate, charge and isotop information |
              +--------------------------------------------------+

                    atomic coordinates            atom    charge  isotop
         -2.20472155   -4.01017080    2.93388012    co    27.000     0
         -2.48710181   -3.58211684    9.70418849    n      7.000     0
         -4.58857742   -2.17146539    9.70346378    c      6.000     0
         -4.34356913   -0.19085705    9.17127117    h      1.000     0
         -6.96901213   -3.11150644   10.34284978    c      6.000     0
         -8.61610970   -1.87579450   10.32939720    h      1.000     0
         -7.16262099   -5.65158087   11.02365102    c      6.000     0
         -8.97952312   -6.46011417   11.56607706    h      1.000     0
         -4.98942499   -7.14060493   11.01311391    c      6.000     0
         -5.07472383   -9.13435594   11.52583667    h      1.000     0
         -2.68112774   -6.04358603   10.32641653    c      6.000     0
          1.01585781   -5.56754947    2.22167371    n      7.000     0
          2.81862232   -5.94578042    3.98240147    c      6.000     0
          5.21913688   -6.80366525    3.34978012    c      6.000     0
          6.59630352   -7.10110039    4.84474057    h      1.000     0
          5.77623892   -7.29111727    0.79810977    c      6.000     0
          8.02418153   -8.09279862   -0.07801583    o      8.000     0
          3.86101434   -6.96397431   -1.00801884    c      6.000     0
          4.27102463   -7.38794173   -2.97725992    h      1.000     0
          1.50430288   -6.09879665   -0.24948693    c      6.000     0
         -2.81137144   -4.97784021   -0.73027162    n      7.000     0
         -4.92204454   -4.61364104   -2.08635931    c      6.000     0
         -6.58863879   -4.00865411   -1.03611397    h      1.000     0
         -5.00951297   -4.95984019   -4.69094558    c      6.000     0
         -6.76770168   -4.63614409   -5.71052728    h      1.000     0
         -2.81127526   -5.70600989   -5.94601002    c      6.000     0
         -2.80443539   -5.97319827   -7.98725873    h      1.000     0
         -0.61849338   -6.09463415   -4.54752520    c      6.000     0
          1.12301680   -6.66703578   -5.48097545    h      1.000     0
         -0.66791406   -5.72014372   -1.93454022    c      6.000     0
         -5.34101213   -2.31082551    3.48855990    n      7.000     0
         -5.82686449    0.17545276    3.12437453    c      6.000     0
         -4.20039120    1.37218513    2.76041611    h      1.000     0
         -8.24712272    1.18115461    3.22077041    c      6.000     0
         -8.50948323    3.20036911    2.92378313    h      1.000     0
        -10.29180204   -0.42033821    3.69081748    c      6.000     0
        -12.21555930    0.30838554    3.76333837    h      1.000     0
         -9.81343375   -2.97362163    4.08072902    c      6.000     0
        -11.36445500   -4.26369098    4.47722587    h      1.000     0
         -7.33487218   -3.88199805    3.99565468    c      6.000     0
         -4.08329583   -6.92190144    4.56790003    n      7.000     0
         -3.25859214   -9.18623629    5.45904782    c      6.000     0
         -4.92977541  -11.11903306    6.05361235    c      6.000     0
         -4.22344057  -12.91932014    6.76005509    h      1.000     0
         -7.54255043  -10.76217869    5.80577855    c      6.000     0
         -9.03088077  -12.74861343    6.36555114    o      8.000     0
         -8.39901702   -8.36603449    5.10068639    c      6.000     0
        -10.40363981   -7.93681268    5.01773838    h      1.000     0
         -6.62058990   -6.49853023    4.54231617    c      6.000     0
          0.83256287   -7.87513996    7.66147505    n      7.000     0
         -0.25795329   -7.57891519   10.18919823    c      6.000     0
          1.17990304   -6.65271563   11.37524949    h      1.000     0
         -0.59127773   -9.47957073   10.96640630    h      1.000     0
          1.94659687   -5.54514450    6.63917139    c      6.000     0
          0.60783230   -3.93514225    6.66549736    h      1.000     0
          3.53296242   -5.01111281    7.87831149    h      1.000     0
         -0.46281566   -9.62335111    5.98275083    c      6.000     0
          0.57497639   -9.73152017    4.19170375    h      1.000     0
         -0.32531314  -11.51394084    6.84306509    h      1.000     0
         10.05071494   -8.42315695    1.70315460    c      6.000     0
        -11.71915036  -12.43387841    6.15144366    c      6.000     0
         11.67564111   -9.03147604    0.58093167    h      1.000     0
          9.57569127   -9.88615438    3.10121613    h      1.000     0
         10.48964371   -6.63094334    2.66083454    h      1.000     0
        -12.53201114  -14.27012869    6.63886601    h      1.000     0
        -12.25175247  -11.92399062    4.20745443    h      1.000     0
        -12.40508976  -10.99091851    7.48258129    h      1.000     0
         -0.46388014   -0.99731203    2.01584437    c      6.000     0
          0.17277218   -0.24553495   -0.05951144    o      8.000     0
          0.17156729    0.35037998    4.17240662    o      8.000     0
          1.17781848    1.80781425    3.59827873    h      1.000     0
 
       center of nuclear mass  :   -2.52550621   -5.52006676    3.71165198
       center of nuclear charge:   -2.54053785   -5.56441598    3.74665991

              +--------------------------------------------------+
              |               basis set information              |
              +--------------------------------------------------+

              we will work with the 1s 3p 5d 7f 9g ... basis set
              ...i.e. with spherical basis functions...

   type   atoms  prim   cont   basis
   ---------------------------------------------------------------------------
    co       1     95     48   def2-TZVPD   [6s5p4d1f|17s12p7d1f]
    n        6     52     37   def2-TZVPD   [6s3p3d1f|12s6p3d1f]
    c       31     52     37   def2-TZVPD   [6s3p3d1f|12s6p3d1f]
    h       29     11      9   def2-TZVPD   [3s2p|5s2p]
    o        4     55     40   def2-TZVPD   [6s4p3d1f|12s7p3d1f]
   ---------------------------------------------------------------------------
   total:   71   2558   1838
   ---------------------------------------------------------------------------

   total number of primitive shells          :  111
   total number of contracted shells         :  698
   total number of cartesian basis functions : 2091
   total number of SCF-basis functions       : 1838


 integral neglect threshold       :  0.16E-12
 integral storage threshold THIZE :  0.10E-04
 integral storage threshold THIME :         5

 RI-J AUXILIARY BASIS SET information:

              we will work with the 1s 3p 5d 7f 9g ... basis set
              ...i.e. with spherical basis functions...

   type   atoms  prim   cont   basis
   ---------------------------------------------------------------------------
    co       1    107     89   def2-TZVPD   [8s5p5d2f3g|19s5p5d3f3g]
    n        6     70     49   def2-TZVPD   [6s4p3d1f1g|12s5p4d2f1g]
    c       31     70     49   def2-TZVPD   [6s4p3d1f1g|12s5p4d2f1g]
    h       29     16     11   def2-TZVPD   [3s1p1d|5s2p1d]
    o        4     70     49   def2-TZVPD   [6s4p3d1f1g|12s5p4d2f1g]
   ---------------------------------------------------------------------------
   total:   71   3441   2417
   ---------------------------------------------------------------------------

   total number of primitive shells          :  115
   total number of contracted shells         :  783
   total number of cartesian basis functions : 2967
   total number of SCF-basis functions       : 2417


 symmetry group of the molecule :   c1 

 the group has the following generators :
   c1(z)

    1 symmetry operations found

 there are 1 real representations :   a   

 maximum number of shells which are related by symmetry :  1

  
           ------------------
           density functional
           ------------------
 B-P86 functional
 exchange:    LDA + Becke (B88)
 correlation: LDA (VWN) + Perdew (P86)
 iterations will be done with small grid
  
 spherical integration : Lebedev's spherical grid
 spherical gridsize    :                     3
    i.e. gridpoints    :                   302
  maximum batchsize    :                   100
 value for diffuse not defined
 radial integration    : Chebyshev 2nd kind (scaling 3)
 radial gridsize       :                     3
 integration cells     :                    71
 partition function    : becke
 partition sharpness   :                     3
  

 biggest AO integral is expected to be    16.578513373

          ------------------------
          nuclear repulsion energy  :   6184.76910222    
          ------------------------

  _________________________________
 |                                 |
 |         DFTD3 V3.1 Rev 0        |
 | S.Grimme, University Bonn       |
 |            June  2014           |
 |   see standalone version        |
 |       dftd3 -h for options      |
 |_________________________________|
 
 Please cite DFT-D3 work done with this code as:
 S. Grimme, J. Antony, S. Ehrlich and H. Krieg,
 J. Chem. Phys, 132 (2010), 154104.
 If used with BJ-damping cite also
 S. Grimme, S. Ehrlich and L. Goerigk,
 J. Comput. Chem. 32 (2011), 1456-1465
 For DFT-D2 the reference is
 S. Grimme, J. Comput. Chem., 27 (2006), 1787-1799
 
C6 coefficients used:
                     2  C6 for element                      1
Z=  1 CN= 0.912     C6(AA)=    3.03
Z=  1 CN= 0.000     C6(AA)=    7.59
                     5  C6 for element                      6
Z=  6 CN= 0.000     C6(AA)=   49.11
Z=  6 CN= 0.987     C6(AA)=   43.25
Z=  6 CN= 1.998     C6(AA)=   29.36
Z=  6 CN= 2.999     C6(AA)=   25.78
Z=  6 CN= 3.984     C6(AA)=   18.21
                     4  C6 for element                      7
Z=  7 CN= 0.000     C6(AA)=   25.27
Z=  7 CN= 0.994     C6(AA)=   22.12
Z=  7 CN= 2.014     C6(AA)=   19.68
Z=  7 CN= 2.990     C6(AA)=   15.58
                     3  C6 for element                      8
Z=  8 CN= 0.000     C6(AA)=   15.51
Z=  8 CN= 0.993     C6(AA)=   12.82
Z=  8 CN= 1.989     C6(AA)=   10.37
                     4  C6 for element                     27
Z= 27 CN= 0.000     C6(AA)=  532.78
Z= 27 CN= 1.715     C6(AA)=  186.55
Z= 27 CN= 2.926     C6(AA)=  148.07
Z= 27 CN= 7.779     C6(AA)=  118.29

#           XYZ [au]              R0(AA) [Ang.]  CN          C6(AA)     C8(AA)   C10(AA) [au]
  1  -2.20472  -4.01017   2.93388   co  0.979  5.126       148.1     13018.4   1402200.8
  2  -2.48710  -3.58212   9.70419   n   0.490  2.154        19.4       428.4     11577.3
  3  -4.58858  -2.17147   9.70346   c   0.561  3.190        25.1       725.4     25699.2
  4  -4.34357  -0.19086   9.17127   h   0.363  1.002         3.1        37.3       553.0
  5  -6.96901  -3.11151  10.34285   c   0.561  3.127        25.4       733.3     25979.4
  6  -8.61611  -1.87579  10.32940   h   0.363  1.002         3.1        37.3       553.1
  7  -7.16262  -5.65158  11.02365   c   0.561  3.142        25.3       731.7     25923.8
  8  -8.97952  -6.46011  11.56608   h   0.363  1.002         3.1        37.3       553.1
  9  -4.98942  -7.14060  11.01311   c   0.561  3.160        25.2       729.6     25848.8
 10  -5.07472  -9.13436  11.52584   h   0.363  1.003         3.1        37.3       553.0
 11  -2.68113  -6.04359  10.32642   c   0.561  3.226        24.9       719.3     25484.3
 12   1.01586  -5.56755   2.22167   n   0.490  3.203        15.6       344.1      9299.0
 13   2.81862  -5.94578   3.98240   c   0.561  3.268        24.6       710.5     25170.8
 14   5.21914  -6.80367   3.34978   c   0.561  3.176        25.2       727.4     25771.7
 15   6.59630  -7.10110   4.84474   h   0.363  1.004         3.1        37.3       552.9
 16   5.77624  -7.29112   0.79811   c   0.561  3.208        25.0       722.6     25600.9
 17   8.02418  -8.09280  -0.07802   o   0.469  2.045        10.4       209.8      5187.3
 18   3.86101  -6.96397  -1.00802   c   0.561  3.185        25.1       726.1     25726.5
 19   4.27102  -7.38794  -2.97726   h   0.363  1.004         3.1        37.3       552.9
 20   1.50430  -6.09880  -0.24949   c   0.561  3.316        24.1       697.8     24723.4
 21  -2.81137  -4.97784  -0.73027   n   0.490  3.066        15.6       344.8      9317.2
 22  -4.92204  -4.61364  -2.08636   c   0.561  3.201        25.0       723.6     25637.3
 23  -6.58864  -4.00865  -1.03611   h   0.363  1.005         3.1        37.3       552.9
 24  -5.00951  -4.95984  -4.69095   c   0.561  3.126        25.4       733.4     25983.6
 25  -6.76770  -4.63614  -5.71053   h   0.363  1.002         3.1        37.3       553.1
 26  -2.81128  -5.70601  -5.94601   c   0.561  3.137        25.3       732.2     25940.5
 27  -2.80444  -5.97320  -7.98726   h   0.363  1.002         3.1        37.3       553.1
 28  -0.61849  -6.09463  -4.54753   c   0.561  3.159        25.2       729.7     25852.7
 29   1.12302  -6.66704  -5.48098   h   0.363  1.003         3.1        37.3       553.0
 30  -0.66791  -5.72014  -1.93454   c   0.561  3.316        24.1       697.7     24720.5
 31  -5.34101  -2.31083   3.48856   n   0.490  3.138        15.6       344.3      9305.4
 32  -5.82686   0.17545   3.12437   c   0.561  3.213        25.0       721.7     25570.1
 33  -4.20039   1.37219   2.76042   h   0.363  1.006         3.1        37.3       552.7
 34  -8.24712   1.18115   3.22077   c   0.561  3.127        25.4       733.3     25981.0
 35  -8.50948   3.20037   2.92378   h   0.363  1.002         3.1        37.3       553.0
 36 -10.29180  -0.42034   3.69082   c   0.561  3.134        25.3       732.6     25954.1
 37 -12.21556   0.30839   3.76334   h   0.363  1.002         3.1        37.3       553.1
 38  -9.81343  -2.97362   4.08073   c   0.561  3.164        25.2       729.1     25831.1
 39 -11.36445  -4.26369   4.47723   h   0.363  1.004         3.1        37.3       552.9
 40  -7.33487  -3.88200   3.99565   c   0.561  3.336        23.9       691.3     24492.6
 41  -4.08330  -6.92190   4.56790   n   0.490  3.084        15.6       344.6      9313.6
 42  -3.25859  -9.18624   5.45905   c   0.561  3.228        24.9       719.1     25475.5
 43  -4.92978 -11.11903   6.05361   c   0.561  3.198        25.0       724.2     25658.3
 44  -4.22344 -12.91932   6.76006   h   0.363  1.003         3.1        37.3       552.9
 45  -7.54255 -10.76218   5.80578   c   0.561  3.207        25.0       722.7     25604.5
 46  -9.03088 -12.74861   6.36555   o   0.469  2.045        10.4       209.8      5187.3
 47  -8.39902  -8.36603   5.10069   c   0.561  3.188        25.1       725.7     25712.5
 48 -10.40364  -7.93681   5.01774   h   0.363  1.005         3.1        37.3       552.8
 49  -6.62059  -6.49853   4.54232   c   0.561  3.328        24.0       693.9     24583.4
 50   0.83256  -7.87514   7.66148   n   0.490  3.107        15.6       344.5      9309.6
 51  -0.25795  -7.57892  10.18920   c   0.561  4.142        18.2       527.7     18696.0
 52   1.17990  -6.65272  11.37525   h   0.363  1.002         3.1        37.3       553.0
 53  -0.59128  -9.47957  10.96641   h   0.363  1.002         3.1        37.3       553.0
 54   1.94660  -5.54514   6.63917   c   0.561  4.170        18.2       527.5     18688.1
 55   0.60783  -3.93514   6.66550   h   0.363  1.013         3.1        37.3       552.2
 56   3.53296  -5.01111   7.87831   h   0.363  1.002         3.1        37.3       553.1
 57  -0.46282  -9.62335   5.98275   c   0.561  4.144        18.2       527.7     18695.5
 58   0.57498  -9.73152   4.19170   h   0.363  1.006         3.1        37.3       552.7
 59  -0.32531 -11.51394   6.84307   h   0.363  1.004         3.1        37.3       552.9
 60  10.05071  -8.42316   1.70315   c   0.561  4.044        18.3       529.0     18742.4
 61 -11.71915 -12.43388   6.15144   c   0.561  4.045        18.3       529.0     18741.9
 62  11.67564  -9.03148   0.58093   h   0.363  0.996         3.1        37.4       553.6
 63   9.57569  -9.88615   3.10122   h   0.363  0.995         3.1        37.4       553.7
 64  10.48964  -6.63094   2.66083   h   0.363  0.995         3.1        37.4       553.7
 65 -12.53201 -14.27013   6.63887   h   0.363  0.996         3.1        37.4       553.6
 66 -12.25175 -11.92399   4.20745   h   0.363  0.995         3.1        37.4       553.7
 67 -12.40509 -10.99092   7.48258   h   0.363  0.995         3.1        37.4       553.7
 68  -0.46388  -0.99731   2.01584   c   0.561  3.040        25.6       740.2     26224.3
 69   0.17277  -0.24553  -0.05951   o   0.469  1.048        12.8       257.8      6372.1
 70   0.17157   0.35038   4.17241   o   0.469  2.047        10.4       209.8      5187.1
 71   1.17782   1.80781   3.59828   h   0.363  1.008         3.1        37.3       552.6

molecular C6(AA) [au] =     62970.99

           DFT-D V3(BJ)
 DF b-p                                               
 parameters
 s6       :    1.0000
 s8       :    3.2822
 a1       :    0.3946
 a2       :    4.8516
 k1-k3    :   16.0000    1.3333   -4.0000
 
 Edisp /kcal,au:  -130.4654 -0.20790975

 E6    /kcal :   -48.7420
 E8    /kcal :   -81.7233
 % E8        : 62.64
 nuclear repulsion energy                  =    6184.769102223
  DFT-D3 Energy contribution               =      -0.207909754
 nuclear repulsion + dispersion correction =    6184.561192468


         -----------------
         -S,T+V- integrals
         -----------------

 1e-integrals will be neglected if expon. factor < 0.159826E-13
 
 Difference densities algorithm switched on.
 The maximal number of linear combinations of
 difference densities is  20.

 DIIS switched on: error vector is FDS-SDF
 Max. Iterations for DIIS is     :   4
 DIIS matrix (see manual) 
    Scaling factor of diagonals  :  1.200
    threshold for scaling factor :  0.000

 scf convergence criterion : increment of total energy < .1000000D-07
                  and increment of one-electron energy < .1000000D-04

 MOs are in ASCII format !


    mo occupation :
   irrep   mo's   occupied
    a     1838      158
 
 number of basis functions   :  1838
 number of occupied orbitals :   158
 

 reading orbital data $uhfmo_alpha  from file alpha
 orbital characterization : expanded

 reading orbital data $uhfmo_beta  from file beta
 orbital characterization : expanded
 virtual MOs provided and orthogonalized by Cholesky decomposition
 virtual MOs provided and orthogonalized by Cholesky decomposition

 UHF mode switched on !

 closed shell shift switched on 
 all occupied orbitals are shifted by    0.05000

  
           ------------------------
               RI-J - INFORMATION
           ------------------------
 Contributions to RI integral batches: 
  neglected integral batches:                 74382
  direct contribution:                       160762
  memory contribution:                  8807
 Memory core needed for (P|Q) and Cholesky     45 MByte
 Memory core minimum needed except of (P|Q)     3 MByte
 Total minimum memory core needed (sum)        48 MByte
  
 ****************************************
 Memory allocated for RI-J   397 MByte
 ****************************************
                                            

 DSCF restart information will be dumped onto file alpha


 Starting SCF iterations

          Overall gridpoints after grid construction =         95854

 ITERATION  ENERGY          1e-ENERGY        2e-ENERGY     NORM[dD(SAO)]  TOL
   1  -3202.4302641145    -16699.772643     7312.7811867    0.000D+00 0.159D-12
                            Exc = -312.689900547     Coul =  7625.47108729    
                         Ntotal = 315.00068741      Nspin = 1.0000482017    
                             Na = 158.00036781         Nb = 157.00031960    
                            current damping = 1.000
 
          max. resid. norm for Fia-block=  5.345D-01 for orbital     94a    beta 
          max. resid. fock norm         =  7.488D+00 for orbital   1155a    beta 

 ITERATION  ENERGY          1e-ENERGY        2e-ENERGY     NORM[dD(SAO)]  TOL
   2  -3209.4100529436    -16643.582516     7249.6112703    0.794D+02 0.153D-12
                            Exc = -311.269329556     Coul =  7560.88059990    
                         Ntotal = 315.00160503      Nspin =0.99999782944    
                             Na = 158.00080143         Nb = 157.00080360    
                            current damping = 0.950
 
          Norm of current diis error:  6.3140    
          max. resid. norm for Fia-block=  6.872D-01 for orbital    158a    alpha
          max. resid. fock norm         =  1.184D+00 for orbital   1741a    alpha

 ITERATION  ENERGY          1e-ENERGY        2e-ENERGY     NORM[dD(SAO)]  TOL
   3  -3210.5243410905    -16718.756392     7323.6708584    0.432D+02 0.121D-12
                            Exc = -315.027077241     Coul =  7638.69793565    
                         Ntotal = 315.00198558      Nspin =0.99997977755    
                             Na = 158.00098268         Nb = 157.00100290    
                            current damping = 0.900
 
          Norm of current diis error:  4.4080    
          max. resid. norm for Fia-block=  2.424D-01 for orbital    153a    beta 
          max. resid. fock norm         =  3.064D-01 for orbital    159a    beta 

 ITERATION  ENERGY          1e-ENERGY        2e-ENERGY     NORM[dD(SAO)]  TOL
   4  -3211.7774127598    -16682.884933     7286.5463275    0.234D+02 0.879D-13
                            Exc = -314.054378453     Coul =  7600.60070595    
                         Ntotal = 315.00199359      Nspin =0.99999122374    
                             Na = 158.00099241         Nb = 157.00100118    
                            current damping = 0.950
 
          Norm of current diis error:  2.0298    
          max. resid. norm for Fia-block=  9.866D-02 for orbital    154a    alpha
          max. resid. fock norm         =  1.860D-01 for orbital   1821a    alpha

 ITERATION  ENERGY          1e-ENERGY        2e-ENERGY     NORM[dD(SAO)]  TOL
   5  -3211.9842021280    -16695.712289     7299.1668939    0.230D+02 0.777D-13
                            Exc = -314.489514054     Coul =  7613.65640800    
                         Ntotal = 315.00204782      Nspin =0.99998928672    
                             Na = 158.00101855         Nb = 157.00102927    
                            current damping = 1.000
 
          Norm of current diis error:  1.0866    
          max. resid. norm for Fia-block=  4.507D-02 for orbital    154a    beta 
          max. resid. fock norm         =  5.125D-02 for orbital    154a    beta 
          mo-orthogonalization: Cholesky decomposition

 ITERATION  ENERGY          1e-ENERGY        2e-ENERGY     NORM[dD(SAO)]  TOL
   6  -3212.0674498952    -16691.759181     7295.1305388    0.632D+01 0.680D-13
                            Exc = -314.474029346     Coul =  7609.60456818    
                         Ntotal = 315.00205446      Nspin =0.99998661824    
                             Na = 158.00102054         Nb = 157.00103392    
                            current damping = 1.050
 
          Norm of current diis error: 0.54635    
          max. resid. norm for Fia-block=  2.240D-02 for orbital    158a    alpha
          max. resid. fock norm         =  3.851D-02 for orbital   1652a    alpha

 ITERATION  ENERGY          1e-ENERGY        2e-ENERGY     NORM[dD(SAO)]  TOL
   7  -3212.0835083150    -16697.578583     7300.9338822    0.238D+01 0.630D-13
                            Exc = -314.708907320     Coul =  7615.64278948    
                         Ntotal = 315.00201305      Nspin =0.99998629424    
                             Na = 158.00099967         Nb = 157.00101338    
                            current damping = 1.100
 
          Norm of current diis error: 0.36530    
          max. resid. norm for Fia-block=  1.933D-02 for orbital    158a    alpha
          max. resid. fock norm         =  2.746D-02 for orbital    158a    beta 

 ITERATION  ENERGY          1e-ENERGY        2e-ENERGY     NORM[dD(SAO)]  TOL
   8  -3212.0863323098    -16690.676958     7294.0294332    0.212D+01 0.601D-13
                            Exc = -314.543345972     Coul =  7608.57277916    
                         Ntotal = 315.00199852      Nspin =0.99998638887    
                             Na = 158.00099245         Nb = 157.00100607    
                            current damping = 1.150
 
          Norm of current diis error: 0.40384    
          max. resid. norm for Fia-block=  2.152D-02 for orbital    155a    alpha
          max. resid. fock norm         =  2.584D-02 for orbital    158a    alpha

 ITERATION  ENERGY          1e-ENERGY        2e-ENERGY     NORM[dD(SAO)]  TOL
   9  -3212.0942032972    -16695.123816     7298.4684201    0.139D+01 0.576D-13
                            Exc = -314.681173913     Coul =  7613.14959398    
                         Ntotal = 315.00202188      Nspin =0.99998676624    
                             Na = 158.00100432         Nb = 157.00101756    
                            current damping = 1.200
 
          Norm of current diis error: 0.21465    
          max. resid. norm for Fia-block=  7.728D-03 for orbital    153a    beta 
          max. resid. fock norm         =  1.174D-02 for orbital   1831a    beta 

 ITERATION  ENERGY          1e-ENERGY        2e-ENERGY     NORM[dD(SAO)]  TOL
  10  -3212.0972379079    -16694.299561     7297.6411307    0.579D+00 0.562D-13
                            Exc = -314.640952734     Coul =  7612.28208344    
                         Ntotal = 315.00200614      Nspin =0.99998749570    
                             Na = 158.00099682         Nb = 157.00100932    
                            current damping = 1.250
 
          Norm of current diis error: 0.98790E-01
          max. resid. norm for Fia-block=  3.780D-03 for orbital    158a    alpha
          max. resid. fock norm         =  8.515D-03 for orbital   1834a    alpha
          mo-orthogonalization: Cholesky decomposition

 ITERATION  ENERGY          1e-ENERGY        2e-ENERGY     NORM[dD(SAO)]  TOL
  11  -3212.0978695970    -16695.033171     7298.3741086    0.291D+00 0.550D-13
                            Exc = -314.677565432     Coul =  7613.05167404    
                         Ntotal = 315.00199092      Nspin =0.99998777579    
                             Na = 158.00098935         Nb = 157.00100157    
                            current damping = 1.300
 
          Norm of current diis error: 0.46312E-01
          max. resid. norm for Fia-block=  2.360D-03 for orbital    158a    alpha
          max. resid. fock norm         =  3.616D-03 for orbital   1834a    beta 

 ITERATION  ENERGY          1e-ENERGY        2e-ENERGY     NORM[dD(SAO)]  TOL
  12  -3212.0980588130    -16694.822561     7298.1633100    0.140D+00 0.537D-13
                            Exc = -314.674111256     Coul =  7612.83742129    
                         Ntotal = 315.00199359      Nspin =0.99998843119    
                             Na = 158.00099101         Nb = 157.00100258    
                            current damping = 1.350
 
          Norm of current diis error: 0.32579E-01
          max. resid. norm for Fia-block=  2.527D-03 for orbital    154a    alpha
          max. resid. fock norm         =  3.880D-03 for orbital    156a    alpha

 ITERATION  ENERGY          1e-ENERGY        2e-ENERGY     NORM[dD(SAO)]  TOL
  13  -3212.0980490438    -16695.607920     7298.9486782    0.699D-01 0.523D-13
                            Exc = -314.689848526     Coul =  7613.63852676    
                         Ntotal = 315.00199510      Nspin =0.99998875614    
                             Na = 158.00099193         Nb = 157.00100317    
                            current damping = 1.400
 
          Norm of current diis error: 0.42847E-01
          max. resid. norm for Fia-block=  1.614D-03 for orbital    158a    alpha
          max. resid. fock norm         =  1.743D-03 for orbital    158a    alpha

 ITERATION  ENERGY          1e-ENERGY        2e-ENERGY     NORM[dD(SAO)]  TOL
  14  -3212.0981730043    -16695.344509     7298.6851436    0.274D-01 0.510D-13
                            Exc = -314.681737096     Coul =  7613.36688069    
                         Ntotal = 315.00199382      Nspin =0.99998906186    
                             Na = 158.00099144         Nb = 157.00100238    
                            current damping = 1.450
 
          Norm of current diis error: 0.22452E-01
          max. resid. norm for Fia-block=  1.174D-03 for orbital    158a    alpha
          max. resid. fock norm         =  1.263D-03 for orbital    158a    alpha

 ITERATION  ENERGY          1e-ENERGY        2e-ENERGY     NORM[dD(SAO)]  TOL
  15  -3212.0982238098    -16695.123783     7298.4643671    0.194D-01 0.495D-13
                            Exc = -314.679280482     Coul =  7613.14364754    
                         Ntotal = 315.00199300      Nspin =0.99998935877    
                             Na = 158.00099118         Nb = 157.00100182    
                            current damping = 1.300
 
          Norm of current diis error: 0.64540E-02
          max. resid. norm for Fia-block=  8.658D-04 for orbital    157a    beta 
          max. resid. fock norm         =  9.385D-04 for orbital     48a    beta 
          mo-orthogonalization: Cholesky decomposition

 ITERATION  ENERGY          1e-ENERGY        2e-ENERGY     NORM[dD(SAO)]  TOL
  16  -3212.0982389502    -16695.083683     7298.4242513    0.142D-01 0.472D-13
                            Exc = -314.678806686     Coul =  7613.10305796    
                         Ntotal = 315.00199329      Nspin =0.99998965648    
                             Na = 158.00099147         Nb = 157.00100182    
                            current damping = 1.150
 
          Norm of current diis error: 0.45055E-02
          max. resid. norm for Fia-block=  6.697D-04 for orbital    157a    beta 
          max. resid. fock norm         =  6.907D-04 for orbital    157a    beta 

 ITERATION  ENERGY          1e-ENERGY        2e-ENERGY     NORM[dD(SAO)]  TOL
  17  -3212.0982479385    -16695.089063     7298.4296228    0.874D-02 0.448D-13
                            Exc = -314.679177391     Coul =  7613.10880017    
                         Ntotal = 315.00199319      Nspin =0.99998989687    
                             Na = 158.00099154         Nb = 157.00100165    
                            current damping = 1.200
 
          Norm of current diis error: 0.33841E-02
          max. resid. norm for Fia-block=  5.932D-04 for orbital    157a    beta 
          max. resid. fock norm         =  6.059D-04 for orbital    157a    beta 

 ITERATION  ENERGY          1e-ENERGY        2e-ENERGY     NORM[dD(SAO)]  TOL
  18  -3212.0982535275    -16695.083264     7298.4238179    0.558D-02 0.425D-13
                            Exc = -314.678600339     Coul =  7613.10241828    
                         Ntotal = 315.00199350      Nspin =0.99999009744    
                             Na = 158.00099180         Nb = 157.00100170    
                            current damping = 1.250
 
          Norm of current diis error: 0.26900E-02
          max. resid. norm for Fia-block=  5.145D-04 for orbital    157a    beta 
          max. resid. fock norm         =  5.427D-04 for orbital    157a    beta 

 ITERATION  ENERGY          1e-ENERGY        2e-ENERGY     NORM[dD(SAO)]  TOL
  19  -3212.0982566427    -16695.119607     7298.4601583    0.540D-02 0.404D-13
                            Exc = -314.679891812     Coul =  7613.14005011    
                         Ntotal = 315.00199382      Nspin =0.99999024706    
                             Na = 158.00099203         Nb = 157.00100179    
                            current damping = 1.300
 
          Norm of current diis error: 0.30662E-02
          max. resid. norm for Fia-block=  4.035D-04 for orbital    157a    beta 
          max. resid. fock norm         =  4.124D-04 for orbital    157a    beta 

 ITERATION  ENERGY          1e-ENERGY        2e-ENERGY     NORM[dD(SAO)]  TOL
  20  -3212.0982590220    -16695.066906     7298.4074549    0.305D-02 0.391D-13
                            Exc = -314.678544261     Coul =  7613.08599916    
                         Ntotal = 315.00199379      Nspin =0.99999036693    
                             Na = 158.00099208         Nb = 157.00100171    
                            current damping = 1.350
 
          Norm of current diis error: 0.21527E-02
          max. resid. norm for Fia-block=  3.431D-04 for orbital    157a    beta 
          max. resid. fock norm         =  3.533D-04 for orbital    157a    beta 
          mo-orthogonalization: Cholesky decomposition

 ITERATION  ENERGY          1e-ENERGY        2e-ENERGY     NORM[dD(SAO)]  TOL
  21  -3212.0982605473    -16695.077517     7298.4180636    0.229D-02 0.378D-13
                            Exc = -314.678639921     Coul =  7613.09670347    
                         Ntotal = 315.00199384      Nspin =0.99999045620    
                             Na = 158.00099215         Nb = 157.00100169    
                            current damping = 1.400
 
          Norm of current diis error: 0.13830E-02
          max. resid. norm for Fia-block=  2.898D-04 for orbital    157a    beta 
          max. resid. fock norm         =  2.963D-04 for orbital    157a    beta 

 ITERATION  ENERGY          1e-ENERGY        2e-ENERGY     NORM[dD(SAO)]  TOL
  22  -3212.0982614884    -16695.079318     7298.4198639    0.229D-02 0.159D-12
                            Exc = -314.678681717     Coul =  7613.09854560    
                         Ntotal = 315.00199406      Nspin =0.99999052606    
                             Na = 158.00099229         Nb = 157.00100177    
                            current damping = 1.250
 
          Norm of current diis error: 0.11043E-02
          max. resid. norm for Fia-block=  2.243D-04 for orbital    157a    beta 
          max. resid. fock norm         =  2.286D-04 for orbital    157a    beta 

 ITERATION  ENERGY          1e-ENERGY        2e-ENERGY     NORM[dD(SAO)]  TOL
  23  -3212.0982621300    -16695.081401     7298.4219462    0.318D-01 0.101D-12
                            Exc = -314.678853954     Coul =  7613.10080014    
                         Ntotal = 315.00199408      Nspin =0.99999058066    
                             Na = 158.00099233         Nb = 157.00100175    
                            current damping = 1.100
 
          Norm of current diis error: 0.82375E-03
          max. resid. norm for Fia-block=  2.124D-04 for orbital    157a    beta 
          max. resid. fock norm         =  2.159D-04 for orbital    157a    beta 

 ITERATION  ENERGY          1e-ENERGY        2e-ENERGY     NORM[dD(SAO)]  TOL
  24  -3212.0982626005    -16695.075020     7298.4155646    0.902D-02 0.667D-13
                            Exc = -314.678582413     Coul =  7613.09414705    
                         Ntotal = 315.00199417      Nspin =0.99999062740    
                             Na = 158.00099240         Nb = 157.00100177    
                            current damping = 1.150
 
          Norm of current diis error: 0.96456E-03
          max. resid. norm for Fia-block=  1.778D-04 for orbital    157a    beta 
          max. resid. fock norm         =  1.875D-04 for orbital    157a    beta 

 ITERATION  ENERGY          1e-ENERGY        2e-ENERGY     NORM[dD(SAO)]  TOL
  25  -3212.0982629115    -16695.093887     7298.4344319    0.843D-02 0.546D-13
                            Exc = -314.679037309     Coul =  7613.11346918    
                         Ntotal = 315.00199428      Nspin =0.99999065670    
                             Na = 158.00099247         Nb = 157.00100181    
                            current damping = 1.200
 
          Norm of current diis error: 0.93568E-03
          max. resid. norm for Fia-block=  1.250D-04 for orbital    157a    beta 
          max. resid. fock norm         =  1.264D-04 for orbital    157a    beta 
          mo-orthogonalization: Cholesky decomposition

 ITERATION  ENERGY          1e-ENERGY        2e-ENERGY     NORM[dD(SAO)]  TOL
  26  -3212.0982631331    -16695.082567     7298.4231115    0.643D-02 0.506D-13
                            Exc = -314.678790617     Coul =  7613.10190209    
                         Ntotal = 315.00199432      Nspin =0.99999068208    
                             Na = 158.00099250         Nb = 157.00100182    
                            current damping = 1.250
 
          Norm of current diis error: 0.38475E-03
          max. resid. norm for Fia-block=  1.217D-04 for orbital    157a    beta 
          max. resid. fock norm         =  1.244D-04 for orbital    157a    beta 

 ITERATION  ENERGY          1e-ENERGY        2e-ENERGY     NORM[dD(SAO)]  TOL
  27  -3212.0982632712    -16695.080951     7298.4214951    0.317D-02 0.468D-13
                            Exc = -314.678771369     Coul =  7613.10026646    
                         Ntotal = 315.00199434      Nspin =0.99999069671    
                             Na = 158.00099252         Nb = 157.00100182    
                            current damping = 1.100
 
          Norm of current diis error: 0.36128E-03
          max. resid. norm for Fia-block=  9.674D-05 for orbital    157a    beta 
          max. resid. fock norm         =  9.811D-05 for orbital    157a    beta 

 ITERATION  ENERGY          1e-ENERGY        2e-ENERGY     NORM[dD(SAO)]  TOL
  28  -3212.0982633662    -16695.079450     7298.4199945    0.104D-02 0.441D-13
                            Exc = -314.678691898     Coul =  7613.09868640    
                         Ntotal = 315.00199439      Nspin =0.99999071015    
                             Na = 158.00099255         Nb = 157.00100184    
                            current damping = 0.950
 
          Norm of current diis error: 0.38340E-03
          max. resid. norm for Fia-block=  6.781D-05 for orbital    157a    beta 
          max. resid. fock norm         =  6.920D-05 for orbital    157a    beta 

 ITERATION  ENERGY          1e-ENERGY        2e-ENERGY     NORM[dD(SAO)]  TOL
  29  -3212.0982634306    -16695.082376     7298.4229204    0.648D-03 0.426D-13
                            Exc = -314.678813848     Coul =  7613.10173421    
                         Ntotal = 315.00199443      Nspin =0.99999072110    
                             Na = 158.00099257         Nb = 157.00100185    
                            current damping = 1.000
 
          Norm of current diis error: 0.25359E-03
          max. resid. norm for Fia-block=  7.602D-05 for orbital    157a    beta 
          max. resid. fock norm         =  7.822D-05 for orbital    157a    beta 

 ITERATION  ENERGY          1e-ENERGY        2e-ENERGY     NORM[dD(SAO)]  TOL
  30  -3212.0982634797    -16695.082808     7298.4233516    0.861D-03 0.404D-13
                            Exc = -314.678785553     Coul =  7613.10213715    
                         Ntotal = 315.00199445      Nspin =0.99999072355    
                             Na = 158.00099259         Nb = 157.00100186    
                            current damping = 0.850
 
          Norm of current diis error: 0.17802E-03
          max. resid. norm for Fia-block=  5.121D-05 for orbital    157a    beta 
          max. resid. fock norm         =  5.180D-05 for orbital    157a    beta 
          mo-orthogonalization: Cholesky decomposition

 ITERATION  ENERGY          1e-ENERGY        2e-ENERGY     NORM[dD(SAO)]  TOL
  31  -3212.0982635074    -16695.078650     7298.4191945    0.802D-03 0.391D-13
                            Exc = -314.678700334     Coul =  7613.09789483    
                         Ntotal = 315.00199447      Nspin =0.99999072885    
                             Na = 158.00099260         Nb = 157.00100187    
                            current damping = 0.900
 
          Norm of current diis error: 0.28401E-03
          max. resid. norm for Fia-block=  4.281D-05 for orbital    157a    beta 
          max. resid. fock norm         =  4.395D-05 for orbital    157a    beta 

 ITERATION  ENERGY          1e-ENERGY        2e-ENERGY     NORM[dD(SAO)]  TOL
  32  -3212.0982635315    -16695.080364     7298.4209080    0.542D-03 0.379D-13
                            Exc = -314.678739122     Coul =  7613.09964713    
                         Ntotal = 315.00199450      Nspin =0.99999073087    
                             Na = 158.00099262         Nb = 157.00100188    
                            current damping = 0.950
 
          Norm of current diis error: 0.14988E-03
          max. resid. norm for Fia-block=  3.336D-05 for orbital    157a    beta 
          max. resid. fock norm         =  3.420D-05 for orbital    157a    beta 

 ITERATION  ENERGY          1e-ENERGY        2e-ENERGY     NORM[dD(SAO)]  TOL
  33  -3212.0982635408    -16695.082401     7298.4229452    0.747D-03 0.368D-13
                            Exc = -314.678804653     Coul =  7613.10174985    
                         Ntotal = 315.00199450      Nspin =0.99999073101    
                             Na = 158.00099262         Nb = 157.00100188    
                            current damping = 0.800
 
          Norm of current diis error: 0.14448E-03
          max. resid. norm for Fia-block=  2.577D-05 for orbital    157a    beta 
          max. resid. fock norm         =  2.603D-05 for orbital    157a    beta 

 ITERATION  ENERGY          1e-ENERGY        2e-ENERGY     NORM[dD(SAO)]  TOL
  34  -3212.0982635502    -16695.081012     7298.4215564    0.419D-03 0.360D-13
                            Exc = -314.678743570     Coul =  7613.10029995    
                         Ntotal = 315.00199451      Nspin =0.99999073205    
                             Na = 158.00099262         Nb = 157.00100189    
                            current damping = 0.850
 
          Norm of current diis error: 0.10614E-03
          max. resid. norm for Fia-block=  2.167D-05 for orbital    157a    beta 
          max. resid. fock norm         =  2.213D-05 for orbital    157a    beta 

 ITERATION  ENERGY          1e-ENERGY        2e-ENERGY     NORM[dD(SAO)]  TOL
  35  -3212.0982635559    -16695.080752     7298.4212961    0.712D-03 0.349D-13
                            Exc = -314.678748174     Coul =  7613.10004426    
                         Ntotal = 315.00199453      Nspin =0.99999073181    
                             Na = 158.00099263         Nb = 157.00100190    
                            current damping = 0.700
 
          Norm of current diis error: 0.81710E-04
          max. resid. norm for Fia-block=  2.195D-05 for orbital    157a    beta 
          max. resid. fock norm         =  2.283D-05 for orbital    157a    beta 
          mo-orthogonalization: Cholesky decomposition

 ITERATION  ENERGY          1e-ENERGY        2e-ENERGY     NORM[dD(SAO)]  TOL
  36  -3212.0982635607    -16695.081864     7298.4224076    0.574D-01 0.455D-13
                            Exc = -314.678773825     Coul =  7613.10118141    
                         Ntotal = 315.00199454      Nspin =0.99999072899    
                             Na = 158.00099263         Nb = 157.00100191    
                            current damping = 0.750
 
          Norm of current diis error: 0.54425E-04
          max. resid. norm for Fia-block=  1.390D-05 for orbital    157a    beta 
          max. resid. fock norm         =  2.690D-05 for orbital    920a    beta 

 ITERATION  ENERGY          1e-ENERGY        2e-ENERGY     NORM[dD(SAO)]  TOL
  37  -3212.0982635622    -16695.080885     7298.4214291    0.405D-02 0.442D-13
                            Exc = -314.678752704     Coul =  7613.10018176    
                         Ntotal = 315.00199454      Nspin =0.99999072830    
                             Na = 158.00099263         Nb = 157.00100190    
                            current damping = 0.800
 
          Norm of current diis error: 0.56586E-04
          max. resid. norm for Fia-block=  1.157D-05 for orbital    157a    beta 
          max. resid. fock norm         =  2.925D-05 for orbital    920a    beta 

 ENERGY CONVERGED !

          Overall gridpoints after grid construction =        346949

 ITERATION  ENERGY          1e-ENERGY        2e-ENERGY     NORM[dD(SAO)]  TOL
  38  -3212.0975736512    -16695.080848     7298.4220821    0.222D-02 0.432D-13
                            Exc = -314.678056287     Coul =  7613.10013838    
                         Ntotal = 315.00026685      Nspin = 1.0000059967    
                             Na = 158.00013642         Nb = 157.00013043    
                            current damping = 0.850
 
          Norm of current diis error: 0.53763E-04
          max. resid. norm for Fia-block=  7.966D-06 for orbital    157a    beta 
          max. resid. fock norm         =  1.441D-05 for orbital    920a    beta 

 End of SCF iterations

   convergence criteria satisfied after    38 iterations


   *************************************************************************
   y                                                                        
   *************************************************************************


                  ------------------------------------------ 
                 |  total energy      =  -3212.09757365118  |
                  ------------------------------------------ 
                 :  kinetic energy    =   3201.05902092688  :
                 :  potential energy  =  -6413.15659457806  :
                 :  virial theorem    =      1.99656344414  :
                 :  wavefunction norm =      1.00000000000  :
                  .......................................... 


 <geterg> : there is no data group $energy 


 <skperg> : $end is missing 


 orbitals $uhfmo_beta  will be written to file beta

 orbitals $uhfmo_alpha  will be written to file alpha
 
 alpha: 

    irrep                154a        155a        156a        157a        158a   
 eigenvalues H         -0.29203    -0.28716    -0.27701    -0.27174    -0.25424
            eV          -7.9467     -7.8142     -7.5380     -7.3945     -6.9183
 occupation              1.0000      1.0000      1.0000      1.0000      1.0000

    irrep                159a        160a        161a        162a        163a   
 eigenvalues H         -0.20780    -0.19850    -0.18236    -0.17539    -0.16957
            eV          -5.6545     -5.4014     -4.9624     -4.7726     -4.6143
 
 beta:  

    irrep                153a        154a        155a        156a        157a   
 eigenvalues H         -0.29481    -0.27442    -0.27329    -0.26876    -0.26131
            eV          -8.0223     -7.4674     -7.4366     -7.3134     -7.1108
 occupation              1.0000      1.0000      1.0000      1.0000      1.0000

    irrep                158a        159a        160a        161a        162a   
 eigenvalues H         -0.21248    -0.19826    -0.18708    -0.17962    -0.17275
            eV          -5.7820     -5.3951     -5.0907     -4.8877     -4.7009
 

                                             _ _ _ 
  IRREP     alpha occ.     beta occ.      tr(D*D-D)


 a        158.00000000   157.00000000    -0.25861034

   -------------------------------------------------

   sum    158.00000000   157.00000000    -0.25861034

 <S*S>     0.76722067

 
 
 
 ==============================================================================
                           electrostatic moments
 ==============================================================================

 reference point for electrostatic moments:    0.00000   0.00000   0.00000

 
              nuc           elec       ->  total
 ------------------------------------------------------------------------------
                          charge      
 ------------------------------------------------------------------------------
         316.000000    -315.000000       1.000000
 a-b                                     1.000000
 
 ------------------------------------------------------------------------------
                       dipole moment  
 ------------------------------------------------------------------------------
   x    -802.809960     798.839992      -3.969968
   y   -1758.355450    1751.563295      -6.792155
   z    1183.944531   -1180.627787       3.316745
 
   | dipole moment | =     8.5378 a.u. =    21.7010 debye 
 
 ------------------------------------------------------------------------------
                     quadrupole moment
 ------------------------------------------------------------------------------
  xx   10017.560547  -10111.097970     -93.537423
  yy   13483.318989  -13599.572626    -116.253637
  zz    9985.472629  -10131.113203    -145.640574
  xy    4141.440327   -4124.512182      16.928145
  xz   -4889.543880    4868.632161     -20.911718
  yz   -7241.386019    7216.372108     -25.013911
 
     1/3  trace=    -118.477211
     anisotropy=      78.075936


 ==============================================================================
                  LOEWDIN POPULATION ANALYSIS (CAO-BASIS) 
 ==============================================================================
 
       values displayed are larger than   0.000000
 
 
 atomic populations from total density:
 
 atom      charge    n(s)      n(p)      n(d)      n(f)      n(g)
     1co     0.76623   4.40351   8.95119   9.53568   3.34338
     2n      0.17740   2.27743   1.40640   1.20737   1.93139
     3c     -0.59526   2.21932   1.11859   1.30792   1.94943
     4h      0.53702   0.37534   0.08764
     5c     -0.45916   2.20719   1.14430   1.15031   1.95736
     6h      0.51386   0.39507   0.09108
     7c     -0.45845   2.20978   1.13595   1.17574   1.93697
     8h      0.52293   0.38935   0.08772
     9c     -0.49721   2.21020   1.12757   1.20134   1.95811
    10h      0.54408   0.36461   0.09131
    11c     -0.33886   2.17636   1.04195   1.32727   1.79327
    12n      0.09266   2.24913   1.37779   1.30959   1.97084
    13c     -0.28889   2.16792   1.03340   1.31270   1.77487
    14c     -0.37917   2.19145   1.12288   1.09695   1.96789
    15h      0.52127   0.37717   0.10156
    16c     -0.31629   2.16579   1.03217   1.31956   1.79877
    17o      0.13574   2.36014   1.93469   1.37582   2.19361
    18c     -0.37805   2.19812   1.12068   1.09045   1.96880
    19h      0.55425   0.35367   0.09209
    20c     -0.20635   2.15818   1.02522   1.22022   1.80274
    21n      0.10432   2.26559   1.38406   1.30746   1.93856
    22c     -0.48905   2.20460   1.11311   1.22501   1.94633
    23h      0.51806   0.38245   0.09949
    24c     -0.44257   2.20672   1.15388   1.12480   1.95717
    25h      0.52242   0.38852   0.08906
    26c     -0.48536   2.21682   1.14430   1.17953   1.94470
    27h      0.55346   0.36054   0.08600
    28c     -0.39533   2.19752   1.13160   1.11581   1.95040
    29h      0.52284   0.38233   0.09484
    30c     -0.21839   2.15997   1.03010   1.23747   1.79085
    31n      0.07586   2.25788   1.38534   1.32254   1.95839
    32c     -0.49979   2.20310   1.10756   1.23232   1.95681
    33h      0.52085   0.37237   0.10678
    34c     -0.50083   2.21316   1.15187   1.16477   1.97103
    35h      0.55092   0.36217   0.08690
    36c     -0.45716   2.20910   1.14483   1.15269   1.95054
    37h      0.53955   0.37266   0.08779
    38c     -0.40171   2.19370   1.12571   1.12799   1.95431
    39h      0.51491   0.38640   0.09869
    40c     -0.27600   2.16185   1.03089   1.29047   1.79278
    41n      0.17126   2.25186   1.37618   1.23624   1.96446
    42c     -0.26914   2.17435   1.03083   1.29628   1.76769
    43c     -0.40812   2.19608   1.12472   1.11656   1.97076
    44h      0.53626   0.37591   0.08783
    45c     -0.29354   2.15945   1.02261   1.32145   1.79002
    46o      0.16877   2.35242   1.93946   1.34892   2.19043
    47c     -0.42291   2.19584   1.11730   1.12877   1.98101
    48h      0.54080   0.34123   0.11797
    49c     -0.24304   2.16022   1.02202   1.25360   1.80721
    50n     -0.02222   2.26451   1.42842   1.38441   1.94488
    51c     -0.83104   2.23436   1.17980   1.30864   2.10823
    52h      0.49400   0.40816   0.09784
    53h      0.51805   0.38335   0.09859
    54c     -0.84030   2.22901   1.16597   1.34781   2.09752
    55h      0.48638   0.37437   0.13925
    56h      0.50338   0.40402   0.09259
    57c     -0.83421   2.22916   1.16271   1.33283   2.10951
    58h      0.52221   0.37026   0.10753
    59h      0.51759   0.37923   0.10318
    60c     -1.18833   2.29622   1.30676   1.33824   2.24711
    61c     -1.24439   2.28960   1.30392   1.33515   2.31572
    62h      0.47470   0.42158   0.10373
    63h      0.46096   0.42960   0.10945
    64h      0.47650   0.41607   0.10743
    65h      0.48320   0.41063   0.10617
    66h      0.48735   0.40270   0.10995
    67h      0.45239   0.43407   0.11354
    68c     -0.78827   2.23591   1.03246   1.69606   1.82384
    69o      0.12244   2.39310   1.99613   1.25344   2.23489
    70o     -0.19454   2.41660   2.08343   1.36982   2.32468
    71h      0.45907   0.39207   0.14886
 
 moments (from total density versus population analysis)
 <charge> =             1.000000            1.000000
 <x   >   =            -3.969968           -4.553177
 <y   >   =            -6.792155           -6.473471
 <z   >   =             3.316745            3.666629
 
 Unpaired electrons from D(alpha)-D(beta)
 
 atom      total     n(s)      n(p)      n(d)      n(f)      n(g)
     1co     0.89390   0.00347   0.02200   0.87006  -0.00163
     2n      0.00401   0.00010   0.00021   0.00324   0.00046
     3c      0.00217   0.00005   0.00032   0.00129   0.00052
     4h      0.00003  -0.00001   0.00004
     5c     -0.00016  -0.00000  -0.00013   0.00013  -0.00015
     6h     -0.00000   0.00000  -0.00001
     7c      0.00125   0.00001   0.00049   0.00008   0.00066
     8h      0.00005  -0.00002   0.00007
     9c     -0.00014  -0.00000  -0.00012   0.00014  -0.00016
    10h      0.00000   0.00002  -0.00001
    11c      0.00133   0.00003   0.00029   0.00055   0.00045
    12n      0.00409   0.00016   0.00081   0.00412  -0.00100
    13c     -0.00077   0.00008  -0.00160   0.00310  -0.00234
    14c      0.00123   0.00002   0.00066  -0.00027   0.00083
    15h      0.00026   0.00018   0.00008
    16c     -0.00460  -0.00002  -0.00197   0.00002  -0.00262
    17o     -0.00231  -0.00001  -0.00089  -0.00034  -0.00107
    18c     -0.00053  -0.00001   0.00006  -0.00059   0.00001
    19h      0.00001  -0.00003   0.00003
    20c     -0.00275  -0.00000  -0.00126   0.00019  -0.00169
    21n      0.06933   0.00460   0.02440   0.01092   0.02941
    22c     -0.00013  -0.00012  -0.00195   0.00452  -0.00257
    23h      0.00137   0.00127   0.00011
    24c      0.00384   0.00018   0.00146   0.00040   0.00179
    25h      0.00058   0.00040   0.00018
    26c     -0.00571  -0.00001  -0.00249   0.00018  -0.00339
    27h     -0.00013   0.00010  -0.00023
    28c      0.00344   0.00012   0.00130   0.00040   0.00162
    29h      0.00067   0.00046   0.00020
    30c      0.00001  -0.00010  -0.00131   0.00288  -0.00146
    31n      0.00524   0.00010   0.00017   0.00722  -0.00226
    32c      0.00178   0.00008  -0.00001   0.00179  -0.00008
    33h      0.00018   0.00015   0.00003
    34c      0.00241   0.00004   0.00091   0.00027   0.00119
    35h      0.00005  -0.00002   0.00007
    36c      0.00105   0.00000   0.00029   0.00030   0.00046
    37h      0.00002  -0.00000   0.00002
    38c      0.00105  -0.00000   0.00031   0.00033   0.00042
    39h      0.00000  -0.00004   0.00005
    40c      0.00208   0.00004   0.00039   0.00103   0.00062
    41n      0.00145   0.00008  -0.00124   0.00544  -0.00283
    42c      0.00281   0.00009   0.00058   0.00129   0.00086
    43c      0.00019   0.00000  -0.00001   0.00020  -0.00000
    44h      0.00002   0.00002  -0.00000
    45c      0.00207   0.00002   0.00072   0.00036   0.00097
    46o      0.00111   0.00001   0.00042   0.00018   0.00050
    47c      0.00226   0.00001   0.00071   0.00057   0.00098
    48h      0.00008  -0.00003   0.00012
    49c      0.00461   0.00005   0.00153   0.00063   0.00241
    50n      0.00442   0.00003   0.00187   0.00007   0.00244
    51c     -0.00007  -0.00000  -0.00008   0.00008  -0.00006
    52h     -0.00000  -0.00001   0.00001
    53h      0.00003   0.00002   0.00001
    54c      0.02037   0.00076   0.00399   0.00935   0.00627
    55h      0.00517   0.00047   0.00470
    56h      0.00158   0.00131   0.00027
    57c      0.00088  -0.00001  -0.00006   0.00095  -0.00000
    58h     -0.00007  -0.00003  -0.00003
    59h      0.00023   0.00020   0.00003
    60c     -0.00002   0.00000   0.00003  -0.00009   0.00003
    61c      0.00007  -0.00000  -0.00001   0.00010  -0.00001
    62h      0.00001   0.00001   0.00000
    63h     -0.00007  -0.00006  -0.00000
    64h     -0.00004  -0.00003  -0.00001
    65h     -0.00000  -0.00000  -0.00000
    66h      0.00003   0.00001   0.00002
    67h      0.00003   0.00002   0.00001
    68c     -0.02132  -0.00145  -0.00669  -0.00032  -0.01286
    69o     -0.01902  -0.00026  -0.00754  -0.00256  -0.00866
    70o      0.00803   0.00055  -0.00055   0.00892  -0.00088
    71h      0.00096   0.00098  -0.00002
 
 
 
 ==============================================================================
 
HOMO-LUMO Separation
 HOMO         :   -0.25423974 H =     -6.91822 eV
 LUMO         :   -0.21248443 H =     -5.78200 eV
 HOMO-LUMO gap:    0.04175531 H =     +1.13622 eV
 
 ==============================================================================


    ------------------------------------------------------------------------
         total  cpu-time :  1 hours 23 minutes and 58 seconds
         total wall-time : 13 minutes and 27 seconds
    ------------------------------------------------------------------------

   ****  ridft : all done  ****


    2024-11-20 21:51:10.334 

 ridft ended normally
