# Supplementary material for: Electronic Effects Drive Selectivity in CO2 Reduction Catalysis by Heptacoordinated Cobalt Complexes
Source: Inorg Chem. 2026 May 21;65(22):12678–92. doi: 10.1021/acs.inorgchem.6c01633 (PMC13250995; doi:10.1021/acs.inorgchem.6c01633)
Supplement: Supplementary file 2 [file ic6c01633_si_002.zip › backup_paper_acscat_Co/Co0MeOLCOOH/doublet/other_oxygen/vacuo/EN/B3LYP/SP_B3LYP.out]

  ========================================================================
                license information 
 Customer : 200000000357083
 ID       : LKO2626211

 License file is VALID, continuing with full version
  ========================================================================

   OpenMP run-time library returned nthreads =  8

 ridft (centipede45) : TURBOMOLE rev. V7-7 compiled 26 Oct 2022 at 08:57:28
 Copyright (C) 2022 TURBOMOLE GmbH, Karlsruhe


    2024-11-20 21:51:13.137 


                                  r i d f t

                        DFT program with RI approximation 
                                for coulomb part 


                                                 
                                 References:     
                                                 
          TURBOMOLE:                             
              R. Ahlrichs, M. Baer, M. Haeser, H. Horn, and
              C. Koelmel
              Electronic structure calculations on workstation
              computers: the program system TURBOMOLE
              Chem. Phys. Lett. 162: 165 (1989)
          Density Functional:                              
              O. Treutler and R. Ahlrichs                      
              Efficient Molecular Numerical Integration Schemes
              J. Chem. Phys. 102: 346 (1995)                   
          Parallel Version:                                
              Performance of parallel TURBOMOLE for Density    
              Functional Calculations                          
              M. v. Arnim and R. Ahlrichs                      
              J. Comp. Chem. 19: 1746 (1998)                   
          RI-J Method:                                     
              Auxiliary Basis Sets to approximate Coulomb      
              Potentials                                       
              Chem. Phys. Lett. 240: 283 (1995)                
              K. Eichkorn, O. Treutler, H. Oehm, M. Haeser     
              and R. Ahlrichs                                  
              Chem. Phys. Lett. 242: 652 (1995)                
                                                           
              Auxiliary Basis Sets for Main Row Atoms and their
              Use to approximate Coulomb Potentials            
              K. Eichkorn, F. Weigend, O. Treutler and         
              R. Ahlrichs                                      
              Theo. Chem. Acc. 97: 119 (1997)                   
                                                           
              Accurate Coulomb-fitting basis sets for H to Rn 
              F. Weigend                                        
              Phys. Chem. Chem. Phys. 8: 1057 (2006)            
                                                           
          Multipole accelerated RI-J (MARI-J):             
              Fast evaluation of the Coulomb potential for     
              electron densities using multipole accelerated   
              resolution of identity approximation             
              M. Sierka, A. Hogekamp and R. Ahlrichs           
              J. Chem. Phys. 118: 9136 (2003)                  
          RI-JK Method:                                     
              A fully direct RI-HF algorithm: Implementation,
              optimised auxiliary basis sets, demonstration of
              accuracy and efficiency                         
              F. Weigend                                      
              Phys. Chem. Chem. Phys. 4: 4285 (2002)           
          Two-component HF and DFT with spin-orbit coupling:  
              Self-consistent treatment of spin-orbit         
              interactions with efficient Hartree-Fock and    
              density functional methods                      
              M. K. Armbruster, F. Weigend, C. van Wüllen and 
              W. Klopper                                      
              Phys. Chem. Chem. Phys. 10: 1748 (2008)         
          Two-component difference density and DIIS algorithm 
              Efficient two-component self-consistent field   
              procedures and gradients: implementation in     
              TURBOMOLE and application to Au20-              
              A. Baldes, F. Weigend                           
              Mol. Phys. 111: 2617 (2013)                     
          Relativistic all-electron 2c calculations           
              An efficient implementation of two-component    
              relativistic exact-decoupling methods for large 
              molecules                                       
              D. Peng, N. Middendorf, F. Weigend, M. Reiher   
              J. Chem. Phys. 138: 184105 (2013)               
          Finite nucleus model and SNSO approximation         
              Efficient implementation of one- and two-       
              component analytical energy gradients in exact  
              two-component theory                            
              Y. J. Franzke, N. Middendorf, F. Weigend        
              J. Chem. Phys. 148: 104110 (2018)               
          Grids for all-electron relativistic methods         
              Error-consistent segmented contracted all-      
              electron relativistic basis sets of double-     
              and triple-zeta quality for NMR shielding       
              constants                                       
              Y. J. Franzke, R. Tress, T. M. Pazdera,         
              F. Weigend                                      
              Phys. Chem. Chem. Phys. 21: 166658 (2019)       
          Seminumerical exchange algorithms                   
              Seminumerical calculation of the Hartree-Fock   
              exchange matirx: Application to two-component   
              procedures and efficient evaluation of local    
              hybrid functionsl                               
               P. Plessow, F. Weigend,                        
              J. Comput. Chem. 33: 810 (2012)                 
          Improved seminumerical algorithms                   
              C. Holzer,                                      
              J. Chem. Phys. 153 (2020), 184115               
                                         


          OpenMP Shared-Memory Parallelization:  8 CPUs.

            By: Christof Holzer and Yannick J. Franzke


              +--------------------------------------------------+
              |      general information about current run       |
              +--------------------------------------------------+

 
 Becke-3-Parameter hybrid functional: B3-LYP
 exchange:    0.8*LDA + 0.72*B88 + 0.2*HF
 correlation: 0.19*LDA(VWN) + 0.81*LYP
 A Hybrid-DFT calculation using the RI-J approximation will be carried out.
 Allocatable memory for RI due to $ricore (MB):                   500

   *************************************************************************
   y                                                                        
   *************************************************************************


              +--------------------------------------------------+
              | Atomic coordinate, charge and isotop information |
              +--------------------------------------------------+

                    atomic coordinates            atom    charge  isotop
         -2.20472155   -4.01017080    2.93388012    co    27.000     0
         -2.48710181   -3.58211684    9.70418849    n      7.000     0
         -4.58857742   -2.17146539    9.70346378    c      6.000     0
         -4.34356913   -0.19085705    9.17127117    h      1.000     0
         -6.96901213   -3.11150644   10.34284978    c      6.000     0
         -8.61610970   -1.87579450   10.32939720    h      1.000     0
         -7.16262099   -5.65158087   11.02365102    c      6.000     0
         -8.97952312   -6.46011417   11.56607706    h      1.000     0
         -4.98942499   -7.14060493   11.01311391    c      6.000     0
         -5.07472383   -9.13435594   11.52583667    h      1.000     0
         -2.68112774   -6.04358603   10.32641653    c      6.000     0
          1.01585781   -5.56754947    2.22167371    n      7.000     0
          2.81862232   -5.94578042    3.98240147    c      6.000     0
          5.21913688   -6.80366525    3.34978012    c      6.000     0
          6.59630352   -7.10110039    4.84474057    h      1.000     0
          5.77623892   -7.29111727    0.79810977    c      6.000     0
          8.02418153   -8.09279862   -0.07801583    o      8.000     0
          3.86101434   -6.96397431   -1.00801884    c      6.000     0
          4.27102463   -7.38794173   -2.97725992    h      1.000     0
          1.50430288   -6.09879665   -0.24948693    c      6.000     0
         -2.81137144   -4.97784021   -0.73027162    n      7.000     0
         -4.92204454   -4.61364104   -2.08635931    c      6.000     0
         -6.58863879   -4.00865411   -1.03611397    h      1.000     0
         -5.00951297   -4.95984019   -4.69094558    c      6.000     0
         -6.76770168   -4.63614409   -5.71052728    h      1.000     0
         -2.81127526   -5.70600989   -5.94601002    c      6.000     0
         -2.80443539   -5.97319827   -7.98725873    h      1.000     0
         -0.61849338   -6.09463415   -4.54752520    c      6.000     0
          1.12301680   -6.66703578   -5.48097545    h      1.000     0
         -0.66791406   -5.72014372   -1.93454022    c      6.000     0
         -5.34101213   -2.31082551    3.48855990    n      7.000     0
         -5.82686449    0.17545276    3.12437453    c      6.000     0
         -4.20039120    1.37218513    2.76041611    h      1.000     0
         -8.24712272    1.18115461    3.22077041    c      6.000     0
         -8.50948323    3.20036911    2.92378313    h      1.000     0
        -10.29180204   -0.42033821    3.69081748    c      6.000     0
        -12.21555930    0.30838554    3.76333837    h      1.000     0
         -9.81343375   -2.97362163    4.08072902    c      6.000     0
        -11.36445500   -4.26369098    4.47722587    h      1.000     0
         -7.33487218   -3.88199805    3.99565468    c      6.000     0
         -4.08329583   -6.92190144    4.56790003    n      7.000     0
         -3.25859214   -9.18623629    5.45904782    c      6.000     0
         -4.92977541  -11.11903306    6.05361235    c      6.000     0
         -4.22344057  -12.91932014    6.76005509    h      1.000     0
         -7.54255043  -10.76217869    5.80577855    c      6.000     0
         -9.03088077  -12.74861343    6.36555114    o      8.000     0
         -8.39901702   -8.36603449    5.10068639    c      6.000     0
        -10.40363981   -7.93681268    5.01773838    h      1.000     0
         -6.62058990   -6.49853023    4.54231617    c      6.000     0
          0.83256287   -7.87513996    7.66147505    n      7.000     0
         -0.25795329   -7.57891519   10.18919823    c      6.000     0
          1.17990304   -6.65271563   11.37524949    h      1.000     0
         -0.59127773   -9.47957073   10.96640630    h      1.000     0
          1.94659687   -5.54514450    6.63917139    c      6.000     0
          0.60783230   -3.93514225    6.66549736    h      1.000     0
          3.53296242   -5.01111281    7.87831149    h      1.000     0
         -0.46281566   -9.62335111    5.98275083    c      6.000     0
          0.57497639   -9.73152017    4.19170375    h      1.000     0
         -0.32531314  -11.51394084    6.84306509    h      1.000     0
         10.05071494   -8.42315695    1.70315460    c      6.000     0
        -11.71915036  -12.43387841    6.15144366    c      6.000     0
         11.67564111   -9.03147604    0.58093167    h      1.000     0
          9.57569127   -9.88615438    3.10121613    h      1.000     0
         10.48964371   -6.63094334    2.66083454    h      1.000     0
        -12.53201114  -14.27012869    6.63886601    h      1.000     0
        -12.25175247  -11.92399062    4.20745443    h      1.000     0
        -12.40508976  -10.99091851    7.48258129    h      1.000     0
         -0.46388014   -0.99731203    2.01584437    c      6.000     0
          0.17277218   -0.24553495   -0.05951144    o      8.000     0
          0.17156729    0.35037998    4.17240662    o      8.000     0
          1.17781848    1.80781425    3.59827873    h      1.000     0
 
       center of nuclear mass  :   -2.52550621   -5.52006676    3.71165198
       center of nuclear charge:   -2.54053785   -5.56441598    3.74665991

              +--------------------------------------------------+
              |               basis set information              |
              +--------------------------------------------------+

              we will work with the 1s 3p 5d 7f 9g ... basis set
              ...i.e. with spherical basis functions...

   type   atoms  prim   cont   basis
   ---------------------------------------------------------------------------
    co       1     95     48   def2-TZVPD   [6s5p4d1f|17s12p7d1f]
    n        6     52     37   def2-TZVPD   [6s3p3d1f|12s6p3d1f]
    c       31     52     37   def2-TZVPD   [6s3p3d1f|12s6p3d1f]
    h       29     11      9   def2-TZVPD   [3s2p|5s2p]
    o        4     55     40   def2-TZVPD   [6s4p3d1f|12s7p3d1f]
   ---------------------------------------------------------------------------
   total:   71   2558   1838
   ---------------------------------------------------------------------------

   total number of primitive shells          :  111
   total number of contracted shells         :  698
   total number of cartesian basis functions : 2091
   total number of SCF-basis functions       : 1838


 integral neglect threshold       :  0.16E-12
 integral storage threshold THIZE :  0.10E-04
 integral storage threshold THIME :         5

 RI-J AUXILIARY BASIS SET information:

              we will work with the 1s 3p 5d 7f 9g ... basis set
              ...i.e. with spherical basis functions...

   type   atoms  prim   cont   basis
   ---------------------------------------------------------------------------
    co       1    107     89   def2-TZVPD   [8s5p5d2f3g|19s5p5d3f3g]
    n        6     70     49   def2-TZVPD   [6s4p3d1f1g|12s5p4d2f1g]
    c       31     70     49   def2-TZVPD   [6s4p3d1f1g|12s5p4d2f1g]
    h       29     16     11   def2-TZVPD   [3s1p1d|5s2p1d]
    o        4     70     49   def2-TZVPD   [6s4p3d1f1g|12s5p4d2f1g]
   ---------------------------------------------------------------------------
   total:   71   3441   2417
   ---------------------------------------------------------------------------

   total number of primitive shells          :  115
   total number of contracted shells         :  783
   total number of cartesian basis functions : 2967
   total number of SCF-basis functions       : 2417


 symmetry group of the molecule :   c1 

 the group has the following generators :
   c1(z)

    1 symmetry operations found

 there are 1 real representations :   a   

 maximum number of shells which are related by symmetry :  1

  
           ------------------
           density functional
           ------------------
 Becke-3-Parameter hybrid functional: B3-LYP
 exchange:    0.8*LDA + 0.72*B88 + 0.2*HF
 correlation: 0.19*LDA(VWN) + 0.81*LYP
 spherical integration : Lebedev's spherical grid
 spherical gridsize    :                     5
    i.e. gridpoints    :                   590
  maximum batchsize    :                   100
 value for diffuse not defined
 radial integration    : Chebyshev 2nd kind (scaling 3)
 radial gridsize       :                     8
 integration cells     :                    71
 partition function    : becke
 partition sharpness   :                     3
  

 biggest AO integral is expected to be    16.578513373

          ------------------------
          nuclear repulsion energy  :   6184.76910222    
          ------------------------

  _________________________________
 |                                 |
 |         DFTD3 V3.1 Rev 0        |
 | S.Grimme, University Bonn       |
 |            June  2014           |
 |   see standalone version        |
 |       dftd3 -h for options      |
 |_________________________________|
 
 Please cite DFT-D3 work done with this code as:
 S. Grimme, J. Antony, S. Ehrlich and H. Krieg,
 J. Chem. Phys, 132 (2010), 154104.
 If used with BJ-damping cite also
 S. Grimme, S. Ehrlich and L. Goerigk,
 J. Comput. Chem. 32 (2011), 1456-1465
 For DFT-D2 the reference is
 S. Grimme, J. Comput. Chem., 27 (2006), 1787-1799
 
C6 coefficients used:
                     2  C6 for element                      1
Z=  1 CN= 0.912     C6(AA)=    3.03
Z=  1 CN= 0.000     C6(AA)=    7.59
                     5  C6 for element                      6
Z=  6 CN= 0.000     C6(AA)=   49.11
Z=  6 CN= 0.987     C6(AA)=   43.25
Z=  6 CN= 1.998     C6(AA)=   29.36
Z=  6 CN= 2.999     C6(AA)=   25.78
Z=  6 CN= 3.984     C6(AA)=   18.21
                     4  C6 for element                      7
Z=  7 CN= 0.000     C6(AA)=   25.27
Z=  7 CN= 0.994     C6(AA)=   22.12
Z=  7 CN= 2.014     C6(AA)=   19.68
Z=  7 CN= 2.990     C6(AA)=   15.58
                     3  C6 for element                      8
Z=  8 CN= 0.000     C6(AA)=   15.51
Z=  8 CN= 0.993     C6(AA)=   12.82
Z=  8 CN= 1.989     C6(AA)=   10.37
                     4  C6 for element                     27
Z= 27 CN= 0.000     C6(AA)=  532.78
Z= 27 CN= 1.715     C6(AA)=  186.55
Z= 27 CN= 2.926     C6(AA)=  148.07
Z= 27 CN= 7.779     C6(AA)=  118.29

#           XYZ [au]              R0(AA) [Ang.]  CN          C6(AA)     C8(AA)   C10(AA) [au]
  1  -2.20472  -4.01017   2.93388   co  0.988  5.126       148.1     13018.4   1402200.8
  2  -2.48710  -3.58212   9.70419   n   0.495  2.154        19.4       428.4     11577.3
  3  -4.58858  -2.17147   9.70346   c   0.566  3.190        25.1       725.4     25699.2
  4  -4.34357  -0.19086   9.17127   h   0.366  1.002         3.1        37.3       553.0
  5  -6.96901  -3.11151  10.34285   c   0.566  3.127        25.4       733.3     25979.4
  6  -8.61611  -1.87579  10.32940   h   0.366  1.002         3.1        37.3       553.1
  7  -7.16262  -5.65158  11.02365   c   0.566  3.142        25.3       731.7     25923.8
  8  -8.97952  -6.46011  11.56608   h   0.366  1.002         3.1        37.3       553.1
  9  -4.98942  -7.14060  11.01311   c   0.566  3.160        25.2       729.6     25848.8
 10  -5.07472  -9.13436  11.52584   h   0.366  1.003         3.1        37.3       553.0
 11  -2.68113  -6.04359  10.32642   c   0.566  3.226        24.9       719.3     25484.3
 12   1.01586  -5.56755   2.22167   n   0.495  3.203        15.6       344.1      9299.0
 13   2.81862  -5.94578   3.98240   c   0.566  3.268        24.6       710.5     25170.8
 14   5.21914  -6.80367   3.34978   c   0.566  3.176        25.2       727.4     25771.7
 15   6.59630  -7.10110   4.84474   h   0.366  1.004         3.1        37.3       552.9
 16   5.77624  -7.29112   0.79811   c   0.566  3.208        25.0       722.6     25600.9
 17   8.02418  -8.09280  -0.07802   o   0.473  2.045        10.4       209.8      5187.3
 18   3.86101  -6.96397  -1.00802   c   0.566  3.185        25.1       726.1     25726.5
 19   4.27102  -7.38794  -2.97726   h   0.366  1.004         3.1        37.3       552.9
 20   1.50430  -6.09880  -0.24949   c   0.566  3.316        24.1       697.8     24723.4
 21  -2.81137  -4.97784  -0.73027   n   0.495  3.066        15.6       344.8      9317.2
 22  -4.92204  -4.61364  -2.08636   c   0.566  3.201        25.0       723.6     25637.3
 23  -6.58864  -4.00865  -1.03611   h   0.366  1.005         3.1        37.3       552.9
 24  -5.00951  -4.95984  -4.69095   c   0.566  3.126        25.4       733.4     25983.6
 25  -6.76770  -4.63614  -5.71053   h   0.366  1.002         3.1        37.3       553.1
 26  -2.81128  -5.70601  -5.94601   c   0.566  3.137        25.3       732.2     25940.5
 27  -2.80444  -5.97320  -7.98726   h   0.366  1.002         3.1        37.3       553.1
 28  -0.61849  -6.09463  -4.54753   c   0.566  3.159        25.2       729.7     25852.7
 29   1.12302  -6.66704  -5.48098   h   0.366  1.003         3.1        37.3       553.0
 30  -0.66791  -5.72014  -1.93454   c   0.566  3.316        24.1       697.7     24720.5
 31  -5.34101  -2.31083   3.48856   n   0.495  3.138        15.6       344.3      9305.4
 32  -5.82686   0.17545   3.12437   c   0.566  3.213        25.0       721.7     25570.1
 33  -4.20039   1.37219   2.76042   h   0.366  1.006         3.1        37.3       552.7
 34  -8.24712   1.18115   3.22077   c   0.566  3.127        25.4       733.3     25981.0
 35  -8.50948   3.20037   2.92378   h   0.366  1.002         3.1        37.3       553.0
 36 -10.29180  -0.42034   3.69082   c   0.566  3.134        25.3       732.6     25954.1
 37 -12.21556   0.30839   3.76334   h   0.366  1.002         3.1        37.3       553.1
 38  -9.81343  -2.97362   4.08073   c   0.566  3.164        25.2       729.1     25831.1
 39 -11.36445  -4.26369   4.47723   h   0.366  1.004         3.1        37.3       552.9
 40  -7.33487  -3.88200   3.99565   c   0.566  3.336        23.9       691.3     24492.6
 41  -4.08330  -6.92190   4.56790   n   0.495  3.084        15.6       344.6      9313.6
 42  -3.25859  -9.18624   5.45905   c   0.566  3.228        24.9       719.1     25475.5
 43  -4.92978 -11.11903   6.05361   c   0.566  3.198        25.0       724.2     25658.3
 44  -4.22344 -12.91932   6.76006   h   0.366  1.003         3.1        37.3       552.9
 45  -7.54255 -10.76218   5.80578   c   0.566  3.207        25.0       722.7     25604.5
 46  -9.03088 -12.74861   6.36555   o   0.473  2.045        10.4       209.8      5187.3
 47  -8.39902  -8.36603   5.10069   c   0.566  3.188        25.1       725.7     25712.5
 48 -10.40364  -7.93681   5.01774   h   0.366  1.005         3.1        37.3       552.8
 49  -6.62059  -6.49853   4.54232   c   0.566  3.328        24.0       693.9     24583.4
 50   0.83256  -7.87514   7.66148   n   0.495  3.107        15.6       344.5      9309.6
 51  -0.25795  -7.57892  10.18920   c   0.566  4.142        18.2       527.7     18696.0
 52   1.17990  -6.65272  11.37525   h   0.366  1.002         3.1        37.3       553.0
 53  -0.59128  -9.47957  10.96641   h   0.366  1.002         3.1        37.3       553.0
 54   1.94660  -5.54514   6.63917   c   0.566  4.170        18.2       527.5     18688.1
 55   0.60783  -3.93514   6.66550   h   0.366  1.013         3.1        37.3       552.2
 56   3.53296  -5.01111   7.87831   h   0.366  1.002         3.1        37.3       553.1
 57  -0.46282  -9.62335   5.98275   c   0.566  4.144        18.2       527.7     18695.5
 58   0.57498  -9.73152   4.19170   h   0.366  1.006         3.1        37.3       552.7
 59  -0.32531 -11.51394   6.84307   h   0.366  1.004         3.1        37.3       552.9
 60  10.05071  -8.42316   1.70315   c   0.566  4.044        18.3       529.0     18742.4
 61 -11.71915 -12.43388   6.15144   c   0.566  4.045        18.3       529.0     18741.9
 62  11.67564  -9.03148   0.58093   h   0.366  0.996         3.1        37.4       553.6
 63   9.57569  -9.88615   3.10122   h   0.366  0.995         3.1        37.4       553.7
 64  10.48964  -6.63094   2.66083   h   0.366  0.995         3.1        37.4       553.7
 65 -12.53201 -14.27013   6.63887   h   0.366  0.996         3.1        37.4       553.6
 66 -12.25175 -11.92399   4.20745   h   0.366  0.995         3.1        37.4       553.7
 67 -12.40509 -10.99092   7.48258   h   0.366  0.995         3.1        37.4       553.7
 68  -0.46388  -0.99731   2.01584   c   0.566  3.040        25.6       740.2     26224.3
 69   0.17277  -0.24553  -0.05951   o   0.473  1.048        12.8       257.8      6372.1
 70   0.17157   0.35038   4.17241   o   0.473  2.047        10.4       209.8      5187.1
 71   1.17782   1.80781   3.59828   h   0.366  1.008         3.1        37.3       552.6

molecular C6(AA) [au] =     62970.99

           DFT-D V3(BJ)
 DF b3-lyp                                            
 parameters
 s6       :    1.0000
 s8       :    1.9889
 a1       :    0.3981
 a2       :    4.4211
 k1-k3    :   16.0000    1.3333   -4.0000
 
 Edisp /kcal,au:  -133.4638 -0.21268801

 E6    /kcal :   -62.3768
 E8    /kcal :   -71.0869
 % E8        : 53.26
 nuclear repulsion energy                  =    6184.769102223
  DFT-D3 Energy contribution               =      -0.212688014
 nuclear repulsion + dispersion correction =    6184.556414209


         -----------------
         -S,T+V- integrals
         -----------------

 1e-integrals will be neglected if expon. factor < 0.159826E-13
 
 Difference densities algorithm switched on.
 The maximal number of linear combinations of
 difference densities is  20.

 DIIS switched on: error vector is FDS-SDF
 Max. Iterations for DIIS is     :   4
 DIIS matrix (see manual) 
    Scaling factor of diagonals  :  1.200
    threshold for scaling factor :  0.000

 scf convergence criterion : increment of total energy < .1000000D-07
                  and increment of one-electron energy < .1000000D-04

 MOs are in ASCII format !


    mo occupation :
   irrep   mo's   occupied
    a     1838      158
 
 number of basis functions   :  1838
 number of occupied orbitals :   158
 

 reading orbital data $uhfmo_alpha  from file alpha
 orbital characterization : expanded

 reading orbital data $uhfmo_beta  from file beta
 orbital characterization : expanded
 virtual MOs provided and orthogonalized by Cholesky decomposition
 virtual MOs provided and orthogonalized by Cholesky decomposition

 UHF mode switched on !

 closed shell shift switched on 
 all occupied orbitals are shifted by    0.05000

  
           ------------------------
               RI-J - INFORMATION
           ------------------------
 Contributions to RI integral batches: 
  neglected integral batches:                 74382
  direct contribution:                       160762
  memory contribution:                  8807
 Memory core needed for (P|Q) and Cholesky     45 MByte
 Memory core minimum needed except of (P|Q)     3 MByte
 Total minimum memory core needed (sum)        48 MByte
  
 ****************************************
 Memory allocated for RI-J   397 MByte
 ****************************************
                                            

 DSCF restart information will be dumped onto file alpha


 Starting SCF iterations

          Overall gridpoints after grid construction =       1093810

 ITERATION  ENERGY          1e-ENERGY        2e-ENERGY     NORM[dD(SAO)]  TOL
   1  -3200.8560100044    -16699.772643     7314.3602191    0.000D+00 0.159D-12
                            Exc = -251.226503759     Coul =  7625.47108729    
                            exK = -59.8843644166    
                         Ntotal = 315.00010970      Nspin =0.99999953378    
                             Na = 158.00005462         Nb = 157.00005509    
                            current damping = 1.000
 
          max. resid. norm for Fia-block=  5.316D-01 for orbital     94a    beta 
          max. resid. fock norm         =  7.553D+00 for orbital   1155a    beta 

 ITERATION  ENERGY          1e-ENERGY        2e-ENERGY     NORM[dD(SAO)]  TOL
   2  -3207.9072898487    -16646.795387     7254.3316827    0.766D+02 0.154D-12
                            Exc = -250.232295616      Eck =  7504.56397832    
                         Ntotal = 315.00009498      Nspin =0.99999990927    
                             Na = 158.00004744         Nb = 157.00004753    
                            current damping = 0.950
 
          Norm of current diis error:  6.4485    
          max. resid. norm for Fia-block=  6.753D-01 for orbital    158a    alpha
          max. resid. fock norm         =  1.162D+00 for orbital   1741a    alpha

 ITERATION  ENERGY          1e-ENERGY        2e-ENERGY     NORM[dD(SAO)]  TOL
   3  -3209.1534043283    -16713.915836     7320.2060173    0.390D+02 0.121D-12
                            Exc = -253.058284249      Eck =  7573.26430153    
                         Ntotal = 315.00008631      Nspin = 1.0000000902    
                             Na = 158.00004320         Nb = 157.00004311    
                            current damping = 0.900
 
          Norm of current diis error:  4.2840    
          max. resid. norm for Fia-block=  2.404D-01 for orbital    153a    beta 
          max. resid. fock norm         =  3.217D-01 for orbital    159a    beta 

 ITERATION  ENERGY          1e-ENERGY        2e-ENERGY     NORM[dD(SAO)]  TOL
   4  -3210.2733614957    -16685.245753     7290.4159770    0.210D+02 0.863D-13
                            Exc = -252.466074390      Eck =  7542.88205144    
                         Ntotal = 315.00007913      Nspin = 1.0000000643    
                             Na = 158.00003960         Nb = 157.00003953    
                            current damping = 0.950
 
          Norm of current diis error:  2.0168    
          max. resid. norm for Fia-block=  8.829D-02 for orbital    158a    alpha
          max. resid. fock norm         =  1.842D-01 for orbital   1819a    alpha

 ITERATION  ENERGY          1e-ENERGY        2e-ENERGY     NORM[dD(SAO)]  TOL
   5  -3210.4692433076    -16695.362584     7300.3369260    0.210D+02 0.786D-13
                            Exc = -252.830417405      Eck =  7553.16734340    
                         Ntotal = 315.00007767      Nspin = 1.0000001054    
                             Na = 158.00003889         Nb = 157.00003878    
                            current damping = 1.000
 
          Norm of current diis error:  1.1207    
          max. resid. norm for Fia-block=  5.864D-02 for orbital    154a    beta 
          max. resid. fock norm         =  6.341D-02 for orbital    154a    beta 
          mo-orthogonalization: Cholesky decomposition

 ITERATION  ENERGY          1e-ENERGY        2e-ENERGY     NORM[dD(SAO)]  TOL
   6  -3210.5545982452    -16692.458223     7297.3472108    0.497D+01 0.684D-13
                            Exc = -252.842378054      Eck =  7550.18958882    
                         Ntotal = 315.00007662      Nspin = 1.0000001255    
                             Na = 158.00003837         Nb = 157.00003825    
                            current damping = 1.050
 
          Norm of current diis error: 0.57704    
          max. resid. norm for Fia-block=  2.767D-02 for orbital    155a    alpha
          max. resid. fock norm         =  3.978D-02 for orbital   1656a    alpha

 ITERATION  ENERGY          1e-ENERGY        2e-ENERGY     NORM[dD(SAO)]  TOL
   7  -3210.5757456897    -16696.365276     7301.2331164    0.177D+01 0.623D-13
                            Exc = -252.994198745      Eck =  7554.22731516    
                         Ntotal = 315.00007618      Nspin = 1.0000001460    
                             Na = 158.00003816         Nb = 157.00003802    
                            current damping = 1.100
 
          Norm of current diis error: 0.34829    
          max. resid. norm for Fia-block=  2.337D-02 for orbital    153a    beta 
          max. resid. fock norm         =  3.071D-02 for orbital    165a    beta 

 ITERATION  ENERGY          1e-ENERGY        2e-ENERGY     NORM[dD(SAO)]  TOL
   8  -3210.5844566957    -16692.659965     7297.5190938    0.126D+01 0.588D-13
                            Exc = -252.926679993      Eck =  7550.44577383    
                         Ntotal = 315.00007599      Nspin = 1.0000001680    
                             Na = 158.00003808         Nb = 157.00003791    
                            current damping = 1.150
 
          Norm of current diis error: 0.25225    
          max. resid. norm for Fia-block=  1.967D-02 for orbital    155a    beta 
          max. resid. fock norm         =  2.680D-02 for orbital    153a    alpha

 ITERATION  ENERGY          1e-ENERGY        2e-ENERGY     NORM[dD(SAO)]  TOL
   9  -3210.5887055391    -16695.479065     7300.3339454    0.736D+00 0.558D-13
                            Exc = -253.002892622      Eck =  7553.33683803    
                         Ntotal = 315.00007629      Nspin = 1.0000001861    
                             Na = 158.00003824         Nb = 157.00003805    
                            current damping = 1.200
 
          Norm of current diis error: 0.13170    
          max. resid. norm for Fia-block=  1.051D-02 for orbital    158a    alpha
          max. resid. fock norm         =  1.155D-02 for orbital    158a    alpha

 ITERATION  ENERGY          1e-ENERGY        2e-ENERGY     NORM[dD(SAO)]  TOL
  10  -3210.5904995852    -16694.911604     7299.7646905    0.361D+00 0.544D-13
                            Exc = -252.991170863      Eck =  7552.75586132    
                         Ntotal = 315.00007626      Nspin = 1.0000001991    
                             Na = 158.00003823         Nb = 157.00003803    
                            current damping = 1.250
 
          Norm of current diis error: 0.72558E-01
          max. resid. norm for Fia-block=  6.969D-03 for orbital    158a    alpha
          max. resid. fock norm         =  7.700D-03 for orbital    158a    alpha
          mo-orthogonalization: Cholesky decomposition

 ITERATION  ENERGY          1e-ENERGY        2e-ENERGY     NORM[dD(SAO)]  TOL
  11  -3210.5911490642    -16694.998690     7299.8511264    0.145D+00 0.528D-13
                            Exc = -253.003525982      Eck =  7552.85465242    
                         Ntotal = 315.00007626      Nspin = 1.0000002116    
                             Na = 158.00003823         Nb = 157.00003802    
                            current damping = 1.300
 
          Norm of current diis error: 0.42013E-01
          max. resid. norm for Fia-block=  5.677D-03 for orbital    158a    alpha
          max. resid. fock norm         =  5.892D-03 for orbital    158a    alpha

 ITERATION  ENERGY          1e-ENERGY        2e-ENERGY     NORM[dD(SAO)]  TOL
  12  -3210.5914496926    -16694.887906     7299.7400423    0.974D-01 0.513D-13
                            Exc = -252.999563177      Eck =  7552.73960550    
                         Ntotal = 315.00007635      Nspin = 1.0000002225    
                             Na = 158.00003829         Nb = 157.00003806    
                            current damping = 1.350
 
          Norm of current diis error: 0.30719E-01
          max. resid. norm for Fia-block=  4.118D-03 for orbital    158a    alpha
          max. resid. fock norm         =  4.804D-03 for orbital    158a    alpha

 ITERATION  ENERGY          1e-ENERGY        2e-ENERGY     NORM[dD(SAO)]  TOL
  13  -3210.5915928757    -16695.310943     7300.1629363    0.492D-01 0.497D-13
                            Exc = -253.010399885      Eck =  7553.17333614    
                         Ntotal = 315.00007640      Nspin = 1.0000002299    
                             Na = 158.00003832         Nb = 157.00003809    
                            current damping = 1.400
 
          Norm of current diis error: 0.24695E-01
          max. resid. norm for Fia-block=  3.931D-03 for orbital    158a    alpha
          max. resid. fock norm         =  4.183D-03 for orbital    158a    alpha

 ITERATION  ENERGY          1e-ENERGY        2e-ENERGY     NORM[dD(SAO)]  TOL
  14  -3210.5917002837    -16695.011770     7299.8636558    0.220D-01 0.482D-13
                            Exc = -253.004593422      Eck =  7552.86824926    
                         Ntotal = 315.00007640      Nspin = 1.0000002358    
                             Na = 158.00003832         Nb = 157.00003808    
                            current damping = 1.450
 
          Norm of current diis error: 0.16957E-01
          max. resid. norm for Fia-block=  2.967D-03 for orbital    158a    alpha
          max. resid. fock norm         =  3.194D-03 for orbital    158a    alpha

 ITERATION  ENERGY          1e-ENERGY        2e-ENERGY     NORM[dD(SAO)]  TOL
  15  -3210.5917693955    -16695.040053     7299.8918696    0.204D-01 0.465D-13
                            Exc = -253.006936524      Eck =  7552.89880615    
                         Ntotal = 315.00007642      Nspin = 1.0000002413    
                             Na = 158.00003833         Nb = 157.00003809    
                            current damping = 1.500
 
          Norm of current diis error: 0.11154E-01
          max. resid. norm for Fia-block=  2.614D-03 for orbital    158a    alpha
          max. resid. fock norm         =  2.727D-03 for orbital    158a    alpha
          mo-orthogonalization: Cholesky decomposition

 ITERATION  ENERGY          1e-ENERGY        2e-ENERGY     NORM[dD(SAO)]  TOL
  16  -3210.5918133597    -16695.041373     7299.8931458    0.116D-01 0.446D-13
                            Exc = -253.005861521      Eck =  7552.89900728    
                         Ntotal = 315.00007645      Nspin = 1.0000002455    
                             Na = 158.00003835         Nb = 157.00003810    
                            current damping = 1.350
 
          Norm of current diis error: 0.85970E-02
          max. resid. norm for Fia-block=  2.145D-03 for orbital    158a    alpha
          max. resid. fock norm         =  2.238D-03 for orbital    158a    alpha

 ITERATION  ENERGY          1e-ENERGY        2e-ENERGY     NORM[dD(SAO)]  TOL
  17  -3210.5918466600    -16695.078395     7299.9301345    0.148D-01 0.425D-13
                            Exc = -253.007343070      Eck =  7552.93747759    
                         Ntotal = 315.00007646      Nspin = 1.0000002491    
                             Na = 158.00003835         Nb = 157.00003810    
                            current damping = 1.200
 
          Norm of current diis error: 0.66257E-02
          max. resid. norm for Fia-block=  2.004D-03 for orbital    158a    alpha
          max. resid. fock norm         =  2.085D-03 for orbital    158a    alpha

 ITERATION  ENERGY          1e-ENERGY        2e-ENERGY     NORM[dD(SAO)]  TOL
  18  -3210.5918726287    -16695.020238     7299.8719512    0.947D-02 0.401D-13
                            Exc = -253.005994538      Eck =  7552.87794578    
                         Ntotal = 315.00007647      Nspin = 1.0000002526    
                             Na = 158.00003836         Nb = 157.00003811    
                            current damping = 1.250
 
          Norm of current diis error: 0.64858E-02
          max. resid. norm for Fia-block=  1.460D-03 for orbital    158a    alpha
          max. resid. fock norm         =  1.590D-03 for orbital    158a    alpha

 ITERATION  ENERGY          1e-ENERGY        2e-ENERGY     NORM[dD(SAO)]  TOL
  19  -3210.5918908594    -16695.093788     7299.9454827    0.724D-02 0.378D-13
                            Exc = -253.007771858      Eck =  7552.95325451    
                         Ntotal = 315.00007649      Nspin = 1.0000002552    
                             Na = 158.00003837         Nb = 157.00003812    
                            current damping = 1.300
 
          Norm of current diis error: 0.55155E-02
          max. resid. norm for Fia-block=  1.311D-03 for orbital    158a    alpha
          max. resid. fock norm         =  1.381D-03 for orbital    158a    alpha

 ITERATION  ENERGY          1e-ENERGY        2e-ENERGY     NORM[dD(SAO)]  TOL
  20  -3210.5919041479    -16695.058623     7299.9103049    0.427D-02 0.359D-13
                            Exc = -253.006678129      Eck =  7552.91698302    
                         Ntotal = 315.00007649      Nspin = 1.0000002572    
                             Na = 158.00003837         Nb = 157.00003812    
                            current damping = 1.350
 
          Norm of current diis error: 0.37502E-02
          max. resid. norm for Fia-block=  1.409D-03 for orbital    157a    beta 
          max. resid. fock norm         =  1.442D-03 for orbital    157a    beta 
          mo-orthogonalization: Cholesky decomposition

 ITERATION  ENERGY          1e-ENERGY        2e-ENERGY     NORM[dD(SAO)]  TOL
  21  -3210.5919160789    -16695.055969     7299.9076391    0.919D-02 0.328D-13
                            Exc = -253.006996429      Eck =  7552.91463552    
                         Ntotal = 315.00007649      Nspin = 1.0000002592    
                             Na = 158.00003838         Nb = 157.00003812    
                            current damping = 1.200
 
          Norm of current diis error: 0.31453E-02
          max. resid. norm for Fia-block=  1.195D-03 for orbital    157a    beta 
          max. resid. fock norm         =  1.216D-03 for orbital    157a    beta 

 ITERATION  ENERGY          1e-ENERGY        2e-ENERGY     NORM[dD(SAO)]  TOL
  22  -3210.5919247384    -16695.050111     7299.9017722    0.919D-02 0.159D-12
                            Exc = -253.006582931     Coul =  7613.16278869    
                            exK = -60.2544335185    
                         Ntotal = 315.00007650      Nspin = 1.0000002608    
                             Na = 158.00003838         Nb = 157.00003812    
                            current damping = 1.050
 
          Norm of current diis error: 0.26903E-02
          max. resid. norm for Fia-block=  1.020D-03 for orbital    157a    beta 
          max. resid. fock norm         =  1.238D-03 for orbital    761a    alpha

 ITERATION  ENERGY          1e-ENERGY        2e-ENERGY     NORM[dD(SAO)]  TOL
  23  -3210.5919313264    -16695.073659     7299.9253131    0.235D+00 0.101D-12
                            Exc = -253.007192604      Eck =  7552.93250572    
                         Ntotal = 315.00007651      Nspin = 1.0000002621    
                             Na = 158.00003838         Nb = 157.00003812    
                            current damping = 1.100
 
          Norm of current diis error: 0.25643E-02
          max. resid. norm for Fia-block=  8.192D-04 for orbital    157a    beta 
          max. resid. fock norm         =  8.465D-04 for orbital    157a    beta 

 ITERATION  ENERGY          1e-ENERGY        2e-ENERGY     NORM[dD(SAO)]  TOL
  24  -3210.5919354647    -16695.040590     7299.8922399    0.245D-01 0.752D-13
                            Exc = -253.006433628      Eck =  7552.89867355    
                         Ntotal = 315.00007651      Nspin = 1.0000002629    
                             Na = 158.00003838         Nb = 157.00003812    
                            current damping = 1.150
 
          Norm of current diis error: 0.22190E-02
          max. resid. norm for Fia-block=  8.314D-04 for orbital    157a    beta 
          max. resid. fock norm         =  8.626D-04 for orbital    166a    beta 

 ITERATION  ENERGY          1e-ENERGY        2e-ENERGY     NORM[dD(SAO)]  TOL
  25  -3210.5919391600    -16695.053424     7299.9050702    0.292D-01 0.589D-13
                            Exc = -253.006831221      Eck =  7552.91190138    
                         Ntotal = 315.00007651      Nspin = 1.0000002636    
                             Na = 158.00003839         Nb = 157.00003812    
                            current damping = 1.200
 
          Norm of current diis error: 0.16240E-02
          max. resid. norm for Fia-block=  8.017D-04 for orbital    157a    beta 
          max. resid. fock norm         =  8.177D-04 for orbital    157a    beta 
          mo-orthogonalization: Cholesky decomposition

 ITERATION  ENERGY          1e-ENERGY        2e-ENERGY     NORM[dD(SAO)]  TOL
  26  -3210.5919418981    -16695.052881     7299.9045253    0.509D-01 0.531D-13
                            Exc = -253.006618464      Eck =  7552.91114380    
                         Ntotal = 315.00007651      Nspin = 1.0000002641    
                             Na = 158.00003839         Nb = 157.00003812    
                            current damping = 1.250
 
          Norm of current diis error: 0.13764E-02
          max. resid. norm for Fia-block=  6.495D-04 for orbital    157a    beta 
          max. resid. fock norm         =  6.683D-04 for orbital    166a    beta 

 ITERATION  ENERGY          1e-ENERGY        2e-ENERGY     NORM[dD(SAO)]  TOL
  27  -3210.5919437488    -16695.052333     7299.9039753    0.155D-01 0.495D-13
                            Exc = -253.006753118      Eck =  7552.91072843    
                         Ntotal = 315.00007651      Nspin = 1.0000002643    
                             Na = 158.00003839         Nb = 157.00003812    
                            current damping = 1.100
 
          Norm of current diis error: 0.11678E-02
          max. resid. norm for Fia-block=  5.854D-04 for orbital    157a    beta 
          max. resid. fock norm         =  5.955D-04 for orbital    157a    beta 

 ITERATION  ENERGY          1e-ENERGY        2e-ENERGY     NORM[dD(SAO)]  TOL
  28  -3210.5919451932    -16695.042925     7299.8945659    0.188D-01 0.455D-13
                            Exc = -253.006489264      Eck =  7552.90105519    
                         Ntotal = 315.00007651      Nspin = 1.0000002645    
                             Na = 158.00003839         Nb = 157.00003812    
                            current damping = 0.950
 
          Norm of current diis error: 0.11641E-02
          max. resid. norm for Fia-block=  3.740D-04 for orbital    157a    beta 
          max. resid. fock norm         =  4.075D-04 for orbital    166a    beta 

 ITERATION  ENERGY          1e-ENERGY        2e-ENERGY     NORM[dD(SAO)]  TOL
  29  -3210.5919461048    -16695.057787     7299.9094269    0.630D-02 0.434D-13
                            Exc = -253.006822774      Eck =  7552.91624971    
                         Ntotal = 315.00007651      Nspin = 1.0000002646    
                             Na = 158.00003839         Nb = 157.00003812    
                            current damping = 1.000
 
          Norm of current diis error: 0.10654E-02
          max. resid. norm for Fia-block=  3.618D-04 for orbital    157a    beta 
          max. resid. fock norm         =  3.726D-04 for orbital    157a    beta 

 ITERATION  ENERGY          1e-ENERGY        2e-ENERGY     NORM[dD(SAO)]  TOL
  30  -3210.5919468368    -16695.048562     7299.9002010    0.736D-02 0.416D-13
                            Exc = -253.006580082      Eck =  7552.90678113    
                         Ntotal = 315.00007651      Nspin = 1.0000002646    
                             Na = 158.00003839         Nb = 157.00003812    
                            current damping = 1.050
 
          Norm of current diis error: 0.81565E-03
          max. resid. norm for Fia-block=  3.931D-04 for orbital    157a    beta 
          max. resid. fock norm         =  4.141D-04 for orbital    166a    beta 
          mo-orthogonalization: Cholesky decomposition

 ITERATION  ENERGY          1e-ENERGY        2e-ENERGY     NORM[dD(SAO)]  TOL
  31  -3210.5919475194    -16695.048337     7299.8999753    0.133D-01 0.389D-13
                            Exc = -253.006655265      Eck =  7552.90663061    
                         Ntotal = 315.00007651      Nspin = 1.0000002646    
                             Na = 158.00003839         Nb = 157.00003812    
                            current damping = 0.900
 
          Norm of current diis error: 0.69604E-03
          max. resid. norm for Fia-block=  3.180D-04 for orbital    157a    beta 
          max. resid. fock norm         =  3.268D-04 for orbital    166a    beta 

 ITERATION  ENERGY          1e-ENERGY        2e-ENERGY     NORM[dD(SAO)]  TOL
  32  -3210.5919480209    -16695.048135     7299.8997723    0.133D-01 0.356D-13
                            Exc = -253.006560628      Eck =  7552.90633291    
                         Ntotal = 315.00007652      Nspin = 1.0000002645    
                             Na = 158.00003839         Nb = 157.00003813    
                            current damping = 0.750
 
          Norm of current diis error: 0.62443E-03
          max. resid. norm for Fia-block=  2.457D-04 for orbital    157a    beta 
          max. resid. fock norm         =  3.613D-04 for orbital    802a    beta 

 ITERATION  ENERGY          1e-ENERGY        2e-ENERGY     NORM[dD(SAO)]  TOL
  33  -3210.5919483967    -16695.052361     7299.9039980    0.821D-02 0.321D-13
                            Exc = -253.006702925      Eck =  7552.91070095    
                         Ntotal = 315.00007652      Nspin = 1.0000002643    
                             Na = 158.00003839         Nb = 157.00003813    
                            current damping = 0.800
 
          Norm of current diis error: 0.59724E-03
          max. resid. norm for Fia-block=  2.111D-04 for orbital    157a    beta 
          max. resid. fock norm         =  4.404D-04 for orbital    802a    beta 

 ITERATION  ENERGY          1e-ENERGY        2e-ENERGY     NORM[dD(SAO)]  TOL
  34  -3210.5919486615    -16695.043847     7299.8954841    0.512D-02 0.292D-13
                            Exc = -253.006508517      Eck =  7552.90199257    
                         Ntotal = 315.00007652      Nspin = 1.0000002641    
                             Na = 158.00003839         Nb = 157.00003813    
                            current damping = 0.850
 
          Norm of current diis error: 0.58147E-03
          max. resid. norm for Fia-block=  1.726D-04 for orbital    157a    beta 
          max. resid. fock norm         =  6.114D-04 for orbital    831a    alpha

 ITERATION  ENERGY          1e-ENERGY        2e-ENERGY     NORM[dD(SAO)]  TOL
  35  -3210.5919488742    -16695.048598     7299.9002345    0.413D-02 0.266D-13
                            Exc = -253.006619113      Eck =  7552.90685365    
                         Ntotal = 315.00007652      Nspin = 1.0000002637    
                             Na = 158.00003839         Nb = 157.00003813    
                            current damping = 0.900
 
          Norm of current diis error: 0.41939E-03
          max. resid. norm for Fia-block=  1.842D-04 for orbital    157a    beta 
          max. resid. fock norm         =  1.031D-03 for orbital    779a    alpha
          mo-orthogonalization: Cholesky decomposition

 ITERATION  ENERGY          1e-ENERGY        2e-ENERGY     NORM[dD(SAO)]  TOL
  36  -3210.5919490627    -16695.048083     7299.8997194    0.441D-02 0.241D-13
                            Exc = -253.006570760      Eck =  7552.90629015    
                         Ntotal = 315.00007652      Nspin = 1.0000002631    
                             Na = 158.00003839         Nb = 157.00003813    
                            current damping = 0.950
 
          Norm of current diis error: 0.37879E-03
          max. resid. norm for Fia-block=  1.442D-04 for orbital    157a    beta 
          max. resid. fock norm         =  1.242D-03 for orbital    770a    beta 

 ITERATION  ENERGY          1e-ENERGY        2e-ENERGY     NORM[dD(SAO)]  TOL
  37  -3210.5919491788    -16695.048082     7299.8997190    0.244D+00 0.250D-13
                            Exc = -253.006612844      Eck =  7552.90633180    
                         Ntotal = 315.00007652      Nspin = 1.0000002630    
                             Na = 158.00003839         Nb = 157.00003813    
                            current damping = 0.800
 
          Norm of current diis error: 0.32875E-03
          max. resid. norm for Fia-block=  1.360D-04 for orbital    157a    beta 
          max. resid. fock norm         =  6.461D-04 for orbital    770a    beta 

 ITERATION  ENERGY          1e-ENERGY        2e-ENERGY     NORM[dD(SAO)]  TOL
  38  -3210.5919492367    -16695.045685     7299.8973213    0.365D+00 0.455D-13
                            Exc = -253.006534250      Eck =  7552.90385554    
                         Ntotal = 315.00007652      Nspin = 1.0000002641    
                             Na = 158.00003839         Nb = 157.00003813    
                            current damping = 0.650
 
          Norm of current diis error: 0.33408E-03
          max. resid. norm for Fia-block=  9.631D-05 for orbital    157a    beta 
          max. resid. fock norm         =  1.594D-03 for orbital    802a    beta 

 ITERATION  ENERGY          1e-ENERGY        2e-ENERGY     NORM[dD(SAO)]  TOL
  39  -3210.5919493001    -16695.050366     7299.9020020    0.379D-01 0.444D-13
                            Exc = -253.006640559      Eck =  7552.90864258    
                         Ntotal = 315.00007652      Nspin = 1.0000002644    
                             Na = 158.00003839         Nb = 157.00003813    
                            current damping = 0.700
 
          Norm of current diis error: 0.32102E-03
          max. resid. norm for Fia-block=  8.676D-05 for orbital    157a    beta 
          max. resid. fock norm         =  1.787D-03 for orbital    770a    beta 

 ITERATION  ENERGY          1e-ENERGY        2e-ENERGY     NORM[dD(SAO)]  TOL
  40  -3210.5919493570    -16695.046958     7299.8985945    0.477D-01 0.432D-13
                            Exc = -253.006566730      Eck =  7552.90516128    
                         Ntotal = 315.00007652      Nspin = 1.0000002645    
                             Na = 158.00003839         Nb = 157.00003813    
                            current damping = 0.750
 
          Norm of current diis error: 0.24158E-03
          max. resid. norm for Fia-block=  1.117D-04 for orbital    157a    beta 
          max. resid. fock norm         =  1.277D-03 for orbital    831a    alpha
          mo-orthogonalization: Cholesky decomposition

 ITERATION  ENERGY          1e-ENERGY        2e-ENERGY     NORM[dD(SAO)]  TOL
  41  -3210.5919494289    -16695.047343     7299.8989794    0.111D-01 0.422D-13
                            Exc = -253.006589950      Eck =  7552.90556938    
                         Ntotal = 315.00007652      Nspin = 1.0000002650    
                             Na = 158.00003839         Nb = 157.00003813    
                            current damping = 0.800
 
          Norm of current diis error: 0.20862E-03
          max. resid. norm for Fia-block=  8.075D-05 for orbital    157a    beta 
          max. resid. fock norm         =  5.030D-04 for orbital    834a    alpha

 ITERATION  ENERGY          1e-ENERGY        2e-ENERGY     NORM[dD(SAO)]  TOL
  42  -3210.5919494640    -16695.047115     7299.8987516    0.172D-01 0.411D-13
                            Exc = -253.006559021      Eck =  7552.90531066    
                         Ntotal = 315.00007652      Nspin = 1.0000002647    
                             Na = 158.00003839         Nb = 157.00003813    
                            current damping = 0.850
 
          Norm of current diis error: 0.19075E-03
          max. resid. norm for Fia-block=  6.788D-05 for orbital    157a    beta 
          max. resid. fock norm         =  5.306D-04 for orbital    743a    beta 

 ITERATION  ENERGY          1e-ENERGY        2e-ENERGY     NORM[dD(SAO)]  TOL
  43  -3210.5919494983    -16695.048190     7299.8998263    0.172D-01 0.159D-12
                            Exc = -253.006600001     Coul =  7613.16087484    
                            exK = -60.2544485449    
                         Ntotal = 315.00007652      Nspin = 1.0000002647    
                             Na = 158.00003839         Nb = 157.00003813    
                            current damping = 0.900
 
          Norm of current diis error: 0.17069E-03
          max. resid. norm for Fia-block=  6.912D-05 for orbital    157a    beta 
          max. resid. fock norm         =  3.773D-04 for orbital    773a    beta 

 ITERATION  ENERGY          1e-ENERGY        2e-ENERGY     NORM[dD(SAO)]  TOL
  44  -3210.5919495232    -16695.046063     7299.8976991    0.600D-01 0.101D-12
                            Exc = -253.006551379      Eck =  7552.90425045    
                         Ntotal = 315.00007651      Nspin = 1.0000002646    
                             Na = 158.00003839         Nb = 157.00003813    
                            current damping = 0.950
 
          Norm of current diis error: 0.16639E-03
          max. resid. norm for Fia-block=  4.774D-05 for orbital    157a    beta 
          max. resid. fock norm         =  4.464D-04 for orbital    773a    beta 

 ITERATION  ENERGY          1e-ENERGY        2e-ENERGY     NORM[dD(SAO)]  TOL
  45  -3210.5919495437    -16695.047586     7299.8992221    0.556D-01 0.671D-13
                            Exc = -253.006581775      Eck =  7552.90580390    
                         Ntotal = 315.00007652      Nspin = 1.0000002645    
                             Na = 158.00003839         Nb = 157.00003813    
                            current damping = 1.000
 
          Norm of current diis error: 0.12921E-03
          max. resid. norm for Fia-block=  5.604D-05 for orbital    157a    beta 
          max. resid. fock norm         =  4.647D-04 for orbital    834a    beta 
          mo-orthogonalization: Cholesky decomposition

 ITERATION  ENERGY          1e-ENERGY        2e-ENERGY     NORM[dD(SAO)]  TOL
  46  -3210.5919495583    -16695.047115     7299.8987517    0.233D-01 0.538D-13
                            Exc = -253.006567777      Eck =  7552.90531944    
                         Ntotal = 315.00007652      Nspin = 1.0000002645    
                             Na = 158.00003839         Nb = 157.00003813    
                            current damping = 1.050
 
          Norm of current diis error: 0.11606E-03
          max. resid. norm for Fia-block=  5.096D-05 for orbital    157a    beta 
          max. resid. fock norm         =  2.752D-04 for orbital    805a    beta 

 ITERATION  ENERGY          1e-ENERGY        2e-ENERGY     NORM[dD(SAO)]  TOL
  47  -3210.5919495698    -16695.047314     7299.8989503    0.399D-01 0.500D-13
                            Exc = -253.006582693      Eck =  7552.90553301    
                         Ntotal = 315.00007652      Nspin = 1.0000002644    
                             Na = 158.00003839         Nb = 157.00003813    
                            current damping = 1.100
 
          Norm of current diis error: 0.10453E-03
          max. resid. norm for Fia-block=  4.057D-05 for orbital    157a    beta 
          max. resid. fock norm         =  1.841D-04 for orbital    805a    beta 

 ITERATION  ENERGY          1e-ENERGY        2e-ENERGY     NORM[dD(SAO)]  TOL
  48  -3210.5919495785    -16695.046674     7299.8983101    0.769D-02 0.477D-13
                            Exc = -253.006559604      Eck =  7552.90486970    
                         Ntotal = 315.00007652      Nspin = 1.0000002643    
                             Na = 158.00003839         Nb = 157.00003813    
                            current damping = 1.150
 
          Norm of current diis error: 0.98660E-04
          max. resid. norm for Fia-block=  3.726D-05 for orbital    157a    beta 
          max. resid. fock norm         =  1.741D-04 for orbital    743a    beta 

 ITERATION  ENERGY          1e-ENERGY        2e-ENERGY     NORM[dD(SAO)]  TOL
  49  -3210.5919495859    -16695.047665     7299.8993009    0.642D-02 0.451D-13
                            Exc = -253.006581947      Eck =  7552.90588280    
                         Ntotal = 315.00007652      Nspin = 1.0000002643    
                             Na = 158.00003839         Nb = 157.00003813    
                            current damping = 1.200
 
          Norm of current diis error: 0.88391E-04
          max. resid. norm for Fia-block=  3.463D-05 for orbital    157a    beta 
          max. resid. fock norm         =  1.786D-04 for orbital    743a    beta 

 ITERATION  ENERGY          1e-ENERGY        2e-ENERGY     NORM[dD(SAO)]  TOL
  50  -3210.5919495892    -16695.046859     7299.8984950    0.942D-02 0.432D-13
                            Exc = -253.006566882      Eck =  7552.90506183    
                         Ntotal = 315.00007652      Nspin = 1.0000002642    
                             Na = 158.00003839         Nb = 157.00003813    
                            current damping = 1.250
 
          Norm of current diis error: 0.76082E-04
          max. resid. norm for Fia-block=  3.657D-05 for orbital    157a    beta 
          max. resid. fock norm         =  2.325D-04 for orbital    682a    beta 
          mo-orthogonalization: Cholesky decomposition

 ITERATION  ENERGY          1e-ENERGY        2e-ENERGY     NORM[dD(SAO)]  TOL
  51  -3210.5919495895    -16695.047143     7299.8987790    0.832D-02 0.422D-13
                            Exc = -253.006574132      Eck =  7552.90535314    
                         Ntotal = 315.00007652      Nspin = 1.0000002641    
                             Na = 158.00003839         Nb = 157.00003813    
                            current damping = 1.300
 
          Norm of current diis error: 0.66183E-04
          max. resid. norm for Fia-block=  3.253D-05 for orbital    157a    beta 
          max. resid. fock norm         =  3.912D-04 for orbital    782a    beta 

 ITERATION  ENERGY          1e-ENERGY        2e-ENERGY     NORM[dD(SAO)]  TOL
  52  -3210.5919495895    -16695.046923     7299.8985590    0.606D-01 0.455D-13
                            Exc = -253.006564659      Eck =  7552.90512363    
                         Ntotal = 315.00007652      Nspin = 1.0000002640    
                             Na = 158.00003839         Nb = 157.00003813    
                            current damping = 1.350
 
          Norm of current diis error: 0.62034E-04
          max. resid. norm for Fia-block=  2.224D-05 for orbital    157a    beta 
          max. resid. fock norm         =  2.452D-04 for orbital    782a    beta 

 ITERATION  ENERGY          1e-ENERGY        2e-ENERGY     NORM[dD(SAO)]  TOL
  53  -3210.5919495910    -16695.047101     7299.8987371    0.443D-02 0.495D-13
                            Exc = -253.006569790      Eck =  7552.90530692    
                         Ntotal = 315.00007652      Nspin = 1.0000002640    
                             Na = 158.00003839         Nb = 157.00003813    
                            current damping = 1.400
 
          Norm of current diis error: 0.55884E-04
          max. resid. norm for Fia-block=  2.631D-05 for orbital    157a    beta 
          max. resid. fock norm         =  3.116D-04 for orbital    761a    alpha

 ITERATION  ENERGY          1e-ENERGY        2e-ENERGY     NORM[dD(SAO)]  TOL
  54  -3210.5919495933    -16695.046827     7299.8984634    0.110D-01 0.455D-13
                            Exc = -253.006566738      Eck =  7552.90503016    
                         Ntotal = 315.00007652      Nspin = 1.0000002640    
                             Na = 158.00003839         Nb = 157.00003813    
                            current damping = 1.450
 
          Norm of current diis error: 0.50052E-04
          max. resid. norm for Fia-block=  2.372D-05 for orbital    157a    beta 
          max. resid. fock norm         =  5.704D-04 for orbital    761a    beta 

 ITERATION  ENERGY          1e-ENERGY        2e-ENERGY     NORM[dD(SAO)]  TOL
  55  -3210.5919495965    -16695.047269     7299.8989052    0.227D-01 0.455D-13
                            Exc = -253.006574882      Eck =  7552.90548012    
                         Ntotal = 315.00007652      Nspin = 1.0000002639    
                             Na = 158.00003839         Nb = 157.00003813    
                            current damping = 1.500
 
          Norm of current diis error: 0.47157E-04
          max. resid. norm for Fia-block=  1.528D-05 for orbital    157a    beta 
          max. resid. fock norm         =  1.757D-04 for orbital    770a    alpha
          mo-orthogonalization: Cholesky decomposition

 ITERATION  ENERGY          1e-ENERGY        2e-ENERGY     NORM[dD(SAO)]  TOL
  56  -3210.5919496166    -16695.046889     7299.8985253    0.103D-01 0.444D-13
                            Exc = -253.006565715      Eck =  7552.90509106    
                         Ntotal = 315.00007652      Nspin = 1.0000002641    
                             Na = 158.00003839         Nb = 157.00003813    
                            current damping = 1.550
 
          Norm of current diis error: 0.42399E-04
          max. resid. norm for Fia-block=  2.400D-05 for orbital    157a    beta 
          max. resid. fock norm         =  1.004D-03 for orbital    773a    beta 

 ITERATION  ENERGY          1e-ENERGY        2e-ENERGY     NORM[dD(SAO)]  TOL
  57  -3210.5919496160    -16695.047054     7299.8986900    0.570D-01 0.432D-13
                            Exc = -253.006571366      Eck =  7552.90526140    
                         Ntotal = 315.00007652      Nspin = 1.0000002641    
                             Na = 158.00003839         Nb = 157.00003813    
                            current damping = 1.600
 
          Norm of current diis error: 0.36367E-04
          max. resid. norm for Fia-block=  1.358D-05 for orbital    157a    beta 
          max. resid. fock norm         =  3.182D-04 for orbital    765a    alpha

 ITERATION  ENERGY          1e-ENERGY        2e-ENERGY     NORM[dD(SAO)]  TOL
  58  -3210.5919496111    -16695.047006     7299.8986418    0.129D-01 0.456D-13
                            Exc = -253.006570624      Eck =  7552.90521241    
                         Ntotal = 315.00007652      Nspin = 1.0000002642    
                             Na = 158.00003839         Nb = 157.00003813    
                            current damping = 1.650
 
          Norm of current diis error: 0.33825E-04
          max. resid. norm for Fia-block=  1.134D-05 for orbital    157a    beta 
          max. resid. fock norm         =  3.636D-04 for orbital    770a    beta 

 ENERGY CONVERGED !


 ITERATION  ENERGY          1e-ENERGY        2e-ENERGY     NORM[dD(SAO)]  TOL
  59  -3210.5919496141    -16695.046989     7299.8986248    0.436D-02 0.481D-13
                            Exc = -253.006568877      Eck =  7552.90519363    
                         Ntotal = 315.00007652      Nspin = 1.0000002643    
                             Na = 158.00003839         Nb = 157.00003813    
                            current damping = 1.500
 
          Norm of current diis error: 0.31187E-04
          max. resid. norm for Fia-block=  1.276D-05 for orbital    157a    beta 
          max. resid. fock norm         =  4.437D-04 for orbital    765a    alpha

 End of SCF iterations

   convergence criteria satisfied after    59 iterations


   *************************************************************************
   y                                                                        
   *************************************************************************


                  ------------------------------------------ 
                 |  total energy      =  -3210.59194961406  |
                  ------------------------------------------ 
                 :  kinetic energy    =   3199.59360779363  :
                 :  potential energy  =  -6410.18555740769  :
                 :  virial theorem    =      1.99657435701  :
                 :  wavefunction norm =      1.00000000000  :
                  .......................................... 


 <geterg> : there is no data group $energy 


 <skperg> : $end is missing 


 orbitals $uhfmo_beta  will be written to file beta

 orbitals $uhfmo_alpha  will be written to file alpha
 
 alpha: 

    irrep                154a        155a        156a        157a        158a   
 eigenvalues H         -0.33366    -0.33153    -0.31711    -0.30429    -0.28842
            eV          -9.0793     -9.0214     -8.6292     -8.2801     -7.8483
 occupation              1.0000      1.0000      1.0000      1.0000      1.0000

    irrep                159a        160a        161a        162a        163a   
 eigenvalues H         -0.18442    -0.16810    -0.15442    -0.14117    -0.13656
            eV          -5.0184     -4.5742     -4.2019     -3.8416     -3.7161
 
 beta:  

    irrep                153a        154a        155a        156a        157a   
 eigenvalues H         -0.32326    -0.31692    -0.31292    -0.30449    -0.29898
            eV          -8.7963     -8.6240     -8.5151     -8.2857     -8.1358
 occupation              1.0000      1.0000      1.0000      1.0000      1.0000

    irrep                158a        159a        160a        161a        162a   
 eigenvalues H         -0.18655    -0.16733    -0.15466    -0.14098    -0.13620
            eV          -5.0765     -4.5534     -4.2085     -3.8364     -3.7062
 

                                             _ _ _ 
  IRREP     alpha occ.     beta occ.      tr(D*D-D)


 a        158.00000000   157.00000000    -0.25848733

   -------------------------------------------------

   sum    158.00000000   157.00000000    -0.25848733

 <S*S>     0.76697467

 
 
 
 ==============================================================================
                           electrostatic moments
 ==============================================================================

 reference point for electrostatic moments:    0.00000   0.00000   0.00000

 
              nuc           elec       ->  total
 ------------------------------------------------------------------------------
                          charge      
 ------------------------------------------------------------------------------
         316.000000    -315.000000       1.000000
 a-b                                     1.000000
 
 ------------------------------------------------------------------------------
                       dipole moment  
 ------------------------------------------------------------------------------
   x    -802.809960     798.395567      -4.414393
   y   -1758.355450    1751.459655      -6.895795
   z    1183.944531   -1180.531163       3.413369
 
   | dipole moment | =     8.8707 a.u. =    22.5472 debye 
 
 ------------------------------------------------------------------------------
                     quadrupole moment
 ------------------------------------------------------------------------------
  xx   10017.560547  -10109.270488     -91.709940
  yy   13483.318989  -13600.394959    -117.075970
  zz    9985.472629  -10131.667143    -146.194514
  xy    4141.440327   -4123.421525      18.018803
  xz   -4889.543880    4867.155805     -22.388074
  yz   -7241.386019    7215.947463     -25.438556
 
     1/3  trace=    -118.326808
     anisotropy=      81.541503


 ==============================================================================
                  LOEWDIN POPULATION ANALYSIS (CAO-BASIS) 
 ==============================================================================
 
       values displayed are larger than   0.000000
 
 
 atomic populations from total density:
 
 atom      charge    n(s)      n(p)      n(d)      n(f)      n(g)
     1co     0.76742   4.40230   8.94142   9.54151   3.34734
     2n      0.16562   2.27699   1.41078   1.20235   1.94425
     3c     -0.58686   2.21856   1.11603   1.30652   1.94576
     4h      0.53669   0.37617   0.08714
     5c     -0.46070   2.20639   1.14528   1.14926   1.95977
     6h      0.51209   0.39651   0.09140
     7c     -0.45445   2.20918   1.13429   1.17645   1.93452
     8h      0.52169   0.39073   0.08758
     9c     -0.49883   2.20933   1.12851   1.19896   1.96204
    10h      0.54321   0.36580   0.09098
    11c     -0.33093   2.17576   1.03973   1.32384   1.79160
    12n      0.07872   2.24932   1.38348   1.29830   1.99019
    13c     -0.27443   2.16748   1.02870   1.30942   1.76883
    14c     -0.37882   2.19060   1.12347   1.09304   1.97170
    15h      0.51917   0.37946   0.10137
    16c     -0.29835   2.16525   1.02563   1.32062   1.78685
    17o      0.10984   2.35925   1.94479   1.37099   2.21513
    18c     -0.37823   2.19733   1.12146   1.08780   1.97165
    19h      0.55291   0.35504   0.09205
    20c     -0.19432   2.15770   1.02094   1.21898   1.79670
    21n      0.08845   2.26651   1.38891   1.30010   1.95603
    22c     -0.48194   2.20391   1.11037   1.22743   1.94023
    23h      0.51466   0.38570   0.09964
    24c     -0.44211   2.20598   1.15450   1.12462   1.95701
    25h      0.51981   0.39022   0.08997
    26c     -0.47884   2.21629   1.14202   1.18113   1.93941
    27h      0.55254   0.36138   0.08608
    28c     -0.39471   2.19678   1.13225   1.11419   1.95149
    29h      0.52104   0.38386   0.09510
    30c     -0.20876   2.15936   1.02682   1.23552   1.78706
    31n      0.06886   2.25838   1.38786   1.31126   1.97364
    32c     -0.48343   2.20256   1.10182   1.23051   1.94854
    33h      0.52110   0.37286   0.10604
    34c     -0.49638   2.21238   1.15195   1.16117   1.97089
    35h      0.55015   0.36278   0.08707
    36c     -0.44377   2.20873   1.14020   1.15276   1.94208
    37h      0.53978   0.37311   0.08711
    38c     -0.40051   2.19291   1.12610   1.12449   1.95700
    39h      0.51376   0.38789   0.09835
    40c     -0.26240   2.16127   1.02645   1.28626   1.78842
    41n      0.15844   2.25198   1.38045   1.22651   1.98261
    42c     -0.25428   2.17394   1.02656   1.29252   1.76127
    43c     -0.40734   2.19527   1.12484   1.11309   1.97413
    44h      0.53539   0.37707   0.08754
    45c     -0.27373   2.15886   1.01584   1.32052   1.77851
    46o      0.14460   2.35154   1.94877   1.34373   2.21135
    47c     -0.42329   2.19501   1.11758   1.12440   1.98631
    48h      0.54028   0.34287   0.11685
    49c     -0.22949   2.15966   1.01820   1.24923   1.80240
    50n     -0.04065   2.26353   1.43624   1.37480   1.96607
    51c     -0.82437   2.23350   1.17667   1.30854   2.10567
    52h      0.49224   0.41077   0.09700
    53h      0.51626   0.38611   0.09763
    54c     -0.83414   2.22795   1.16304   1.34430   2.09885
    55h      0.48570   0.37847   0.13583
    56h      0.50137   0.40711   0.09152
    57c     -0.82967   2.22824   1.15971   1.33265   2.10907
    58h      0.52044   0.37280   0.10677
    59h      0.51594   0.38197   0.10209
    60c     -1.17631   2.29501   1.30125   1.34243   2.23763
    61c     -1.23313   2.28846   1.29833   1.33912   2.30723
    62h      0.47334   0.42345   0.10321
    63h      0.45887   0.43226   0.10887
    64h      0.47458   0.41869   0.10672
    65h      0.48257   0.41200   0.10543
    66h      0.48614   0.40483   0.10903
    67h      0.45052   0.43659   0.11289
    68c     -0.77707   2.23804   1.02430   1.69970   1.81503
    69o      0.08507   2.39273   2.01372   1.25219   2.25630
    70o     -0.22571   2.41655   2.09495   1.36977   2.34444
    71h      0.45870   0.39228   0.14901
 
 moments (from total density versus population analysis)
 <charge> =             1.000000            1.000000
 <x   >   =            -4.414393           -5.010855
 <y   >   =            -6.895795           -6.613845
 <z   >   =             3.413369            3.735964
 
 Unpaired electrons from D(alpha)-D(beta)
 
 atom      total     n(s)      n(p)      n(d)      n(f)      n(g)
     1co     0.95853   0.00317   0.01888   0.93875  -0.00228
     2n      0.00334   0.00009   0.00021   0.00253   0.00051
     3c      0.00173   0.00004   0.00028   0.00094   0.00047
     4h      0.00000  -0.00001   0.00001
     5c     -0.00018  -0.00000  -0.00012   0.00009  -0.00015
     6h     -0.00000   0.00000  -0.00001
     7c      0.00089   0.00001   0.00036   0.00004   0.00049
     8h      0.00003  -0.00002   0.00005
     9c     -0.00014  -0.00000  -0.00010   0.00010  -0.00014
    10h     -0.00000   0.00001  -0.00001
    11c      0.00088   0.00002   0.00020   0.00033   0.00034
    12n     -0.00186  -0.00013  -0.00076   0.00187  -0.00283
    13c     -0.00119   0.00004  -0.00145   0.00236  -0.00214
    14c      0.00123   0.00001   0.00065  -0.00026   0.00083
    15h      0.00016   0.00009   0.00007
    16c     -0.00327  -0.00002  -0.00143   0.00011  -0.00193
    17o     -0.00156  -0.00001  -0.00059  -0.00025  -0.00071
    18c      0.00008  -0.00001   0.00024  -0.00041   0.00026
    19h      0.00000  -0.00004   0.00004
    20c     -0.00220  -0.00002  -0.00096   0.00013  -0.00135
    21n      0.05166   0.00380   0.01814   0.00947   0.02025
    22c     -0.00067  -0.00013  -0.00175   0.00345  -0.00223
    23h      0.00088   0.00085   0.00004
    24c      0.00326   0.00014   0.00124   0.00040   0.00148
    25h      0.00041   0.00025   0.00016
    26c     -0.00366  -0.00000  -0.00163   0.00024  -0.00226
    27h     -0.00011   0.00004  -0.00015
    28c      0.00264   0.00009   0.00101   0.00033   0.00122
    29h      0.00041   0.00026   0.00015
    30c     -0.00056  -0.00012  -0.00124   0.00214  -0.00135
    31n     -0.00165  -0.00014  -0.00198   0.00519  -0.00472
    32c      0.00209   0.00007   0.00042   0.00113   0.00046
    33h      0.00014   0.00008   0.00006
    34c      0.00065   0.00002   0.00017   0.00026   0.00020
    35h      0.00000  -0.00001   0.00001
    36c      0.00122   0.00001   0.00044   0.00013   0.00064
    37h      0.00002  -0.00001   0.00003
    38c      0.00039  -0.00001   0.00009   0.00018   0.00013
    39h     -0.00002  -0.00004   0.00002
    40c      0.00088   0.00002   0.00006   0.00060   0.00020
    41n     -0.00095   0.00002  -0.00172   0.00408  -0.00333
    42c      0.00254   0.00006   0.00073   0.00067   0.00108
    43c     -0.00083  -0.00001  -0.00043   0.00019  -0.00058
    44h      0.00000   0.00003  -0.00003
    45c      0.00157   0.00002   0.00062   0.00011   0.00083
    46o      0.00077   0.00001   0.00029   0.00013   0.00035
    47c      0.00088  -0.00000   0.00023   0.00034   0.00032
    48h      0.00004  -0.00001   0.00005
    49c      0.00277   0.00003   0.00090   0.00035   0.00149
    50n      0.00135   0.00000   0.00061  -0.00004   0.00077
    51c     -0.00011  -0.00000  -0.00004  -0.00004  -0.00003
    52h     -0.00001  -0.00001   0.00000
    53h     -0.00000  -0.00000   0.00000
    54c      0.01534   0.00062   0.00307   0.00678   0.00487
    55h      0.00381  -0.00000   0.00381
    56h      0.00096   0.00081   0.00015
    57c      0.00041  -0.00000  -0.00006   0.00050  -0.00003
    58h     -0.00001   0.00000  -0.00002
    59h      0.00011   0.00010   0.00001
    60c      0.00000   0.00000   0.00002  -0.00005   0.00002
    61c      0.00003  -0.00000  -0.00001   0.00005  -0.00001
    62h      0.00001   0.00001   0.00000
    63h     -0.00004  -0.00004  -0.00000
    64h     -0.00002  -0.00001  -0.00000
    65h     -0.00000  -0.00000  -0.00000
    66h      0.00001   0.00000   0.00001
    67h      0.00002   0.00001   0.00001
    68c     -0.03150  -0.00242  -0.00971  -0.00342  -0.01595
    69o     -0.01674  -0.00030  -0.00632  -0.00286  -0.00726
    70o      0.00474   0.00032  -0.00083   0.00633  -0.00108
    71h      0.00036   0.00045  -0.00009
 
 
 
 ==============================================================================
 
HOMO-LUMO Separation
 HOMO         :   -0.28841823 H =     -7.84826 eV
 LUMO         :   -0.18655496 H =     -5.07642 eV
 HOMO-LUMO gap:    0.10186327 H =     +2.77184 eV
 
 ==============================================================================


    ------------------------------------------------------------------------
         total  cpu-time :   3 days 23 hours 41 minutes and 28 seconds
         total wall-time : 12 hours  1 minutes and 51 seconds
    ------------------------------------------------------------------------

   ****  ridft : all done  ****


    2024-11-21 09:53:03.642 

 ridft ended normally
