# Supplementary material for: Electronic Effects Drive Selectivity in CO2 Reduction Catalysis by Heptacoordinated Cobalt Complexes
Source: Inorg Chem. 2026 May 21;65(22):12678–92. doi: 10.1021/acs.inorgchem.6c01633 (PMC13250995; doi:10.1021/acs.inorgchem.6c01633)
Supplement: Supplementary file 2 [file ic6c01633_si_002.zip › backup_paper_acscat_Co/Co0MeOLCOOH/doublet/other_oxygen/vacuo/EN/PBE/SP_PBE.out]

  ========================================================================
                license information 
 Customer : 200000000357083
 ID       : LKO2626211

 License file is VALID, continuing with full version
  ========================================================================

   OpenMP run-time library returned nthreads =  8

 ridft (centipede46) : TURBOMOLE rev. V7-7 compiled 26 Oct 2022 at 08:57:28
 Copyright (C) 2022 TURBOMOLE GmbH, Karlsruhe


    2024-11-20 22:10:42.867 


                                  r i d f t

                        DFT program with RI approximation 
                                for coulomb part 


                                                 
                                 References:     
                                                 
          TURBOMOLE:                             
              R. Ahlrichs, M. Baer, M. Haeser, H. Horn, and
              C. Koelmel
              Electronic structure calculations on workstation
              computers: the program system TURBOMOLE
              Chem. Phys. Lett. 162: 165 (1989)
          Density Functional:                              
              O. Treutler and R. Ahlrichs                      
              Efficient Molecular Numerical Integration Schemes
              J. Chem. Phys. 102: 346 (1995)                   
          Parallel Version:                                
              Performance of parallel TURBOMOLE for Density    
              Functional Calculations                          
              M. v. Arnim and R. Ahlrichs                      
              J. Comp. Chem. 19: 1746 (1998)                   
          RI-J Method:                                     
              Auxiliary Basis Sets to approximate Coulomb      
              Potentials                                       
              Chem. Phys. Lett. 240: 283 (1995)                
              K. Eichkorn, O. Treutler, H. Oehm, M. Haeser     
              and R. Ahlrichs                                  
              Chem. Phys. Lett. 242: 652 (1995)                
                                                           
              Auxiliary Basis Sets for Main Row Atoms and their
              Use to approximate Coulomb Potentials            
              K. Eichkorn, F. Weigend, O. Treutler and         
              R. Ahlrichs                                      
              Theo. Chem. Acc. 97: 119 (1997)                   
                                                           
              Accurate Coulomb-fitting basis sets for H to Rn 
              F. Weigend                                        
              Phys. Chem. Chem. Phys. 8: 1057 (2006)            
                                                           
          Multipole accelerated RI-J (MARI-J):             
              Fast evaluation of the Coulomb potential for     
              electron densities using multipole accelerated   
              resolution of identity approximation             
              M. Sierka, A. Hogekamp and R. Ahlrichs           
              J. Chem. Phys. 118: 9136 (2003)                  
          RI-JK Method:                                     
              A fully direct RI-HF algorithm: Implementation,
              optimised auxiliary basis sets, demonstration of
              accuracy and efficiency                         
              F. Weigend                                      
              Phys. Chem. Chem. Phys. 4: 4285 (2002)           
          Two-component HF and DFT with spin-orbit coupling:  
              Self-consistent treatment of spin-orbit         
              interactions with efficient Hartree-Fock and    
              density functional methods                      
              M. K. Armbruster, F. Weigend, C. van Wüllen and 
              W. Klopper                                      
              Phys. Chem. Chem. Phys. 10: 1748 (2008)         
          Two-component difference density and DIIS algorithm 
              Efficient two-component self-consistent field   
              procedures and gradients: implementation in     
              TURBOMOLE and application to Au20-              
              A. Baldes, F. Weigend                           
              Mol. Phys. 111: 2617 (2013)                     
          Relativistic all-electron 2c calculations           
              An efficient implementation of two-component    
              relativistic exact-decoupling methods for large 
              molecules                                       
              D. Peng, N. Middendorf, F. Weigend, M. Reiher   
              J. Chem. Phys. 138: 184105 (2013)               
          Finite nucleus model and SNSO approximation         
              Efficient implementation of one- and two-       
              component analytical energy gradients in exact  
              two-component theory                            
              Y. J. Franzke, N. Middendorf, F. Weigend        
              J. Chem. Phys. 148: 104110 (2018)               
          Grids for all-electron relativistic methods         
              Error-consistent segmented contracted all-      
              electron relativistic basis sets of double-     
              and triple-zeta quality for NMR shielding       
              constants                                       
              Y. J. Franzke, R. Tress, T. M. Pazdera,         
              F. Weigend                                      
              Phys. Chem. Chem. Phys. 21: 166658 (2019)       
          Seminumerical exchange algorithms                   
              Seminumerical calculation of the Hartree-Fock   
              exchange matirx: Application to two-component   
              procedures and efficient evaluation of local    
              hybrid functionsl                               
               P. Plessow, F. Weigend,                        
              J. Comput. Chem. 33: 810 (2012)                 
          Improved seminumerical algorithms                   
              C. Holzer,                                      
              J. Chem. Phys. 153 (2020), 184115               
                                         


          OpenMP Shared-Memory Parallelization:  8 CPUs.

            By: Christof Holzer and Yannick J. Franzke


              +--------------------------------------------------+
              |      general information about current run       |
              +--------------------------------------------------+

 
 PBE functional
 exchange:    LDA + PBE
 correlation: LDA (PW) + PBE
 A DFT calculation using the RI-J approximation will be carried out.
 Allocatable memory for RI due to $ricore (MB):                   500

   *************************************************************************
   y                                                                        
   *************************************************************************


              +--------------------------------------------------+
              | Atomic coordinate, charge and isotop information |
              +--------------------------------------------------+

                    atomic coordinates            atom    charge  isotop
         -2.20472155   -4.01017080    2.93388012    co    27.000     0
         -2.48710181   -3.58211684    9.70418849    n      7.000     0
         -4.58857742   -2.17146539    9.70346378    c      6.000     0
         -4.34356913   -0.19085705    9.17127117    h      1.000     0
         -6.96901213   -3.11150644   10.34284978    c      6.000     0
         -8.61610970   -1.87579450   10.32939720    h      1.000     0
         -7.16262099   -5.65158087   11.02365102    c      6.000     0
         -8.97952312   -6.46011417   11.56607706    h      1.000     0
         -4.98942499   -7.14060493   11.01311391    c      6.000     0
         -5.07472383   -9.13435594   11.52583667    h      1.000     0
         -2.68112774   -6.04358603   10.32641653    c      6.000     0
          1.01585781   -5.56754947    2.22167371    n      7.000     0
          2.81862232   -5.94578042    3.98240147    c      6.000     0
          5.21913688   -6.80366525    3.34978012    c      6.000     0
          6.59630352   -7.10110039    4.84474057    h      1.000     0
          5.77623892   -7.29111727    0.79810977    c      6.000     0
          8.02418153   -8.09279862   -0.07801583    o      8.000     0
          3.86101434   -6.96397431   -1.00801884    c      6.000     0
          4.27102463   -7.38794173   -2.97725992    h      1.000     0
          1.50430288   -6.09879665   -0.24948693    c      6.000     0
         -2.81137144   -4.97784021   -0.73027162    n      7.000     0
         -4.92204454   -4.61364104   -2.08635931    c      6.000     0
         -6.58863879   -4.00865411   -1.03611397    h      1.000     0
         -5.00951297   -4.95984019   -4.69094558    c      6.000     0
         -6.76770168   -4.63614409   -5.71052728    h      1.000     0
         -2.81127526   -5.70600989   -5.94601002    c      6.000     0
         -2.80443539   -5.97319827   -7.98725873    h      1.000     0
         -0.61849338   -6.09463415   -4.54752520    c      6.000     0
          1.12301680   -6.66703578   -5.48097545    h      1.000     0
         -0.66791406   -5.72014372   -1.93454022    c      6.000     0
         -5.34101213   -2.31082551    3.48855990    n      7.000     0
         -5.82686449    0.17545276    3.12437453    c      6.000     0
         -4.20039120    1.37218513    2.76041611    h      1.000     0
         -8.24712272    1.18115461    3.22077041    c      6.000     0
         -8.50948323    3.20036911    2.92378313    h      1.000     0
        -10.29180204   -0.42033821    3.69081748    c      6.000     0
        -12.21555930    0.30838554    3.76333837    h      1.000     0
         -9.81343375   -2.97362163    4.08072902    c      6.000     0
        -11.36445500   -4.26369098    4.47722587    h      1.000     0
         -7.33487218   -3.88199805    3.99565468    c      6.000     0
         -4.08329583   -6.92190144    4.56790003    n      7.000     0
         -3.25859214   -9.18623629    5.45904782    c      6.000     0
         -4.92977541  -11.11903306    6.05361235    c      6.000     0
         -4.22344057  -12.91932014    6.76005509    h      1.000     0
         -7.54255043  -10.76217869    5.80577855    c      6.000     0
         -9.03088077  -12.74861343    6.36555114    o      8.000     0
         -8.39901702   -8.36603449    5.10068639    c      6.000     0
        -10.40363981   -7.93681268    5.01773838    h      1.000     0
         -6.62058990   -6.49853023    4.54231617    c      6.000     0
          0.83256287   -7.87513996    7.66147505    n      7.000     0
         -0.25795329   -7.57891519   10.18919823    c      6.000     0
          1.17990304   -6.65271563   11.37524949    h      1.000     0
         -0.59127773   -9.47957073   10.96640630    h      1.000     0
          1.94659687   -5.54514450    6.63917139    c      6.000     0
          0.60783230   -3.93514225    6.66549736    h      1.000     0
          3.53296242   -5.01111281    7.87831149    h      1.000     0
         -0.46281566   -9.62335111    5.98275083    c      6.000     0
          0.57497639   -9.73152017    4.19170375    h      1.000     0
         -0.32531314  -11.51394084    6.84306509    h      1.000     0
         10.05071494   -8.42315695    1.70315460    c      6.000     0
        -11.71915036  -12.43387841    6.15144366    c      6.000     0
         11.67564111   -9.03147604    0.58093167    h      1.000     0
          9.57569127   -9.88615438    3.10121613    h      1.000     0
         10.48964371   -6.63094334    2.66083454    h      1.000     0
        -12.53201114  -14.27012869    6.63886601    h      1.000     0
        -12.25175247  -11.92399062    4.20745443    h      1.000     0
        -12.40508976  -10.99091851    7.48258129    h      1.000     0
         -0.46388014   -0.99731203    2.01584437    c      6.000     0
          0.17277218   -0.24553495   -0.05951144    o      8.000     0
          0.17156729    0.35037998    4.17240662    o      8.000     0
          1.17781848    1.80781425    3.59827873    h      1.000     0
 
       center of nuclear mass  :   -2.52550621   -5.52006676    3.71165198
       center of nuclear charge:   -2.54053785   -5.56441598    3.74665991

              +--------------------------------------------------+
              |               basis set information              |
              +--------------------------------------------------+

              we will work with the 1s 3p 5d 7f 9g ... basis set
              ...i.e. with spherical basis functions...

   type   atoms  prim   cont   basis
   ---------------------------------------------------------------------------
    co       1     95     48   def2-TZVPD   [6s5p4d1f|17s12p7d1f]
    n        6     52     37   def2-TZVPD   [6s3p3d1f|12s6p3d1f]
    c       31     52     37   def2-TZVPD   [6s3p3d1f|12s6p3d1f]
    h       29     11      9   def2-TZVPD   [3s2p|5s2p]
    o        4     55     40   def2-TZVPD   [6s4p3d1f|12s7p3d1f]
   ---------------------------------------------------------------------------
   total:   71   2558   1838
   ---------------------------------------------------------------------------

   total number of primitive shells          :  111
   total number of contracted shells         :  698
   total number of cartesian basis functions : 2091
   total number of SCF-basis functions       : 1838


 integral neglect threshold       :  0.16E-12
 integral storage threshold THIZE :  0.10E-04
 integral storage threshold THIME :         5

 RI-J AUXILIARY BASIS SET information:

              we will work with the 1s 3p 5d 7f 9g ... basis set
              ...i.e. with spherical basis functions...

   type   atoms  prim   cont   basis
   ---------------------------------------------------------------------------
    co       1    107     89   def2-TZVPD   [8s5p5d2f3g|19s5p5d3f3g]
    n        6     70     49   def2-TZVPD   [6s4p3d1f1g|12s5p4d2f1g]
    c       31     70     49   def2-TZVPD   [6s4p3d1f1g|12s5p4d2f1g]
    h       29     16     11   def2-TZVPD   [3s1p1d|5s2p1d]
    o        4     70     49   def2-TZVPD   [6s4p3d1f1g|12s5p4d2f1g]
   ---------------------------------------------------------------------------
   total:   71   3441   2417
   ---------------------------------------------------------------------------

   total number of primitive shells          :  115
   total number of contracted shells         :  783
   total number of cartesian basis functions : 2967
   total number of SCF-basis functions       : 2417


 symmetry group of the molecule :   c1 

 the group has the following generators :
   c1(z)

    1 symmetry operations found

 there are 1 real representations :   a   

 maximum number of shells which are related by symmetry :  1

  
           ------------------
           density functional
           ------------------
 PBE functional
 exchange:    LDA + PBE
 correlation: LDA (PW) + PBE
 iterations will be done with small grid
  
 spherical integration : Lebedev's spherical grid
 spherical gridsize    :                     3
    i.e. gridpoints    :                   302
  maximum batchsize    :                   100
 value for diffuse not defined
 radial integration    : Chebyshev 2nd kind (scaling 3)
 radial gridsize       :                     3
 integration cells     :                    71
 partition function    : becke
 partition sharpness   :                     3
  

 biggest AO integral is expected to be    16.578513373

          ------------------------
          nuclear repulsion energy  :   6184.76910222    
          ------------------------

  _________________________________
 |                                 |
 |         DFTD3 V3.1 Rev 0        |
 | S.Grimme, University Bonn       |
 |            June  2014           |
 |   see standalone version        |
 |       dftd3 -h for options      |
 |_________________________________|
 
 Please cite DFT-D3 work done with this code as:
 S. Grimme, J. Antony, S. Ehrlich and H. Krieg,
 J. Chem. Phys, 132 (2010), 154104.
 If used with BJ-damping cite also
 S. Grimme, S. Ehrlich and L. Goerigk,
 J. Comput. Chem. 32 (2011), 1456-1465
 For DFT-D2 the reference is
 S. Grimme, J. Comput. Chem., 27 (2006), 1787-1799
 
C6 coefficients used:
                     2  C6 for element                      1
Z=  1 CN= 0.912     C6(AA)=    3.03
Z=  1 CN= 0.000     C6(AA)=    7.59
                     5  C6 for element                      6
Z=  6 CN= 0.000     C6(AA)=   49.11
Z=  6 CN= 0.987     C6(AA)=   43.25
Z=  6 CN= 1.998     C6(AA)=   29.36
Z=  6 CN= 2.999     C6(AA)=   25.78
Z=  6 CN= 3.984     C6(AA)=   18.21
                     4  C6 for element                      7
Z=  7 CN= 0.000     C6(AA)=   25.27
Z=  7 CN= 0.994     C6(AA)=   22.12
Z=  7 CN= 2.014     C6(AA)=   19.68
Z=  7 CN= 2.990     C6(AA)=   15.58
                     3  C6 for element                      8
Z=  8 CN= 0.000     C6(AA)=   15.51
Z=  8 CN= 0.993     C6(AA)=   12.82
Z=  8 CN= 1.989     C6(AA)=   10.37
                     4  C6 for element                     27
Z= 27 CN= 0.000     C6(AA)=  532.78
Z= 27 CN= 1.715     C6(AA)=  186.55
Z= 27 CN= 2.926     C6(AA)=  148.07
Z= 27 CN= 7.779     C6(AA)=  118.29

#           XYZ [au]              R0(AA) [Ang.]  CN          C6(AA)     C8(AA)   C10(AA) [au]
  1  -2.20472  -4.01017   2.93388   co  1.064  5.126       148.1     13018.4   1402200.8
  2  -2.48710  -3.58212   9.70419   n   0.533  2.154        19.4       428.4     11577.3
  3  -4.58858  -2.17147   9.70346   c   0.610  3.190        25.1       725.4     25699.2
  4  -4.34357  -0.19086   9.17127   h   0.395  1.002         3.1        37.3       553.0
  5  -6.96901  -3.11151  10.34285   c   0.610  3.127        25.4       733.3     25979.4
  6  -8.61611  -1.87579  10.32940   h   0.395  1.002         3.1        37.3       553.1
  7  -7.16262  -5.65158  11.02365   c   0.610  3.142        25.3       731.7     25923.8
  8  -8.97952  -6.46011  11.56608   h   0.395  1.002         3.1        37.3       553.1
  9  -4.98942  -7.14060  11.01311   c   0.610  3.160        25.2       729.6     25848.8
 10  -5.07472  -9.13436  11.52584   h   0.395  1.003         3.1        37.3       553.0
 11  -2.68113  -6.04359  10.32642   c   0.610  3.226        24.9       719.3     25484.3
 12   1.01586  -5.56755   2.22167   n   0.533  3.203        15.6       344.1      9299.0
 13   2.81862  -5.94578   3.98240   c   0.610  3.268        24.6       710.5     25170.8
 14   5.21914  -6.80367   3.34978   c   0.610  3.176        25.2       727.4     25771.7
 15   6.59630  -7.10110   4.84474   h   0.395  1.004         3.1        37.3       552.9
 16   5.77624  -7.29112   0.79811   c   0.610  3.208        25.0       722.6     25600.9
 17   8.02418  -8.09280  -0.07802   o   0.510  2.045        10.4       209.8      5187.3
 18   3.86101  -6.96397  -1.00802   c   0.610  3.185        25.1       726.1     25726.5
 19   4.27102  -7.38794  -2.97726   h   0.395  1.004         3.1        37.3       552.9
 20   1.50430  -6.09880  -0.24949   c   0.610  3.316        24.1       697.8     24723.4
 21  -2.81137  -4.97784  -0.73027   n   0.533  3.066        15.6       344.8      9317.2
 22  -4.92204  -4.61364  -2.08636   c   0.610  3.201        25.0       723.6     25637.3
 23  -6.58864  -4.00865  -1.03611   h   0.395  1.005         3.1        37.3       552.9
 24  -5.00951  -4.95984  -4.69095   c   0.610  3.126        25.4       733.4     25983.6
 25  -6.76770  -4.63614  -5.71053   h   0.395  1.002         3.1        37.3       553.1
 26  -2.81128  -5.70601  -5.94601   c   0.610  3.137        25.3       732.2     25940.5
 27  -2.80444  -5.97320  -7.98726   h   0.395  1.002         3.1        37.3       553.1
 28  -0.61849  -6.09463  -4.54753   c   0.610  3.159        25.2       729.7     25852.7
 29   1.12302  -6.66704  -5.48098   h   0.395  1.003         3.1        37.3       553.0
 30  -0.66791  -5.72014  -1.93454   c   0.610  3.316        24.1       697.7     24720.5
 31  -5.34101  -2.31083   3.48856   n   0.533  3.138        15.6       344.3      9305.4
 32  -5.82686   0.17545   3.12437   c   0.610  3.213        25.0       721.7     25570.1
 33  -4.20039   1.37219   2.76042   h   0.395  1.006         3.1        37.3       552.7
 34  -8.24712   1.18115   3.22077   c   0.610  3.127        25.4       733.3     25981.0
 35  -8.50948   3.20037   2.92378   h   0.395  1.002         3.1        37.3       553.0
 36 -10.29180  -0.42034   3.69082   c   0.610  3.134        25.3       732.6     25954.1
 37 -12.21556   0.30839   3.76334   h   0.395  1.002         3.1        37.3       553.1
 38  -9.81343  -2.97362   4.08073   c   0.610  3.164        25.2       729.1     25831.1
 39 -11.36445  -4.26369   4.47723   h   0.395  1.004         3.1        37.3       552.9
 40  -7.33487  -3.88200   3.99565   c   0.610  3.336        23.9       691.3     24492.6
 41  -4.08330  -6.92190   4.56790   n   0.533  3.084        15.6       344.6      9313.6
 42  -3.25859  -9.18624   5.45905   c   0.610  3.228        24.9       719.1     25475.5
 43  -4.92978 -11.11903   6.05361   c   0.610  3.198        25.0       724.2     25658.3
 44  -4.22344 -12.91932   6.76006   h   0.395  1.003         3.1        37.3       552.9
 45  -7.54255 -10.76218   5.80578   c   0.610  3.207        25.0       722.7     25604.5
 46  -9.03088 -12.74861   6.36555   o   0.510  2.045        10.4       209.8      5187.3
 47  -8.39902  -8.36603   5.10069   c   0.610  3.188        25.1       725.7     25712.5
 48 -10.40364  -7.93681   5.01774   h   0.395  1.005         3.1        37.3       552.8
 49  -6.62059  -6.49853   4.54232   c   0.610  3.328        24.0       693.9     24583.4
 50   0.83256  -7.87514   7.66148   n   0.533  3.107        15.6       344.5      9309.6
 51  -0.25795  -7.57892  10.18920   c   0.610  4.142        18.2       527.7     18696.0
 52   1.17990  -6.65272  11.37525   h   0.395  1.002         3.1        37.3       553.0
 53  -0.59128  -9.47957  10.96641   h   0.395  1.002         3.1        37.3       553.0
 54   1.94660  -5.54514   6.63917   c   0.610  4.170        18.2       527.5     18688.1
 55   0.60783  -3.93514   6.66550   h   0.395  1.013         3.1        37.3       552.2
 56   3.53296  -5.01111   7.87831   h   0.395  1.002         3.1        37.3       553.1
 57  -0.46282  -9.62335   5.98275   c   0.610  4.144        18.2       527.7     18695.5
 58   0.57498  -9.73152   4.19170   h   0.395  1.006         3.1        37.3       552.7
 59  -0.32531 -11.51394   6.84307   h   0.395  1.004         3.1        37.3       552.9
 60  10.05071  -8.42316   1.70315   c   0.610  4.044        18.3       529.0     18742.4
 61 -11.71915 -12.43388   6.15144   c   0.610  4.045        18.3       529.0     18741.9
 62  11.67564  -9.03148   0.58093   h   0.395  0.996         3.1        37.4       553.6
 63   9.57569  -9.88615   3.10122   h   0.395  0.995         3.1        37.4       553.7
 64  10.48964  -6.63094   2.66083   h   0.395  0.995         3.1        37.4       553.7
 65 -12.53201 -14.27013   6.63887   h   0.395  0.996         3.1        37.4       553.6
 66 -12.25175 -11.92399   4.20745   h   0.395  0.995         3.1        37.4       553.7
 67 -12.40509 -10.99092   7.48258   h   0.395  0.995         3.1        37.4       553.7
 68  -0.46388  -0.99731   2.01584   c   0.610  3.040        25.6       740.2     26224.3
 69   0.17277  -0.24553  -0.05951   o   0.510  1.048        12.8       257.8      6372.1
 70   0.17157   0.35038   4.17241   o   0.510  2.047        10.4       209.8      5187.1
 71   1.17782   1.80781   3.59828   h   0.395  1.008         3.1        37.3       552.6

molecular C6(AA) [au] =     62970.99

           DFT-D V3(BJ)
 DF pbe                                               
 parameters
 s6       :    1.0000
 s8       :    0.7875
 a1       :    0.4289
 a2       :    4.4407
 k1-k3    :   16.0000    1.3333   -4.0000
 
 Edisp /kcal,au:   -80.1343 -0.12770208

 E6    /kcal :   -56.1399
 E8    /kcal :   -23.9944
 % E8        : 29.94
 nuclear repulsion energy                  =    6184.769102223
  DFT-D3 Energy contribution               =      -0.127702084
 nuclear repulsion + dispersion correction =    6184.641400139


         -----------------
         -S,T+V- integrals
         -----------------

 1e-integrals will be neglected if expon. factor < 0.159826E-13
 
 Difference densities algorithm switched on.
 The maximal number of linear combinations of
 difference densities is  20.

 DIIS switched on: error vector is FDS-SDF
 Max. Iterations for DIIS is     :   4
 DIIS matrix (see manual) 
    Scaling factor of diagonals  :  1.200
    threshold for scaling factor :  0.000

 scf convergence criterion : increment of total energy < .1000000D-07
                  and increment of one-electron energy < .1000000D-04

 MOs are in ASCII format !


    mo occupation :
   irrep   mo's   occupied
    a     1838      158
 
 number of basis functions   :  1838
 number of occupied orbitals :   158
 

 reading orbital data $uhfmo_alpha  from file alpha
 orbital characterization : expanded

 reading orbital data $uhfmo_beta  from file beta
 orbital characterization : expanded
 virtual MOs provided and orthogonalized by Cholesky decomposition
 virtual MOs provided and orthogonalized by Cholesky decomposition

 UHF mode switched on !

 closed shell shift switched on 
 all occupied orbitals are shifted by    0.05000

  
           ------------------------
               RI-J - INFORMATION
           ------------------------
 Contributions to RI integral batches: 
  neglected integral batches:                 74382
  direct contribution:                       160762
  memory contribution:                  8807
 Memory core needed for (P|Q) and Cholesky     45 MByte
 Memory core minimum needed except of (P|Q)     3 MByte
 Total minimum memory core needed (sum)        48 MByte
  
 ****************************************
 Memory allocated for RI-J   397 MByte
 ****************************************
                                            

 DSCF restart information will be dumped onto file alpha


 Starting SCF iterations

          Overall gridpoints after grid construction =         95854

 ITERATION  ENERGY          1e-ENERGY        2e-ENERGY     NORM[dD(SAO)]  TOL
   1  -3199.5783053623    -16699.772643     7315.5529378    0.000D+00 0.159D-12
                            Exc = -309.918149465     Coul =  7625.47108729    
                         Ntotal = 315.00068741      Nspin = 1.0000482017    
                             Na = 158.00036781         Nb = 157.00031960    
                            current damping = 1.000
 
          max. resid. norm for Fia-block=  5.349D-01 for orbital     94a    beta 
          max. resid. fock norm         =  7.493D+00 for orbital   1155a    beta 

 ITERATION  ENERGY          1e-ENERGY        2e-ENERGY     NORM[dD(SAO)]  TOL
   2  -3206.5557265560    -16643.158536     7251.9614095    0.770D+02 0.154D-12
                            Exc = -308.390495780     Coul =  7560.35190528    
                         Ntotal = 315.00158539      Nspin =0.99999745247    
                             Na = 158.00079142         Nb = 157.00079397    
                            current damping = 0.950
 
          Norm of current diis error:  6.3087    
          max. resid. norm for Fia-block=  6.865D-01 for orbital    158a    alpha
          max. resid. fock norm         =  1.169D+00 for orbital   1774a    alpha

 ITERATION  ENERGY          1e-ENERGY        2e-ENERGY     NORM[dD(SAO)]  TOL
   3  -3207.6782493806    -16718.281562     7325.9619121    0.430D+02 0.121D-12
                            Exc = -312.116394619     Coul =  7638.07830674    
                         Ntotal = 315.00194759      Nspin =0.99998055237    
                             Na = 158.00096407         Nb = 157.00098352    
                            current damping = 0.900
 
          Norm of current diis error:  4.3973    
          max. resid. norm for Fia-block=  2.419D-01 for orbital    153a    beta 
          max. resid. fock norm         =  3.058D-01 for orbital    159a    beta 

 ITERATION  ENERGY          1e-ENERGY        2e-ENERGY     NORM[dD(SAO)]  TOL
   4  -3208.9243614713    -16682.464866     7288.8991046    0.232D+02 0.875D-13
                            Exc = -311.153391047     Coul =  7600.05249565    
                         Ntotal = 315.00194416      Nspin =0.99999161959    
                             Na = 158.00096789         Nb = 157.00097627    
                            current damping = 0.950
 
          Norm of current diis error:  2.0315    
          max. resid. norm for Fia-block=  9.876D-02 for orbital    154a    alpha
          max. resid. fock norm         =  1.824D-01 for orbital   1821a    alpha

 ITERATION  ENERGY          1e-ENERGY        2e-ENERGY     NORM[dD(SAO)]  TOL
   5  -3209.1325208873    -16695.290457     7301.5165363    0.223D+02 0.774D-13
                            Exc = -311.583227975     Coul =  7613.09976431    
                         Ntotal = 315.00200497      Nspin =0.99999025091    
                             Na = 158.00099761         Nb = 157.00100736    
                            current damping = 1.000
 
          Norm of current diis error:  1.0830    
          max. resid. norm for Fia-block=  4.492D-02 for orbital    154a    beta 
          max. resid. fock norm         =  5.106D-02 for orbital    154a    beta 
          mo-orthogonalization: Cholesky decomposition

 ITERATION  ENERGY          1e-ENERGY        2e-ENERGY     NORM[dD(SAO)]  TOL
   6  -3209.2152501469    -16691.244293     7297.3876424    0.601D+01 0.677D-13
                            Exc = -311.564721125     Coul =  7608.95236348    
                         Ntotal = 315.00201135      Nspin =0.99998818652    
                             Na = 158.00099977         Nb = 157.00101158    
                            current damping = 1.050
 
          Norm of current diis error: 0.54598    
          max. resid. norm for Fia-block=  2.258D-02 for orbital    158a    alpha
          max. resid. fock norm         =  3.890D-02 for orbital   1652a    alpha

 ITERATION  ENERGY          1e-ENERGY        2e-ENERGY     NORM[dD(SAO)]  TOL
   7  -3209.2311305652    -16697.116798     7303.2442672    0.230D+01 0.627D-13
                            Exc = -311.798884252     Coul =  7615.04315141    
                         Ntotal = 315.00197570      Nspin =0.99998805211    
                             Na = 158.00098187         Nb = 157.00099382    
                            current damping = 1.100
 
          Norm of current diis error: 0.36604    
          max. resid. norm for Fia-block=  1.928D-02 for orbital    158a    alpha
          max. resid. fock norm         =  2.769D-02 for orbital    158a    beta 

 ITERATION  ENERGY          1e-ENERGY        2e-ENERGY     NORM[dD(SAO)]  TOL
   8  -3209.2337670961    -16690.088129     7296.2129617    0.201D+01 0.599D-13
                            Exc = -311.629752771     Coul =  7607.84271446    
                         Ntotal = 315.00196739      Nspin =0.99998820727    
                             Na = 158.00097780         Nb = 157.00098959    
                            current damping = 1.150
 
          Norm of current diis error: 0.40892    
          max. resid. norm for Fia-block=  2.143D-02 for orbital    155a    alpha
          max. resid. fock norm         =  2.577D-02 for orbital    158a    alpha

 ITERATION  ENERGY          1e-ENERGY        2e-ENERGY     NORM[dD(SAO)]  TOL
   9  -3209.2419159749    -16694.497585     7300.6142690    0.129D+01 0.574D-13
                            Exc = -311.765559482     Coul =  7612.37982844    
                         Ntotal = 315.00199256      Nspin =0.99998864154    
                             Na = 158.00099060         Nb = 157.00100196    
                            current damping = 1.200
 
          Norm of current diis error: 0.21350    
          max. resid. norm for Fia-block=  7.729D-03 for orbital    153a    beta 
          max. resid. fock norm         =  1.190D-02 for orbital   1831a    beta 

 ITERATION  ENERGY          1e-ENERGY        2e-ENERGY     NORM[dD(SAO)]  TOL
  10  -3209.2448565260    -16693.678214     7299.7919575    0.530D+00 0.560D-13
                            Exc = -311.725559258     Coul =  7611.51751680    
                         Ntotal = 315.00197818      Nspin =0.99998940143    
                             Na = 158.00098379         Nb = 157.00099439    
                            current damping = 1.250
 
          Norm of current diis error: 0.10219    
          max. resid. norm for Fia-block=  3.788D-03 for orbital    158a    alpha
          max. resid. fock norm         =  8.485D-03 for orbital   1834a    alpha
          mo-orthogonalization: Cholesky decomposition

 ITERATION  ENERGY          1e-ENERGY        2e-ENERGY     NORM[dD(SAO)]  TOL
  11  -3209.2455199458    -16694.456614     7300.5696944    0.276D+00 0.548D-13
                            Exc = -311.762830692     Coul =  7612.33252507    
                         Ntotal = 315.00196506      Nspin =0.99998961181    
                             Na = 158.00097734         Nb = 157.00098773    
                            current damping = 1.300
 
          Norm of current diis error: 0.46607E-01
          max. resid. norm for Fia-block=  2.338D-03 for orbital    158a    alpha
          max. resid. fock norm         =  3.621D-03 for orbital   1834a    beta 

 ITERATION  ENERGY          1e-ENERGY        2e-ENERGY     NORM[dD(SAO)]  TOL
  12  -3209.2457116529    -16694.262860     7300.3757478    0.136D+00 0.536D-13
                            Exc = -311.759965421     Coul =  7612.13571326    
                         Ntotal = 315.00196849      Nspin =0.99999022899    
                             Na = 158.00097936         Nb = 157.00098913    
                            current damping = 1.350
 
          Norm of current diis error: 0.31839E-01
          max. resid. norm for Fia-block=  2.396D-03 for orbital    155a    alpha
          max. resid. fock norm         =  3.669D-03 for orbital    156a    alpha

 ITERATION  ENERGY          1e-ENERGY        2e-ENERGY     NORM[dD(SAO)]  TOL
  13  -3209.2457145685    -16694.998810     7301.1116951    0.672D-01 0.523D-13
                            Exc = -311.774173435     Coul =  7612.88586854    
                         Ntotal = 315.00197043      Nspin =0.99999052146    
                             Na = 158.00098047         Nb = 157.00098995    
                            current damping = 1.400
 
          Norm of current diis error: 0.40064E-01
          max. resid. norm for Fia-block=  1.847D-03 for orbital    158a    alpha
          max. resid. fock norm         =  2.112D-03 for orbital    158a    alpha

 ITERATION  ENERGY          1e-ENERGY        2e-ENERGY     NORM[dD(SAO)]  TOL
  14  -3209.2458480985    -16694.566545     7300.6792968    0.316D-01 0.511D-13
                            Exc = -311.762743214     Coul =  7612.44204002    
                         Ntotal = 315.00196944      Nspin =0.99999084649    
                             Na = 158.00098014         Nb = 157.00098930    
                            current damping = 1.450
 
          Norm of current diis error: 0.12137E-01
          max. resid. norm for Fia-block=  1.027D-03 for orbital    158a    alpha
          max. resid. fock norm         =  1.093D-03 for orbital    158a    alpha

 ITERATION  ENERGY          1e-ENERGY        2e-ENERGY     NORM[dD(SAO)]  TOL
  15  -3209.2458736996    -16694.514754     7300.6274800    0.199D-01 0.497D-13
                            Exc = -311.765023397     Coul =  7612.39250338    
                         Ntotal = 315.00196916      Nspin =0.99999110611    
                             Na = 158.00098013         Nb = 157.00098903    
                            current damping = 1.300
 
          Norm of current diis error: 0.65404E-02
          max. resid. norm for Fia-block=  8.542D-04 for orbital    157a    beta 
          max. resid. fock norm         =  9.249D-04 for orbital    158a    alpha
          mo-orthogonalization: Cholesky decomposition

 ITERATION  ENERGY          1e-ENERGY        2e-ENERGY     NORM[dD(SAO)]  TOL
  16  -3209.2458867179    -16694.467714     7300.5804268    0.139D-01 0.476D-13
                            Exc = -311.763146773     Coul =  7612.34357353    
                         Ntotal = 315.00196972      Nspin =0.99999138794    
                             Na = 158.00098055         Nb = 157.00098916    
                            current damping = 1.150
 
          Norm of current diis error: 0.69910E-02
          max. resid. norm for Fia-block=  6.346D-04 for orbital    157a    beta 
          max. resid. fock norm         =  6.661D-04 for orbital    157a    beta 

 ITERATION  ENERGY          1e-ENERGY        2e-ENERGY     NORM[dD(SAO)]  TOL
  17  -3209.2458968704    -16694.500949     7300.6136518    0.881D-02 0.457D-13
                            Exc = -311.763929138     Coul =  7612.37758094    
                         Ntotal = 315.00196990      Nspin =0.99999160704    
                             Na = 158.00098075         Nb = 157.00098915    
                            current damping = 1.200
 
          Norm of current diis error: 0.35390E-02
          max. resid. norm for Fia-block=  5.999D-04 for orbital    157a    beta 
          max. resid. fock norm         =  6.453D-04 for orbital     48a    beta 

 ITERATION  ENERGY          1e-ENERGY        2e-ENERGY     NORM[dD(SAO)]  TOL
  18  -3209.2459020820    -16694.552866     7300.6655642    0.707D-02 0.434D-13
                            Exc = -311.765446880     Coul =  7612.43101110    
                         Ntotal = 315.00197035      Nspin =0.99999177840    
                             Na = 158.00098106         Nb = 157.00098928    
                            current damping = 1.050
 
          Norm of current diis error: 0.34924E-02
          max. resid. norm for Fia-block=  4.634D-04 for orbital    157a    beta 
          max. resid. fock norm         =  4.712D-04 for orbital    157a    beta 

 ITERATION  ENERGY          1e-ENERGY        2e-ENERGY     NORM[dD(SAO)]  TOL
  19  -3209.2459058651    -16694.488978     7300.6016724    0.335D-02 0.417D-13
                            Exc = -311.763927952     Coul =  7612.36560040    
                         Ntotal = 315.00197038      Nspin =0.99999193495    
                             Na = 158.00098116         Nb = 157.00098922    
                            current damping = 1.100
 
          Norm of current diis error: 0.26794E-02
          max. resid. norm for Fia-block=  3.883D-04 for orbital    157a    beta 
          max. resid. fock norm         =  3.983D-04 for orbital    157a    beta 

 ITERATION  ENERGY          1e-ENERGY        2e-ENERGY     NORM[dD(SAO)]  TOL
  20  -3209.2459081035    -16694.493754     7300.6064459    0.188D-02 0.400D-13
                            Exc = -311.763628991     Coul =  7612.37007487    
                         Ntotal = 315.00197068      Nspin =0.99999206092    
                             Na = 158.00098137         Nb = 157.00098931    
                            current damping = 1.150
 
          Norm of current diis error: 0.22531E-02
          max. resid. norm for Fia-block=  3.093D-04 for orbital    157a    beta 
          max. resid. fock norm         =  3.193D-04 for orbital    157a    beta 
          mo-orthogonalization: Cholesky decomposition

 ITERATION  ENERGY          1e-ENERGY        2e-ENERGY     NORM[dD(SAO)]  TOL
  21  -3209.2459095711    -16694.507232     7300.6199224    0.146D-02 0.387D-13
                            Exc = -311.764228663     Coul =  7612.38415107    
                         Ntotal = 315.00197078      Nspin =0.99999214550    
                             Na = 158.00098146         Nb = 157.00098932    
                            current damping = 1.000
 
          Norm of current diis error: 0.12916E-02
          max. resid. norm for Fia-block=  2.513D-04 for orbital    157a    beta 
          max. resid. fock norm         =  2.544D-04 for orbital    157a    beta 

 ITERATION  ENERGY          1e-ENERGY        2e-ENERGY     NORM[dD(SAO)]  TOL
  22  -3209.2459104281    -16694.500855     7300.6135442    0.146D-02 0.159D-12
                            Exc = -311.764028931     Coul =  7612.37757318    
                         Ntotal = 315.00197086      Nspin =0.99999221632    
                             Na = 158.00098154         Nb = 157.00098932    
                            current damping = 1.050
 
          Norm of current diis error: 0.12632E-02
          max. resid. norm for Fia-block=  2.284D-04 for orbital    157a    beta 
          max. resid. fock norm         =  2.359D-04 for orbital    157a    beta 

 ITERATION  ENERGY          1e-ENERGY        2e-ENERGY     NORM[dD(SAO)]  TOL
  23  -3209.2459111085    -16694.506117     7300.6188055    0.359D-01 0.101D-12
                            Exc = -311.764160775     Coul =  7612.38296629    
                         Ntotal = 315.00197103      Nspin =0.99999226788    
                             Na = 158.00098165         Nb = 157.00098938    
                            current damping = 1.100
 
          Norm of current diis error: 0.64714E-03
          max. resid. norm for Fia-block=  1.879D-04 for orbital    157a    beta 
          max. resid. fock norm         =  1.913D-04 for orbital    157a    beta 

 ITERATION  ENERGY          1e-ENERGY        2e-ENERGY     NORM[dD(SAO)]  TOL
  24  -3209.2459114885    -16694.504220     7300.6169088    0.448D-02 0.715D-13
                            Exc = -311.764056762     Coul =  7612.38096555    
                         Ntotal = 315.00197108      Nspin =0.99999230512    
                             Na = 158.00098169         Nb = 157.00098939    
                            current damping = 1.150
 
          Norm of current diis error: 0.60657E-03
          max. resid. norm for Fia-block=  1.581D-04 for orbital    157a    beta 
          max. resid. fock norm         =  1.636D-04 for orbital    157a    beta 

 ITERATION  ENERGY          1e-ENERGY        2e-ENERGY     NORM[dD(SAO)]  TOL
  25  -3209.2459117245    -16694.513106     7300.6257939    0.552D-02 0.598D-13
                            Exc = -311.764378608     Coul =  7612.39017250    
                         Ntotal = 315.00197116      Nspin =0.99999232837    
                             Na = 158.00098174         Nb = 157.00098941    
                            current damping = 1.200
 
          Norm of current diis error: 0.60696E-03
          max. resid. norm for Fia-block=  1.067D-04 for orbital    157a    beta 
          max. resid. fock norm         =  1.077D-04 for orbital    157a    beta 
          mo-orthogonalization: Cholesky decomposition

 ITERATION  ENERGY          1e-ENERGY        2e-ENERGY     NORM[dD(SAO)]  TOL
  26  -3209.2459118605    -16694.503869     7300.6165575    0.462D-02 0.551D-13
                            Exc = -311.764083807     Coul =  7612.38064130    
                         Ntotal = 315.00197118      Nspin =0.99999235074    
                             Na = 158.00098177         Nb = 157.00098941    
                            current damping = 1.250
 
          Norm of current diis error: 0.47248E-03
          max. resid. norm for Fia-block=  1.119D-04 for orbital    157a    beta 
          max. resid. fock norm         =  1.154D-04 for orbital    157a    beta 

 ITERATION  ENERGY          1e-ENERGY        2e-ENERGY     NORM[dD(SAO)]  TOL
  27  -3209.2459119760    -16694.506669     7300.6193569    0.252D-02 0.502D-13
                            Exc = -311.764142016     Coul =  7612.38349888    
                         Ntotal = 315.00197124      Nspin =0.99999236198    
                             Na = 158.00098180         Nb = 157.00098944    
                            current damping = 1.300
 
          Norm of current diis error: 0.24643E-03
          max. resid. norm for Fia-block=  8.839D-05 for orbital    157a    beta 
          max. resid. fock norm         =  8.998D-05 for orbital    157a    beta 

 ITERATION  ENERGY          1e-ENERGY        2e-ENERGY     NORM[dD(SAO)]  TOL
  28  -3209.2459120443    -16694.506014     7300.6187022    0.147D-02 0.473D-13
                            Exc = -311.764142766     Coul =  7612.38284497    
                         Ntotal = 315.00197125      Nspin =0.99999236997    
                             Na = 158.00098181         Nb = 157.00098944    
                            current damping = 1.350
 
          Norm of current diis error: 0.22208E-03
          max. resid. norm for Fia-block=  6.609D-05 for orbital    157a    beta 
          max. resid. fock norm         =  6.706D-05 for orbital    157a    beta 

 ITERATION  ENERGY          1e-ENERGY        2e-ENERGY     NORM[dD(SAO)]  TOL
  29  -3209.2459120824    -16694.507017     7300.6197047    0.840D-03 0.458D-13
                            Exc = -311.764163168     Coul =  7612.38386786    
                         Ntotal = 315.00197128      Nspin =0.99999237696    
                             Na = 158.00098183         Nb = 157.00098945    
                            current damping = 1.400
 
          Norm of current diis error: 0.16972E-03
          max. resid. norm for Fia-block=  5.821D-05 for orbital    157a    beta 
          max. resid. fock norm         =  5.889D-05 for orbital    157a    beta 

 ITERATION  ENERGY          1e-ENERGY        2e-ENERGY     NORM[dD(SAO)]  TOL
  30  -3209.2459121109    -16694.504765     7300.6174523    0.837D-03 0.442D-13
                            Exc = -311.764096616     Coul =  7612.38154888    
                         Ntotal = 315.00197130      Nspin =0.99999238149    
                             Na = 158.00098184         Nb = 157.00098946    
                            current damping = 1.450
 
          Norm of current diis error: 0.21770E-03
          max. resid. norm for Fia-block=  4.486D-05 for orbital    157a    beta 
          max. resid. fock norm         =  4.602D-05 for orbital    157a    beta 
          mo-orthogonalization: Cholesky decomposition

 ITERATION  ENERGY          1e-ENERGY        2e-ENERGY     NORM[dD(SAO)]  TOL
  31  -3209.2459121293    -16694.507406     7300.6200939    0.646D-03 0.430D-13
                            Exc = -311.764172316     Coul =  7612.38426626    
                         Ntotal = 315.00197131      Nspin =0.99999238444    
                             Na = 158.00098185         Nb = 157.00098946    
                            current damping = 1.500
 
          Norm of current diis error: 0.15066E-03
          max. resid. norm for Fia-block=  3.810D-05 for orbital    157a    beta 
          max. resid. fock norm         =  3.850D-05 for orbital    157a    beta 

 ITERATION  ENERGY          1e-ENERGY        2e-ENERGY     NORM[dD(SAO)]  TOL
  32  -3209.2459121427    -16694.506062     7300.6187497    0.698D-03 0.421D-13
                            Exc = -311.764136772     Coul =  7612.38288646    
                         Ntotal = 315.00197132      Nspin =0.99999238693    
                             Na = 158.00098185         Nb = 157.00098946    
                            current damping = 1.550
 
          Norm of current diis error: 0.11148E-03
          max. resid. norm for Fia-block=  3.511D-05 for orbital    157a    beta 
          max. resid. fock norm         =  3.585D-05 for orbital    157a    beta 

 ITERATION  ENERGY          1e-ENERGY        2e-ENERGY     NORM[dD(SAO)]  TOL
  33  -3209.2459121528    -16694.506424     7300.6191119    0.658D-03 0.410D-13
                            Exc = -311.764144409     Coul =  7612.38325630    
                         Ntotal = 315.00197133      Nspin =0.99999238784    
                             Na = 158.00098186         Nb = 157.00098947    
                            current damping = 1.600
 
          Norm of current diis error: 0.86285E-04
          max. resid. norm for Fia-block=  2.831D-05 for orbital    157a    beta 
          max. resid. fock norm         =  2.865D-05 for orbital    157a    beta 

 ITERATION  ENERGY          1e-ENERGY        2e-ENERGY     NORM[dD(SAO)]  TOL
  34  -3209.2459121579    -16694.505847     7300.6185352    0.373D-03 0.401D-13
                            Exc = -311.764130445     Coul =  7612.38266560    
                         Ntotal = 315.00197134      Nspin =0.99999238850    
                             Na = 158.00098186         Nb = 157.00098947    
                            current damping = 1.650
 
          Norm of current diis error: 0.87187E-04
          max. resid. norm for Fia-block=  2.342D-05 for orbital    157a    beta 
          max. resid. fock norm         =  2.402D-05 for orbital    157a    beta 

 ITERATION  ENERGY          1e-ENERGY        2e-ENERGY     NORM[dD(SAO)]  TOL
  35  -3209.2459121645    -16694.506844     7300.6195315    0.372D-03 0.393D-13
                            Exc = -311.764158439     Coul =  7612.38368991    
                         Ntotal = 315.00197134      Nspin =0.99999238876    
                             Na = 158.00098187         Nb = 157.00098948    
                            current damping = 1.700
 
          Norm of current diis error: 0.72189E-04
          max. resid. norm for Fia-block=  2.130D-05 for orbital    157a    beta 
          max. resid. fock norm         =  2.157D-05 for orbital    157a    beta 
          mo-orthogonalization: Cholesky decomposition

 ITERATION  ENERGY          1e-ENERGY        2e-ENERGY     NORM[dD(SAO)]  TOL
  36  -3209.2459121663    -16694.505960     7300.6186473    0.213D-03 0.384D-13
                            Exc = -311.764132539     Coul =  7612.38277982    
                         Ntotal = 315.00197135      Nspin =0.99999238906    
                             Na = 158.00098187         Nb = 157.00098948    
                            current damping = 1.750
 
          Norm of current diis error: 0.66085E-04
          max. resid. norm for Fia-block=  1.880D-05 for orbital    157a    beta 
          max. resid. fock norm         =  1.923D-05 for orbital    157a    beta 

 ITERATION  ENERGY          1e-ENERGY        2e-ENERGY     NORM[dD(SAO)]  TOL
  37  -3209.2459121680    -16694.506354     7300.6190416    0.384D-03 0.369D-13
                            Exc = -311.764144398     Coul =  7612.38318603    
                         Ntotal = 315.00197135      Nspin =0.99999238872    
                             Na = 158.00098187         Nb = 157.00098948    
                            current damping = 1.800
 
          Norm of current diis error: 0.46302E-04
          max. resid. norm for Fia-block=  1.619D-05 for orbital    157a    beta 
          max. resid. fock norm         =  1.645D-05 for orbital    157a    beta 

 ITERATION  ENERGY          1e-ENERGY        2e-ENERGY     NORM[dD(SAO)]  TOL
  38  -3209.2459121734    -16694.506112     7300.6187997    0.324D-03 0.349D-13
                            Exc = -311.764137267     Coul =  7612.38293692    
                         Ntotal = 315.00197136      Nspin =0.99999238826    
                             Na = 158.00098187         Nb = 157.00098948    
                            current damping = 1.850
 
          Norm of current diis error: 0.42634E-04
          max. resid. norm for Fia-block=  1.410D-05 for orbital    157a    beta 
          max. resid. fock norm         =  2.639D-05 for orbital    780a    beta 

 ITERATION  ENERGY          1e-ENERGY        2e-ENERGY     NORM[dD(SAO)]  TOL
  39  -3209.2459121725    -16694.506409     7300.6190969    0.205D-01 0.455D-13
                            Exc = -311.764145472     Coul =  7612.38324242    
                         Ntotal = 315.00197136      Nspin =0.99999238799    
                             Na = 158.00098187         Nb = 157.00098949    
                            current damping = 1.900
 
          Norm of current diis error: 0.34222E-04
          max. resid. norm for Fia-block=  1.170D-05 for orbital    157a    beta 
          max. resid. fock norm         =  1.183D-05 for orbital    157a    beta 

 ITERATION  ENERGY          1e-ENERGY        2e-ENERGY     NORM[dD(SAO)]  TOL
  40  -3209.2459121724    -16694.506199     7300.6188866    0.135D-02 0.455D-13
                            Exc = -311.764139717     Coul =  7612.38302629    
                         Ntotal = 315.00197136      Nspin =0.99999238785    
                             Na = 158.00098188         Nb = 157.00098949    
                            current damping = 1.950
 
          Norm of current diis error: 0.30302E-04
          max. resid. norm for Fia-block=  9.780D-06 for orbital    157a    beta 
          max. resid. fock norm         =  3.700D-05 for orbital    834a    beta 
          mo-orthogonalization: Cholesky decomposition

 ENERGY CONVERGED !

          Overall gridpoints after grid construction =        346949

 ITERATION  ENERGY          1e-ENERGY        2e-ENERGY     NORM[dD(SAO)]  TOL
  41  -3209.2470595189    -16694.506217     7300.6177578    0.417D-02 0.454D-13
                            Exc = -311.765287931     Coul =  7612.38304569    
                         Ntotal = 315.00025125      Nspin = 1.0000057145    
                             Na = 158.00012848         Nb = 157.00012277    
                            current damping = 2.000
 
          Norm of current diis error: 0.25444E-04
          max. resid. norm for Fia-block=  9.556D-06 for orbital    157a    beta 
          max. resid. fock norm         =  3.891D-05 for orbital    834a    beta 

 End of SCF iterations

   convergence criteria satisfied after    41 iterations


   *************************************************************************
   y                                                                        
   *************************************************************************


                  ------------------------------------------ 
                 |  total energy      =  -3209.24705951886  |
                  ------------------------------------------ 
                 :  kinetic energy    =   3198.68019894644  :
                 :  potential energy  =  -6407.92725846530  :
                 :  virial theorem    =      1.99670737080  :
                 :  wavefunction norm =      1.00000000000  :
                  .......................................... 


 <geterg> : there is no data group $energy 


 <skperg> : $end is missing 


 orbitals $uhfmo_beta  will be written to file beta

 orbitals $uhfmo_alpha  will be written to file alpha
 
 alpha: 

    irrep                154a        155a        156a        157a        158a   
 eigenvalues H         -0.28852    -0.28379    -0.27366    -0.26843    -0.25077
            eV          -7.8511     -7.7225     -7.4466     -7.3044     -6.8238
 occupation              1.0000      1.0000      1.0000      1.0000      1.0000

    irrep                159a        160a        161a        162a        163a   
 eigenvalues H         -0.20504    -0.19590    -0.17975    -0.17296    -0.16691
            eV          -5.5795     -5.3306     -4.8912     -4.7065     -4.5419
 
 beta:  

    irrep                153a        154a        155a        156a        157a   
 eigenvalues H         -0.29164    -0.27080    -0.26988    -0.26515    -0.25767
            eV          -7.9361     -7.3690     -7.3439     -7.2152     -7.0115
 occupation              1.0000      1.0000      1.0000      1.0000      1.0000

    irrep                158a        159a        160a        161a        162a   
 eigenvalues H         -0.20989    -0.19572    -0.18497    -0.17721    -0.17034
            eV          -5.7114     -5.3259     -5.0333     -4.8221     -4.6352
 

                                             _ _ _ 
  IRREP     alpha occ.     beta occ.      tr(D*D-D)


 a        158.00000000   157.00000000    -0.25887856

   -------------------------------------------------

   sum    158.00000000   157.00000000    -0.25887856

 <S*S>     0.76775711

 
 
 
 ==============================================================================
                           electrostatic moments
 ==============================================================================

 reference point for electrostatic moments:    0.00000   0.00000   0.00000

 
              nuc           elec       ->  total
 ------------------------------------------------------------------------------
                          charge      
 ------------------------------------------------------------------------------
         316.000000    -315.000000       1.000000
 a-b                                     1.000000
 
 ------------------------------------------------------------------------------
                       dipole moment  
 ------------------------------------------------------------------------------
   x    -802.809960     798.861316      -3.948644
   y   -1758.355450    1751.557449      -6.798000
   z    1183.944531   -1180.627372       3.317159
 
   | dipole moment | =     8.5328 a.u. =    21.6881 debye 
 
 ------------------------------------------------------------------------------
                     quadrupole moment
 ------------------------------------------------------------------------------
  xx   10017.560547  -10111.668211     -94.107664
  yy   13483.318989  -13599.912492    -116.593503
  zz    9985.472629  -10131.559835    -146.087206
  xy    4141.440327   -4124.565244      16.875083
  xz   -4889.543880    4868.704299     -20.839581
  yz   -7241.386019    7216.315095     -25.070925
 
     1/3  trace=    -118.929458
     anisotropy=      77.984008


 ==============================================================================
                  LOEWDIN POPULATION ANALYSIS (CAO-BASIS) 
 ==============================================================================
 
       values displayed are larger than   0.000000
 
 
 atomic populations from total density:
 
 atom      charge    n(s)      n(p)      n(d)      n(f)      n(g)
     1co     0.77224   4.40347   8.95196   9.52886   3.34347
     2n      0.18060   2.27693   1.40173   1.20741   1.93333
     3c     -0.59767   2.21896   1.11673   1.30920   1.95277
     4h      0.53735   0.37414   0.08851
     5c     -0.45997   2.20675   1.14148   1.15153   1.96021
     6h      0.51464   0.39358   0.09178
     7c     -0.45966   2.20935   1.13331   1.17707   1.93993
     8h      0.52380   0.38775   0.08845
     9c     -0.49802   2.20973   1.12479   1.20224   1.96126
    10h      0.54483   0.36330   0.09186
    11c     -0.33959   2.17580   1.04011   1.32710   1.79657
    12n      0.09505   2.24863   1.37455   1.30921   1.97256
    13c     -0.29045   2.16734   1.03171   1.31280   1.77860
    14c     -0.37983   2.19105   1.11970   1.09809   1.97099
    15h      0.52161   0.37597   0.10242
    16c     -0.31909   2.16535   1.03114   1.32062   1.80197
    17o      0.14091   2.35972   1.92928   1.37623   2.19386
    18c     -0.37856   2.19772   1.11773   1.09156   1.97155
    19h      0.55500   0.35234   0.09266
    20c     -0.20841   2.15762   1.02356   1.22089   1.80634
    21n      0.10747   2.26508   1.38031   1.30678   1.94037
    22c     -0.49133   2.20416   1.11155   1.22612   1.94951
    23h      0.51835   0.38135   0.10030
    24c     -0.44305   2.20627   1.15059   1.12667   1.95951
    25h      0.52306   0.38709   0.08986
    26c     -0.48626   2.21633   1.14152   1.18120   1.94721
    27h      0.55404   0.35918   0.08678
    28c     -0.39587   2.19699   1.12863   1.11727   1.95298
    29h      0.52351   0.38094   0.09555
    30c     -0.22048   2.15945   1.02829   1.23853   1.79422
    31n      0.07792   2.25735   1.38232   1.32170   1.96071
    32c     -0.50225   2.20263   1.10598   1.23345   1.96019
    33h      0.52110   0.37139   0.10751
    34c     -0.50147   2.21268   1.14908   1.16628   1.97343
    35h      0.55154   0.36087   0.08760
    36c     -0.45837   2.20861   1.14234   1.15416   1.95326
    37h      0.54012   0.37132   0.08855
    38c     -0.40277   2.19320   1.12303   1.12922   1.95731
    39h      0.51559   0.38501   0.09940
    40c     -0.27714   2.16129   1.02919   1.28994   1.79672
    41n      0.17324   2.25136   1.37296   1.23591   1.96654
    42c     -0.27030   2.17373   1.02920   1.29603   1.77134
    43c     -0.40940   2.19570   1.12212   1.11767   1.97391
    44h      0.53696   0.37455   0.08849
    45c     -0.29634   2.15903   1.02168   1.32228   1.79335
    46o      0.17389   2.35201   1.93404   1.34942   2.19064
    47c     -0.42368   2.19544   1.11447   1.12934   1.98443
    48h      0.54128   0.34006   0.11866
    49c     -0.24436   2.15968   1.02034   1.25339   1.81095
    50n     -0.01733   2.26383   1.42348   1.38353   1.94648
    51c     -0.83490   2.23396   1.17812   1.30987   2.11295
    52h      0.49486   0.40653   0.09862
    53h      0.51895   0.38177   0.09928
    54c     -0.84350   2.22856   1.16435   1.34849   2.10209
    55h      0.48711   0.37344   0.13945
    56h      0.50434   0.40225   0.09341
    57c     -0.83759   2.22868   1.16112   1.33354   2.11425
    58h      0.52285   0.36895   0.10820
    59h      0.51844   0.37773   0.10383
    60c     -1.19197   2.29590   1.30559   1.33983   2.25065
    61c     -1.24790   2.28929   1.30282   1.33676   2.31903
    62h      0.47544   0.41995   0.10461
    63h      0.46139   0.42787   0.11074
    64h      0.47692   0.41441   0.10867
    65h      0.48391   0.40904   0.10705
    66h      0.48769   0.40109   0.11122
    67h      0.45272   0.43228   0.11500
    68c     -0.79449   2.23545   1.03243   1.69817   1.82844
    69o      0.12640   2.39261   1.99055   1.25498   2.23545
    70o     -0.19190   2.41630   2.07796   1.37165   2.32599
    71h      0.45881   0.39148   0.14971
 
 moments (from total density versus population analysis)
 <charge> =             1.000000            1.000000
 <x   >   =            -3.948644           -4.524494
 <y   >   =            -6.798000           -6.473928
 <z   >   =             3.317159            3.660860
 
 Unpaired electrons from D(alpha)-D(beta)
 
 atom      total     n(s)      n(p)      n(d)      n(f)      n(g)
     1co     0.89547   0.00337   0.02162   0.87213  -0.00165
     2n      0.00402   0.00010   0.00024   0.00312   0.00055
     3c      0.00210   0.00005   0.00031   0.00122   0.00053
     4h      0.00002  -0.00001   0.00003
     5c     -0.00013  -0.00000  -0.00012   0.00012  -0.00014
     6h     -0.00000   0.00000  -0.00001
     7c      0.00121   0.00001   0.00047   0.00008   0.00065
     8h      0.00005  -0.00002   0.00007
     9c     -0.00011  -0.00000  -0.00011   0.00014  -0.00014
    10h      0.00000   0.00002  -0.00001
    11c      0.00128   0.00003   0.00028   0.00053   0.00044
    12n      0.00419   0.00017   0.00087   0.00406  -0.00091
    13c     -0.00086   0.00008  -0.00161   0.00304  -0.00236
    14c      0.00117   0.00001   0.00063  -0.00028   0.00080
    15h      0.00027   0.00018   0.00008
    16c     -0.00464  -0.00002  -0.00198   0.00001  -0.00265
    17o     -0.00238  -0.00001  -0.00092  -0.00035  -0.00111
    18c     -0.00062  -0.00001   0.00003  -0.00061  -0.00003
    19h      0.00001  -0.00002   0.00003
    20c     -0.00279   0.00000  -0.00127   0.00020  -0.00172
    21n      0.06908   0.00461   0.02418   0.01094   0.02935
    22c      0.00007  -0.00011  -0.00186   0.00454  -0.00249
    23h      0.00136   0.00125   0.00011
    24c      0.00372   0.00018   0.00139   0.00042   0.00173
    25h      0.00059   0.00040   0.00019
    26c     -0.00574  -0.00001  -0.00247   0.00016  -0.00342
    27h     -0.00014   0.00009  -0.00024
    28c      0.00333   0.00012   0.00125   0.00040   0.00157
    29h      0.00067   0.00047   0.00021
    30c      0.00008  -0.00010  -0.00127   0.00289  -0.00144
    31n      0.00538   0.00012   0.00032   0.00692  -0.00198
    32c      0.00140   0.00008  -0.00016   0.00175  -0.00027
    33h      0.00017   0.00016   0.00001
    34c      0.00246   0.00004   0.00095   0.00021   0.00126
    35h      0.00006  -0.00002   0.00008
    36c      0.00061  -0.00000   0.00011   0.00029   0.00021
    37h      0.00001   0.00001  -0.00000
    38c      0.00111  -0.00000   0.00036   0.00027   0.00049
    39h      0.00001  -0.00004   0.00005
    40c      0.00167   0.00003   0.00025   0.00096   0.00043
    41n      0.00162   0.00009  -0.00111   0.00527  -0.00263
    42c      0.00266   0.00009   0.00051   0.00128   0.00077
    43c      0.00027   0.00001   0.00003   0.00019   0.00005
    44h      0.00002   0.00002   0.00000
    45c      0.00193   0.00002   0.00066   0.00036   0.00090
    46o      0.00106   0.00001   0.00040   0.00017   0.00049
    47c      0.00228   0.00001   0.00072   0.00054   0.00101
    48h      0.00008  -0.00003   0.00012
    49c      0.00442   0.00004   0.00147   0.00058   0.00233
    50n      0.00466   0.00003   0.00197   0.00007   0.00258
    51c     -0.00006  -0.00000  -0.00008   0.00008  -0.00006
    52h      0.00000  -0.00001   0.00001
    53h      0.00003   0.00002   0.00001
    54c      0.02064   0.00076   0.00405   0.00931   0.00653
    55h      0.00507   0.00054   0.00453
    56h      0.00161   0.00132   0.00028
    57c      0.00090  -0.00000  -0.00006   0.00096   0.00001
    58h     -0.00007  -0.00004  -0.00003
    59h      0.00024   0.00020   0.00004
    60c     -0.00003   0.00000   0.00003  -0.00010   0.00003
    61c      0.00008  -0.00000  -0.00001   0.00009  -0.00001
    62h      0.00001   0.00001   0.00000
    63h     -0.00007  -0.00006  -0.00001
    64h     -0.00004  -0.00003  -0.00001
    65h     -0.00000  -0.00000  -0.00000
    66h      0.00003   0.00000   0.00002
    67h      0.00003   0.00002   0.00001
    68c     -0.02119  -0.00141  -0.00655  -0.00052  -0.01272
    69o     -0.01916  -0.00026  -0.00758  -0.00258  -0.00874
    70o      0.00789   0.00054  -0.00057   0.00872  -0.00080
    71h      0.00092   0.00095  -0.00003
 
 
 
 ==============================================================================
 
HOMO-LUMO Separation
 HOMO         :   -0.25076921 H =     -6.82378 eV
 LUMO         :   -0.20988867 H =     -5.71136 eV
 HOMO-LUMO gap:    0.04088054 H =     +1.11242 eV
 
 ==============================================================================


    ------------------------------------------------------------------------
         total  cpu-time :  1 hours 37 minutes and 19 seconds
         total wall-time : 15 minutes and 51 seconds
    ------------------------------------------------------------------------

   ****  ridft : all done  ****


    2024-11-20 22:26:33.547 

 ridft ended normally
