# Supplementary material for: Electronic Effects Drive Selectivity in CO2 Reduction Catalysis by Heptacoordinated Cobalt Complexes
Source: Inorg Chem. 2026 May 21;65(22):12678–92. doi: 10.1021/acs.inorgchem.6c01633 (PMC13250995; doi:10.1021/acs.inorgchem.6c01633)
Supplement: Supplementary file 2 [file ic6c01633_si_002.zip › backup_paper_acscat_Co/Co0MeOLCOOH/doublet/other_oxygen/vacuo/energy]

$energy      SCF               SCFKIN            SCFPOT
     1 -3212.088628534      3201.167223881     -6413.255852415
     2 -3212.084096151      3201.144892269     -6413.228988419
     3 -3212.087356602      3201.180999596     -6413.268356198
     4 -3212.088469933      3201.259289726     -6413.347759659
     5 -3212.089165842      3201.219604235     -6413.308770077
     6 -3212.089319296      3201.223015477     -6413.312334772
     7 -3212.089376543      3201.230220516     -6413.319597059
     8 -3212.089344863      3201.234988130     -6413.324332993
     9 -3212.089382847      3201.222367616     -6413.311750463
    10 -3212.089414695      3201.228477976     -6413.317892671
    11 -3212.089409596      3201.226087070     -6413.315496666
    12 -3212.089415507      3201.225940124     -6413.315355632
    13 -3212.089422531      3201.226605194     -6413.316027725
    14 -3212.089430072      3201.225701093     -6413.315131165
    15 -3212.089438736      3201.227264886     -6413.316703622
    16 -3212.089439836      3201.227434435     -6413.316874272
    17 -3212.089443111      3201.226824814     -6413.316267925
    18 -3212.089447098      3201.227124192     -6413.316571290
    19 -3212.089445827      3201.226540811     -6413.315986638
    20 -3212.089448304      3201.228461079     -6413.317909384
    21 -3212.089448512      3201.228529329     -6413.317977841
    22 -3212.089449577      3201.228334449     -6413.317784026
    23 -3212.089449669      3201.227999043     -6413.317448712
    24 -3212.089449718      3201.228630677     -6413.318080394
    25 -3212.089450226      3201.227756959     -6413.317207185
    26 -3212.089450287      3201.227575779     -6413.317026066
    27 -3212.089450612      3201.227684836     -6413.317135449
$end
