# Supplementary material for: Electronic Effects Drive Selectivity in CO2 Reduction Catalysis by Heptacoordinated Cobalt Complexes
Source: Inorg Chem. 2026 May 21;65(22):12678–92. doi: 10.1021/acs.inorgchem.6c01633 (PMC13250995; doi:10.1021/acs.inorgchem.6c01633)
Supplement: Supplementary file 2 [file ic6c01633_si_002.zip › backup_paper_acscat_Co/Co0MeOLCOOH/doublet/other_oxygen/vacuo/job.last]

OPTIMIZATION CYCLE 26
Fri 15 Nov 2024 11:21:20 AM CET

   OpenMP run-time library returned nthreads =  8

 rdgrad (centipede46) : TURBOMOLE rev. V7-7 compiled 19 Oct 2022 at 02:10:57
 Copyright (C) 2022 TURBOMOLE GmbH, Karlsruhe


    2024-11-15 11:21:20.781 


 UHF modus switched on !


                                 r d g r a d

                          gradient for ridft program 

                        by K.Eichkorn, O.Treutler, H.Oehm, 
                             M.Haeser and R.Ahlrichs
                  (Chemical Physics Letters 242 (1995) 652-660)
                    parallel version: M.v.Arnim  &  R.Ahlrichs
                            quantum chemistry group
                             university  karlsruhe
                                   germany


                          References             
                                                 
          Density Functional:                              
              O. Treutler and R. Ahlrichs                      
              Efficient Molecular Numerical Integration Schemes
              J. Chem. Phys. 102: 346 (1995)                   
          Parallel Version:                                
              Performance of parallel TURBOMOLE for Density    
              Functional Calculations                          
              M. v. Arnim and R. Ahlrichs                      
              J. Comp. Chem. 19: 1746 (1998)                   
          RI-J Method:                                     
              Auxiliary Basis Sets to approximate Coulomb      
              Potentials                                       
              Chem. Phys. Lett. 240: 283 (1995)                
              K. Eichkorn, O. Treutler, H. Oehm, M. Haeser     
              and R. Ahlrichs                                  
              Chem. Phys. Lett. 242: 652 (1995)                
                                                           
              Auxiliary Basis Sets for Main Row Atoms and their
              Use to approximate Coulomb Potentials            
              K. Eichkorn, F. Weigend, O. Treutler and         
              R. Ahlrichs                                      
              Theo. Chem. Acc. 97: 119 (1997)                  
          Relativistic Two-component ECP formalism             
              Efficient two-component self-consistent field    
              procedures and gradients: implementation in      
              TURBOMOLE and application to Au20-               
              A. Baldes and F. Weigend                         
              Mol. Phys. 111: 2617 (2013)                      
          Relativistic all-electron 2c calculations (X2C, DLU) 
              Efficient implementation of one- and two-component
              analytical energy gradients in exact two-component
              theory                                           
              Y. J. Franzke, N. Middendorf and F. Weigend      
              J. Chem. Phys. 148: 104110 (2018)                
          Exploitation of symmetry in scalar X2C response      
              NMR shielding tensors and chemical shifts in     
              scalar-relativistic local exact two-component    
              theory                                           
              Y. J. Franzke and F. Weigend                     
              J. Chem. Theory Comput. 15: 1028 (2019)          
                                                              


          OpenMP Shared-Memory Parallelization:  8 CPUs.

            By: Yannick J. Franzke and Christof Holzer
 

   *************************************************************************
   y                                                                        
   *************************************************************************


 integral neglect threshold       :  0.20E-10
 integral storage threshold THIZE :  0.10E-04
 integral storage threshold THIME :         5

 B-P86 functional
 exchange:    LDA + Becke (B88)
 correlation: LDA (VWN) + Perdew (P86)
 A DFT gradient calculation using the RI-J approximation will be carried out.
  
  
 AUXILIARY BASIS SET information:

 symmetry group of the molecule :   c1 

 the group has the following generators :
   c1(z)

    1 symmetry operations found

 there are 1 real representations :   a   

 maximum number of shells which are related by symmetry :  1


    mo occupation :
   irrep   mo's   occupied
    a     1490      158
 
 number of basis functions   :  1490
 number of occupied orbitals :   158
 

 biggest AO integral is expected to be    16.578513373
  
           ------------------
           density functional
           ------------------
 B-P86 functional
 exchange:    LDA + Becke (B88)
 correlation: LDA (VWN) + Perdew (P86)
 iterations will be done with small grid
  
 spherical integration : Lebedev's spherical grid
 spherical gridsize    :                     3
    i.e. gridpoints    :                   302
  maximum batchsize    :                   100
 value for diffuse not defined
 radial integration    : Chebyshev 2nd kind (scaling 3)
 radial gridsize       :                     3
 integration cells     :                    71
 partition function    : becke
 partition sharpness   :                     3
  

 Using current-dependent DFT

  
           ------------------------
             RDGRAD - INFORMATION
           ------------------------
  
 Threshold for integral neglect (rithr1): 1E-10
 Threshold for integral neglect (rithr2): 1E-10
 Contributions to RI integral batches: 
  neglected integral batches:                 71504
  direct contribution:                        98149
     
 ****************************************
 Memory allocated for RDGRAD: 95 MiB
 ****************************************
                                            
     

 nuclear repulsion energy  :   6184.76276521    

  MOs are in ASCII format !


 reading orbital data $uhfmo_alpha  from file alpha
 orbital characterization : scfconv=6

 reading orbital data $uhfmo_beta  from file beta
 orbital characterization : scfconv=6
  Deviation of MOs from orthonormality   1.041721783182680E-010
  W A R N I N G 
  Deviation of MOs from orthonormality   9.657921381142195E-011

    ----------------------------------------
     S+T+V CONTRIBUTIONS TO ENERGY GRADIENT 
    ----------------------------------------

 1e-integral 1st. derivatives will be neglected if expon. factor < 0.393371E-13

  _________________________________
 |                                 |
 |         DFTD3 V3.1 Rev 0        |
 | S.Grimme, University Bonn       |
 |            June  2014           |
 |   see standalone version        |
 |       dftd3 -h for options      |
 |_________________________________|
 
 Please cite DFT-D3 work done with this code as:
 S. Grimme, J. Antony, S. Ehrlich and H. Krieg,
 J. Chem. Phys, 132 (2010), 154104.
 If used with BJ-damping cite also
 S. Grimme, S. Ehrlich and L. Goerigk,
 J. Comput. Chem. 32 (2011), 1456-1465
 For DFT-D2 the reference is
 S. Grimme, J. Comput. Chem., 27 (2006), 1787-1799
 
C6 coefficients used:
                     2  C6 for element                      1
Z=  1 CN= 0.912     C6(AA)=    3.03
Z=  1 CN= 0.000     C6(AA)=    7.59
                     5  C6 for element                      6
Z=  6 CN= 0.000     C6(AA)=   49.11
Z=  6 CN= 0.987     C6(AA)=   43.25
Z=  6 CN= 1.998     C6(AA)=   29.36
Z=  6 CN= 2.999     C6(AA)=   25.78
Z=  6 CN= 3.984     C6(AA)=   18.21
                     4  C6 for element                      7
Z=  7 CN= 0.000     C6(AA)=   25.27
Z=  7 CN= 0.994     C6(AA)=   22.12
Z=  7 CN= 2.014     C6(AA)=   19.68
Z=  7 CN= 2.990     C6(AA)=   15.58
                     3  C6 for element                      8
Z=  8 CN= 0.000     C6(AA)=   15.51
Z=  8 CN= 0.993     C6(AA)=   12.82
Z=  8 CN= 1.989     C6(AA)=   10.37
                     4  C6 for element                     27
Z= 27 CN= 0.000     C6(AA)=  532.78
Z= 27 CN= 1.715     C6(AA)=  186.55
Z= 27 CN= 2.926     C6(AA)=  148.07
Z= 27 CN= 7.779     C6(AA)=  118.29

#           XYZ [au]              R0(AA) [Ang.]  CN          C6(AA)     C8(AA)   C10(AA) [au]
  1  -2.20471  -4.01019   2.93405   co  0.979  5.126       148.1     13018.4   1402200.7
  2  -2.48702  -3.58216   9.70438   n   0.490  2.154        19.4       428.4     11577.3
  3  -4.58847  -2.17146   9.70341   c   0.561  3.190        25.1       725.4     25699.3
  4  -4.34351  -0.19110   9.17029   h   0.363  1.002         3.1        37.3       553.0
  5  -6.96887  -3.11127  10.34322   c   0.561  3.127        25.4       733.3     25979.4
  6  -8.61586  -1.87542  10.32993   h   0.363  1.002         3.1        37.3       553.1
  7  -7.16255  -5.65127  11.02428   c   0.561  3.142        25.3       731.7     25923.8
  8  -8.97936  -6.45949  11.56750   h   0.363  1.002         3.1        37.3       553.1
  9  -4.98951  -7.14050  11.01338   c   0.561  3.160        25.2       729.6     25848.9
 10  -5.07494  -9.13431  11.52587   h   0.363  1.003         3.1        37.3       553.0
 11  -2.68116  -6.04363  10.32659   c   0.561  3.226        24.9       719.3     25484.4
 12   1.01587  -5.56755   2.22178   n   0.490  3.203        15.6       344.1      9299.0
 13   2.81864  -5.94596   3.98247   c   0.561  3.268        24.6       710.5     25170.7
 14   5.21923  -6.80356   3.34973   c   0.561  3.176        25.2       727.4     25771.7
 15   6.59684  -7.09984   4.84452   h   0.363  1.004         3.1        37.3       552.9
 16   5.77625  -7.29106   0.79805   c   0.561  3.208        25.0       722.6     25600.9
 17   8.02412  -8.09286  -0.07813   o   0.469  2.045        10.4       209.8      5187.3
 18   3.86100  -6.96381  -1.00803   c   0.561  3.185        25.1       726.1     25726.4
 19   4.27082  -7.38805  -2.97725   h   0.363  1.004         3.1        37.3       552.9
 20   1.50432  -6.09864  -0.24942   c   0.561  3.316        24.1       697.8     24723.3
 21  -2.81136  -4.97772  -0.73005   n   0.490  3.066        15.6       344.8      9317.2
 22  -4.92197  -4.61314  -2.08613   c   0.561  3.202        25.0       723.6     25637.2
 23  -6.58883  -4.00924  -1.03569   h   0.363  1.005         3.1        37.3       552.9
 24  -5.00939  -4.95888  -4.69079   c   0.561  3.126        25.4       733.4     25983.6
 25  -6.76716  -4.63345  -5.71054   h   0.363  1.002         3.1        37.3       553.1
 26  -2.81154  -5.70639  -5.94573   c   0.561  3.137        25.3       732.2     25940.5
 27  -2.80517  -5.97524  -7.98676   h   0.363  1.002         3.1        37.3       553.1
 28  -0.61865  -6.09475  -4.54733   c   0.561  3.159        25.2       729.7     25852.7
 29   1.12303  -6.66643  -5.48091   h   0.363  1.003         3.1        37.3       553.0
 30  -0.66794  -5.71999  -1.93439   c   0.561  3.316        24.1       697.7     24720.3
 31  -5.34110  -2.31099   3.48851   n   0.490  3.138        15.6       344.3      9305.4
 32  -5.82688   0.17522   3.12378   c   0.561  3.213        25.0       721.7     25570.0
 33  -4.20048   1.37163   2.75845   h   0.363  1.006         3.1        37.3       552.7
 34  -8.24709   1.18101   3.22007   c   0.561  3.127        25.4       733.3     25981.0
 35  -8.50936   3.20023   2.92308   h   0.363  1.002         3.1        37.3       553.0
 36 -10.29184  -0.42042   3.69006   c   0.561  3.134        25.3       732.6     25954.1
 37 -12.21561   0.30831   3.76219   h   0.363  1.002         3.1        37.3       553.1
 38  -9.81352  -2.97362   4.08063   c   0.561  3.164        25.2       729.1     25831.1
 39 -11.36449  -4.26339   4.47828   h   0.363  1.004         3.1        37.3       552.9
 40  -7.33500  -3.88212   3.99558   c   0.561  3.336        23.9       691.3     24493.0
 41  -4.08335  -6.92193   4.56791   n   0.490  3.084        15.6       344.6      9313.6
 42  -3.25862  -9.18629   5.45897   c   0.561  3.228        24.9       719.1     25475.5
 43  -4.92977 -11.11905   6.05374   c   0.561  3.198        25.0       724.2     25658.3
 44  -4.22340 -12.91907   6.76084   h   0.363  1.003         3.1        37.3       552.9
 45  -7.54255 -10.76233   5.80567   c   0.561  3.207        25.0       722.7     25604.5
 46  -9.03082 -12.74884   6.36529   o   0.469  2.045        10.4       209.8      5187.3
 47  -8.39906  -8.36619   5.10062   c   0.561  3.188        25.1       725.7     25712.5
 48 -10.40368  -7.93687   5.01807   h   0.363  1.005         3.1        37.3       552.8
 49  -6.62067  -6.49863   4.54230   c   0.561  3.328        24.0       693.9     24583.5
 50   0.83248  -7.87519   7.66146   n   0.490  3.107        15.6       344.5      9309.6
 51  -0.25807  -7.57908  10.18923   c   0.561  4.142        18.2       527.7     18696.0
 52   1.17987  -6.65304  11.37530   h   0.363  1.002         3.1        37.3       553.0
 53  -0.59144  -9.47981  10.96624   h   0.363  1.002         3.1        37.3       553.0
 54   1.94674  -5.54528   6.63926   c   0.561  4.170        18.2       527.5     18688.1
 55   0.60823  -3.93505   6.66568   h   0.363  1.013         3.1        37.3       552.2
 56   3.53315  -5.01147   7.87844   h   0.363  1.002         3.1        37.3       553.1
 57  -0.46284  -9.62330   5.98258   c   0.561  4.144        18.2       527.7     18695.5
 58   0.57496  -9.73116   4.19151   h   0.363  1.006         3.1        37.3       552.7
 59  -0.32517 -11.51397   6.84269   h   0.363  1.004         3.1        37.3       552.9
 60  10.05068  -8.42336   1.70299   c   0.561  4.044        18.3       529.0     18742.4
 61 -11.71909 -12.43423   6.15104   c   0.561  4.045        18.3       529.0     18741.9
 62  11.67554  -9.03179   0.58072   h   0.363  0.996         3.1        37.4       553.6
 63   9.57559  -9.88632   3.10106   h   0.363  0.995         3.1        37.4       553.7
 64  10.48977  -6.63117   2.66064   h   0.363  0.995         3.1        37.4       553.7
 65 -12.53189 -14.27051   6.63844   h   0.363  0.996         3.1        37.4       553.6
 66 -12.25162 -11.92440   4.20702   h   0.363  0.995         3.1        37.4       553.7
 67 -12.40515 -10.99128   7.48213   h   0.363  0.995         3.1        37.4       553.7
 68  -0.46399  -0.99720   2.01631   c   0.561  3.040        25.6       740.2     26224.3
 69   0.17250  -0.24505  -0.05895   o   0.469  1.048        12.8       257.8      6372.1
 70   0.17154   0.35019   4.17305   o   0.469  2.047        10.4       209.8      5187.1
 71   1.17781   1.80768   3.59909   h   0.363  1.008         3.1        37.3       552.6

molecular C6(AA) [au] =     62971.00

           DFT-D V3(BJ)
 DF b-p                                               
 parameters
 s6       :    1.0000
 s8       :    3.2822
 a1       :    0.3946
 a2       :    4.8516
 k1-k3    :   16.0000    1.3333   -4.0000
 
 Edisp /kcal,au:  -130.4641 -0.20790775

 E6    /kcal :   -48.7416
 E8    /kcal :   -81.7225
 % E8        : 62.64
 
 doing analytical gradient O(N^2) ...
 
 |G|=  8.020275689737372E-002

 setting up bound for integral derivative estimation

 increment for numerical differentiation : 0.00050000

 biggest AO integral is expected to be    16.578513373
 biggest cartesian 1st derivative AO integral is expected to be    55.953047518
          Overall gridpoints after grid construction =        346947

 Integrated ground state density     :   315.0002681124944    

 Integrated ground state spin density:   1.000005737448746    


          ------------------------------------------------
           cartesian gradient of the energy (hartree/bohr)
          ------------------------------------------------

  ATOM      1 co          2 n           3 c           4 h           5 c 
dE/dx  0.3636514D-04  0.1547193D-05 -0.6776642D-05 -0.3492031D-05 -0.2548472D-05
dE/dy  0.1361511D-04  0.1031723D-04  0.8502709D-05 -0.9266550D-05 -0.2522302D-06
dE/dz -0.2031535D-04  0.2011451D-04  0.1387532D-04 -0.1694043D-04 -0.1695812D-05

  ATOM      6 h           7 c           8 h           9 c          10 h 
dE/dx  0.1238536D-05  0.4538642D-05 -0.8805340D-06 -0.1487799D-04  0.2609923D-05
dE/dy -0.1625566D-05 -0.5225528D-05  0.5679287D-05  0.8283607D-05 -0.7194648D-05
dE/dz -0.1008246D-05 -0.2060090D-04  0.1499868D-04  0.4112448D-05 -0.1266473D-04

  ATOM     11 c          12 n          13 c          14 c          15 h 
dE/dx  0.5758319D-05 -0.1977197D-04 -0.1693238D-05 -0.5160920D-05  0.2397751D-05
dE/dy -0.1772737D-04  0.9292853D-05 -0.1161363D-04 -0.8284108D-05  0.6039678D-05
dE/dz  0.3872080D-05  0.1049454D-04  0.7645998D-05 -0.6567018D-05  0.1929505D-05

  ATOM     16 c          17 o          18 c          19 h          20 c 
dE/dx  0.4767686D-06  0.5347023D-05  0.6046730D-05 -0.9729744D-05  0.5141702D-05
dE/dy -0.7040749D-05  0.2301372D-04  0.2133727D-04 -0.7571560D-05  0.5723894D-05
dE/dz  0.3857055D-05  0.2482250D-06  0.5074686D-05 -0.2540332D-05 -0.1640176D-04

  ATOM     21 n          22 c          23 h          24 c          25 h 
dE/dx  0.1071488D-05  0.1111629D-04 -0.6200029D-05  0.6576758D-05  0.6286312D-05
dE/dy  0.1514895D-04  0.3370701D-04 -0.3348006D-04  0.1055646D-04  0.3140622D-04
dE/dz  0.1909642D-04  0.1657391D-05  0.1991128D-05 -0.8651497D-05 -0.1718323D-05

  ATOM     26 c          27 h          28 c          29 h          30 c 
dE/dx -0.9409493D-05  0.7838878D-06  0.5068107D-05  0.8940434D-05 -0.6984562D-06
dE/dy -0.1926771D-04 -0.1312401D-04  0.3760911D-05  0.2125803D-04 -0.4817416D-05
dE/dz  0.2678169D-05  0.1397673D-06  0.5615218D-05 -0.3061978D-05  0.5331070D-05

  ATOM     31 n          32 c          33 h          34 c          35 h 
dE/dx -0.1348465D-04  0.1093906D-05 -0.1642741D-05  0.4186445D-05  0.3065610D-05
dE/dy  0.5994447D-05  0.8073379D-05 -0.8271122D-05 -0.1552890D-05  0.3109787D-05
dE/dz  0.1109124D-04  0.2110183D-04 -0.2252547D-04  0.4244911D-05  0.1853019D-04

  ATOM     36 c          37 h          38 c          39 h          40 c 
dE/dx -0.4276630D-05 -0.2780256D-05  0.5146125D-05 -0.3200982D-05  0.5740061D-06
dE/dy  0.7156613D-05 -0.4299888D-05 -0.6051008D-05  0.5987522D-05 -0.3435906D-05
dE/dz -0.2067222D-04 -0.8942416D-05 -0.1009131D-04  0.1176298D-04 -0.8761661D-05

  ATOM     41 n          42 c          43 c          44 h          45 c 
dE/dx  0.1276947D-04  0.3332650D-05 -0.1310072D-05  0.7055065D-05 -0.2885457D-05
dE/dy  0.1782591D-04 -0.1724029D-04  0.4132435D-05  0.5544993D-05  0.1472517D-05
dE/dz  0.8997264D-05 -0.1813778D-04  0.3858326D-05  0.9805230D-05  0.1838888D-05

  ATOM     46 o          47 c          48 h          49 c          50 n 
dE/dx  0.1570357D-05  0.3342158D-05 -0.1881973D-05 -0.1003989D-04  0.4243373D-04
dE/dy -0.4672471D-06 -0.1319941D-04  0.1057356D-04 -0.7371047D-06  0.2803371D-05
dE/dz -0.1868891D-04 -0.2332505D-04  0.1120078D-04 -0.1558314D-04 -0.8856691D-05

  ATOM     51 c          52 h          53 h          54 c          55 h 
dE/dx -0.2803720D-04  0.5890319D-06  0.4445793D-05 -0.1268208D-04  0.1478413D-04
dE/dy  0.1149013D-04 -0.1259974D-06 -0.8226270D-05 -0.1880520D-04  0.1786005D-04
dE/dz  0.3494809D-04 -0.1253873D-04 -0.1304722D-04 -0.2101528D-04  0.3401162D-05

  ATOM     56 h          57 c          58 h          59 h          60 c 
dE/dx -0.1013420D-04 -0.2980240D-04  0.8731909D-05  0.4729504D-05 -0.2885128D-05
dE/dy  0.1077623D-04  0.4871673D-06  0.9928904D-05  0.4758017D-05  0.4146050D-05
dE/dz  0.1129706D-04 -0.2304398D-04 -0.1663475D-05  0.1522729D-05 -0.1431567D-05

  ATOM     61 c          62 h          63 h          64 h          65 h 
dE/dx  0.6066741D-05  0.3915574D-05  0.2282319D-05  0.3209653D-05 -0.9342508D-06
dE/dy  0.1578584D-05  0.8642882D-05  0.5632755D-05  0.6738582D-05 -0.2124649D-05
dE/dz -0.1428722D-05  0.1421765D-05  0.7420397D-06  0.5668649D-06 -0.9238657D-05

  ATOM     66 h          67 h          68 c          69 o          70 o 
dE/dx -0.1816520D-05  0.2459229D-05 -0.3064007D-04 -0.5362047D-05  0.2159214D-04
dE/dy -0.4063257D-05 -0.1876775D-06 -0.2244785D-04  0.1819373D-04 -0.8811596D-06
dE/dz -0.6918238D-05 -0.5648893D-05 -0.2419892D-04  0.1442632D-04  0.2190748D-04

  ATOM     71 h 
dE/dx -0.2756986D-05
dE/dy  0.6052159D-05
dE/dz -0.2766195D-05
 
 resulting FORCE  (fx,fy,fz) = (0.209D-04,0.148D-03,-.753D-04)
 resulting MOMENT (mx,my,mz) = (0.906D-03,-.868D-03,0.554D-03)


 exx =       0.000004 eyy =      -0.000878 ezz =      -0.000482
 eyz =       0.000456 exz =       0.000292 exy =      -0.000004


 **********************************************************************
  |maximum component of gradient| : 0.42433728E-04  (atom 50 n )       
   gradient norm                  : 0.17574995E-03
 **********************************************************************
   ***  cartesian gradients written onto <gradient>  ***


     --- calculation of the energy gradient finished ---


    ------------------------------------------------------------------------
         total  cpu-time :  2 minutes and 59 seconds
         total wall-time :  23.79 seconds
    ------------------------------------------------------------------------

   ****  rdgrad : all done  ****


    2024-11-15 11:21:44.557 

fine, there is no data group "$actual step"
next step = relax

 statpt (centipede46) : TURBOMOLE rev. V7-7 compiled 19 Oct 2022 at 01:15:37
 Copyright (C) 2022 TURBOMOLE GmbH, Karlsruhe


    2024-11-15 11:21:44.613 


                           this is S T A T P T   


                     hessian and coordinate update for
                          stationary point search 

                     by barbara unterreiner, marek sierka,
                           and reinhart ahlrichs

                          quantum chemistry group
                          universitaet  karlsruhe
                                  germany


              +--------------------------------------------------+
              | Atomic coordinate, charge and isotop information |
              +--------------------------------------------------+

                    atomic coordinates            atom    charge  isotop
         -2.20470812   -4.01019269    2.93404755    co    27.000     0
         -2.48702012   -3.58216119    9.70437665    n      7.000     0
         -4.58846509   -2.17145634    9.70340959    c      6.000     0
         -4.34351066   -0.19109567    9.17029309    h      1.000     0
         -6.96886786   -3.11126729   10.34321968    c      6.000     0
         -8.61586481   -1.87542494   10.32993011    h      1.000     0
         -7.16255345   -5.65126675   11.02427844    c      6.000     0
         -8.97935811   -6.45948888   11.56749932    h      1.000     0
         -4.98950664   -7.14050060   11.01338226    c      6.000     0
         -5.07493644   -9.13430962   11.52587134    h      1.000     0
         -2.68115592   -6.04363088   10.32659283    c      6.000     0
          1.01586955   -5.56755021    2.22177669    n      7.000     0
          2.81864237   -5.94596240    3.98246769    c      6.000     0
          5.21923334   -6.80355930    3.34972709    c      6.000     0
          6.59683627   -7.09983802    4.84452054    h      1.000     0
          5.77625284   -7.29105810    0.79804931    c      6.000     0
          8.02412450   -8.09285747   -0.07813103    o      8.000     0
          3.86099706   -6.96380989   -1.00802582    c      6.000     0
          4.27081723   -7.38804520   -2.97725160    h      1.000     0
          1.50431529   -6.09863878   -0.24942424    c      6.000     0
         -2.81136446   -4.97772362   -0.73004686    n      7.000     0
         -4.92196741   -4.61313797   -2.08613397    c      6.000     0
         -6.58883013   -4.00923967   -1.03569003    h      1.000     0
         -5.00938746   -4.95887505   -4.69078981    c      6.000     0
         -6.76715678   -4.63344663   -5.71054360    h      1.000     0
         -2.81153680   -5.70639112   -5.94573116    c      6.000     0
         -2.80516958   -5.97523768   -7.98676334    h      1.000     0
         -0.61865008   -6.09474598   -4.54733195    c      6.000     0
          1.12302682   -6.66643459   -5.48091406    h      1.000     0
         -0.66793951   -5.71998787   -1.93439279    c      6.000     0
         -5.34109643   -2.31098559    3.48851184    n      7.000     0
         -5.82687767    0.17521577    3.12378493    c      6.000     0
         -4.20048020    1.37163038    2.75845205    h      1.000     0
         -8.24709320    1.18100613    3.22006799    c      6.000     0
         -8.50935878    3.20023056    2.92307883    h      1.000     0
        -10.29184349   -0.42041717    3.69005524    c      6.000     0
        -12.21561284    0.30830823    3.76219416    h      1.000     0
         -9.81351724   -2.97361884    4.08062628    c      6.000     0
        -11.36449382   -4.26338865    4.47827573    h      1.000     0
         -7.33499609   -3.88211579    3.99557759    c      6.000     0
         -4.08335304   -6.92192989    4.56791166    n      7.000     0
         -3.25862450   -9.18628953    5.45896662    c      6.000     0
         -4.92976923  -11.11904701    6.05374354    c      6.000     0
         -4.22339919  -12.91906778    6.76083701    h      1.000     0
         -7.54254531  -10.76233027    5.80567483    c      6.000     0
         -9.03081833  -12.74884206    6.36528931    o      8.000     0
         -8.39905855   -8.36618893    5.10061728    c      6.000     0
        -10.40368227   -7.93687289    5.01807111    h      1.000     0
         -6.62067425   -6.49862545    4.54229680    c      6.000     0
          0.83248245   -7.87519067    7.66146060    n      7.000     0
         -0.25806593   -7.57908172   10.18923186    c      6.000     0
          1.17986531   -6.65304116   11.37529810    h      1.000     0
         -0.59144382   -9.47981440   10.96623882    h      1.000     0
          1.94673519   -5.54527770    6.63925991    c      6.000     0
          0.60822853   -3.93505152    6.66567814    h      1.000     0
          3.53315096   -5.01146766    7.87843545    h      1.000     0
         -0.46283815   -9.62330334    5.98258122    c      6.000     0
          0.57496075   -9.73115727    4.19150781    h      1.000     0
         -0.32517361  -11.51397379    6.84269027    h      1.000     0
         10.05068227   -8.42335882    1.70298757    c      6.000     0
        -11.71909343  -12.43422645    6.15104324    c      6.000     0
         11.67553559   -9.03178895    0.58071864    h      1.000     0
          9.57559414   -9.88631824    3.10106467    h      1.000     0
         10.48976577   -6.63116815    2.66064303    h      1.000     0
        -12.53189447  -14.27051073    6.63844102    h      1.000     0
        -12.25162227  -11.92440124    4.20701643    h      1.000     0
        -12.40515103  -10.99127828    7.48213013    h      1.000     0
         -0.46398884   -0.99720337    2.01630798    c      6.000     0
          0.17250271   -0.24505351   -0.05895483    o      8.000     0
          0.17154443    0.35018875    4.17305018    o      8.000     0
          1.17781246    1.80768251    3.59909195    h      1.000     0
 
       center of nuclear mass  :   -2.52552114   -5.52006662    3.71169576
       center of nuclear charge:   -2.54055113   -5.56441589    3.74669868
  Keyword $statpt not found - using default options
 
        ***************  Stationary point options ******************
        ************************************************************
           Maximum allowed trust radius:           3.000000E-01
           Minimum allowed trust radius:           1.000000E-03
           Initial trust radius:                   1.500000E-01
           GDIIS used if gradient norm <           1.000000E-02
           Number of previous steps for GDIIS:       5
           Hessian update method:                  BFGS
                        *** Convergence criteria ***                
           Threshold for energy change:            1.000000E-06
           Threshold for max displacement element: 1.000000E-03
           Threshold for max gradient element :    1.000000E-03
           Threshold for RMS of displacement:      5.000000E-04
           Threshold for RMS of gradient:          5.000000E-04
        ************************************************************
 

  Keyword $statp missing in file <control>

  Keyword $statpt not found - using default options
     Number of symmetry restricted degrees of freedom:   213
     Constituted by:     3 translational degrees of freedom
                         3 rotational degrees of freedom
                       207 internal degrees of freedom

  *************************************************************************
   ATOM                      CARTESIAN COORDINATES
    1 co     -2.20470812442554     -4.01019269123515      2.93404754874775
    2 n      -2.48702011566572     -3.58216118620292      9.70437664898978
    3 c      -4.58846508953409     -2.17145634268343      9.70340958851469
    4 h      -4.34351066080519     -0.19109566888964      9.17029309102951
    5 c      -6.96886786218775     -3.11126728999149     10.34321967688106
    6 h      -8.61586481031105     -1.87542493735919     10.32993011042657
    7 c      -7.16255344643326     -5.65126675191716     11.02427844257463
    8 h      -8.97935811071706     -6.45948888489245     11.56749931751993
    9 c      -4.98950663808485     -7.14050059796288     11.01338226203951
   10 h      -5.07493643594411     -9.13430962402477     11.52587134302629
   11 c      -2.68115592413257     -6.04363087843939     10.32659282635952
   12 n       1.01586954701990     -5.56755021092924      2.22177669485127
   13 c       2.81864236720416     -5.94596240354972      3.98246768725125
   14 c       5.21923334399564     -6.80355929655469      3.34972709331101
   15 h       6.59683627378912     -7.09983801980594      4.84452053994327
   16 c       5.77625283523169     -7.29105809505761      0.79804930993130
   17 o       8.02412449929036     -8.09285746513045     -0.07813102876468
   18 c       3.86099705863223     -6.96380988641327     -1.00802582183962
   19 h       4.27081722641396     -7.38804520346458     -2.97725159984274
   20 c       1.50431529494649     -6.09863878152105     -0.24942423732376
   21 n      -2.81136445931869     -4.97772361639281     -0.73004686339499
   22 c      -4.92196741069822     -4.61313796866080     -2.08613396573265
   23 h      -6.58883013448070     -4.00923967237210     -1.03569003163147
   24 c      -5.00938746078368     -4.95887504887963     -4.69078981463847
   25 h      -6.76715678136900     -4.63344663367625     -5.71054360035897
   26 c      -2.81153679569003     -5.70639112050697     -5.94573116390649
   27 h      -2.80516958056322     -5.97523768041097     -7.98676334365290
   28 c      -0.61865008361354     -6.09474597934161     -4.54733194884080
   29 h       1.12302681846560     -6.66643459119512     -5.48091405863240
   30 c      -0.66793951254449     -5.71998787189988     -1.93439279360197
   31 n      -5.34109642964528     -2.31098558891570      3.48851183557792
   32 c      -5.82687766664714      0.17521577413359      3.12378493476599
   33 h      -4.20048019820140      1.37163038224979      2.75845204691135
   34 c      -8.24709319559593      1.18100613160292      3.22006799418090
   35 h      -8.50935877503611      3.20023055513752      2.92307883189065
   36 c     -10.29184348702416     -0.42041717264767      3.69005523992252
   37 h     -12.21561283609091      0.30830823042043      3.76219415865678
   38 c      -9.81351724463233     -2.97361884467982      4.08062628046511
   39 h     -11.36449382039553     -4.26338865366292      4.47827573363770
   40 c      -7.33499609167802     -3.88211578639618      3.99557759219595
   41 n      -4.08335304073439     -6.92192989015914      4.56791165951692
   42 c      -3.25862450138350     -9.18628952738142      5.45896661537181
   43 c      -4.92976923104322    -11.11904700724060      6.05374354126007
   44 h      -4.22339919028335    -12.91906777699141      6.76083700795597
   45 c      -7.54254530877579    -10.76233027496915      5.80567482930897
   46 o      -9.03081833446902    -12.74884205988322      6.36528931145109
   47 c      -8.39905855379684     -8.36618892519421      5.10061728009279
   48 h     -10.40368227463671     -7.93687289230199      5.01807111300374
   49 c      -6.62067424526129     -6.49862544773381      4.54229679703148
   50 n       0.83248244853907     -7.87519067390483      7.66146060053693
   51 c      -0.25806592746705     -7.57908171941416     10.18923185867430
   52 h       1.17986531142288     -6.65304115667414     11.37529810027726
   53 h      -0.59144382302210     -9.47981440423622     10.96623882049500
   54 c       1.94673519345169     -5.54527770343634      6.63925990806224
   55 h       0.60822853332072     -3.93505151584740      6.66567814089896
   56 h       3.53315096375216     -5.01146765621220      7.87843544893377
   57 c      -0.46283814601322     -9.62330334107232      5.98258121920431
   58 h       0.57496074870477     -9.73115726670669      4.19150781376806
   59 h      -0.32517361254903    -11.51397378995241      6.84269026768624
   60 c      10.05068226681446     -8.42335882240168      1.70298757156298
   61 c     -11.71909343330144    -12.43422645391981      6.15104323974374
   62 h      11.67553559109471     -9.03178894750174      0.58071863903971
   63 h       9.57559413903006     -9.88631824059353      3.10106466789319
   64 h      10.48976576566963     -6.63116814843406      2.66064303281687
   65 h     -12.53189447313261    -14.27051073447797      6.63844101712166
   66 h     -12.25162227303064    -11.92440124119160      4.20701643252479
   67 h     -12.40515103311407    -10.99127828047145      7.48213012633771
   68 c      -0.46398883715517     -0.99720336969032      2.01630797528113
   69 o       0.17250271496726     -0.24505351355159     -0.05895482513379
   70 o       0.17154443013267      0.35018875475052      4.17305017968945
   71 h       1.17781246169625      1.80768250521182      3.59909195453720
  *************************************************************************
   ATOM                      CARTESIAN GRADIENTS  
    1 co      0.00003636514392      0.00001361511404     -0.00002031535316
    2 n       0.00000154719316      0.00001031723064      0.00002011451498
    3 c      -0.00000677664182      0.00000850270895      0.00001387531816
    4 h      -0.00000349203109     -0.00000926655027     -0.00001694043352
    5 c      -0.00000254847210     -0.00000025223023     -0.00000169581216
    6 h       0.00000123853592     -0.00000162556606     -0.00000100824555
    7 c       0.00000453864191     -0.00000522552782     -0.00002060090202
    8 h      -0.00000088053396      0.00000567928727      0.00001499867583
    9 c      -0.00001487798685      0.00000828360657      0.00000411244792
   10 h       0.00000260992332     -0.00000719464799     -0.00001266472606
   11 c       0.00000575831937     -0.00001772737420      0.00000387208009
   12 n      -0.00001977196606      0.00000929285346      0.00001049454343
   13 c      -0.00000169323827     -0.00001161363469      0.00000764599809
   14 c      -0.00000516092018     -0.00000828410764     -0.00000656701825
   15 h       0.00000239775122      0.00000603967844      0.00000192950517
   16 c       0.00000047676861     -0.00000704074935      0.00000385705511
   17 o       0.00000534702326      0.00002301371811      0.00000024822502
   18 c       0.00000604673013      0.00002133726818      0.00000507468617
   19 h      -0.00000972974393     -0.00000757156037     -0.00000254033208
   20 c       0.00000514170238      0.00000572389386     -0.00001640175530
   21 n       0.00000107148788      0.00001514895292      0.00001909642226
   22 c       0.00001111628777      0.00003370701154      0.00000165739113
   23 h      -0.00000620002947     -0.00003348006316      0.00000199112847
   24 c       0.00000657675806      0.00001055646290     -0.00000865149673
   25 h       0.00000628631186      0.00003140622165     -0.00000171832330
   26 c      -0.00000940949265     -0.00001926770796      0.00000267816880
   27 h       0.00000078388785     -0.00001312401482      0.00000013976734
   28 c       0.00000506810682      0.00000376091136      0.00000561521786
   29 h       0.00000894043404      0.00002125803259     -0.00000306197799
   30 c      -0.00000069845618     -0.00000481741561      0.00000533106972
   31 n      -0.00001348464573      0.00000599444703      0.00001109124055
   32 c       0.00000109390584      0.00000807337920      0.00002110183386
   33 h      -0.00000164274137     -0.00000827112221     -0.00002252546789
   34 c       0.00000418644530     -0.00000155289049      0.00000424491111
   35 h       0.00000306561033      0.00000310978670      0.00001853018612
   36 c      -0.00000427663049      0.00000715661259     -0.00002067221786
   37 h      -0.00000278025627     -0.00000429988780     -0.00000894241592
   38 c       0.00000514612498     -0.00000605100780     -0.00001009130515
   39 h      -0.00000320098231      0.00000598752249      0.00001176297851
   40 c       0.00000057400607     -0.00000343590598     -0.00000876166093
   41 n       0.00001276946524      0.00001782590566      0.00000899726446
   42 c       0.00000333265029     -0.00001724028827     -0.00001813778053
   43 c      -0.00000131007240      0.00000413243501      0.00000385832632
   44 h       0.00000705506533      0.00000554499311      0.00000980523008
   45 c      -0.00000288545660      0.00000147251692      0.00000183888802
   46 o       0.00000157035749     -0.00000046724705     -0.00001868890782
   47 c       0.00000334215845     -0.00001319940970     -0.00002332504847
   48 h      -0.00000188197269      0.00001057356458      0.00001120078050
   49 c      -0.00001003989282     -0.00000073710469     -0.00001558313520
   50 n       0.00004243372816      0.00000280337059     -0.00000885669145
   51 c      -0.00002803720061      0.00001149013057      0.00003494808558
   52 h       0.00000058903190     -0.00000012599740     -0.00001253872958
   53 h       0.00000444579263     -0.00000822626979     -0.00001304722099
   54 c      -0.00001268208040     -0.00001880519697     -0.00002101527776
   55 h       0.00001478412791      0.00001786004786      0.00000340116216
   56 h      -0.00001013419599      0.00001077622565      0.00001129705572
   57 c      -0.00002980239680      0.00000048716727     -0.00002304398267
   58 h       0.00000873190888      0.00000992890352     -0.00000166347454
   59 h       0.00000472950380      0.00000475801691      0.00000152272934
   60 c      -0.00000288512828      0.00000414605045     -0.00000143156676
   61 c       0.00000606674092      0.00000157858367     -0.00000142872183
   62 h       0.00000391557428      0.00000864288183      0.00000142176453
   63 h       0.00000228231892      0.00000563275537      0.00000074203966
   64 h       0.00000320965275      0.00000673858229      0.00000056686487
   65 h      -0.00000093425077     -0.00000212464895     -0.00000923865678
   66 h      -0.00000181652023     -0.00000406325662     -0.00000691823768
   67 h       0.00000245922889     -0.00000018767752     -0.00000564889309
   68 c      -0.00003064006902     -0.00002244785053     -0.00002419892005
   69 o      -0.00000536204718      0.00001819373182      0.00001442631502
   70 o       0.00002159213732     -0.00000088115957      0.00002190747692
   71 h      -0.00000275698608      0.00000605215893     -0.00000276619515
  *************************************************************************

  norm of actual CARTESIAN gradient:  1.75750E-04
  norm of actual INTERNAL  gradient:  3.18845E-04

  ENERGY =   -3212.0894502870 a.u.; # of cycle =   26

  Approximate Hessian read from $hessapprox data section

  Hessian updated according to BFGS formula
  Number of zero Hessian eigenvalues:   0
  Number of structures for GDIIS interpolation:    3
  GDIIS step:     0.002006

  Transforming internal coordinate displacements to Cartesian space
      Iteration   1 residual norm     2.005796E-03
      Iteration   2 residual norm     1.480413E-06
      Iteration   3 residual norm     1.646004E-13
      Transformation converged
      Residual norm:    1.646004E-13 after    3 iterations

      ****************************************************************** 
                          CONVERGENCE INFORMATION

                               Converged?     Value      Criterion
             Energy change         yes      0.0000001   0.0000010
             RMS of displacement   yes      0.0001394   0.0005000
             RMS of gradient       yes      0.0000222   0.0005000
             MAX displacement      yes      0.0009476   0.0010000
             MAX gradient          yes      0.0001243   0.0010000
      ****************************************************************** 


    ------------------------------------------------------------------------
         total  cpu-time :   0.17 seconds
         total wall-time :   0.17 seconds
    ------------------------------------------------------------------------

   ****  statpt : all done  ****


    2024-11-15 11:21:44.778 

fine, there is no data group "$actual step"
next step = ridft

  ========================================================================
                license information 
 Customer : 200000000357083
 ID       : LKO2626211

 License file is VALID, continuing with full version
  ========================================================================

   OpenMP run-time library returned nthreads =  8

 ridft (centipede46) : TURBOMOLE rev. V7-7 compiled 26 Oct 2022 at 08:57:28
 Copyright (C) 2022 TURBOMOLE GmbH, Karlsruhe


    2024-11-15 11:21:44.955 


                                  r i d f t

                        DFT program with RI approximation 
                                for coulomb part 


                                                 
                                 References:     
                                                 
          TURBOMOLE:                             
              R. Ahlrichs, M. Baer, M. Haeser, H. Horn, and
              C. Koelmel
              Electronic structure calculations on workstation
              computers: the program system TURBOMOLE
              Chem. Phys. Lett. 162: 165 (1989)
          Density Functional:                              
              O. Treutler and R. Ahlrichs                      
              Efficient Molecular Numerical Integration Schemes
              J. Chem. Phys. 102: 346 (1995)                   
          Parallel Version:                                
              Performance of parallel TURBOMOLE for Density    
              Functional Calculations                          
              M. v. Arnim and R. Ahlrichs                      
              J. Comp. Chem. 19: 1746 (1998)                   
          RI-J Method:                                     
              Auxiliary Basis Sets to approximate Coulomb      
              Potentials                                       
              Chem. Phys. Lett. 240: 283 (1995)                
              K. Eichkorn, O. Treutler, H. Oehm, M. Haeser     
              and R. Ahlrichs                                  
              Chem. Phys. Lett. 242: 652 (1995)                
                                                           
              Auxiliary Basis Sets for Main Row Atoms and their
              Use to approximate Coulomb Potentials            
              K. Eichkorn, F. Weigend, O. Treutler and         
              R. Ahlrichs                                      
              Theo. Chem. Acc. 97: 119 (1997)                   
                                                           
              Accurate Coulomb-fitting basis sets for H to Rn 
              F. Weigend                                        
              Phys. Chem. Chem. Phys. 8: 1057 (2006)            
                                                           
          Multipole accelerated RI-J (MARI-J):             
              Fast evaluation of the Coulomb potential for     
              electron densities using multipole accelerated   
              resolution of identity approximation             
              M. Sierka, A. Hogekamp and R. Ahlrichs           
              J. Chem. Phys. 118: 9136 (2003)                  
          RI-JK Method:                                     
              A fully direct RI-HF algorithm: Implementation,
              optimised auxiliary basis sets, demonstration of
              accuracy and efficiency                         
              F. Weigend                                      
              Phys. Chem. Chem. Phys. 4: 4285 (2002)           
          Two-component HF and DFT with spin-orbit coupling:  
              Self-consistent treatment of spin-orbit         
              interactions with efficient Hartree-Fock and    
              density functional methods                      
              M. K. Armbruster, F. Weigend, C. van Wüllen and 
              W. Klopper                                      
              Phys. Chem. Chem. Phys. 10: 1748 (2008)         
          Two-component difference density and DIIS algorithm 
              Efficient two-component self-consistent field   
              procedures and gradients: implementation in     
              TURBOMOLE and application to Au20-              
              A. Baldes, F. Weigend                           
              Mol. Phys. 111: 2617 (2013)                     
          Relativistic all-electron 2c calculations           
              An efficient implementation of two-component    
              relativistic exact-decoupling methods for large 
              molecules                                       
              D. Peng, N. Middendorf, F. Weigend, M. Reiher   
              J. Chem. Phys. 138: 184105 (2013)               
          Finite nucleus model and SNSO approximation         
              Efficient implementation of one- and two-       
              component analytical energy gradients in exact  
              two-component theory                            
              Y. J. Franzke, N. Middendorf, F. Weigend        
              J. Chem. Phys. 148: 104110 (2018)               
          Grids for all-electron relativistic methods         
              Error-consistent segmented contracted all-      
              electron relativistic basis sets of double-     
              and triple-zeta quality for NMR shielding       
              constants                                       
              Y. J. Franzke, R. Tress, T. M. Pazdera,         
              F. Weigend                                      
              Phys. Chem. Chem. Phys. 21: 166658 (2019)       
          Seminumerical exchange algorithms                   
              Seminumerical calculation of the Hartree-Fock   
              exchange matirx: Application to two-component   
              procedures and efficient evaluation of local    
              hybrid functionsl                               
               P. Plessow, F. Weigend,                        
              J. Comput. Chem. 33: 810 (2012)                 
          Improved seminumerical algorithms                   
              C. Holzer,                                      
              J. Chem. Phys. 153 (2020), 184115               
                                         


          OpenMP Shared-Memory Parallelization:  8 CPUs.

            By: Christof Holzer and Yannick J. Franzke


              +--------------------------------------------------+
              |      general information about current run       |
              +--------------------------------------------------+

 
 B-P86 functional
 exchange:    LDA + Becke (B88)
 correlation: LDA (VWN) + Perdew (P86)
 A DFT calculation using the RI-J approximation will be carried out.
 Allocatable memory for RI due to $ricore (MB):                   500

   *************************************************************************
   y                                                                        
   *************************************************************************


              +--------------------------------------------------+
              | Atomic coordinate, charge and isotop information |
              +--------------------------------------------------+

                    atomic coordinates            atom    charge  isotop
         -2.20472162   -4.01017088    2.93388005    co    27.000     0
         -2.48710177   -3.58211678    9.70418849    n      7.000     0
         -4.58857751   -2.17146530    9.70346377    c      6.000     0
         -4.34356916   -0.19085703    9.17127111    h      1.000     0
         -6.96901206   -3.11150635   10.34284973    c      6.000     0
         -8.61610970   -1.87579441   10.32939721    h      1.000     0
         -7.16262100   -5.65158088   11.02365104    c      6.000     0
         -8.97952308   -6.46011417   11.56607708    h      1.000     0
         -4.98942499   -7.14060487   11.01311388    c      6.000     0
         -5.07472389   -9.13435596   11.52583672    h      1.000     0
         -2.68112769   -6.04358611   10.32641650    c      6.000     0
          1.01585776   -5.56754949    2.22167369    n      7.000     0
          2.81862239   -5.94578045    3.98240137    c      6.000     0
          5.21913680   -6.80366517    3.34978008    c      6.000     0
          6.59630346   -7.10110046    4.84474065    h      1.000     0
          5.77623898   -7.29111723    0.79810971    c      6.000     0
          8.02418144   -8.09279867   -0.07801592    o      8.000     0
          3.86101427   -6.96397427   -1.00801888    c      6.000     0
          4.27102463   -7.38794171   -2.97725990    h      1.000     0
          1.50430294   -6.09879655   -0.24948703    c      6.000     0
         -2.81137150   -4.97784029   -0.73027163    n      7.000     0
         -4.92204446   -4.61364101   -2.08635934    c      6.000     0
         -6.58863874   -4.00865406   -1.03611400    h      1.000     0
         -5.00951304   -4.95984014   -4.69094557    c      6.000     0
         -6.76770165   -4.63614412   -5.71052733    h      1.000     0
         -2.81127534   -5.70600987   -5.94601004    c      6.000     0
         -2.80443536   -5.97319833   -7.98725868    h      1.000     0
         -0.61849346   -6.09463416   -4.54752526    c      6.000     0
          1.12301678   -6.66703586   -5.48097537    h      1.000     0
         -0.66791405   -5.72014371   -1.93454019    c      6.000     0
         -5.34101220   -2.31082545    3.48855996    n      7.000     0
         -5.82686457    0.17545275    3.12437459    c      6.000     0
         -4.20039129    1.37218506    2.76041618    h      1.000     0
         -8.24712271    1.18115464    3.22077037    c      6.000     0
         -8.50948321    3.20036914    2.92378305    h      1.000     0
        -10.29180206   -0.42033818    3.69081755    c      6.000     0
        -12.21555937    0.30838561    3.76333831    h      1.000     0
         -9.81343369   -2.97362171    4.08072904    c      6.000     0
        -11.36445491   -4.26369091    4.47722593    h      1.000     0
         -7.33487221   -3.88199809    3.99565462    c      6.000     0
         -4.08329575   -6.92190150    4.56790009    n      7.000     0
         -3.25859218   -9.18623635    5.45904775    c      6.000     0
         -4.92977549  -11.11903305    6.05361236    c      6.000     0
         -4.22344053  -12.91932020    6.76005510    h      1.000     0
         -7.54255048  -10.76217861    5.80577859    c      6.000     0
         -9.03088077  -12.74861352    6.36555117    o      8.000     0
         -8.39901704   -8.36603451    5.10068634    c      6.000     0
        -10.40363977   -7.93681261    5.01773835    h      1.000     0
         -6.62058982   -6.49853020    4.54231617    c      6.000     0
          0.83256283   -7.87513991    7.66147510    n      7.000     0
         -0.25795326   -7.57891515   10.18919826    c      6.000     0
          1.17990304   -6.65271560   11.37524953    h      1.000     0
         -0.59127767   -9.47957081   10.96640623    h      1.000     0
          1.94659678   -5.54514450    6.63917133    c      6.000     0
          0.60783235   -3.93514224    6.66549728    h      1.000     0
          3.53296233   -5.01111286    7.87831145    h      1.000     0
         -0.46281569   -9.62335102    5.98275091    c      6.000     0
          0.57497645   -9.73152010    4.19170367    h      1.000     0
         -0.32531312  -11.51394093    6.84306511    h      1.000     0
         10.05071485   -8.42315690    1.70315457    c      6.000     0
        -11.71915036  -12.43387842    6.15144357    c      6.000     0
         11.67564105   -9.03147599    0.58093162    h      1.000     0
          9.57569130   -9.88615440    3.10121618    h      1.000     0
         10.48964374   -6.63094340    2.66083462    h      1.000     0
        -12.53201115  -14.27012876    6.63886610    h      1.000     0
        -12.25175248  -11.92399065    4.20745435    h      1.000     0
        -12.40508983  -10.99091842    7.48258122    h      1.000     0
         -0.46388015   -0.99731211    2.01584429    c      6.000     0
          0.17277221   -0.24553504   -0.05951140    o      8.000     0
          0.17156738    0.35038001    4.17240670    o      8.000     0
          1.17781850    1.80781425    3.59827876    h      1.000     0
 
       center of nuclear mass  :   -2.52550623   -5.52006676    3.71165196
       center of nuclear charge:   -2.54053786   -5.56441598    3.74665989

              +--------------------------------------------------+
              |               basis set information              |
              +--------------------------------------------------+

              we will work with the 1s 3p 5d 7f 9g ... basis set
              ...i.e. with spherical basis functions...

   type   atoms  prim   cont   basis
   ---------------------------------------------------------------------------
    co       1     92     45   def2-TZVP   [6s4p4d1f|17s11p7d1f]
    n        6     46     31   def2-TZVP   [5s3p2d1f|11s6p2d1f]
    c       31     46     31   def2-TZVP   [5s3p2d1f|11s6p2d1f]
    h       29      8      6   def2-TZVP   [3s1p|5s1p]
    o        4     46     31   def2-TZVP   [5s3p2d1f|11s6p2d1f]
   ---------------------------------------------------------------------------
   total:   71   2210   1490
   ---------------------------------------------------------------------------

   total number of primitive shells          :  102
   total number of contracted shells         :  582
   total number of cartesian basis functions : 1702
   total number of SCF-basis functions       : 1490


 integral neglect threshold       :  0.20E-10
 integral storage threshold THIZE :  0.10E-04
 integral storage threshold THIME :         5

 RI-J AUXILIARY BASIS SET information:

              we will work with the 1s 3p 5d 7f 9g ... basis set
              ...i.e. with spherical basis functions...

   type   atoms  prim   cont   basis
   ---------------------------------------------------------------------------
    co       1    107     89   def2-TZVP   [8s5p5d2f3g|19s5p5d3f3g]
    n        6     70     49   def2-TZVP   [6s4p3d1f1g|12s5p4d2f1g]
    c       31     70     49   def2-TZVP   [6s4p3d1f1g|12s5p4d2f1g]
    h       29     16     11   def2-TZVP   [3s1p1d|5s2p1d]
    o        4     70     49   def2-TZVP   [6s4p3d1f1g|12s5p4d2f1g]
   ---------------------------------------------------------------------------
   total:   71   3441   2417
   ---------------------------------------------------------------------------

   total number of primitive shells          :  115
   total number of contracted shells         :  783
   total number of cartesian basis functions : 2967
   total number of SCF-basis functions       : 2417


 symmetry group of the molecule :   c1 

 the group has the following generators :
   c1(z)

    1 symmetry operations found

 there are 1 real representations :   a   

 maximum number of shells which are related by symmetry :  1

  
           ------------------
           density functional
           ------------------
 B-P86 functional
 exchange:    LDA + Becke (B88)
 correlation: LDA (VWN) + Perdew (P86)
 iterations will be done with small grid
  
 spherical integration : Lebedev's spherical grid
 spherical gridsize    :                     3
    i.e. gridpoints    :                   302
  maximum batchsize    :                   100
 value for diffuse not defined
 radial integration    : Chebyshev 2nd kind (scaling 3)
 radial gridsize       :                     3
 integration cells     :                    71
 partition function    : becke
 partition sharpness   :                     3
  

 biggest AO integral is expected to be    16.578513373

          ------------------------
          nuclear repulsion energy  :   6184.76910355    
          ------------------------

  _________________________________
 |                                 |
 |         DFTD3 V3.1 Rev 0        |
 | S.Grimme, University Bonn       |
 |            June  2014           |
 |   see standalone version        |
 |       dftd3 -h for options      |
 |_________________________________|
 
 Please cite DFT-D3 work done with this code as:
 S. Grimme, J. Antony, S. Ehrlich and H. Krieg,
 J. Chem. Phys, 132 (2010), 154104.
 If used with BJ-damping cite also
 S. Grimme, S. Ehrlich and L. Goerigk,
 J. Comput. Chem. 32 (2011), 1456-1465
 For DFT-D2 the reference is
 S. Grimme, J. Comput. Chem., 27 (2006), 1787-1799
 
C6 coefficients used:
                     2  C6 for element                      1
Z=  1 CN= 0.912     C6(AA)=    3.03
Z=  1 CN= 0.000     C6(AA)=    7.59
                     5  C6 for element                      6
Z=  6 CN= 0.000     C6(AA)=   49.11
Z=  6 CN= 0.987     C6(AA)=   43.25
Z=  6 CN= 1.998     C6(AA)=   29.36
Z=  6 CN= 2.999     C6(AA)=   25.78
Z=  6 CN= 3.984     C6(AA)=   18.21
                     4  C6 for element                      7
Z=  7 CN= 0.000     C6(AA)=   25.27
Z=  7 CN= 0.994     C6(AA)=   22.12
Z=  7 CN= 2.014     C6(AA)=   19.68
Z=  7 CN= 2.990     C6(AA)=   15.58
                     3  C6 for element                      8
Z=  8 CN= 0.000     C6(AA)=   15.51
Z=  8 CN= 0.993     C6(AA)=   12.82
Z=  8 CN= 1.989     C6(AA)=   10.37
                     4  C6 for element                     27
Z= 27 CN= 0.000     C6(AA)=  532.78
Z= 27 CN= 1.715     C6(AA)=  186.55
Z= 27 CN= 2.926     C6(AA)=  148.07
Z= 27 CN= 7.779     C6(AA)=  118.29

#           XYZ [au]              R0(AA) [Ang.]  CN          C6(AA)     C8(AA)   C10(AA) [au]
  1  -2.20472  -4.01017   2.93388   co  0.979  5.126       148.1     13018.4   1402200.8
  2  -2.48710  -3.58212   9.70419   n   0.490  2.154        19.4       428.4     11577.3
  3  -4.58858  -2.17147   9.70346   c   0.561  3.190        25.1       725.4     25699.2
  4  -4.34357  -0.19086   9.17127   h   0.363  1.002         3.1        37.3       553.0
  5  -6.96901  -3.11151  10.34285   c   0.561  3.127        25.4       733.3     25979.4
  6  -8.61611  -1.87579  10.32940   h   0.363  1.002         3.1        37.3       553.1
  7  -7.16262  -5.65158  11.02365   c   0.561  3.142        25.3       731.7     25923.8
  8  -8.97952  -6.46011  11.56608   h   0.363  1.002         3.1        37.3       553.1
  9  -4.98942  -7.14060  11.01311   c   0.561  3.160        25.2       729.6     25848.8
 10  -5.07472  -9.13436  11.52584   h   0.363  1.003         3.1        37.3       553.0
 11  -2.68113  -6.04359  10.32642   c   0.561  3.226        24.9       719.3     25484.3
 12   1.01586  -5.56755   2.22167   n   0.490  3.203        15.6       344.1      9299.0
 13   2.81862  -5.94578   3.98240   c   0.561  3.268        24.6       710.5     25170.8
 14   5.21914  -6.80367   3.34978   c   0.561  3.176        25.2       727.4     25771.7
 15   6.59630  -7.10110   4.84474   h   0.363  1.004         3.1        37.3       552.9
 16   5.77624  -7.29112   0.79811   c   0.561  3.208        25.0       722.6     25600.9
 17   8.02418  -8.09280  -0.07802   o   0.469  2.045        10.4       209.8      5187.3
 18   3.86101  -6.96397  -1.00802   c   0.561  3.185        25.1       726.1     25726.5
 19   4.27102  -7.38794  -2.97726   h   0.363  1.004         3.1        37.3       552.9
 20   1.50430  -6.09880  -0.24949   c   0.561  3.316        24.1       697.8     24723.4
 21  -2.81137  -4.97784  -0.73027   n   0.490  3.066        15.6       344.8      9317.2
 22  -4.92204  -4.61364  -2.08636   c   0.561  3.201        25.0       723.6     25637.3
 23  -6.58864  -4.00865  -1.03611   h   0.363  1.005         3.1        37.3       552.9
 24  -5.00951  -4.95984  -4.69095   c   0.561  3.126        25.4       733.4     25983.6
 25  -6.76770  -4.63614  -5.71053   h   0.363  1.002         3.1        37.3       553.1
 26  -2.81128  -5.70601  -5.94601   c   0.561  3.137        25.3       732.2     25940.5
 27  -2.80444  -5.97320  -7.98726   h   0.363  1.002         3.1        37.3       553.1
 28  -0.61849  -6.09463  -4.54753   c   0.561  3.159        25.2       729.7     25852.7
 29   1.12302  -6.66704  -5.48098   h   0.363  1.003         3.1        37.3       553.0
 30  -0.66791  -5.72014  -1.93454   c   0.561  3.316        24.1       697.7     24720.5
 31  -5.34101  -2.31083   3.48856   n   0.490  3.138        15.6       344.3      9305.4
 32  -5.82686   0.17545   3.12437   c   0.561  3.213        25.0       721.7     25570.1
 33  -4.20039   1.37219   2.76042   h   0.363  1.006         3.1        37.3       552.7
 34  -8.24712   1.18115   3.22077   c   0.561  3.127        25.4       733.3     25981.0
 35  -8.50948   3.20037   2.92378   h   0.363  1.002         3.1        37.3       553.0
 36 -10.29180  -0.42034   3.69082   c   0.561  3.134        25.3       732.6     25954.1
 37 -12.21556   0.30839   3.76334   h   0.363  1.002         3.1        37.3       553.1
 38  -9.81343  -2.97362   4.08073   c   0.561  3.164        25.2       729.1     25831.1
 39 -11.36445  -4.26369   4.47723   h   0.363  1.004         3.1        37.3       552.9
 40  -7.33487  -3.88200   3.99565   c   0.561  3.336        23.9       691.3     24492.6
 41  -4.08330  -6.92190   4.56790   n   0.490  3.084        15.6       344.6      9313.6
 42  -3.25859  -9.18624   5.45905   c   0.561  3.228        24.9       719.1     25475.5
 43  -4.92978 -11.11903   6.05361   c   0.561  3.198        25.0       724.2     25658.3
 44  -4.22344 -12.91932   6.76006   h   0.363  1.003         3.1        37.3       552.9
 45  -7.54255 -10.76218   5.80578   c   0.561  3.207        25.0       722.7     25604.5
 46  -9.03088 -12.74861   6.36555   o   0.469  2.045        10.4       209.8      5187.3
 47  -8.39902  -8.36603   5.10069   c   0.561  3.188        25.1       725.7     25712.5
 48 -10.40364  -7.93681   5.01774   h   0.363  1.005         3.1        37.3       552.8
 49  -6.62059  -6.49853   4.54232   c   0.561  3.328        24.0       693.9     24583.4
 50   0.83256  -7.87514   7.66148   n   0.490  3.107        15.6       344.5      9309.6
 51  -0.25795  -7.57892  10.18920   c   0.561  4.142        18.2       527.7     18696.0
 52   1.17990  -6.65272  11.37525   h   0.363  1.002         3.1        37.3       553.0
 53  -0.59128  -9.47957  10.96641   h   0.363  1.002         3.1        37.3       553.0
 54   1.94660  -5.54514   6.63917   c   0.561  4.170        18.2       527.5     18688.1
 55   0.60783  -3.93514   6.66550   h   0.363  1.013         3.1        37.3       552.2
 56   3.53296  -5.01111   7.87831   h   0.363  1.002         3.1        37.3       553.1
 57  -0.46282  -9.62335   5.98275   c   0.561  4.144        18.2       527.7     18695.5
 58   0.57498  -9.73152   4.19170   h   0.363  1.006         3.1        37.3       552.7
 59  -0.32531 -11.51394   6.84307   h   0.363  1.004         3.1        37.3       552.9
 60  10.05071  -8.42316   1.70315   c   0.561  4.044        18.3       529.0     18742.4
 61 -11.71915 -12.43388   6.15144   c   0.561  4.045        18.3       529.0     18741.9
 62  11.67564  -9.03148   0.58093   h   0.363  0.996         3.1        37.4       553.6
 63   9.57569  -9.88615   3.10122   h   0.363  0.995         3.1        37.4       553.7
 64  10.48964  -6.63094   2.66083   h   0.363  0.995         3.1        37.4       553.7
 65 -12.53201 -14.27013   6.63887   h   0.363  0.996         3.1        37.4       553.6
 66 -12.25175 -11.92399   4.20745   h   0.363  0.995         3.1        37.4       553.7
 67 -12.40509 -10.99092   7.48258   h   0.363  0.995         3.1        37.4       553.7
 68  -0.46388  -0.99731   2.01584   c   0.561  3.040        25.6       740.2     26224.3
 69   0.17277  -0.24554  -0.05951   o   0.469  1.048        12.8       257.8      6372.1
 70   0.17157   0.35038   4.17241   o   0.469  2.047        10.4       209.8      5187.1
 71   1.17782   1.80781   3.59828   h   0.363  1.008         3.1        37.3       552.6

molecular C6(AA) [au] =     62970.99

           DFT-D V3(BJ)
 DF b-p                                               
 parameters
 s6       :    1.0000
 s8       :    3.2822
 a1       :    0.3946
 a2       :    4.8516
 k1-k3    :   16.0000    1.3333   -4.0000
 
 Edisp /kcal,au:  -130.4654 -0.20790975

 E6    /kcal :   -48.7420
 E8    /kcal :   -81.7233
 % E8        : 62.64
 nuclear repulsion energy                  =    6184.769103553
  DFT-D3 Energy contribution               =      -0.207909754
 nuclear repulsion + dispersion correction =    6184.561193798


         -----------------
         -S,T+V- integrals
         -----------------

 1e-integrals will be neglected if expon. factor < 0.196355E-11
 
 Difference densities algorithm switched on.
 The maximal number of linear combinations of
 difference densities is  20.

 DIIS switched on: error vector is FDS-SDF
 Max. Iterations for DIIS is     :   4
 DIIS matrix (see manual) 
    Scaling factor of diagonals  :  1.200
    threshold for scaling factor :  0.000

 scf convergence criterion : increment of total energy < .1000000D-05
                  and increment of one-electron energy < .1000000D-02

 MOs are in ASCII format !


    mo occupation :
   irrep   mo's   occupied
    a     1490      158
 
 number of basis functions   :  1490
 number of occupied orbitals :   158
 

 reading orbital data $uhfmo_alpha  from file alpha
 orbital characterization : scfconv=6

 reading orbital data $uhfmo_beta  from file beta
 orbital characterization : scfconv=6
 mo-orthogonalization by Cholesky decomposition
 mo-orthogonalization by Cholesky decomposition

 UHF mode switched on !

 closed shell shift switched on 
 all occupied orbitals are shifted by    0.05000

  
           ------------------------
               RI-J - INFORMATION
           ------------------------
 Contributions to RI integral batches: 
  neglected integral batches:                 71503
  direct contribution:                        88300
  memory contribution:                  9850
 Memory core needed for (P|Q) and Cholesky     45 MByte
 Memory core minimum needed except of (P|Q)     3 MByte
 Total minimum memory core needed (sum)        47 MByte
  
 ****************************************
 Memory allocated for RI-J   493 MByte
 ****************************************
                                            

 DSCF restart information will be dumped onto file alpha


 Starting SCF iterations

          Overall gridpoints after grid construction =         95854

 ITERATION  ENERGY          1e-ENERGY        2e-ENERGY     NORM[dD(SAO)]  TOL
   1  -3212.0900466403    -16695.268383     7298.6171428    0.000D+00 0.196D-10
                            Exc = -314.697232461     Coul =  7613.31437529    
                         Ntotal = 315.00154189      Nspin =0.99998487834    
                             Na = 158.00076338         Nb = 157.00077851    
                            current damping = 1.000
 
          max. resid. norm for Fia-block=  1.501D-04 for orbital      1a    alpha
          max. resid. fock norm         =  1.539D-03 for orbital   1453a    alpha

 ITERATION  ENERGY          1e-ENERGY        2e-ENERGY     NORM[dD(SAO)]  TOL
   2  -3212.0900470905    -16695.271127     7298.6198863    0.319D-02 0.124D-10
                            Exc = -314.697310889     Coul =  7613.31719716    
                         Ntotal = 315.00154168      Nspin =0.99998487267    
                             Na = 158.00076327         Nb = 157.00077840    
                            current damping = 1.000
 
          Norm of current diis error: 0.10083E-02
          max. resid. norm for Fia-block=  7.505D-05 for orbital      1a    alpha
          max. resid. fock norm         =  7.702D-04 for orbital   1453a    alpha

 ITERATION  ENERGY          1e-ENERGY        2e-ENERGY     NORM[dD(SAO)]  TOL
   3  -3212.0900471457    -16695.256524     7298.6052830    0.430D-03 0.932D-11
                            Exc = -314.696892774     Coul =  7613.30217581    
                         Ntotal = 315.00154156      Nspin =0.99998487490    
                             Na = 158.00076322         Nb = 157.00077834    
                            current damping = 1.050
 
          Norm of current diis error: 0.10787E-02
          max. resid. norm for Fia-block=  6.589D-05 for orbital    154a    beta 
          max. resid. fock norm         =  3.851D-04 for orbital   1453a    alpha

 ITERATION  ENERGY          1e-ENERGY        2e-ENERGY     NORM[dD(SAO)]  TOL
   4  -3212.0900471935    -16695.280079     7298.6288376    0.295D-03 0.867D-11
                            Exc = -314.697567889     Coul =  7613.32640552    
                         Ntotal = 315.00154155      Nspin =0.99998486846    
                             Na = 158.00076321         Nb = 157.00077834    
                            current damping = 1.100
 
          Norm of current diis error: 0.92289E-03
          max. resid. norm for Fia-block=  2.972D-05 for orbital    154a    beta 
          max. resid. fock norm         =  1.974D-04 for orbital   1453a    alpha

 ITERATION  ENERGY          1e-ENERGY        2e-ENERGY     NORM[dD(SAO)]  TOL
   5  -3212.0900472658    -16695.272307     7298.6210660    0.125D-03 0.824D-11
                            Exc = -314.697335395     Coul =  7613.31840136    
                         Ntotal = 315.00154147      Nspin =0.99998486457    
                             Na = 158.00076316         Nb = 157.00077830    
                            current damping = 1.150
 
          Norm of current diis error: 0.27143E-03
          max. resid. norm for Fia-block=  1.115D-05 for orbital    143a    alpha
          max. resid. fock norm         =  1.034D-04 for orbital   1453a    alpha
          mo-orthogonalization: Cholesky decomposition

 ENERGY CONVERGED !

          Overall gridpoints after grid construction =        346949

 ITERATION  ENERGY          1e-ENERGY        2e-ENERGY     NORM[dD(SAO)]  TOL
   6  -3212.0894506122    -16695.269084     7298.6184399    0.505D-04 0.793D-11
                            Exc = -314.696664096     Coul =  7613.31510397    
                         Ntotal = 315.00026851      Nspin = 1.0000057552    
                             Na = 158.00013713         Nb = 157.00013138    
                            current damping = 1.000
 
          Norm of current diis error: 0.10799E-03
          max. resid. norm for Fia-block=  6.009D-06 for orbital    143a    alpha
          max. resid. fock norm         =  5.530D-05 for orbital   1453a    alpha

 End of SCF iterations

   convergence criteria satisfied after     6 iterations


   *************************************************************************
   y                                                                        
   *************************************************************************


                  ------------------------------------------ 
                 |  total energy      =  -3212.08945061216  |
                  ------------------------------------------ 
                 :  kinetic energy    =   3201.22768483640  :
                 :  potential energy  =  -6413.31713544856  :
                 :  virial theorem    =      1.99661847344  :
                 :  wavefunction norm =      1.00000000000  :
                  .......................................... 


 orbitals $uhfmo_beta  will be written to file beta

 orbitals $uhfmo_alpha  will be written to file alpha
 
 alpha: 

    irrep                154a        155a        156a        157a        158a   
 eigenvalues H         -0.29134    -0.28651    -0.27627    -0.27090    -0.25353
            eV          -7.9278     -7.7963     -7.5179     -7.3717     -6.8990
 occupation              1.0000      1.0000      1.0000      1.0000      1.0000

    irrep                159a        160a        161a        162a        163a   
 eigenvalues H         -0.20708    -0.19776    -0.18152    -0.17450    -0.16867
            eV          -5.6350     -5.3815     -4.9395     -4.7485     -4.5899
 
 beta:  

    irrep                153a        154a        155a        156a        157a   
 eigenvalues H         -0.29388    -0.27375    -0.27250    -0.26805    -0.26060
            eV          -7.9970     -7.4491     -7.4151     -7.2941     -7.0914
 occupation              1.0000      1.0000      1.0000      1.0000      1.0000

    irrep                158a        159a        160a        161a        162a   
 eigenvalues H         -0.21179    -0.19753    -0.18635    -0.17882    -0.17185
            eV          -5.7632     -5.3751     -5.0709     -4.8660     -4.6764
 

                                             _ _ _ 
  IRREP     alpha occ.     beta occ.      tr(D*D-D)


 a        158.00000000   157.00000000    -0.25858746

   -------------------------------------------------

   sum    158.00000000   157.00000000    -0.25858746

 <S*S>     0.76717491

 
 
 
 ==============================================================================
                           electrostatic moments
 ==============================================================================

 reference point for electrostatic moments:    0.00000   0.00000   0.00000

 
              nuc           elec       ->  total
 ------------------------------------------------------------------------------
                          charge      
 ------------------------------------------------------------------------------
         316.000000    -315.000000       1.000000
 a-b                                     1.000000
 
 ------------------------------------------------------------------------------
                       dipole moment  
 ------------------------------------------------------------------------------
   x    -802.809965     798.860775      -3.949190
   y   -1758.355450    1751.591331      -6.764119
   z    1183.944526   -1180.645740       3.298786
 
   | dipole moment | =     8.4989 a.u. =    21.6021 debye 
 
 ------------------------------------------------------------------------------
                     quadrupole moment
 ------------------------------------------------------------------------------
  xx   10017.560542  -10110.623875     -93.063333
  yy   13483.318992  -13599.264383    -115.945392
  zz    9985.472610  -10131.183883    -145.711273
  xy    4141.440365   -4124.549170      16.891195
  xz   -4889.543889    4868.729327     -20.814561
  yz   -7241.385977    7216.434772     -24.951204
 
     1/3  trace=    -118.239999
     anisotropy=      78.192480
 
 ==============================================================================
 
HOMO-LUMO Separation
 HOMO         :   -0.25353324 H =     -6.89899 eV
 LUMO         :   -0.21179131 H =     -5.76314 eV
 HOMO-LUMO gap:    0.04174193 H =     +1.13586 eV
 
 ==============================================================================


    ------------------------------------------------------------------------
         total  cpu-time :  5 minutes and 35 seconds
         total wall-time :  56.02 seconds
    ------------------------------------------------------------------------

   ****  ridft : all done  ****


    2024-11-15 11:22:40.962 

fine, there is no data group "$actual step"
next step = rdgrad
 energy change  : actual value =  -0.6100E-07 threshold =   0.1000E-05
 geom. gradient : actual value =   0.1243E-03 threshold =   0.1000E-02

CONVERGENCY CRITERIA FULFILLED IN CYCLE 26
