# Supplementary material for: Electronic Effects Drive Selectivity in CO2 Reduction Catalysis by Heptacoordinated Cobalt Complexes
Source: Inorg Chem. 2026 May 21;65(22):12678–92. doi: 10.1021/acs.inorgchem.6c01633 (PMC13250995; doi:10.1021/acs.inorgchem.6c01633)
Supplement: Supplementary file 2 [file ic6c01633_si_002.zip › backup_paper_acscat_Co/Co0MeOLCOOH/doublet/other_oxygen/vacuo/thermo_new.out]

      -----------------------------------------------------------
     |                   =====================                   |
     |                        T H E R M O                        |
     |                   =====================                   |
     |                         S. Ehlert                         |
     |          Mulliken Center for Theoretical Chemistry        |
     |                    University of Bonn                     |
      -----------------------------------------------------------

   * xtb-thermo version 6.6.0 (8843059) compiled by 'stahn@majestix' on 2023-02-09

 * started run on 2024/11/29 at 13:15:46.700     
eigval :       -0.02    -0.01    -0.01    -0.00     0.02     0.02
eigval :       20.88    21.65    26.92    40.34    51.05    52.78
eigval :       53.08    64.03    69.44    81.14    89.39    92.74
eigval :      106.09   111.19   113.49   127.44   132.58   145.66
eigval :      149.24   160.20   172.22   184.13   194.06   200.83
eigval :      202.93   212.52   225.88   229.15   241.79   246.02
eigval :      262.87   266.63   278.59   291.20   299.13   318.99
eigval :      328.35   338.94   354.64   366.76   380.49   390.67
eigval :      396.66   401.62   412.69   420.28   428.46   435.93
eigval :      442.71   466.88   476.84   492.27   503.15   535.16
eigval :      546.52   550.61   578.49   591.23   595.82   600.75
eigval :      614.16   618.12   622.89   633.91   639.84   649.27
eigval :      650.87   658.90   680.57   693.60   702.89   722.45
eigval :      728.22   733.56   739.25   741.52   761.61   765.57
eigval :      776.53   815.81   821.04   828.24   841.99   848.31
eigval :      856.86   858.57   862.67   871.57   880.93   882.60
eigval :      907.09   930.65   931.79   932.09   937.31   950.81
eigval :      953.15   958.24   964.72   966.26   967.09   976.30
eigval :      986.47   995.67   999.11  1008.02  1017.46  1045.29
eigval :     1045.72  1049.27  1055.04  1062.08  1076.51  1082.68
eigval :     1088.97  1101.63  1120.81  1123.52  1125.28  1127.10
eigval :     1131.29  1147.10  1151.87  1154.19  1157.57  1163.29
eigval :     1172.00  1180.73  1200.85  1208.59  1219.90  1230.88
eigval :     1231.47  1235.69  1270.58  1278.12  1285.21  1288.12
eigval :     1292.25  1302.17  1304.94  1313.09  1316.37  1327.19
eigval :     1338.41  1344.19  1350.33  1371.88  1399.98  1402.46
eigval :     1411.74  1414.58  1424.32  1432.27  1432.60  1435.46
eigval :     1443.58  1443.63  1445.09  1450.41  1450.62  1451.95
eigval :     1454.70  1457.70  1459.74  1470.71  1478.17  1532.02
eigval :     1539.14  1550.65  1560.22  1564.36  1580.14  1591.79
eigval :     1593.74  1600.15  1609.89  1681.16  2880.61  2954.74
eigval :     2958.69  2959.27  2963.63  2970.55  3008.94  3024.00
eigval :     3029.68  3033.53  3081.05  3095.19  3096.09  3100.71
eigval :     3108.38  3115.44  3124.20  3125.20  3125.71  3127.28
eigval :     3135.27  3137.86  3142.55  3144.57  3148.31  3154.25
eigval :     3163.47  3170.89  3505.39

Refinement of some symmetry elements was terminated before convergence was reached.
Some symmetry elements may remain unidentified.
Molecule has no symmetry elements
It seems to be the C1 point group
c1  symmetry found (for desy threshold:  0.10E+00) used in thermo

          ...................................................
          :                      SETUP                      :
          :.................................................:
          :  # frequencies                         207      :
          :  # imaginary freq.                       0      :
          :  linear?                             false      :
          :  only rotor calc.                    false      :
          :  symmetry                               c1      :
          :  rotational number                       1      :
          :  scaling factor                  0.9914000      :
          :  rotor cutoff                  100.0000000 cm⁻¹ :
          :  imag. cutoff                  -50.0000000 cm⁻¹ :
          :.................................................:

    mode    ω/cm⁻¹     T·S(HO)/kcal·mol⁻¹    T·S(FR)/kcal·mol⁻¹   T·S(vib)
   ------------------------------------------------------------------------
       1     20.70    -1.95764 (  0.18%)    -1.31777 ( 99.82%)    -1.31894
       2     21.47    -1.93608 (  0.21%)    -1.30698 ( 99.79%)    -1.30832
       3     26.68    -1.80733 (  0.50%)    -1.24254 ( 99.50%)    -1.24539
       4     39.99    -1.56815 (  2.49%)    -1.12271 ( 97.51%)    -1.13382
       5     50.61    -1.42913 (  6.16%)    -1.05293 ( 93.84%)    -1.07610
       6     52.33    -1.40950 (  6.97%)    -1.04306 ( 93.03%)    -1.06862
       7     52.62    -1.40621 (  7.12%)    -1.04141 ( 92.88%)    -1.06739
       8     63.48    -1.29576 ( 13.97%)    -0.98583 ( 86.03%)    -1.02912
       9     68.84    -1.24813 ( 18.34%)    -0.96181 ( 81.66%)    -1.01432
      10     80.44    -1.15684 ( 29.51%)    -0.91567 ( 70.49%)    -0.98685
      11     88.62    -1.10028 ( 38.15%)    -0.88700 ( 61.85%)    -0.96836
      12     91.95    -1.07878 ( 41.68%)    -0.87608 ( 58.32%)    -0.96057
      13    105.18    -1.00060 ( 55.03%)    -0.83625 ( 44.97%)    -0.92669
      14    110.23    -0.97340 ( 59.62%)    -0.82234 ( 40.38%)    -0.91241
      15    112.52    -0.96154 ( 61.58%)    -0.81627 ( 38.42%)    -0.90572
      16    126.35    -0.89471 ( 71.82%)    -0.78192 ( 28.18%)    -0.86293
      17    131.44    -0.87206 ( 74.90%)    -0.77022 ( 25.10%)    -0.84650
      18    144.41    -0.81831 ( 81.30%)    -0.74234 ( 18.70%)    -0.80411
      19    147.96    -0.80449 ( 82.74%)    -0.73514 ( 17.26%)    -0.79252
      20    158.83    -0.76438 ( 86.42%)    -0.71415 ( 13.58%)    -0.75756
      21    170.73    -0.72372 ( 89.47%)    -0.69273 ( 10.53%)    -0.72046
      22    182.55    -0.68640 ( 91.74%)    -0.67292 (  8.26%)    -0.68529
      23    192.39    -0.65732 ( 93.20%)    -0.65736 (  6.80%)    -0.65732
      24    199.10    -0.63845 ( 94.02%)    -0.64720 (  5.98%)    -0.63897
      25    201.19    -0.63274 ( 94.25%)    -0.64411 (  5.75%)    -0.63339
      26    210.69    -0.60754 ( 95.17%)    -0.63044 (  4.83%)    -0.60865
      27    223.93    -0.57455 ( 96.18%)    -0.61238 (  3.82%)    -0.57600
      28    227.18    -0.56683 ( 96.38%)    -0.60812 (  3.62%)    -0.56832
      29    239.71    -0.53817 ( 97.06%)    -0.59222 (  2.94%)    -0.53976
      30    243.90    -0.52898 ( 97.25%)    -0.58708 (  2.75%)    -0.53058
      31    260.61    -0.49424 ( 97.88%)    -0.56745 (  2.12%)    -0.49580
      32    264.34    -0.48686 ( 97.99%)    -0.56324 (  2.01%)    -0.48840
      33    276.19    -0.46426 ( 98.31%)    -0.55025 (  1.69%)    -0.46571
      34    288.69    -0.44174 ( 98.58%)    -0.53714 (  1.42%)    -0.44310
      35    296.56    -0.42822 ( 98.72%)    -0.52917 (  1.28%)    -0.42951
   ------------------------------------------------------------------------

   temp. (K)  partition function   enthalpy   heat capacity  entropy
                                   cal/mol     cal/K/mol   cal/K/mol   J/K/mol
 298.15  VIB  0.349E+16            21709.108    128.681    128.937
         ROT  0.335E+08              888.752      2.981     37.417
         INT  0.117E+24            22597.860    131.662    166.353
         TR   0.145E+29             1481.254      4.968     45.080
         TOT                       24079.1139   136.6304   211.4339   884.6395

       T/K    H(0)-H(T)+PV         H(T)/Eh          T*S/Eh         G(T)/Eh
   ------------------------------------------------------------------------
    298.15    0.383725E-01    0.577895E+00    0.100459E+00    0.477436E+00
   ------------------------------------------------------------------------

         :::::::::::::::::::::::::::::::::::::::::::::::::::::
         ::                  THERMODYNAMIC                  ::
         :::::::::::::::::::::::::::::::::::::::::::::::::::::
         :: total free energy           0.477435792728 Eh   ::
         ::.................................................::
         :: total energy                0.000000000000 Eh   ::
         :: zero point energy           0.539522360437 Eh   ::
         :: G(RRHO) w/o ZPVE           -0.062086567710 Eh   ::
         :: G(RRHO) contrib.            0.477435792728 Eh   ::
         :::::::::::::::::::::::::::::::::::::::::::::::::::::

------------------------------------------------------------------------
 * finished run on 2024/11/29 at 13:15:46.826     
------------------------------------------------------------------------
 total:
 * wall-time:     0 d,  0 h,  0 min,  0.125 sec
 *  cpu-time:     0 d,  0 h,  0 min,  0.180 sec
 * ratio c/w:     1.441 speedup
