# Supplementary material for: Electronic Effects Drive Selectivity in CO2 Reduction Catalysis by Heptacoordinated Cobalt Complexes
Source: Inorg Chem. 2026 May 21;65(22):12678–92. doi: 10.1021/acs.inorgchem.6c01633 (PMC13250995; doi:10.1021/acs.inorgchem.6c01633)
Supplement: Supplementary file 2 [file ic6c01633_si_002.zip › backup_paper_acscat_Co/Co0MeOLCOOH/doublet/other_oxygen/vacuo/Co0MeOLCOOH_d.xyz]

71
Energy =
Co   -1.1666884   -2.1220910    1.5525425 
N    -1.3161176   -1.8955746    5.1352354 
C    -2.4281706   -1.1490900    5.1348519 
H    -2.2985178   -0.1009972    4.8532277 
C    -3.6878424   -1.6465383    5.4732004 
H    -4.5594489   -0.9926277    5.4660816 
C    -3.7902958   -2.9906878    5.8334649 
H    -4.7517590   -3.4185452    6.1205044 
C    -2.6402900   -3.7786454    5.8278889 
H    -2.6854282   -4.8336930    6.0992101 
C    -1.4187917   -3.1981280    5.4645043 
N     0.5375688   -2.9462203    1.1756591 
C     1.4915507   -3.1463715    2.1073961 
C     2.7618483   -3.6003446    1.7726273 
H     3.4906135   -3.7577405    2.5637263 
C     3.0566540   -3.8582931    0.4223415 
O     4.2462140   -4.2825246   -0.0412842 
C     2.0431608   -3.6851765   -0.5334206 
H     2.2601289   -3.9095304   -1.5754981 
C     0.7960428   -3.2273442   -0.1320228 
N    -1.4877137   -2.6341596   -0.3864431 
C    -2.6046338   -2.4414337   -1.1040538 
H    -3.4865575   -2.1212884   -0.5482879 
C    -2.6509201   -2.6246344   -2.4823415 
H    -3.5813135   -2.4533418   -3.0218809 
C    -1.4876628   -3.0194904   -3.1464930 
H    -1.4840433   -3.1608804   -4.2266753 
C    -0.3272926   -3.2251415   -2.4064467 
H     0.5942749   -3.5280434   -2.9004073 
C    -0.3534449   -3.0269697   -1.0237146 
N    -2.8263419   -1.2228362    1.8460664 
C    -3.0834439    0.0928456    1.6533478 
H    -2.2227513    0.7261291    1.4607493 
C    -4.3641894    0.6250401    1.7043583 
H    -4.5030246    1.6935624    1.5471994 
C    -5.4461871   -0.2224334    1.9530965 
H    -6.4641956    0.1631906    1.9914729 
C    -5.1930455   -1.5735728    2.1594288 
H    -6.0138106   -2.2562481    2.3692459 
C    -3.8814472   -2.0542649    2.1144094 
N    -2.1607871   -3.6629125    2.4172286 
C    -1.7243727   -4.8611469    2.8888037 
C    -2.6087248   -5.8839389    3.2034337 
H    -2.2349485   -6.8366098    3.5772671 
C    -3.9913458   -5.6950997    3.0722857 
O    -4.7789363   -6.7462757    3.3685046 
C    -4.4445684   -4.4271148    2.6991670 
H    -5.5053691   -4.1999804    2.6552728 
C    -3.5034653   -3.4388741    2.4036902 
N     0.4405733   -4.1673446    4.0542780 
C    -0.1365030   -4.0105892    5.3918915 
H     0.6243778   -3.5204655    6.0195228 
H    -0.3128907   -5.0163728    5.8031723 
C     1.0300947   -2.9343641    3.5132982 
H     0.3216510   -2.0823876    3.5272293 
H     1.8695632   -2.6517667    4.1690229 
C    -0.2449115   -5.0924581    3.1659354 
H     0.3042644   -5.1496987    2.2181541 
H    -0.1721483   -6.0929151    3.6211941 
C     5.3186093   -4.4573427    0.9012706 
C    -6.2015073   -6.5797251    3.2552038 
H     6.1784832   -4.7792513    0.3074158 
H     5.0672376   -5.2315276    1.6410929 
H     5.5508804   -3.5089441    1.4080530 
H    -6.6316547   -7.5514269    3.5131366 
H    -6.4833482   -6.3099041    2.2264890 
H    -6.5644908   -5.8161436    3.9596115 
C    -0.2454748   -0.5277548    1.0667389 
O     0.0914271   -0.1299315   -0.0314921 
O     0.0907895    0.1854131    2.2079425 
H     0.6232747    0.9566541    1.9041271 
