# Supplementary material for: Electronic Effects Drive Selectivity in CO2 Reduction Catalysis by Heptacoordinated Cobalt Complexes
Source: Inorg Chem. 2026 May 21;65(22):12678–92. doi: 10.1021/acs.inorgchem.6c01633 (PMC13250995; doi:10.1021/acs.inorgchem.6c01633)
Supplement: Supplementary file 2 [file ic6c01633_si_002.zip › backup_paper_acscat_Co/Co0MeOLCOOH/doublet/bpy_det_O1/eps375/EN/SP_BP86.out]

  ========================================================================
                license information 
 Customer : 200000000357083
 ID       : LKO2626211

 License file is VALID, continuing with full version
  ========================================================================

   OpenMP run-time library returned nthreads =  8

 ridft (centipede31) : TURBOMOLE rev. V7-7 compiled 26 Oct 2022 at 08:57:28
 Copyright (C) 2022 TURBOMOLE GmbH, Karlsruhe


    2025-01-08 12:22:29.051 


                                  r i d f t

                        DFT program with RI approximation 
                                for coulomb part 


                                                 
                                 References:     
                                                 
          TURBOMOLE:                             
              R. Ahlrichs, M. Baer, M. Haeser, H. Horn, and
              C. Koelmel
              Electronic structure calculations on workstation
              computers: the program system TURBOMOLE
              Chem. Phys. Lett. 162: 165 (1989)
          Density Functional:                              
              O. Treutler and R. Ahlrichs                      
              Efficient Molecular Numerical Integration Schemes
              J. Chem. Phys. 102: 346 (1995)                   
          Parallel Version:                                
              Performance of parallel TURBOMOLE for Density    
              Functional Calculations                          
              M. v. Arnim and R. Ahlrichs                      
              J. Comp. Chem. 19: 1746 (1998)                   
          RI-J Method:                                     
              Auxiliary Basis Sets to approximate Coulomb      
              Potentials                                       
              Chem. Phys. Lett. 240: 283 (1995)                
              K. Eichkorn, O. Treutler, H. Oehm, M. Haeser     
              and R. Ahlrichs                                  
              Chem. Phys. Lett. 242: 652 (1995)                
                                                           
              Auxiliary Basis Sets for Main Row Atoms and their
              Use to approximate Coulomb Potentials            
              K. Eichkorn, F. Weigend, O. Treutler and         
              R. Ahlrichs                                      
              Theo. Chem. Acc. 97: 119 (1997)                   
                                                           
              Accurate Coulomb-fitting basis sets for H to Rn 
              F. Weigend                                        
              Phys. Chem. Chem. Phys. 8: 1057 (2006)            
                                                           
          Multipole accelerated RI-J (MARI-J):             
              Fast evaluation of the Coulomb potential for     
              electron densities using multipole accelerated   
              resolution of identity approximation             
              M. Sierka, A. Hogekamp and R. Ahlrichs           
              J. Chem. Phys. 118: 9136 (2003)                  
          RI-JK Method:                                     
              A fully direct RI-HF algorithm: Implementation,
              optimised auxiliary basis sets, demonstration of
              accuracy and efficiency                         
              F. Weigend                                      
              Phys. Chem. Chem. Phys. 4: 4285 (2002)           
          Two-component HF and DFT with spin-orbit coupling:  
              Self-consistent treatment of spin-orbit         
              interactions with efficient Hartree-Fock and    
              density functional methods                      
              M. K. Armbruster, F. Weigend, C. van Wüllen and 
              W. Klopper                                      
              Phys. Chem. Chem. Phys. 10: 1748 (2008)         
          Two-component difference density and DIIS algorithm 
              Efficient two-component self-consistent field   
              procedures and gradients: implementation in     
              TURBOMOLE and application to Au20-              
              A. Baldes, F. Weigend                           
              Mol. Phys. 111: 2617 (2013)                     
          Relativistic all-electron 2c calculations           
              An efficient implementation of two-component    
              relativistic exact-decoupling methods for large 
              molecules                                       
              D. Peng, N. Middendorf, F. Weigend, M. Reiher   
              J. Chem. Phys. 138: 184105 (2013)               
          Finite nucleus model and SNSO approximation         
              Efficient implementation of one- and two-       
              component analytical energy gradients in exact  
              two-component theory                            
              Y. J. Franzke, N. Middendorf, F. Weigend        
              J. Chem. Phys. 148: 104110 (2018)               
          Grids for all-electron relativistic methods         
              Error-consistent segmented contracted all-      
              electron relativistic basis sets of double-     
              and triple-zeta quality for NMR shielding       
              constants                                       
              Y. J. Franzke, R. Tress, T. M. Pazdera,         
              F. Weigend                                      
              Phys. Chem. Chem. Phys. 21: 166658 (2019)       
          Seminumerical exchange algorithms                   
              Seminumerical calculation of the Hartree-Fock   
              exchange matirx: Application to two-component   
              procedures and efficient evaluation of local    
              hybrid functionsl                               
               P. Plessow, F. Weigend,                        
              J. Comput. Chem. 33: 810 (2012)                 
          Improved seminumerical algorithms                   
              C. Holzer,                                      
              J. Chem. Phys. 153 (2020), 184115               
                                         


          OpenMP Shared-Memory Parallelization:  8 CPUs.

            By: Christof Holzer and Yannick J. Franzke


              +--------------------------------------------------+
              |      general information about current run       |
              +--------------------------------------------------+

 
 B-P86 functional
 exchange:    LDA + Becke (B88)
 correlation: LDA (VWN) + Perdew (P86)
 A DFT calculation using the RI-J approximation will be carried out.
 Allocatable memory for RI due to $ricore (MB):                   500

   *************************************************************************
   y                                                                        
   *************************************************************************


              +--------------------------------------------------+
              | Atomic coordinate, charge and isotop information |
              +--------------------------------------------------+

                    atomic coordinates            atom    charge  isotop
         -4.22717750   -2.14916530    1.70693859    co    27.000     0
         -6.18642363    0.44017617   -0.50710706    n      7.000     0
         -7.27202877    2.56108327    0.37985876    c      6.000     0
         -6.65491205    3.18784420    2.24181838    h      1.000     0
         -9.08887987    3.89368185   -0.97707722    c      6.000     0
         -9.91358300    5.60234405   -0.17895083    h      1.000     0
         -9.82627841    2.97917610   -3.33900301    c      6.000     0
        -11.26841628    3.95232704   -4.44152384    h      1.000     0
         -8.68511551    0.79102518   -4.26689576    c      6.000     0
         -9.20126472    0.02152889   -6.10715510    h      1.000     0
         -6.85220608   -0.42357399   -2.81367049    c      6.000     0
         -7.50221574   -3.62686556    2.32630993    n      7.000     0
         -8.50391912   -5.29021988    0.69548535    c      6.000     0
        -11.01157113   -6.05836407    0.86729113    c      6.000     0
        -11.76066726   -7.40235222   -0.49408798    h      1.000     0
        -12.50643672   -5.04864164    2.82092023    c      6.000     0
        -14.96075027   -5.62848199    3.20174124    o      8.000     0
        -11.43912753   -3.30265054    4.51515551    c      6.000     0
        -12.60252475   -2.50890604    6.01441527    h      1.000     0
         -8.92558372   -2.61697551    4.20752227    c      6.000     0
         -5.02748540   -0.53454929    5.03468015    n      7.000     0
         -3.52037514    0.93995885    6.46297068    c      6.000     0
         -1.56602813    1.05764570    5.82616529    h      1.000     0
         -4.38463761    2.20533949    8.60068311    c      6.000     0
         -3.07556234    3.36664895    9.68462359    h      1.000     0
         -6.91378375    1.96175417    9.31438108    c      6.000     0
         -7.64817195    2.94386770   10.96791336    h      1.000     0
         -8.47953749    0.40674767    7.88129820    c      6.000     0
        -10.45182707    0.13751745    8.40286356    h      1.000     0
         -7.49491573   -0.83964614    5.77757042    c      6.000     0
         -0.45369527   -4.50966812    8.73383624    n      7.000     0
         -1.58610477   -3.85719747   10.90935623    c      6.000     0
         -0.36903743   -3.01303338   12.34878046    h      1.000     0
         -4.16026003   -4.19783931   11.37675409    c      6.000     0
         -4.97395720   -3.61162076   13.17474460    h      1.000     0
         -5.63731192   -5.31927404    9.50111172    c      6.000     0
         -7.64643907   -5.66129274    9.80365309    h      1.000     0
         -4.49685805   -5.98727011    7.22736830    c      6.000     0
         -5.57002312   -6.85844992    5.70492084    h      1.000     0
         -1.91261770   -5.51271472    6.90496024    c      6.000     0
         -1.89939113   -5.65371871    2.32533880    n      7.000     0
         -0.90519960   -6.47169649    0.13425881    c      6.000     0
          1.32017779   -7.87429847   -0.00499870    c      6.000     0
          2.00018591   -8.50897999   -1.83883013    h      1.000     0
          2.64921877   -8.35820725    2.23276055    c      6.000     0
          4.86096254   -9.62569645    2.36541233    o      8.000     0
          1.62491238   -7.50391725    4.52637689    c      6.000     0
          2.57582899   -7.90074537    6.30722342    h      1.000     0
         -0.66161787   -6.21919582    4.49928880    c      6.000     0
         -4.62971430   -4.42180134   -1.78162434    n      7.000     0
         -5.39127109   -2.66190545   -3.80711482    c      6.000     0
         -6.47616437   -3.62925020   -5.29761211    h      1.000     0
         -3.65415396   -1.91855333   -4.66803454    h      1.000     0
         -6.64249089   -6.30026961   -1.19756669    c      6.000     0
         -7.58724056   -6.94021043   -2.93733927    h      1.000     0
         -5.72447970   -7.95851260   -0.34543948    h      1.000     0
         -2.21154762   -5.68795564   -2.28671733    c      6.000     0
         -2.44537779   -7.34151948   -3.53814953    h      1.000     0
         -0.98052295   -4.33845743   -3.26931218    h      1.000     0
        -16.12968628   -7.39782330    1.48750038    c      6.000     0
          5.93709600  -10.53583012    0.03176082    c      6.000     0
        -18.08281574   -7.58252702    2.13685487    h      1.000     0
        -15.17591146   -9.24103930    1.57537132    h      1.000     0
        -16.09566743   -6.66489056   -0.45571936    h      1.000     0
          4.65560657  -11.88690494   -0.88921932    h      1.000     0
          7.69351612  -11.48417331    0.56751537    h      1.000     0
          6.34848918   -8.95412804   -1.25071977    h      1.000     0
         -1.06056684   -0.59733052    1.12772128    c      6.000     0
         -0.63631557    0.08375928   -1.37587690    o      8.000     0
          0.65374584   -0.20974429    2.65496618    o      8.000     0
          1.09633519    0.75733722   -1.45616343    h      1.000     0
 
       center of nuclear mass  :   -4.76220497   -3.23959218    2.64339671
       center of nuclear charge:   -4.79193374   -3.27701402    2.62057529

              +--------------------------------------------------+
              |               basis set information              |
              +--------------------------------------------------+

              we will work with the 1s 3p 5d 7f 9g ... basis set
              ...i.e. with spherical basis functions...

   type   atoms  prim   cont   basis
   ---------------------------------------------------------------------------
    co       1     95     48   def2-TZVPD   [6s5p4d1f|17s12p7d1f]
    n        6     52     37   def2-TZVPD   [6s3p3d1f|12s6p3d1f]
    c       31     52     37   def2-TZVPD   [6s3p3d1f|12s6p3d1f]
    h       29     11      9   def2-TZVPD   [3s2p|5s2p]
    o        4     55     40   def2-TZVPD   [6s4p3d1f|12s7p3d1f]
   ---------------------------------------------------------------------------
   total:   71   2558   1838
   ---------------------------------------------------------------------------

   total number of primitive shells          :  111
   total number of contracted shells         :  698
   total number of cartesian basis functions : 2091
   total number of SCF-basis functions       : 1838


 integral neglect threshold       :  0.16E-12
 integral storage threshold THIZE :  0.10E-04
 integral storage threshold THIME :         5

 RI-J AUXILIARY BASIS SET information:

              we will work with the 1s 3p 5d 7f 9g ... basis set
              ...i.e. with spherical basis functions...

   type   atoms  prim   cont   basis
   ---------------------------------------------------------------------------
    co       1    107     89   def2-TZVPD   [8s5p5d2f3g|19s5p5d3f3g]
    n        6     70     49   def2-TZVPD   [6s4p3d1f1g|12s5p4d2f1g]
    c       31     70     49   def2-TZVPD   [6s4p3d1f1g|12s5p4d2f1g]
    h       29     16     11   def2-TZVPD   [3s1p1d|5s2p1d]
    o        4     70     49   def2-TZVPD   [6s4p3d1f1g|12s5p4d2f1g]
   ---------------------------------------------------------------------------
   total:   71   3441   2417
   ---------------------------------------------------------------------------

   total number of primitive shells          :  115
   total number of contracted shells         :  783
   total number of cartesian basis functions : 2967
   total number of SCF-basis functions       : 2417


 symmetry group of the molecule :   c1 

 the group has the following generators :
   c1(z)

    1 symmetry operations found

 there are 1 real representations :   a   

 maximum number of shells which are related by symmetry :  1

 ==============================================================================
                      COSMO switched on
 ==============================================================================
 COSMO stati: segments per atom: H   92 other atoms  162
 COSMO statistics: nps   2526 npspher:   1333
 COSMO surface:
   number of segments: 2526
   area (bohr**2):     1654.029968
   volume (bohr**3):   4357.153857
 COSMO: check number of disjunct cavities:

       ... OK contiguous cavity found
 COSMO ISORAD CAVITY: check number of disjunct cavities:

       ... OK contiguous isorad cavity found
  
           ------------------
           density functional
           ------------------
 B-P86 functional
 exchange:    LDA + Becke (B88)
 correlation: LDA (VWN) + Perdew (P86)
 iterations will be done with small grid
  
 spherical integration : Lebedev's spherical grid
 spherical gridsize    :                     3
    i.e. gridpoints    :                   302
  maximum batchsize    :                   100
 value for diffuse not defined
 radial integration    : Chebyshev 2nd kind (scaling 3)
 radial gridsize       :                     3
 integration cells     :                    71
 partition function    : becke
 partition sharpness   :                     3
  

 biggest AO integral is expected to be    16.578513373

          ------------------------
          nuclear repulsion energy  :   6199.62450177    
          ------------------------

  _________________________________
 |                                 |
 |         DFTD3 V3.1 Rev 0        |
 | S.Grimme, University Bonn       |
 |            June  2014           |
 |   see standalone version        |
 |       dftd3 -h for options      |
 |_________________________________|
 
 Please cite DFT-D3 work done with this code as:
 S. Grimme, J. Antony, S. Ehrlich and H. Krieg,
 J. Chem. Phys, 132 (2010), 154104.
 If used with BJ-damping cite also
 S. Grimme, S. Ehrlich and L. Goerigk,
 J. Comput. Chem. 32 (2011), 1456-1465
 For DFT-D2 the reference is
 S. Grimme, J. Comput. Chem., 27 (2006), 1787-1799
 
C6 coefficients used:
                     2  C6 for element                      1
Z=  1 CN= 0.912     C6(AA)=    3.03
Z=  1 CN= 0.000     C6(AA)=    7.59
                     5  C6 for element                      6
Z=  6 CN= 0.000     C6(AA)=   49.11
Z=  6 CN= 0.987     C6(AA)=   43.25
Z=  6 CN= 1.998     C6(AA)=   29.36
Z=  6 CN= 2.999     C6(AA)=   25.78
Z=  6 CN= 3.984     C6(AA)=   18.21
                     4  C6 for element                      7
Z=  7 CN= 0.000     C6(AA)=   25.27
Z=  7 CN= 0.994     C6(AA)=   22.12
Z=  7 CN= 2.014     C6(AA)=   19.68
Z=  7 CN= 2.990     C6(AA)=   15.58
                     3  C6 for element                      8
Z=  8 CN= 0.000     C6(AA)=   15.51
Z=  8 CN= 0.993     C6(AA)=   12.82
Z=  8 CN= 1.989     C6(AA)=   10.37
                     4  C6 for element                     27
Z= 27 CN= 0.000     C6(AA)=  532.78
Z= 27 CN= 1.715     C6(AA)=  186.55
Z= 27 CN= 2.926     C6(AA)=  148.07
Z= 27 CN= 7.779     C6(AA)=  118.29

#           XYZ [au]              R0(AA) [Ang.]  CN          C6(AA)     C8(AA)   C10(AA) [au]
  1  -4.22718  -2.14917   1.70694   co  0.979  5.271       146.7     12902.6   1389732.4
  2  -6.18642   0.44018  -0.50711   n   0.490  2.997        15.7       345.5      9336.4
  3  -7.27203   2.56108   0.37986   c   0.561  3.204        25.0       723.2     25621.8
  4  -6.65491   3.18784   2.24182   h   0.363  1.005         3.1        37.3       552.9
  5  -9.08888   3.89368  -0.97708   c   0.561  3.125        25.4       733.5     25987.0
  6  -9.91358   5.60234  -0.17895   h   0.363  1.002         3.1        37.3       553.1
  7  -9.82628   2.97918  -3.33900   c   0.561  3.137        25.3       732.2     25941.4
  8 -11.26842   3.95233  -4.44152   h   0.363  1.002         3.1        37.3       553.1
  9  -8.68512   0.79103  -4.26690   c   0.561  3.156        25.2       730.0     25862.5
 10  -9.20126   0.02153  -6.10716   h   0.363  1.002         3.1        37.3       553.0
 11  -6.85221  -0.42357  -2.81367   c   0.561  3.260        24.6       712.4     25238.8
 12  -7.50222  -3.62687   2.32631   n   0.490  3.210        15.6       344.1      9298.5
 13  -8.50392  -5.29022   0.69549   c   0.561  3.263        24.6       711.6     25210.6
 14 -11.01157  -6.05836   0.86729   c   0.561  3.171        25.2       728.1     25796.8
 15 -11.76067  -7.40235  -0.49409   h   0.363  1.004         3.1        37.3       552.9
 16 -12.50644  -5.04864   2.82092   c   0.561  3.211        25.0       722.1     25581.8
 17 -14.96075  -5.62848   3.20174   o   0.469  2.044        10.4       209.8      5187.4
 18 -11.43913  -3.30265   4.51516   c   0.561  3.179        25.1       727.0     25757.3
 19 -12.60252  -2.50891   6.01442   h   0.363  1.003         3.1        37.3       553.0
 20  -8.92558  -2.61698   4.20752   c   0.561  3.314        24.1       698.2     24735.4
 21  -5.02749  -0.53455   5.03468   n   0.490  3.087        15.6       344.6      9313.0
 22  -3.52038   0.93996   6.46297   c   0.561  3.201        25.0       723.7     25640.7
 23  -1.56603   1.05765   5.82617   h   0.363  1.006         3.1        37.3       552.8
 24  -4.38464   2.20534   8.60068   c   0.561  3.128        25.4       733.2     25977.4
 25  -3.07556   3.36665   9.68462   h   0.363  1.002         3.1        37.3       553.0
 26  -6.91378   1.96175   9.31438   c   0.561  3.135        25.3       732.4     25948.3
 27  -7.64817   2.94387  10.96791   h   0.363  1.002         3.1        37.3       553.1
 28  -8.47954   0.40675   7.88130   c   0.561  3.159        25.2       729.6     25849.9
 29 -10.45183   0.13752   8.40286   h   0.363  1.003         3.1        37.3       553.0
 30  -7.49492  -0.83965   5.77757   c   0.561  3.324        24.0       695.3     24635.5
 31  -0.45370  -4.50967   8.73384   n   0.490  2.147        19.4       428.7     11585.6
 32  -1.58610  -3.85720  10.90936   c   0.561  3.189        25.1       725.5     25704.4
 33  -0.36904  -3.01303  12.34878   h   0.363  1.002         3.1        37.3       553.1
 34  -4.16026  -4.19784  11.37675   c   0.561  3.126        25.4       733.4     25984.3
 35  -4.97396  -3.61162  13.17474   h   0.363  1.002         3.1        37.3       553.1
 36  -5.63731  -5.31927   9.50111   c   0.561  3.144        25.3       731.4     25913.2
 37  -7.64644  -5.66129   9.80365   h   0.363  1.002         3.1        37.3       553.0
 38  -4.49686  -5.98727   7.22737   c   0.561  3.179        25.1       727.0     25758.3
 39  -5.57002  -6.85845   5.70492   h   0.363  1.005         3.1        37.3       552.8
 40  -1.91262  -5.51271   6.90496   c   0.561  3.280        24.5       707.5     25064.5
 41  -1.89939  -5.65372   2.32534   n   0.490  2.756        16.0       354.0      9567.4
 42  -0.90520  -6.47170   0.13426   c   0.561  3.257        24.7       713.1     25264.9
 43   1.32018  -7.87430  -0.00500   c   0.561  3.180        25.1       726.8     25751.2
 44   2.00019  -8.50898  -1.83883   h   0.363  1.004         3.1        37.3       552.9
 45   2.64922  -8.35821   2.23276   c   0.561  3.210        25.0       722.3     25589.1
 46   4.86096  -9.62570   2.36541   o   0.469  2.043        10.4       209.8      5187.5
 47   1.62491  -7.50392   4.52638   c   0.561  3.191        25.1       725.3     25698.0
 48   2.57583  -7.90075   6.30722   h   0.363  1.003         3.1        37.3       553.0
 49  -0.66162  -6.21920   4.49929   c   0.561  3.277        24.5       708.3     25096.2
 50  -4.62971  -4.42180  -1.78162   n   0.490  3.746        15.6       343.7      9289.7
 51  -5.39127  -2.66191  -3.80711   c   0.561  4.179        18.2       527.4     18686.1
 52  -6.47616  -3.62925  -5.29761   h   0.363  1.001         3.1        37.4       553.1
 53  -3.65415  -1.91855  -4.66803   h   0.363  1.005         3.1        37.3       552.9
 54  -6.64249  -6.30027  -1.19757   c   0.561  4.197        18.2       527.3     18682.0
 55  -7.58724  -6.94021  -2.93734   h   0.363  1.001         3.1        37.4       553.1
 56  -5.72448  -7.95851  -0.34544   h   0.363  1.005         3.1        37.3       552.8
 57  -2.21155  -5.68796  -2.28672   c   0.561  4.184        18.2       527.4     18684.7
 58  -2.44538  -7.34152  -3.53815   h   0.363  1.001         3.1        37.4       553.2
 59  -0.98052  -4.33846  -3.26931   h   0.363  1.005         3.1        37.3       552.9
 60 -16.12969  -7.39782   1.48750   c   0.561  4.043        18.3       529.0     18743.0
 61   5.93710 -10.53583   0.03176   c   0.561  4.044        18.3       529.0     18742.7
 62 -18.08282  -7.58253   2.13685   h   0.363  0.996         3.1        37.4       553.6
 63 -15.17591  -9.24104   1.57537   h   0.363  0.995         3.1        37.4       553.7
 64 -16.09567  -6.66489  -0.45572   h   0.363  0.995         3.1        37.4       553.7
 65   4.65561 -11.88690  -0.88922   h   0.363  0.995         3.1        37.4       553.7
 66   7.69352 -11.48417   0.56752   h   0.363  0.996         3.1        37.4       553.6
 67   6.34849  -8.95413  -1.25072   h   0.363  0.995         3.1        37.4       553.7
 68  -1.06057  -0.59733   1.12772   c   0.561  3.021        25.6       741.4     26265.6
 69  -0.63632   0.08376  -1.37588   o   0.469  2.041        10.4       209.9      5187.7
 70   0.65375  -0.20974   2.65497   o   0.469  1.050        12.8       257.7      6371.0
 71   1.09634   0.75734  -1.45616   h   0.363  1.008         3.1        37.3       552.6

molecular C6(AA) [au] =     63012.05

           DFT-D V3(BJ)
 DF b-p                                               
 parameters
 s6       :    1.0000
 s8       :    3.2822
 a1       :    0.3946
 a2       :    4.8516
 k1-k3    :   16.0000    1.3333   -4.0000
 
 Edisp /kcal,au:  -130.6617 -0.20822269

 E6    /kcal :   -48.7339
 E8    /kcal :   -81.9279
 % E8        : 62.70
 nuclear repulsion energy                  =    6199.624501772
  DFT-D3 Energy contribution               =      -0.208222687
 nuclear repulsion + dispersion correction =    6199.416279085


         -----------------
         -S,T+V- integrals
         -----------------

 1e-integrals will be neglected if expon. factor < 0.159826E-13
 
 Difference densities algorithm switched on.
 The maximal number of linear combinations of
 difference densities is  20.

 DIIS switched on: error vector is FDS-SDF
 Max. Iterations for DIIS is     :   4
 DIIS matrix (see manual) 
    Scaling factor of diagonals  :  1.200
    threshold for scaling factor :  0.000

 scf convergence criterion : increment of total energy < .1000000D-07
                  and increment of one-electron energy < .1000000D-04

 MOs are in ASCII format !


    mo occupation :
   irrep   mo's   occupied
    a     1838      158
 
 number of basis functions   :  1838
 number of occupied orbitals :   158
 

 reading orbital data $uhfmo_alpha  from file alpha
 orbital characterization : expanded

 reading orbital data $uhfmo_beta  from file beta
 orbital characterization : expanded
 virtual MOs provided and orthogonalized by Cholesky decomposition
 virtual MOs provided and orthogonalized by Cholesky decomposition

 UHF mode switched on !

 closed shell shift switched on 
 all occupied orbitals are shifted by    0.05000

  
           ------------------------
               RI-J - INFORMATION
           ------------------------
 Contributions to RI integral batches: 
  neglected integral batches:                 74619
  direct contribution:                       160496
  memory contribution:                  8836
 Memory core needed for (P|Q) and Cholesky     45 MByte
 Memory core minimum needed except of (P|Q)     3 MByte
 Total minimum memory core needed (sum)        48 MByte
  
 ****************************************
 Memory allocated for RI-J   400 MByte
 ****************************************
                                            

 DSCF restart information will be dumped onto file alpha


 Starting SCF iterations

          Overall gridpoints after grid construction =         95948

 ITERATION  ENERGY          1e-ENERGY        2e-ENERGY     NORM[dD(SAO)]  TOL
   1  -3202.5070011960    -16729.919069     7327.9957887    0.000D+00 0.159D-12
                            Exc = -312.675664349     Coul =  7640.67145304    
                         Ntotal = 315.00423786      Nspin = 1.0000394771    
                             Na = 158.00213867         Nb = 157.00209919    
                          Ediel =-0.117760863843    
                            current damping = 1.000
 
          max. resid. norm for Fia-block=  5.351D-01 for orbital     95a    beta 
          max. resid. fock norm         =  7.658D+00 for orbital   1215a    beta 

 ITERATION  ENERGY          1e-ENERGY        2e-ENERGY     NORM[dD(SAO)]  TOL
   2  -3209.5009473535    -16673.983972     7265.0667452    0.781D+02 0.153D-12
                            Exc = -311.249574576     Coul =  7576.31631978    
                         Ntotal = 315.00493079      Nspin = 1.0000102979    
                             Na = 158.00247054         Nb = 157.00246025    
                          Ediel =-0.101198493621    
                            current damping = 0.950
 
          Norm of current diis error:  6.2491    
          max. resid. norm for Fia-block=  6.956D-01 for orbital    158a    alpha
          max. resid. fock norm         =  1.154D+00 for orbital   1739a    alpha

 ITERATION  ENERGY          1e-ENERGY        2e-ENERGY     NORM[dD(SAO)]  TOL
   3  -3210.5891365983    -16748.746801     7338.7413853    0.418D+02 0.113D-12
                            Exc = -314.995692803     Coul =  7653.73707809    
                         Ntotal = 315.00484526      Nspin = 1.0000176999    
                             Na = 158.00243148         Nb = 157.00241378    
                          Ediel =-0.852132703237E-01
                            current damping = 0.900
 
          Norm of current diis error:  4.3952    
          max. resid. norm for Fia-block=  2.366D-01 for orbital    154a    beta 
          max. resid. fock norm         =  3.117D-01 for orbital    159a    beta 

 ITERATION  ENERGY          1e-ENERGY        2e-ENERGY     NORM[dD(SAO)]  TOL
   4  -3211.8677755649    -16714.246202     7302.9621477    0.194D+02 0.873D-13
                            Exc = -314.050466313     Coul =  7617.01261401    
                         Ntotal = 315.00533373      Nspin =0.99998995914    
                             Na = 158.00266184         Nb = 157.00267188    
                          Ediel =-0.919000827663E-01
                            current damping = 0.950
 
          Norm of current diis error:  1.9774    
          max. resid. norm for Fia-block=  9.737D-02 for orbital    154a    alpha
          max. resid. fock norm         =  1.654D-01 for orbital   1820a    alpha

 ITERATION  ENERGY          1e-ENERGY        2e-ENERGY     NORM[dD(SAO)]  TOL
   5  -3212.0689753930    -16726.543063     7315.0578088    0.191D+02 0.754D-13
                            Exc = -314.437700053     Coul =  7629.49550885    
                         Ntotal = 315.00577097      Nspin =0.99998463277    
                             Na = 158.00287780         Nb = 157.00289317    
                          Ediel =-0.845954325938E-01
                            current damping = 1.000
 
          Norm of current diis error:  1.0658    
          max. resid. norm for Fia-block=  5.348D-02 for orbital    154a    beta 
          max. resid. fock norm         =  5.989D-02 for orbital    154a    beta 
          mo-orthogonalization: Cholesky decomposition

 ITERATION  ENERGY          1e-ENERGY        2e-ENERGY     NORM[dD(SAO)]  TOL
   6  -3212.1519880791    -16722.642918     7311.0746509    0.551D+01 0.667D-13
                            Exc = -314.446073624     Coul =  7625.52072456    
                         Ntotal = 315.00596283      Nspin =0.99997596685    
                             Na = 158.00296940         Nb = 157.00299343    
                          Ediel =-0.876592725843E-01
                            current damping = 1.050
 
          Norm of current diis error: 0.55524    
          max. resid. norm for Fia-block=  2.273D-02 for orbital    156a    alpha
          max. resid. fock norm         =  3.757D-02 for orbital   1645a    alpha

 ITERATION  ENERGY          1e-ENERGY        2e-ENERGY     NORM[dD(SAO)]  TOL
   7  -3212.1697805925    -16728.714888     7317.1288283    0.239D+01 0.624D-13
                            Exc = -314.672735269     Coul =  7631.80156361    
                         Ntotal = 315.00602939      Nspin =0.99997281531    
                             Na = 158.00300110         Nb = 157.00302829    
                          Ediel =-0.886610074702E-01
                            current damping = 1.100
 
          Norm of current diis error: 0.35071    
          max. resid. norm for Fia-block=  1.836D-02 for orbital    154a    beta 
          max. resid. fock norm         =  2.336D-02 for orbital    159a    beta 

 ITERATION  ENERGY          1e-ENERGY        2e-ENERGY     NORM[dD(SAO)]  TOL
   8  -3212.1762253342    -16723.285613     7311.6931081    0.173D+01 0.595D-13
                            Exc = -314.544462759     Coul =  7626.23757087    
                         Ntotal = 315.00618760      Nspin =0.99996734980    
                             Na = 158.00307748         Nb = 157.00311013    
                          Ediel =-0.893371649740E-01
                            current damping = 1.150
 
          Norm of current diis error: 0.30156    
          max. resid. norm for Fia-block=  2.137D-02 for orbital    155a    alpha
          max. resid. fock norm         =  2.697D-02 for orbital    158a    alpha

 ITERATION  ENERGY          1e-ENERGY        2e-ENERGY     NORM[dD(SAO)]  TOL
   9  -3212.1786420799    -16727.619913     7316.0249920    0.125D+01 0.574D-13
                            Exc = -314.679008506     Coul =  7630.70400053    
                         Ntotal = 315.00618933      Nspin =0.99997182996    
                             Na = 158.00308058         Nb = 157.00310875    
                          Ediel =-0.884596606038E-01
                            current damping = 1.200
 
          Norm of current diis error: 0.24519    
          max. resid. norm for Fia-block=  8.625D-03 for orbital    154a    beta 
          max. resid. fock norm         =  9.268D-03 for orbital    154a    beta 

 ITERATION  ENERGY          1e-ENERGY        2e-ENERGY     NORM[dD(SAO)]  TOL
  10  -3212.1830795913    -16726.385561     7314.7862018    0.415D+00 0.561D-13
                            Exc = -314.633992649     Coul =  7629.42019449    
                         Ntotal = 315.00622065      Nspin =0.99996822832    
                             Na = 158.00309444         Nb = 157.00312621    
                          Ediel =-0.895608989237E-01
                            current damping = 1.250
 
          Norm of current diis error: 0.76291E-01
          max. resid. norm for Fia-block=  3.898D-03 for orbital    154a    beta 
          max. resid. fock norm         =  6.971D-03 for orbital   1824a    alpha
          mo-orthogonalization: Cholesky decomposition

 ITERATION  ENERGY          1e-ENERGY        2e-ENERGY     NORM[dD(SAO)]  TOL
  11  -3212.1835146824    -16726.642141     7315.0423469    0.230D+00 0.550D-13
                            Exc = -314.653104054     Coul =  7629.69545100    
                         Ntotal = 315.00623684      Nspin =0.99996690870    
                             Na = 158.00310188         Nb = 157.00313497    
                          Ediel =-0.899057553338E-01
                            current damping = 1.300
 
          Norm of current diis error: 0.40683E-01
          max. resid. norm for Fia-block=  2.623D-03 for orbital    154a    beta 
          max. resid. fock norm         =  2.899D-03 for orbital    154a    beta 

 ITERATION  ENERGY          1e-ENERGY        2e-ENERGY     NORM[dD(SAO)]  TOL
  12  -3212.1836490448    -16726.230761     7314.6308326    0.935D-01 0.538D-13
                            Exc = -314.643493378     Coul =  7629.27432603    
                         Ntotal = 315.00624504      Nspin =0.99996591680    
                             Na = 158.00310548         Nb = 157.00313956    
                          Ediel =-0.900981791292E-01
                            current damping = 1.350
 
          Norm of current diis error: 0.37751E-01
          max. resid. norm for Fia-block=  2.073D-03 for orbital    155a    alpha
          max. resid. fock norm         =  3.055D-03 for orbital   1639a    alpha

 ITERATION  ENERGY          1e-ENERGY        2e-ENERGY     NORM[dD(SAO)]  TOL
  13  -3212.1837448367    -16726.817688     7315.2176643    0.357D-01 0.525D-13
                            Exc = -314.656488465     Coul =  7629.87415277    
                         Ntotal = 315.00624305      Nspin =0.99996586241    
                             Na = 158.00310446         Nb = 157.00313860    
                          Ediel =-0.901479888843E-01
                            current damping = 1.400
 
          Norm of current diis error: 0.19494E-01
          max. resid. norm for Fia-block=  1.070D-03 for orbital    154a    beta 
          max. resid. fock norm         =  1.131D-03 for orbital    154a    beta 

 ITERATION  ENERGY          1e-ENERGY        2e-ENERGY     NORM[dD(SAO)]  TOL
  14  -3212.1837885961    -16726.603606     7315.0035380    0.298D-01 0.510D-13
                            Exc = -314.651421403     Coul =  7629.65495939    
                         Ntotal = 315.00624952      Nspin =0.99996526576    
                             Na = 158.00310739         Nb = 157.00314213    
                          Ediel =-0.902374828464E-01
                            current damping = 1.450
 
          Norm of current diis error: 0.95778E-02
          max. resid. norm for Fia-block=  6.954D-04 for orbital    154a    beta 
          max. resid. fock norm         =  7.713D-04 for orbital    158a    beta 

 ITERATION  ENERGY          1e-ENERGY        2e-ENERGY     NORM[dD(SAO)]  TOL
  15  -3212.1838006887    -16726.564804     7314.9647244    0.154D-01 0.497D-13
                            Exc = -314.650822077     Coul =  7629.61554647    
                         Ntotal = 315.00625135      Nspin =0.99996464469    
                             Na = 158.00310800         Nb = 157.00314335    
                          Ediel =-0.903073071586E-01
                            current damping = 1.300
 
          Norm of current diis error: 0.88695E-02
          max. resid. norm for Fia-block=  5.782D-04 for orbital    158a    alpha
          max. resid. fock norm         =  7.043D-04 for orbital    165a    beta 
          mo-orthogonalization: Cholesky decomposition

 ITERATION  ENERGY          1e-ENERGY        2e-ENERGY     NORM[dD(SAO)]  TOL
  16  -3212.1838107929    -16726.601133     7315.0010432    0.736D-02 0.481D-13
                            Exc = -314.652702680     Coul =  7629.65374586    
                         Ntotal = 315.00625183      Nspin =0.99996431237    
                             Na = 158.00310807         Nb = 157.00314376    
                          Ediel =-0.903393455981E-01
                            current damping = 1.350
 
          Norm of current diis error: 0.41507E-02
          max. resid. norm for Fia-block=  3.683D-04 for orbital    158a    alpha
          max. resid. fock norm         =  3.866D-04 for orbital     49a    beta 

 ITERATION  ENERGY          1e-ENERGY        2e-ENERGY     NORM[dD(SAO)]  TOL
  17  -3212.1838147078    -16726.598180     7314.9980861    0.635D-02 0.465D-13
                            Exc = -314.651556551     Coul =  7629.64964270    
                         Ntotal = 315.00625271      Nspin =0.99996400758    
                             Na = 158.00310836         Nb = 157.00314435    
                          Ediel =-0.903611404350E-01
                            current damping = 1.400
 
          Norm of current diis error: 0.34753E-02
          max. resid. norm for Fia-block=  3.751D-04 for orbital     49a    beta 
          max. resid. fock norm         =  3.977D-04 for orbital     49a    beta 

 ITERATION  ENERGY          1e-ENERGY        2e-ENERGY     NORM[dD(SAO)]  TOL
  18  -3212.1838171137    -16726.631212     7315.0311154    0.385D-02 0.449D-13
                            Exc = -314.652746198     Coul =  7629.68386159    
                         Ntotal = 315.00625255      Nspin =0.99996371198    
                             Na = 158.00310813         Nb = 157.00314442    
                          Ediel =-0.903797178241E-01
                            current damping = 1.450
 
          Norm of current diis error: 0.19492E-02
          max. resid. norm for Fia-block=  2.731D-04 for orbital    157a    beta 
          max. resid. fock norm         =  2.834D-04 for orbital    158a    beta 

 ITERATION  ENERGY          1e-ENERGY        2e-ENERGY     NORM[dD(SAO)]  TOL
  19  -3212.1838180298    -16726.585392     7314.9852952    0.341D-02 0.436D-13
                            Exc = -314.651673633     Coul =  7629.63696881    
                         Ntotal = 315.00625310      Nspin =0.99996351595    
                             Na = 158.00310831         Nb = 157.00314479    
                          Ediel =-0.903961038876E-01
                            current damping = 1.500
 
          Norm of current diis error: 0.29976E-02
          max. resid. norm for Fia-block=  2.149D-04 for orbital     49a    beta 
          max. resid. fock norm         =  2.254D-04 for orbital     49a    beta 

 ITERATION  ENERGY          1e-ENERGY        2e-ENERGY     NORM[dD(SAO)]  TOL
  20  -3212.1838190936    -16726.598087     7314.9979891    0.132D-02 0.422D-13
                            Exc = -314.652060777     Coul =  7629.65004988    
                         Ntotal = 315.00625305      Nspin =0.99996335251    
                             Na = 158.00310820         Nb = 157.00314485    
                          Ediel =-0.904004475886E-01
                            current damping = 1.550
 
          Norm of current diis error: 0.17236E-02
          max. resid. norm for Fia-block=  1.447D-04 for orbital    158a    alpha
          max. resid. fock norm         =  1.510D-04 for orbital    158a    alpha
          mo-orthogonalization: Cholesky decomposition

 ITERATION  ENERGY          1e-ENERGY        2e-ENERGY     NORM[dD(SAO)]  TOL
  21  -3212.1838195957    -16726.604894     7315.0047953    0.101D-02 0.410D-13
                            Exc = -314.652084654     Coul =  7629.65687997    
                         Ntotal = 315.00625299      Nspin =0.99996323093    
                             Na = 158.00310811         Nb = 157.00314488    
                          Ediel =-0.904056723368E-01
                            current damping = 1.400
 
          Norm of current diis error: 0.12607E-02
          max. resid. norm for Fia-block=  1.334D-04 for orbital     49a    beta 
          max. resid. fock norm         =  1.427D-04 for orbital    158a    alpha

 ITERATION  ENERGY          1e-ENERGY        2e-ENERGY     NORM[dD(SAO)]  TOL
  22  -3212.1838199532    -16726.613763     7315.0136641    0.101D-02 0.159D-12
                            Exc = -314.652501129     Coul =  7629.66616522    
                         Ntotal = 315.00625285      Nspin =0.99996312887    
                             Na = 158.00310799         Nb = 157.00314486    
                          Ediel =-0.904098229434E-01
                            current damping = 1.250
 
          Norm of current diis error: 0.67163E-03
          max. resid. norm for Fia-block=  9.947D-05 for orbital    157a    beta 
          max. resid. fock norm         =  1.032D-04 for orbital    158a    beta 

 ITERATION  ENERGY          1e-ENERGY        2e-ENERGY     NORM[dD(SAO)]  TOL
  23  -3212.1838201469    -16726.606484     7315.0063846    0.144D-01 0.101D-12
                            Exc = -314.652206396     Coul =  7629.65859096    
                         Ntotal = 315.00625291      Nspin =0.99996303505    
                             Na = 158.00310797         Nb = 157.00314494    
                          Ediel =-0.904128645660E-01
                            current damping = 1.300
 
          Norm of current diis error: 0.80397E-03
          max. resid. norm for Fia-block=  1.025D-04 for orbital     49a    beta 
          max. resid. fock norm         =  1.069D-04 for orbital     49a    beta 

 ITERATION  ENERGY          1e-ENERGY        2e-ENERGY     NORM[dD(SAO)]  TOL
  24  -3212.1838203098    -16726.611898     7315.0117986    0.564D-02 0.679D-13
                            Exc = -314.652347637     Coul =  7629.66414621    
                         Ntotal = 315.00625284      Nspin =0.99996294146    
                             Na = 158.00310789         Nb = 157.00314495    
                          Ediel =-0.904137393394E-01
                            current damping = 1.350
 
          Norm of current diis error: 0.37338E-03
          max. resid. norm for Fia-block=  6.803D-05 for orbital     49a    beta 
          max. resid. fock norm         =  7.085D-05 for orbital     49a    beta 

 ITERATION  ENERGY          1e-ENERGY        2e-ENERGY     NORM[dD(SAO)]  TOL
  25  -3212.1838203927    -16726.610544     7315.0104442    0.374D-02 0.575D-13
                            Exc = -314.652351568     Coul =  7629.66279577    
                         Ntotal = 315.00625281      Nspin =0.99996286756    
                             Na = 158.00310784         Nb = 157.00314497    
                          Ediel =-0.904163694963E-01
                            current damping = 1.400
 
          Norm of current diis error: 0.33538E-03
          max. resid. norm for Fia-block=  5.478D-05 for orbital     49a    beta 
          max. resid. fock norm         =  5.694D-05 for orbital     49a    beta 
          mo-orthogonalization: Cholesky decomposition

 ITERATION  ENERGY          1e-ENERGY        2e-ENERGY     NORM[dD(SAO)]  TOL
  26  -3212.1838204479    -16726.614018     7315.0139180    0.214D-02 0.512D-13
                            Exc = -314.652435921     Coul =  7629.66635391    
                         Ntotal = 315.00625276      Nspin =0.99996281026    
                             Na = 158.00310779         Nb = 157.00314498    
                          Ediel =-0.904161074350E-01
                            current damping = 1.450
 
          Norm of current diis error: 0.23176E-03
          max. resid. norm for Fia-block=  4.274D-05 for orbital    157a    beta 
          max. resid. fock norm         =  4.337D-05 for orbital    158a    beta 

 ITERATION  ENERGY          1e-ENERGY        2e-ENERGY     NORM[dD(SAO)]  TOL
  27  -3212.1838204753    -16726.610055     7315.0099559    0.140D-02 0.487D-13
                            Exc = -314.652313543     Coul =  7629.66226947    
                         Ntotal = 315.00625278      Nspin =0.99996278227    
                             Na = 158.00310778         Nb = 157.00314500    
                          Ediel =-0.904171583399E-01
                            current damping = 1.500
 
          Norm of current diis error: 0.29477E-03
          max. resid. norm for Fia-block=  3.410D-05 for orbital     49a    beta 
          max. resid. fock norm         =  3.708D-05 for orbital    157a    alpha

 ITERATION  ENERGY          1e-ENERGY        2e-ENERGY     NORM[dD(SAO)]  TOL
  28  -3212.1838204991    -16726.611569     7315.0114690    0.104D-02 0.457D-13
                            Exc = -314.652370817     Coul =  7629.66383983    
                         Ntotal = 315.00625274      Nspin =0.99996274911    
                             Na = 158.00310774         Nb = 157.00314499    
                          Ediel =-0.904176289177E-01
                            current damping = 1.550
 
          Norm of current diis error: 0.15315E-03
          max. resid. norm for Fia-block=  2.649D-05 for orbital     49a    beta 
          max. resid. fock norm         =  2.763D-05 for orbital    158a    beta 

 ITERATION  ENERGY          1e-ENERGY        2e-ENERGY     NORM[dD(SAO)]  TOL
  29  -3212.1838205139    -16726.612032     7315.0119324    0.152D-02 0.435D-13
                            Exc = -314.652391851     Coul =  7629.66432426    
                         Ntotal = 315.00625272      Nspin =0.99996272191    
                             Na = 158.00310772         Nb = 157.00314500    
                          Ediel =-0.904178696540E-01
                            current damping = 1.400
 
          Norm of current diis error: 0.10997E-03
          max. resid. norm for Fia-block=  2.061D-05 for orbital    157a    beta 
          max. resid. fock norm         =  2.200D-05 for orbital    157a    alpha

 ITERATION  ENERGY          1e-ENERGY        2e-ENERGY     NORM[dD(SAO)]  TOL
  30  -3212.1838205227    -16726.612491     7315.0123915    0.945D-03 0.418D-13
                            Exc = -314.652396778     Coul =  7629.66478833    
                         Ntotal = 315.00625270      Nspin =0.99996270091    
                             Na = 158.00310770         Nb = 157.00314500    
                          Ediel =-0.904177899022E-01
                            current damping = 1.250
 
          Norm of current diis error: 0.87008E-04
          max. resid. norm for Fia-block=  1.851D-05 for orbital    157a    beta 
          max. resid. fock norm         =  1.909D-05 for orbital    158a    beta 
          mo-orthogonalization: Cholesky decomposition

 ITERATION  ENERGY          1e-ENERGY        2e-ENERGY     NORM[dD(SAO)]  TOL
  31  -3212.1838205285    -16726.610727     7315.0106276    0.704D-03 0.410D-13
                            Exc = -314.652356554     Coul =  7629.66298419    
                         Ntotal = 315.00625271      Nspin =0.99996269152    
                             Na = 158.00310770         Nb = 157.00314501    
                          Ediel =-0.904183597546E-01
                            current damping = 1.300
 
          Norm of current diis error: 0.14174E-03
          max. resid. norm for Fia-block=  1.420D-05 for orbital    157a    alpha
          max. resid. fock norm         =  1.531D-05 for orbital    157a    alpha

 ITERATION  ENERGY          1e-ENERGY        2e-ENERGY     NORM[dD(SAO)]  TOL
  32  -3212.1838205329    -16726.611604     7315.0115046    0.209D-03 0.398D-13
                            Exc = -314.652386984     Coul =  7629.66389156    
                         Ntotal = 315.00625269      Nspin =0.99996268117    
                             Na = 158.00310768         Nb = 157.00314500    
                          Ediel =-0.904184321701E-01
                            current damping = 1.350
 
          Norm of current diis error: 0.70063E-04
          max. resid. norm for Fia-block=  1.105D-05 for orbital    157a    alpha
          max. resid. fock norm         =  1.345D-05 for orbital    788a    alpha

 ITERATION  ENERGY          1e-ENERGY        2e-ENERGY     NORM[dD(SAO)]  TOL
  33  -3212.1838205369    -16726.612105     7315.0120050    0.523D-03 0.380D-13
                            Exc = -314.652394929     Coul =  7629.66439988    
                         Ntotal = 315.00625268      Nspin =0.99996267122    
                             Na = 158.00310767         Nb = 157.00314500    
                          Ediel =-0.904182221546E-01
                            current damping = 1.200
 
          Norm of current diis error: 0.46836E-04
          max. resid. norm for Fia-block=  8.754D-06 for orbital    157a    beta 
          max. resid. fock norm         =  2.243D-05 for orbital    797a    alpha

 ITERATION  ENERGY          1e-ENERGY        2e-ENERGY     NORM[dD(SAO)]  TOL
  34  -3212.1838205399    -16726.611931     7315.0118316    0.955D-03 0.345D-13
                            Exc = -314.652393112     Coul =  7629.66422471    
                         Ntotal = 315.00625267      Nspin =0.99996266423    
                             Na = 158.00310767         Nb = 157.00314500    
                          Ediel =-0.904183317111E-01
                            current damping = 1.250
 
          Norm of current diis error: 0.39081E-04
          max. resid. norm for Fia-block=  7.467D-06 for orbital    157a    beta 
          max. resid. fock norm         =  2.583D-05 for orbital    777a    beta 

 ITERATION  ENERGY          1e-ENERGY        2e-ENERGY     NORM[dD(SAO)]  TOL
  35  -3212.1838205402    -16726.611537     7315.0114371    0.173D-01 0.454D-13
                            Exc = -314.652383252     Coul =  7629.66382040    
                         Ntotal = 315.00625267      Nspin =0.99996266113    
                             Na = 158.00310767         Nb = 157.00314500    
                          Ediel =-0.904184436172E-01
                            current damping = 1.100
 
          Norm of current diis error: 0.49284E-04
          max. resid. norm for Fia-block=  6.444D-06 for orbital    157a    alpha
          max. resid. fock norm         =  1.389D-05 for orbital    780a    alpha
          mo-orthogonalization: Cholesky decomposition

 ITERATION  ENERGY          1e-ENERGY        2e-ENERGY     NORM[dD(SAO)]  TOL
  36  -3212.1838205391    -16726.612083     7315.0119838    0.138D-02 0.444D-13
                            Exc = -314.652401788     Coul =  7629.66438557    
                         Ntotal = 315.00625266      Nspin =0.99996265724    
                             Na = 158.00310766         Nb = 157.00314500    
                          Ediel =-0.904184371911E-01
                            current damping = 1.150
 
          Norm of current diis error: 0.29730E-04
          max. resid. norm for Fia-block=  4.340D-06 for orbital    157a    beta 
          max. resid. fock norm         =  3.763D-05 for orbital    797a    alpha

 ITERATION  ENERGY          1e-ENERGY        2e-ENERGY     NORM[dD(SAO)]  TOL
  37  -3212.1838205386    -16726.612023     7315.0119236    0.136D-02 0.431D-13
                            Exc = -314.652396343     Coul =  7629.66431998    
                         Ntotal = 315.00625266      Nspin =0.99996265493    
                             Na = 158.00310766         Nb = 157.00314500    
                          Ediel =-0.904183408293E-01
                            current damping = 1.200
 
          Norm of current diis error: 0.21593E-04
          max. resid. norm for Fia-block=  3.596D-06 for orbital    157a    beta 
          max. resid. fock norm         =  2.253D-05 for orbital    797a    alpha

 ITERATION  ENERGY          1e-ENERGY        2e-ENERGY     NORM[dD(SAO)]  TOL
  38  -3212.1838205386    -16726.611777     7315.0116772    0.386D-02 0.455D-13
                            Exc = -314.652391498     Coul =  7629.66406866    
                         Ntotal = 315.00625266      Nspin =0.99996265325    
                             Na = 158.00310765         Nb = 157.00314500    
                          Ediel =-0.904184125309E-01
                            current damping = 1.050
 
          Norm of current diis error: 0.20631E-04
          max. resid. norm for Fia-block=  3.206D-06 for orbital    157a    beta 
          max. resid. fock norm         =  1.910D-05 for orbital    793a    beta 

 ITERATION  ENERGY          1e-ENERGY        2e-ENERGY     NORM[dD(SAO)]  TOL
  39  -3212.1838205400    -16726.611687     7315.0115873    0.577D-03 0.456D-13
                            Exc = -314.652389264     Coul =  7629.66397658    
                         Ntotal = 315.00625266      Nspin =0.99996265065    
                             Na = 158.00310765         Nb = 157.00314500    
                          Ediel =-0.904184465391E-01
                            current damping = 0.900
 
          Norm of current diis error: 0.24279E-04
          max. resid. norm for Fia-block=  2.204D-06 for orbital    157a    alpha
          max. resid. fock norm         =  8.285D-06 for orbital    785a    alpha

 ITERATION  ENERGY          1e-ENERGY        2e-ENERGY     NORM[dD(SAO)]  TOL
  40  -3212.1838205397    -16726.611953     7315.0118535    0.477D-03 0.455D-13
                            Exc = -314.652397441     Coul =  7629.66425096    
                         Ntotal = 315.00625265      Nspin =0.99996265063    
                             Na = 158.00310765         Nb = 157.00314500    
                          Ediel =-0.904184061981E-01
                            current damping = 0.950
 
          Norm of current diis error: 0.13810E-04
          max. resid. norm for Fia-block=  1.969D-06 for orbital    157a    beta 
          max. resid. fock norm         =  2.384D-05 for orbital    785a    alpha
          mo-orthogonalization: Cholesky decomposition

 ENERGY CONVERGED !

          Overall gridpoints after grid construction =        347528

 ITERATION  ENERGY          1e-ENERGY        2e-ENERGY     NORM[dD(SAO)]  TOL
  41  -3212.1828012743    -16726.611951     7315.0128703    0.236D-02 0.454D-13
                            Exc = -314.651377398     Coul =  7629.66424769    
                         Ntotal = 314.99962553      Nspin = 1.0000018399    
                             Na = 157.99981369         Nb = 156.99981185    
                          Ediel =-0.904183824878E-01
                            current damping = 1.000
 
          Norm of current diis error: 0.10723E-04
          max. resid. norm for Fia-block=  1.594D-06 for orbital    157a    beta 
          max. resid. fock norm         =  1.386D-05 for orbital    780a    alpha

 End of SCF iterations

   convergence criteria satisfied after    41 iterations


   *************************************************************************
   y                                                                        
   *************************************************************************


                  ------------------------------------------ 
                 |  total energy      =  -3212.18280127434  |
                  ------------------------------------------ 
                 :  kinetic energy    =   3200.93330838222  :
                 :  potential energy  =  -6413.11610965657  :
                 :  virial theorem    =      1.99649786653  :
                 :  wavefunction norm =      1.00000000000  :
                  .......................................... 


 <geterg> : there is no data group $energy 


 <skperg> : $end is missing 


 orbitals $uhfmo_beta  will be written to file beta

 orbitals $uhfmo_alpha  will be written to file alpha
 
 alpha: 

    irrep                154a        155a        156a        157a        158a   
 eigenvalues H         -0.21090    -0.19367    -0.18904    -0.17495    -0.14392
            eV          -5.7389     -5.2701     -5.1441     -4.7607     -3.9164
 occupation              1.0000      1.0000      1.0000      1.0000      1.0000

    irrep                159a        160a        161a        162a        163a   
 eigenvalues H         -0.10950    -0.09218    -0.08938    -0.08378    -0.07954
            eV          -2.9797     -2.5085     -2.4321     -2.2798     -2.1644
 
 beta:  

    irrep                153a        154a        155a        156a        157a   
 eigenvalues H         -0.22841    -0.20837    -0.17446    -0.16955    -0.15959
            eV          -6.2155     -5.6701     -4.7475     -4.6137     -4.3428
 occupation              1.0000      1.0000      1.0000      1.0000      1.0000

    irrep                158a        159a        160a        161a        162a   
 eigenvalues H         -0.10853    -0.08939    -0.08874    -0.08544    -0.07539
            eV          -2.9533     -2.4324     -2.4147     -2.3251     -2.0514
 
 ==============================================================================
                                  COSMO RESULTS
 ==============================================================================
  PARAMETER:
    dx [A]:      0.300
    bas. grd. points:  19072
    nspa:       162
    nsph:        92
    nps:       2242
    npspher:      0
    disex:   10.0000    
    disex2:  3844.67    
    rsolv [A]: 1.3000
    routf:     0.8500
    phsran:    0.0    
    ampran:   0.10E-04
    cavity:  closed
    epsilon: infinity
    refind:     1.300
    fepsi:      1.0000000
  CAVITY VOLUME/AREA [a.u.]:
    surface: V1.0, A matrix: V1.0
    area:  1691.91
    volume:  4415.43
  SCREENING CHARGE:
    cosmo      :  -1.044108
    correction :   0.043295
    total      :  -1.000813
  ENERGIES [a.u.]:
    Total energy            =   -3212.1828012743435
    Total energy + OC corr. =    -3212.1790663979
    Dielectric energy       =       -0.0904183825
    Diel. energy + OC corr. =       -0.0866835060
  ELEMENT RADIUS [A]: ATOM LIST
    co 2.00: 1
    n  1.83: 2,12,21,31,41,50
    c  2.00: 3,5,7,9,11,13,14,16,18,20,22,24,26,28,30,32,34,36,38,40,42,43,45,
             47,49,51,54,57,60,61,68
    h  1.30: 4,6,8,10,15,19,23,25,27,29,33,35,37,39,44,48,52,53,55,56,58,59,
             62-67,71
    o  1.72: 17,46,69,70
   ATOM; AV. RADIUS; DEVIATION; MAX. RADIUS; MIN. RADIUS - values in A
    2 n    2.06   0.23   2.12   2.01
    3 c    2.12   0.12   2.47   2.00
    4 h    1.40   0.10   1.55   1.31
    5 c    2.05   0.05   2.42   2.00
    6 h    1.31   0.01   1.33   1.30
    7 c    2.04   0.04   2.44   2.00
    8 h    1.31   0.01   1.33   1.30
    9 c    2.08   0.08   2.50   2.00
   10 h    1.32   0.02   1.42   1.30
   11 c    2.13   0.13   2.44   2.03
   13 c    2.29   0.29   2.55   2.05
   14 c    2.10   0.10   2.38   2.00
   15 h    1.33   0.03   1.41   1.30
   16 c    2.08   0.08   2.45   2.00
   17 o    1.75   0.03   1.83   1.72
   18 c    2.12   0.12   2.47   2.00
   19 h    1.33   0.03   1.42   1.30
   20 c    2.34   0.34   2.43   2.23
   22 c    2.12   0.12   2.44   2.00
   23 h    1.36   0.06   1.44   1.31
   24 c    2.07   0.07   2.27   2.00
   25 h    1.31   0.01   1.33   1.30
   26 c    2.06   0.06   2.33   2.00
   27 h    1.31   0.01   1.33   1.30
   28 c    2.09   0.09   2.33   2.00
   29 h    1.33   0.03   1.39   1.30
   30 c    2.34   0.34   2.42   2.23
   31 n    1.89   0.06   2.08   1.83
   32 c    2.06   0.06   2.24   2.00
   33 h    1.31   0.01   1.34   1.30
   34 c    2.08   0.08   2.31   2.00
   35 h    1.32   0.02   1.37   1.30
   36 c    2.09   0.09   2.44   2.00
   37 h    1.34   0.04   1.51   1.30
   38 c    2.08   0.08   2.57   2.00
   39 h    1.39   0.09   1.50   1.30
   40 c    2.08   0.08   2.17   2.02
   41 n    2.06   0.23   2.25   1.96
   42 c    2.14   0.14   2.39   2.04
   43 c    2.08   0.08   2.37   2.00
   44 h    1.34   0.04   1.40   1.30
   45 c    2.06   0.06   2.35   2.00
   46 o    1.75   0.03   1.81   1.72
   47 c    2.07   0.07   2.31   2.00
   48 h    1.32   0.02   1.40   1.30
   49 c    2.15   0.15   2.42   2.03
   51 c    2.11   0.11   2.37   2.00
   52 h    1.33   0.03   1.42   1.30
   53 h    1.33   0.03   1.41   1.30
   54 c    2.13   0.13   2.57   2.00
   55 h    1.33   0.03   1.44   1.30
   56 h    1.34   0.04   1.48   1.30
   57 c    2.12   0.12   2.38   2.00
   58 h    1.32   0.02   1.39   1.30
   59 h    1.34   0.04   1.41   1.30
   60 c    2.04   0.04   2.26   2.00
   61 c    2.04   0.04   2.23   2.00
   62 h    1.31   0.01   1.34   1.30
   63 h    1.33   0.03   1.41   1.30
   64 h    1.32   0.02   1.42   1.30
   65 h    1.32   0.02   1.42   1.30
   66 h    1.31   0.01   1.33   1.30
   67 h    1.32   0.02   1.41   1.30
   68 c    2.14   0.14   2.39   2.00
   69 o    1.78   0.06   2.01   1.72
   70 o    1.77   0.05   2.06   1.72
   71 h    1.31   0.01   1.39   1.30
 ==============================================================================

                                             _ _ _ 
  IRREP     alpha occ.     beta occ.      tr(D*D-D)


 a        158.00000000   157.00000000    -0.26112828

   -------------------------------------------------

   sum    158.00000000   157.00000000    -0.26112828

 <S*S>     0.77225656

 
 
 
 ==============================================================================
                           electrostatic moments
 ==============================================================================

 reference point for electrostatic moments:    0.00000   0.00000   0.00000

 
              nuc           elec       ->  total
 ------------------------------------------------------------------------------
                          charge      
 ------------------------------------------------------------------------------
         316.000000    -315.000000       1.000000
 a-b                                     1.000000
 
 ------------------------------------------------------------------------------
                       dipole moment  
 ------------------------------------------------------------------------------
   x   -1514.251063    1505.083094      -9.167968
   y   -1035.536429    1030.820493      -4.715936
   z     828.101792    -828.648778      -0.546986
 
   | dipole moment | =    10.3243 a.u. =    26.2417 debye 
 
 ------------------------------------------------------------------------------
                     quadrupole moment
 ------------------------------------------------------------------------------
  xx   15042.728093  -15117.930743     -75.202649
  yy    7580.687482   -7710.600819    -129.913336
  zz    7452.943771   -7594.833976    -141.890204
  xy    3171.312446   -3146.726469      24.585977
  xz   -3621.500082    3602.952909     -18.547173
  yz   -2750.482515    2766.836619      16.354104
 
     1/3  trace=    -115.668730
     anisotropy=      86.253934


 ==============================================================================
                  LOEWDIN POPULATION ANALYSIS (CAO-BASIS) 
 ==============================================================================
 
       values displayed are larger than   0.000000
 
 
 atomic populations from total density:
 
 atom      charge    n(s)      n(p)      n(d)      n(f)      n(g)
     1co     0.75908   4.40219   8.95623   9.53952   3.34299
     2n      0.11329   2.26550   1.37397   1.31229   1.93494
     3c     -0.51967   2.22185   1.11146   1.26186   1.92450
     4h      0.53167   0.37362   0.09471
     5c     -0.45542   2.22050   1.15730   1.14708   1.93055
     6h      0.51594   0.39747   0.08659
     7c     -0.41910   2.21722   1.14797   1.14836   1.90555
     8h      0.50364   0.41027   0.08609
     9c     -0.42709   2.21715   1.13684   1.14542   1.92768
    10h      0.53391   0.38048   0.08561
    11c     -0.29286   2.18101   1.03933   1.30760   1.76493
    12n      0.08480   2.26479   1.37243   1.31484   1.96314
    13c     -0.24850   2.17218   1.03217   1.28029   1.76385
    14c     -0.37727   2.19865   1.13173   1.09533   1.95156
    15h      0.51551   0.38484   0.09965
    16c     -0.32145   2.17571   1.03210   1.32581   1.78784
    17o      0.13277   2.35543   1.94168   1.36845   2.20166
    18c     -0.34360   2.19956   1.12382   1.07611   1.94412
    19h      0.52373   0.38747   0.08880
    20c     -0.22206   2.16603   1.02465   1.25773   1.77365
    21n      0.09738   2.26766   1.37697   1.32495   1.93304
    22c     -0.53775   2.22142   1.10277   1.29268   1.92089
    23h      0.53670   0.34821   0.11508
    24c     -0.42346   2.21269   1.14689   1.13447   1.92941
    25h      0.50388   0.41031   0.08581
    26c     -0.44708   2.21721   1.14529   1.16396   1.92063
    27h      0.51434   0.40064   0.08502
    28c     -0.43259   2.21543   1.12150   1.16428   1.93138
    29h      0.54938   0.35907   0.09155
    30c     -0.26245   2.17172   1.02916   1.27872   1.78285
    31n      0.15072   2.29545   1.41815   1.21968   1.91601
    32c     -0.52280   2.21513   1.13379   1.23819   1.93569
    33h      0.49675   0.41546   0.08779
    34c     -0.48733   2.21508   1.15206   1.17061   1.94958
    35h      0.52332   0.38928   0.08740
    36c     -0.48418   2.21921   1.12757   1.20685   1.93054
    37h      0.55229   0.36228   0.08542
    38c     -0.41174   2.20061   1.11473   1.15970   1.93670
    39h      0.51595   0.38824   0.09580
    40c     -0.26730   2.16754   1.03404   1.28604   1.77968
    41n      0.17452   2.26442   1.37861   1.24831   1.93414
    42c     -0.27815   2.17373   1.03251   1.30893   1.76299
    43c     -0.40007   2.19991   1.12938   1.10662   1.96416
    44h      0.53662   0.36167   0.10171
    45c     -0.34275   2.17130   1.03070   1.34819   1.79255
    46o      0.13360   2.35913   1.94143   1.36731   2.19852
    47c     -0.36871   2.20152   1.12192   1.09185   1.95342
    48h      0.53969   0.37140   0.08891
    49c     -0.22487   2.16664   1.02807   1.25505   1.77511
    50n     -0.05296   2.26547   1.39419   1.46570   1.92760
    51c     -0.82972   2.24118   1.17767   1.33214   2.07872
    52h      0.50037   0.40402   0.09561
    53h      0.50722   0.38577   0.10701
    54c     -0.79779   2.23969   1.17251   1.30896   2.07663
    55h      0.51780   0.39013   0.09207
    56h      0.51641   0.38543   0.09816
    57c     -0.82971   2.23402   1.17640   1.32530   2.09398
    58h      0.51664   0.39325   0.09010
    59h      0.49561   0.39344   0.11095
    60c     -1.25312   2.30115   1.28971   1.38494   2.27732
    61c     -1.20311   2.29899   1.30874   1.34766   2.24772
    62h      0.50102   0.39584   0.10314
    63h      0.48796   0.40310   0.10894
    64h      0.49865   0.39293   0.10842
    65h      0.45695   0.43340   0.10965
    66h      0.47854   0.41834   0.10312
    67h      0.47039   0.42091   0.10869
    68c     -0.78573   2.24353   1.02580   1.69298   1.82341
    69o     -0.18991   2.40627   2.08257   1.36189   2.33918
    70o     -0.00143   2.40651   2.04367   1.31356   2.23770
    71h      0.47466   0.37555   0.14979
 
 moments (from total density versus population analysis)
 <charge> =             1.000000            1.000000
 <x   >   =            -9.167968           -8.447100
 <y   >   =            -4.715936           -4.813370
 <z   >   =            -0.546986           -1.395771
 
 Unpaired electrons from D(alpha)-D(beta)
 
 atom      total     n(s)      n(p)      n(d)      n(f)      n(g)
     1co     0.95440   0.00069   0.00586   0.95021  -0.00236
     2n      0.04253   0.00249   0.01415   0.00727   0.01863
     3c     -0.00069  -0.00013  -0.00144   0.00254  -0.00165
     4h      0.00091   0.00089   0.00002
     5c      0.00219   0.00012   0.00080   0.00034   0.00093
     6h      0.00033   0.00021   0.00012
     7c     -0.00288   0.00001  -0.00123   0.00005  -0.00171
     8h     -0.00004   0.00003  -0.00007
     9c      0.00265   0.00014   0.00074   0.00089   0.00088
    10h      0.00069   0.00044   0.00025
    11c      0.00282  -0.00010   0.00031   0.00227   0.00035
    12n     -0.00663  -0.00011  -0.00187  -0.00148  -0.00317
    13c     -0.00430  -0.00004  -0.00177  -0.00020  -0.00229
    14c      0.00023   0.00002   0.00044  -0.00070   0.00047
    15h      0.00007  -0.00002   0.00009
    16c     -0.00557  -0.00005  -0.00229  -0.00013  -0.00309
    17o     -0.00238  -0.00001  -0.00092  -0.00035  -0.00110
    18c     -0.00092   0.00001   0.00001  -0.00078  -0.00016
    19h     -0.00001  -0.00002   0.00001
    20c     -0.00455   0.00004  -0.00175  -0.00035  -0.00249
    21n      0.01812   0.00137   0.00651   0.00353   0.00671
    22c     -0.00551  -0.00006  -0.00297   0.00157  -0.00405
    23h      0.00046   0.00059  -0.00013
    24c      0.00083   0.00008   0.00084  -0.00096   0.00086
    25h      0.00027   0.00017   0.00011
    26c     -0.00982  -0.00008  -0.00410  -0.00016  -0.00548
    27h     -0.00016   0.00019  -0.00035
    28c      0.00127   0.00008   0.00115  -0.00139   0.00144
    29h      0.00025   0.00012   0.00013
    30c     -0.00602  -0.00007  -0.00287   0.00084  -0.00392
    31n     -0.00068  -0.00001  -0.00030   0.00000  -0.00037
    32c     -0.00023   0.00000   0.00000  -0.00022  -0.00001
    33h      0.00000  -0.00000   0.00000
    34c     -0.00117  -0.00001  -0.00044  -0.00014  -0.00059
    35h     -0.00005   0.00002  -0.00007
    36c     -0.00051  -0.00000  -0.00014  -0.00020  -0.00017
    37h     -0.00001   0.00002  -0.00002
    38c     -0.00012   0.00001   0.00002  -0.00015   0.00001
    39h      0.00000   0.00002  -0.00002
    40c      0.00151   0.00002   0.00051   0.00023   0.00075
    41n      0.03559   0.00218   0.01056   0.00910   0.01375
    42c      0.00634  -0.00003   0.00215   0.00101   0.00321
    43c      0.00045   0.00005  -0.00044   0.00138  -0.00054
    44h      0.00031   0.00026   0.00004
    45c      0.00365   0.00006   0.00160   0.00003   0.00197
    46o      0.00155   0.00001   0.00054   0.00034   0.00066
    47c     -0.00041   0.00004  -0.00057   0.00093  -0.00081
    48h      0.00018   0.00019  -0.00001
    49c      0.00429  -0.00003   0.00103   0.00151   0.00178
    50n      0.03725   0.00142   0.01288   0.00662   0.01633
    51c      0.00204   0.00001   0.00028   0.00111   0.00064
    52h      0.00101   0.00066   0.00034
    53h     -0.00003  -0.00006   0.00004
    54c      0.00021  -0.00004  -0.00030   0.00099  -0.00045
    55h      0.00064   0.00042   0.00022
    56h      0.00003  -0.00005   0.00008
    57c      0.00133  -0.00001  -0.00012   0.00147  -0.00000
    58h      0.00010  -0.00008   0.00019
    59h     -0.00005  -0.00003  -0.00003
    60c     -0.00013   0.00000   0.00003  -0.00019   0.00003
    61c      0.00015   0.00000  -0.00000   0.00015  -0.00000
    62h      0.00001   0.00000   0.00000
    63h     -0.00005  -0.00005  -0.00001
    64h     -0.00006  -0.00005  -0.00001
    65h      0.00007   0.00006   0.00001
    66h      0.00001   0.00001   0.00000
    67h      0.00003  -0.00000   0.00003
    68c     -0.03986  -0.00260  -0.01132  -0.00978  -0.01617
    69o     -0.01097  -0.00066  -0.00251  -0.00509  -0.00271
    70o     -0.01964  -0.00030  -0.00758  -0.00327  -0.00848
    71h     -0.00129  -0.00098  -0.00030
 
 
 
 ==============================================================================
 
HOMO-LUMO Separation
 HOMO         :   -0.14392411 H =     -3.91638 eV
 LUMO         :   -0.10950151 H =     -2.97969 eV
 HOMO-LUMO gap:    0.03442260 H =     +0.93669 eV
 
 ==============================================================================


    ------------------------------------------------------------------------
         total  cpu-time :  1 hours 57 minutes and  1 seconds
         total wall-time : 17 minutes and 54 seconds
    ------------------------------------------------------------------------

   ****  ridft : all done  ****


    2025-01-08 12:40:22.752 

 ridft ended normally
