# Supplementary material for: Electronic Effects Drive Selectivity in CO2 Reduction Catalysis by Heptacoordinated Cobalt Complexes
Source: Inorg Chem. 2026 May 21;65(22):12678–92. doi: 10.1021/acs.inorgchem.6c01633 (PMC13250995; doi:10.1021/acs.inorgchem.6c01633)
Supplement: Supplementary file 2 [file ic6c01633_si_002.zip › backup_paper_acscat_Co/Co0MeOLCOOH/doublet/bpy_det_O1/eps375/EN/B3LYP/SP_B3LYP.out]

  ========================================================================
                license information 
 Customer : 200000000357083
 ID       : LKO2626211

 License file is VALID, continuing with full version
  ========================================================================

   OpenMP run-time library returned nthreads =  8

 ridft (centipede32) : TURBOMOLE rev. V7-7 compiled 26 Oct 2022 at 08:57:28
 Copyright (C) 2022 TURBOMOLE GmbH, Karlsruhe


    2025-01-08 12:22:59.013 


                                  r i d f t

                        DFT program with RI approximation 
                                for coulomb part 


                                                 
                                 References:     
                                                 
          TURBOMOLE:                             
              R. Ahlrichs, M. Baer, M. Haeser, H. Horn, and
              C. Koelmel
              Electronic structure calculations on workstation
              computers: the program system TURBOMOLE
              Chem. Phys. Lett. 162: 165 (1989)
          Density Functional:                              
              O. Treutler and R. Ahlrichs                      
              Efficient Molecular Numerical Integration Schemes
              J. Chem. Phys. 102: 346 (1995)                   
          Parallel Version:                                
              Performance of parallel TURBOMOLE for Density    
              Functional Calculations                          
              M. v. Arnim and R. Ahlrichs                      
              J. Comp. Chem. 19: 1746 (1998)                   
          RI-J Method:                                     
              Auxiliary Basis Sets to approximate Coulomb      
              Potentials                                       
              Chem. Phys. Lett. 240: 283 (1995)                
              K. Eichkorn, O. Treutler, H. Oehm, M. Haeser     
              and R. Ahlrichs                                  
              Chem. Phys. Lett. 242: 652 (1995)                
                                                           
              Auxiliary Basis Sets for Main Row Atoms and their
              Use to approximate Coulomb Potentials            
              K. Eichkorn, F. Weigend, O. Treutler and         
              R. Ahlrichs                                      
              Theo. Chem. Acc. 97: 119 (1997)                   
                                                           
              Accurate Coulomb-fitting basis sets for H to Rn 
              F. Weigend                                        
              Phys. Chem. Chem. Phys. 8: 1057 (2006)            
                                                           
          Multipole accelerated RI-J (MARI-J):             
              Fast evaluation of the Coulomb potential for     
              electron densities using multipole accelerated   
              resolution of identity approximation             
              M. Sierka, A. Hogekamp and R. Ahlrichs           
              J. Chem. Phys. 118: 9136 (2003)                  
          RI-JK Method:                                     
              A fully direct RI-HF algorithm: Implementation,
              optimised auxiliary basis sets, demonstration of
              accuracy and efficiency                         
              F. Weigend                                      
              Phys. Chem. Chem. Phys. 4: 4285 (2002)           
          Two-component HF and DFT with spin-orbit coupling:  
              Self-consistent treatment of spin-orbit         
              interactions with efficient Hartree-Fock and    
              density functional methods                      
              M. K. Armbruster, F. Weigend, C. van Wüllen and 
              W. Klopper                                      
              Phys. Chem. Chem. Phys. 10: 1748 (2008)         
          Two-component difference density and DIIS algorithm 
              Efficient two-component self-consistent field   
              procedures and gradients: implementation in     
              TURBOMOLE and application to Au20-              
              A. Baldes, F. Weigend                           
              Mol. Phys. 111: 2617 (2013)                     
          Relativistic all-electron 2c calculations           
              An efficient implementation of two-component    
              relativistic exact-decoupling methods for large 
              molecules                                       
              D. Peng, N. Middendorf, F. Weigend, M. Reiher   
              J. Chem. Phys. 138: 184105 (2013)               
          Finite nucleus model and SNSO approximation         
              Efficient implementation of one- and two-       
              component analytical energy gradients in exact  
              two-component theory                            
              Y. J. Franzke, N. Middendorf, F. Weigend        
              J. Chem. Phys. 148: 104110 (2018)               
          Grids for all-electron relativistic methods         
              Error-consistent segmented contracted all-      
              electron relativistic basis sets of double-     
              and triple-zeta quality for NMR shielding       
              constants                                       
              Y. J. Franzke, R. Tress, T. M. Pazdera,         
              F. Weigend                                      
              Phys. Chem. Chem. Phys. 21: 166658 (2019)       
          Seminumerical exchange algorithms                   
              Seminumerical calculation of the Hartree-Fock   
              exchange matirx: Application to two-component   
              procedures and efficient evaluation of local    
              hybrid functionsl                               
               P. Plessow, F. Weigend,                        
              J. Comput. Chem. 33: 810 (2012)                 
          Improved seminumerical algorithms                   
              C. Holzer,                                      
              J. Chem. Phys. 153 (2020), 184115               
                                         


          OpenMP Shared-Memory Parallelization:  8 CPUs.

            By: Christof Holzer and Yannick J. Franzke


              +--------------------------------------------------+
              |      general information about current run       |
              +--------------------------------------------------+

 
 Becke-3-Parameter hybrid functional: B3-LYP
 exchange:    0.8*LDA + 0.72*B88 + 0.2*HF
 correlation: 0.19*LDA(VWN) + 0.81*LYP
 A Hybrid-DFT calculation using the RI-J approximation will be carried out.
 Allocatable memory for RI due to $ricore (MB):                   500

   *************************************************************************
   y                                                                        
   *************************************************************************


              +--------------------------------------------------+
              | Atomic coordinate, charge and isotop information |
              +--------------------------------------------------+

                    atomic coordinates            atom    charge  isotop
         -4.22717750   -2.14916530    1.70693859    co    27.000     0
         -6.18642363    0.44017617   -0.50710706    n      7.000     0
         -7.27202877    2.56108327    0.37985876    c      6.000     0
         -6.65491205    3.18784420    2.24181838    h      1.000     0
         -9.08887987    3.89368185   -0.97707722    c      6.000     0
         -9.91358300    5.60234405   -0.17895083    h      1.000     0
         -9.82627841    2.97917610   -3.33900301    c      6.000     0
        -11.26841628    3.95232704   -4.44152384    h      1.000     0
         -8.68511551    0.79102518   -4.26689576    c      6.000     0
         -9.20126472    0.02152889   -6.10715510    h      1.000     0
         -6.85220608   -0.42357399   -2.81367049    c      6.000     0
         -7.50221574   -3.62686556    2.32630993    n      7.000     0
         -8.50391912   -5.29021988    0.69548535    c      6.000     0
        -11.01157113   -6.05836407    0.86729113    c      6.000     0
        -11.76066726   -7.40235222   -0.49408798    h      1.000     0
        -12.50643672   -5.04864164    2.82092023    c      6.000     0
        -14.96075027   -5.62848199    3.20174124    o      8.000     0
        -11.43912753   -3.30265054    4.51515551    c      6.000     0
        -12.60252475   -2.50890604    6.01441527    h      1.000     0
         -8.92558372   -2.61697551    4.20752227    c      6.000     0
         -5.02748540   -0.53454929    5.03468015    n      7.000     0
         -3.52037514    0.93995885    6.46297068    c      6.000     0
         -1.56602813    1.05764570    5.82616529    h      1.000     0
         -4.38463761    2.20533949    8.60068311    c      6.000     0
         -3.07556234    3.36664895    9.68462359    h      1.000     0
         -6.91378375    1.96175417    9.31438108    c      6.000     0
         -7.64817195    2.94386770   10.96791336    h      1.000     0
         -8.47953749    0.40674767    7.88129820    c      6.000     0
        -10.45182707    0.13751745    8.40286356    h      1.000     0
         -7.49491573   -0.83964614    5.77757042    c      6.000     0
         -0.45369527   -4.50966812    8.73383624    n      7.000     0
         -1.58610477   -3.85719747   10.90935623    c      6.000     0
         -0.36903743   -3.01303338   12.34878046    h      1.000     0
         -4.16026003   -4.19783931   11.37675409    c      6.000     0
         -4.97395720   -3.61162076   13.17474460    h      1.000     0
         -5.63731192   -5.31927404    9.50111172    c      6.000     0
         -7.64643907   -5.66129274    9.80365309    h      1.000     0
         -4.49685805   -5.98727011    7.22736830    c      6.000     0
         -5.57002312   -6.85844992    5.70492084    h      1.000     0
         -1.91261770   -5.51271472    6.90496024    c      6.000     0
         -1.89939113   -5.65371871    2.32533880    n      7.000     0
         -0.90519960   -6.47169649    0.13425881    c      6.000     0
          1.32017779   -7.87429847   -0.00499870    c      6.000     0
          2.00018591   -8.50897999   -1.83883013    h      1.000     0
          2.64921877   -8.35820725    2.23276055    c      6.000     0
          4.86096254   -9.62569645    2.36541233    o      8.000     0
          1.62491238   -7.50391725    4.52637689    c      6.000     0
          2.57582899   -7.90074537    6.30722342    h      1.000     0
         -0.66161787   -6.21919582    4.49928880    c      6.000     0
         -4.62971430   -4.42180134   -1.78162434    n      7.000     0
         -5.39127109   -2.66190545   -3.80711482    c      6.000     0
         -6.47616437   -3.62925020   -5.29761211    h      1.000     0
         -3.65415396   -1.91855333   -4.66803454    h      1.000     0
         -6.64249089   -6.30026961   -1.19756669    c      6.000     0
         -7.58724056   -6.94021043   -2.93733927    h      1.000     0
         -5.72447970   -7.95851260   -0.34543948    h      1.000     0
         -2.21154762   -5.68795564   -2.28671733    c      6.000     0
         -2.44537779   -7.34151948   -3.53814953    h      1.000     0
         -0.98052295   -4.33845743   -3.26931218    h      1.000     0
        -16.12968628   -7.39782330    1.48750038    c      6.000     0
          5.93709600  -10.53583012    0.03176082    c      6.000     0
        -18.08281574   -7.58252702    2.13685487    h      1.000     0
        -15.17591146   -9.24103930    1.57537132    h      1.000     0
        -16.09566743   -6.66489056   -0.45571936    h      1.000     0
          4.65560657  -11.88690494   -0.88921932    h      1.000     0
          7.69351612  -11.48417331    0.56751537    h      1.000     0
          6.34848918   -8.95412804   -1.25071977    h      1.000     0
         -1.06056684   -0.59733052    1.12772128    c      6.000     0
         -0.63631557    0.08375928   -1.37587690    o      8.000     0
          0.65374584   -0.20974429    2.65496618    o      8.000     0
          1.09633519    0.75733722   -1.45616343    h      1.000     0
 
       center of nuclear mass  :   -4.76220497   -3.23959218    2.64339671
       center of nuclear charge:   -4.79193374   -3.27701402    2.62057529

              +--------------------------------------------------+
              |               basis set information              |
              +--------------------------------------------------+

              we will work with the 1s 3p 5d 7f 9g ... basis set
              ...i.e. with spherical basis functions...

   type   atoms  prim   cont   basis
   ---------------------------------------------------------------------------
    co       1     95     48   def2-TZVPD   [6s5p4d1f|17s12p7d1f]
    n        6     52     37   def2-TZVPD   [6s3p3d1f|12s6p3d1f]
    c       31     52     37   def2-TZVPD   [6s3p3d1f|12s6p3d1f]
    h       29     11      9   def2-TZVPD   [3s2p|5s2p]
    o        4     55     40   def2-TZVPD   [6s4p3d1f|12s7p3d1f]
   ---------------------------------------------------------------------------
   total:   71   2558   1838
   ---------------------------------------------------------------------------

   total number of primitive shells          :  111
   total number of contracted shells         :  698
   total number of cartesian basis functions : 2091
   total number of SCF-basis functions       : 1838


 integral neglect threshold       :  0.16E-12
 integral storage threshold THIZE :  0.10E-04
 integral storage threshold THIME :         5

 RI-J AUXILIARY BASIS SET information:

              we will work with the 1s 3p 5d 7f 9g ... basis set
              ...i.e. with spherical basis functions...

   type   atoms  prim   cont   basis
   ---------------------------------------------------------------------------
    co       1    107     89   def2-TZVPD   [8s5p5d2f3g|19s5p5d3f3g]
    n        6     70     49   def2-TZVPD   [6s4p3d1f1g|12s5p4d2f1g]
    c       31     70     49   def2-TZVPD   [6s4p3d1f1g|12s5p4d2f1g]
    h       29     16     11   def2-TZVPD   [3s1p1d|5s2p1d]
    o        4     70     49   def2-TZVPD   [6s4p3d1f1g|12s5p4d2f1g]
   ---------------------------------------------------------------------------
   total:   71   3441   2417
   ---------------------------------------------------------------------------

   total number of primitive shells          :  115
   total number of contracted shells         :  783
   total number of cartesian basis functions : 2967
   total number of SCF-basis functions       : 2417


 symmetry group of the molecule :   c1 

 the group has the following generators :
   c1(z)

    1 symmetry operations found

 there are 1 real representations :   a   

 maximum number of shells which are related by symmetry :  1

 ==============================================================================
                      COSMO switched on
 ==============================================================================
 COSMO stati: segments per atom: H   92 other atoms  162
 COSMO statistics: nps   2526 npspher:   1333
 COSMO surface:
   number of segments: 2526
   area (bohr**2):     1654.029968
   volume (bohr**3):   4357.153857
 COSMO: check number of disjunct cavities:

       ... OK contiguous cavity found
 COSMO ISORAD CAVITY: check number of disjunct cavities:

       ... OK contiguous isorad cavity found
  
           ------------------
           density functional
           ------------------
 Becke-3-Parameter hybrid functional: B3-LYP
 exchange:    0.8*LDA + 0.72*B88 + 0.2*HF
 correlation: 0.19*LDA(VWN) + 0.81*LYP
 spherical integration : Lebedev's spherical grid
 spherical gridsize    :                     5
    i.e. gridpoints    :                   590
  maximum batchsize    :                   100
 value for diffuse not defined
 radial integration    : Chebyshev 2nd kind (scaling 3)
 radial gridsize       :                     8
 integration cells     :                    71
 partition function    : becke
 partition sharpness   :                     3
  

 biggest AO integral is expected to be    16.578513373

          ------------------------
          nuclear repulsion energy  :   6199.62450177    
          ------------------------

  _________________________________
 |                                 |
 |         DFTD3 V3.1 Rev 0        |
 | S.Grimme, University Bonn       |
 |            June  2014           |
 |   see standalone version        |
 |       dftd3 -h for options      |
 |_________________________________|
 
 Please cite DFT-D3 work done with this code as:
 S. Grimme, J. Antony, S. Ehrlich and H. Krieg,
 J. Chem. Phys, 132 (2010), 154104.
 If used with BJ-damping cite also
 S. Grimme, S. Ehrlich and L. Goerigk,
 J. Comput. Chem. 32 (2011), 1456-1465
 For DFT-D2 the reference is
 S. Grimme, J. Comput. Chem., 27 (2006), 1787-1799
 
C6 coefficients used:
                     2  C6 for element                      1
Z=  1 CN= 0.912     C6(AA)=    3.03
Z=  1 CN= 0.000     C6(AA)=    7.59
                     5  C6 for element                      6
Z=  6 CN= 0.000     C6(AA)=   49.11
Z=  6 CN= 0.987     C6(AA)=   43.25
Z=  6 CN= 1.998     C6(AA)=   29.36
Z=  6 CN= 2.999     C6(AA)=   25.78
Z=  6 CN= 3.984     C6(AA)=   18.21
                     4  C6 for element                      7
Z=  7 CN= 0.000     C6(AA)=   25.27
Z=  7 CN= 0.994     C6(AA)=   22.12
Z=  7 CN= 2.014     C6(AA)=   19.68
Z=  7 CN= 2.990     C6(AA)=   15.58
                     3  C6 for element                      8
Z=  8 CN= 0.000     C6(AA)=   15.51
Z=  8 CN= 0.993     C6(AA)=   12.82
Z=  8 CN= 1.989     C6(AA)=   10.37
                     4  C6 for element                     27
Z= 27 CN= 0.000     C6(AA)=  532.78
Z= 27 CN= 1.715     C6(AA)=  186.55
Z= 27 CN= 2.926     C6(AA)=  148.07
Z= 27 CN= 7.779     C6(AA)=  118.29

#           XYZ [au]              R0(AA) [Ang.]  CN          C6(AA)     C8(AA)   C10(AA) [au]
  1  -4.22718  -2.14917   1.70694   co  0.988  5.271       146.7     12902.6   1389732.4
  2  -6.18642   0.44018  -0.50711   n   0.495  2.997        15.7       345.5      9336.4
  3  -7.27203   2.56108   0.37986   c   0.566  3.204        25.0       723.2     25621.8
  4  -6.65491   3.18784   2.24182   h   0.366  1.005         3.1        37.3       552.9
  5  -9.08888   3.89368  -0.97708   c   0.566  3.125        25.4       733.5     25987.0
  6  -9.91358   5.60234  -0.17895   h   0.366  1.002         3.1        37.3       553.1
  7  -9.82628   2.97918  -3.33900   c   0.566  3.137        25.3       732.2     25941.4
  8 -11.26842   3.95233  -4.44152   h   0.366  1.002         3.1        37.3       553.1
  9  -8.68512   0.79103  -4.26690   c   0.566  3.156        25.2       730.0     25862.5
 10  -9.20126   0.02153  -6.10716   h   0.366  1.002         3.1        37.3       553.0
 11  -6.85221  -0.42357  -2.81367   c   0.566  3.260        24.6       712.4     25238.8
 12  -7.50222  -3.62687   2.32631   n   0.495  3.210        15.6       344.1      9298.5
 13  -8.50392  -5.29022   0.69549   c   0.566  3.263        24.6       711.6     25210.6
 14 -11.01157  -6.05836   0.86729   c   0.566  3.171        25.2       728.1     25796.8
 15 -11.76067  -7.40235  -0.49409   h   0.366  1.004         3.1        37.3       552.9
 16 -12.50644  -5.04864   2.82092   c   0.566  3.211        25.0       722.1     25581.8
 17 -14.96075  -5.62848   3.20174   o   0.473  2.044        10.4       209.8      5187.4
 18 -11.43913  -3.30265   4.51516   c   0.566  3.179        25.1       727.0     25757.3
 19 -12.60252  -2.50891   6.01442   h   0.366  1.003         3.1        37.3       553.0
 20  -8.92558  -2.61698   4.20752   c   0.566  3.314        24.1       698.2     24735.4
 21  -5.02749  -0.53455   5.03468   n   0.495  3.087        15.6       344.6      9313.0
 22  -3.52038   0.93996   6.46297   c   0.566  3.201        25.0       723.7     25640.7
 23  -1.56603   1.05765   5.82617   h   0.366  1.006         3.1        37.3       552.8
 24  -4.38464   2.20534   8.60068   c   0.566  3.128        25.4       733.2     25977.4
 25  -3.07556   3.36665   9.68462   h   0.366  1.002         3.1        37.3       553.0
 26  -6.91378   1.96175   9.31438   c   0.566  3.135        25.3       732.4     25948.3
 27  -7.64817   2.94387  10.96791   h   0.366  1.002         3.1        37.3       553.1
 28  -8.47954   0.40675   7.88130   c   0.566  3.159        25.2       729.6     25849.9
 29 -10.45183   0.13752   8.40286   h   0.366  1.003         3.1        37.3       553.0
 30  -7.49492  -0.83965   5.77757   c   0.566  3.324        24.0       695.3     24635.5
 31  -0.45370  -4.50967   8.73384   n   0.495  2.147        19.4       428.7     11585.6
 32  -1.58610  -3.85720  10.90936   c   0.566  3.189        25.1       725.5     25704.4
 33  -0.36904  -3.01303  12.34878   h   0.366  1.002         3.1        37.3       553.1
 34  -4.16026  -4.19784  11.37675   c   0.566  3.126        25.4       733.4     25984.3
 35  -4.97396  -3.61162  13.17474   h   0.366  1.002         3.1        37.3       553.1
 36  -5.63731  -5.31927   9.50111   c   0.566  3.144        25.3       731.4     25913.2
 37  -7.64644  -5.66129   9.80365   h   0.366  1.002         3.1        37.3       553.0
 38  -4.49686  -5.98727   7.22737   c   0.566  3.179        25.1       727.0     25758.3
 39  -5.57002  -6.85845   5.70492   h   0.366  1.005         3.1        37.3       552.8
 40  -1.91262  -5.51271   6.90496   c   0.566  3.280        24.5       707.5     25064.5
 41  -1.89939  -5.65372   2.32534   n   0.495  2.756        16.0       354.0      9567.4
 42  -0.90520  -6.47170   0.13426   c   0.566  3.257        24.7       713.1     25264.9
 43   1.32018  -7.87430  -0.00500   c   0.566  3.180        25.1       726.8     25751.2
 44   2.00019  -8.50898  -1.83883   h   0.366  1.004         3.1        37.3       552.9
 45   2.64922  -8.35821   2.23276   c   0.566  3.210        25.0       722.3     25589.1
 46   4.86096  -9.62570   2.36541   o   0.473  2.043        10.4       209.8      5187.5
 47   1.62491  -7.50392   4.52638   c   0.566  3.191        25.1       725.3     25698.0
 48   2.57583  -7.90075   6.30722   h   0.366  1.003         3.1        37.3       553.0
 49  -0.66162  -6.21920   4.49929   c   0.566  3.277        24.5       708.3     25096.2
 50  -4.62971  -4.42180  -1.78162   n   0.495  3.746        15.6       343.7      9289.7
 51  -5.39127  -2.66191  -3.80711   c   0.566  4.179        18.2       527.4     18686.1
 52  -6.47616  -3.62925  -5.29761   h   0.366  1.001         3.1        37.4       553.1
 53  -3.65415  -1.91855  -4.66803   h   0.366  1.005         3.1        37.3       552.9
 54  -6.64249  -6.30027  -1.19757   c   0.566  4.197        18.2       527.3     18682.0
 55  -7.58724  -6.94021  -2.93734   h   0.366  1.001         3.1        37.4       553.1
 56  -5.72448  -7.95851  -0.34544   h   0.366  1.005         3.1        37.3       552.8
 57  -2.21155  -5.68796  -2.28672   c   0.566  4.184        18.2       527.4     18684.7
 58  -2.44538  -7.34152  -3.53815   h   0.366  1.001         3.1        37.4       553.2
 59  -0.98052  -4.33846  -3.26931   h   0.366  1.005         3.1        37.3       552.9
 60 -16.12969  -7.39782   1.48750   c   0.566  4.043        18.3       529.0     18743.0
 61   5.93710 -10.53583   0.03176   c   0.566  4.044        18.3       529.0     18742.7
 62 -18.08282  -7.58253   2.13685   h   0.366  0.996         3.1        37.4       553.6
 63 -15.17591  -9.24104   1.57537   h   0.366  0.995         3.1        37.4       553.7
 64 -16.09567  -6.66489  -0.45572   h   0.366  0.995         3.1        37.4       553.7
 65   4.65561 -11.88690  -0.88922   h   0.366  0.995         3.1        37.4       553.7
 66   7.69352 -11.48417   0.56752   h   0.366  0.996         3.1        37.4       553.6
 67   6.34849  -8.95413  -1.25072   h   0.366  0.995         3.1        37.4       553.7
 68  -1.06057  -0.59733   1.12772   c   0.566  3.021        25.6       741.4     26265.6
 69  -0.63632   0.08376  -1.37588   o   0.473  2.041        10.4       209.9      5187.7
 70   0.65375  -0.20974   2.65497   o   0.473  1.050        12.8       257.7      6371.0
 71   1.09634   0.75734  -1.45616   h   0.366  1.008         3.1        37.3       552.6

molecular C6(AA) [au] =     63012.05

           DFT-D V3(BJ)
 DF b3-lyp                                            
 parameters
 s6       :    1.0000
 s8       :    1.9889
 a1       :    0.3981
 a2       :    4.4211
 k1-k3    :   16.0000    1.3333   -4.0000
 
 Edisp /kcal,au:  -133.7245 -0.21310350

 E6    /kcal :   -62.3859
 E8    /kcal :   -71.3386
 % E8        : 53.35
 nuclear repulsion energy                  =    6199.624501772
  DFT-D3 Energy contribution               =      -0.213103496
 nuclear repulsion + dispersion correction =    6199.411398277


         -----------------
         -S,T+V- integrals
         -----------------

 1e-integrals will be neglected if expon. factor < 0.159826E-13
 
 Difference densities algorithm switched on.
 The maximal number of linear combinations of
 difference densities is  20.

 DIIS switched on: error vector is FDS-SDF
 Max. Iterations for DIIS is     :   4
 DIIS matrix (see manual) 
    Scaling factor of diagonals  :  1.200
    threshold for scaling factor :  0.000

 scf convergence criterion : increment of total energy < .1000000D-07
                  and increment of one-electron energy < .1000000D-04

 MOs are in ASCII format !


    mo occupation :
   irrep   mo's   occupied
    a     1838      158
 
 number of basis functions   :  1838
 number of occupied orbitals :   158
 

 reading orbital data $uhfmo_alpha  from file alpha
 orbital characterization : expanded

 reading orbital data $uhfmo_beta  from file beta
 orbital characterization : expanded
 virtual MOs provided and orthogonalized by Cholesky decomposition
 virtual MOs provided and orthogonalized by Cholesky decomposition

 UHF mode switched on !

 closed shell shift switched on 
 all occupied orbitals are shifted by    0.05000

  
           ------------------------
               RI-J - INFORMATION
           ------------------------
 Contributions to RI integral batches: 
  neglected integral batches:                 74619
  direct contribution:                       160496
  memory contribution:                  8836
 Memory core needed for (P|Q) and Cholesky     45 MByte
 Memory core minimum needed except of (P|Q)     3 MByte
 Total minimum memory core needed (sum)        48 MByte
  
 ****************************************
 Memory allocated for RI-J   400 MByte
 ****************************************
                                            

 DSCF restart information will be dumped onto file alpha


 Starting SCF iterations

          Overall gridpoints after grid construction =       1095704

 ITERATION  ENERGY          1e-ENERGY        2e-ENERGY     NORM[dD(SAO)]  TOL
   1  -3200.9287555676    -16729.914421     7329.5742667    0.000D+00 0.159D-12
                            Exc = -251.216679939     Coul =  7640.67145304    
                            exK = -59.8805064284    
                         Ntotal = 314.99999653      Nspin =0.99999994108    
                             Na = 157.99999824         Nb = 156.99999829    
                          Ediel =-0.113112408692    
                            current damping = 1.000
 
          max. resid. norm for Fia-block=  5.317D-01 for orbital     95a    beta 
          max. resid. fock norm         =  7.726D+00 for orbital   1215a    beta 

 ITERATION  ENERGY          1e-ENERGY        2e-ENERGY     NORM[dD(SAO)]  TOL
   2  -3207.9931724910    -16677.158305     7269.7537346    0.766D+02 0.154D-12
                            Exc = -250.216923078      Eck =  7519.97065768    
                         Ntotal = 314.99999273      Nspin =0.99999973561    
                             Na = 157.99999623         Nb = 156.99999650    
                          Ediel =-0.975902222479E-01
                            current damping = 0.950
 
          Norm of current diis error:  6.3870    
          max. resid. norm for Fia-block=  6.834D-01 for orbital    158a    alpha
          max. resid. fock norm         =  1.198D+00 for orbital   1767a    alpha

 ITERATION  ENERGY          1e-ENERGY        2e-ENERGY     NORM[dD(SAO)]  TOL
   3  -3209.2230008656    -16743.739189     7335.1047897    0.392D+02 0.113D-12
                            Exc = -253.031401363      Eck =  7588.13619101    
                         Ntotal = 314.99998578      Nspin = 1.0000000228    
                             Na = 157.99999290         Nb = 156.99999288    
                          Ediel =-0.830351195609E-01
                            current damping = 0.900
 
          Norm of current diis error:  4.2615    
          max. resid. norm for Fia-block=  2.555D-01 for orbital    157a    beta 
          max. resid. fock norm         =  3.269D-01 for orbital    159a    beta 

 ITERATION  ENERGY          1e-ENERGY        2e-ENERGY     NORM[dD(SAO)]  TOL
   4  -3210.3576760369    -16716.095913     7306.3268388    0.180D+02 0.856D-13
                            Exc = -252.454061254      Eck =  7558.78090001    
                         Ntotal = 314.99998125      Nspin =0.99999981123    
                             Na = 157.99999053         Nb = 156.99999072    
                          Ediel =-0.871801293523E-01
                            current damping = 0.950
 
          Norm of current diis error:  1.9887    
          max. resid. norm for Fia-block=  8.688D-02 for orbital    155a    alpha
          max. resid. fock norm         =  1.783D-01 for orbital   1820a    alpha

 ITERATION  ENERGY          1e-ENERGY        2e-ENERGY     NORM[dD(SAO)]  TOL
   5  -3210.5561654334    -16725.858603     7315.8910391    0.181D+02 0.763D-13
                            Exc = -252.789208750      Eck =  7568.68024786    
                         Ntotal = 314.99997684      Nspin =0.99999988619    
                             Na = 157.99998836         Nb = 156.99998848    
                          Ediel =-0.827022672006E-01
                            current damping = 1.000
 
          Norm of current diis error:  1.1040    
          max. resid. norm for Fia-block=  6.960D-02 for orbital    154a    beta 
          max. resid. fock norm         =  7.490D-02 for orbital    154a    beta 
          mo-orthogonalization: Cholesky decomposition

 ITERATION  ENERGY          1e-ENERGY        2e-ENERGY     NORM[dD(SAO)]  TOL
   6  -3210.6424382405    -16723.373158     7313.3193219    0.407D+01 0.672D-13
                            Exc = -252.822517963      Eck =  7566.14183990    
                         Ntotal = 314.99997442      Nspin =0.99999987518    
                             Na = 157.99998715         Nb = 156.99998727    
                          Ediel =-0.850714775605E-01
                            current damping = 1.050
 
          Norm of current diis error: 0.57893    
          max. resid. norm for Fia-block=  2.802D-02 for orbital    155a    alpha
          max. resid. fock norm         =  3.570D-02 for orbital   1645a    alpha

 ITERATION  ENERGY          1e-ENERGY        2e-ENERGY     NORM[dD(SAO)]  TOL
   7  -3210.6650342125    -16727.430861     7317.3544281    0.167D+01 0.619D-13
                            Exc = -252.967806113      Eck =  7570.32223417    
                         Ntotal = 314.99997302      Nspin =0.99999988380    
                             Na = 157.99998645         Nb = 156.99998657    
                          Ediel =-0.860393860748E-01
                            current damping = 1.100
 
          Norm of current diis error: 0.34319    
          max. resid. norm for Fia-block=  2.811D-02 for orbital    154a    beta 
          max. resid. fock norm         =  3.392D-02 for orbital    166a    beta 

 ITERATION  ENERGY          1e-ENERGY        2e-ENERGY     NORM[dD(SAO)]  TOL
   8  -3210.6744523871    -16724.290240     7314.2043897    0.114D+01 0.585D-13
                            Exc = -252.913332174      Eck =  7567.11772183    
                         Ntotal = 314.99997254      Nspin =0.99999985711    
                             Na = 157.99998620         Nb = 156.99998634    
                          Ediel =-0.870085199212E-01
                            current damping = 1.150
 
          Norm of current diis error: 0.22814    
          max. resid. norm for Fia-block=  1.972D-02 for orbital    155a    alpha
          max. resid. fock norm         =  2.471D-02 for orbital    155a    alpha

 ITERATION  ENERGY          1e-ENERGY        2e-ENERGY     NORM[dD(SAO)]  TOL
   9  -3210.6780090625    -16726.891512     7316.8021049    0.683D+00 0.559D-13
                            Exc = -252.985446352      Eck =  7569.78755121    
                         Ntotal = 314.99997195      Nspin =0.99999986517    
                             Na = 157.99998591         Nb = 156.99998604    
                          Ediel =-0.869294001206E-01
                            current damping = 1.200
 
          Norm of current diis error: 0.13456    
          max. resid. norm for Fia-block=  1.166D-02 for orbital    154a    beta 
          max. resid. fock norm         =  1.377D-02 for orbital    166a    beta 

 ITERATION  ENERGY          1e-ENERGY        2e-ENERGY     NORM[dD(SAO)]  TOL
  10  -3210.6798679108    -16726.270548     7316.1792820    0.267D+00 0.544D-13
                            Exc = -252.972301021      Eck =  7569.15158302    
                         Ntotal = 314.99997172      Nspin =0.99999984893    
                             Na = 157.99998579         Nb = 156.99998594    
                          Ediel =-0.877449858036E-01
                            current damping = 1.250
 
          Norm of current diis error: 0.67823E-01
          max. resid. norm for Fia-block=  5.646D-03 for orbital    154a    beta 
          max. resid. fock norm         =  5.915D-03 for orbital    154a    beta 
          mo-orthogonalization: Cholesky decomposition

 ITERATION  ENERGY          1e-ENERGY        2e-ENERGY     NORM[dD(SAO)]  TOL
  11  -3210.6804106693    -16726.361625     7316.2698163    0.121D+00 0.530D-13
                            Exc = -252.982747016      Eck =  7569.25256327    
                         Ntotal = 314.99997175      Nspin =0.99999984261    
                             Na = 157.99998580         Nb = 156.99998596    
                          Ediel =-0.880004442051E-01
                            current damping = 1.300
 
          Norm of current diis error: 0.39362E-01
          max. resid. norm for Fia-block=  4.209D-03 for orbital    154a    beta 
          max. resid. fock norm         =  4.490D-03 for orbital    154a    beta 

 ITERATION  ENERGY          1e-ENERGY        2e-ENERGY     NORM[dD(SAO)]  TOL
  12  -3210.6806379963    -16726.311791     7316.2197545    0.526D-01 0.516D-13
                            Exc = -252.980909970      Eck =  7569.20066449    
                         Ntotal = 314.99997165      Nspin =0.99999983770    
                             Na = 157.99998574         Nb = 156.99998591    
                          Ediel =-0.881098077969E-01
                            current damping = 1.350
 
          Norm of current diis error: 0.26575E-01
          max. resid. norm for Fia-block=  2.580D-03 for orbital    158a    alpha
          max. resid. fock norm         =  3.192D-03 for orbital    158a    alpha

 ITERATION  ENERGY          1e-ENERGY        2e-ENERGY     NORM[dD(SAO)]  TOL
  13  -3210.6807309873    -16726.607666     7316.5155363    0.288D-01 0.500D-13
                            Exc = -252.988985001      Eck =  7569.50452126    
                         Ntotal = 314.99997161      Nspin =0.99999983563    
                             Na = 157.99998572         Nb = 156.99998589    
                          Ediel =-0.882593563951E-01
                            current damping = 1.400
 
          Norm of current diis error: 0.18885E-01
          max. resid. norm for Fia-block=  2.429D-03 for orbital    154a    beta 
          max. resid. fock norm         =  2.764D-03 for orbital    166a    beta 

 ITERATION  ENERGY          1e-ENERGY        2e-ENERGY     NORM[dD(SAO)]  TOL
  14  -3210.6807837402    -16726.367942     7316.2757603    0.161D-01 0.485D-13
                            Exc = -252.984419202      Eck =  7569.26017952    
                         Ntotal = 314.99997163      Nspin =0.99999983191    
                             Na = 157.99998573         Nb = 156.99998590    
                          Ediel =-0.883769172755E-01
                            current damping = 1.450
 
          Norm of current diis error: 0.14939E-01
          max. resid. norm for Fia-block=  1.767D-03 for orbital    158a    alpha
          max. resid. fock norm         =  2.077D-03 for orbital    158a    alpha

 ITERATION  ENERGY          1e-ENERGY        2e-ENERGY     NORM[dD(SAO)]  TOL
  15  -3210.6808163065    -16726.426400     7316.3341856    0.129D-01 0.468D-13
                            Exc = -252.986932232      Eck =  7569.32111786    
                         Ntotal = 314.99997164      Nspin =0.99999983130    
                             Na = 157.99998574         Nb = 156.99998591    
                          Ediel =-0.884009318054E-01
                            current damping = 1.500
 
          Norm of current diis error: 0.82850E-02
          max. resid. norm for Fia-block=  1.385D-03 for orbital    158a    alpha
          max. resid. fock norm         =  1.432D-03 for orbital    158a    alpha
          mo-orthogonalization: Cholesky decomposition

 ITERATION  ENERGY          1e-ENERGY        2e-ENERGY     NORM[dD(SAO)]  TOL
  16  -3210.6808320535    -16726.442154     7316.3499233    0.922D-02 0.448D-13
                            Exc = -252.986570050      Eck =  7569.33649334    
                         Ntotal = 314.99997162      Nspin =0.99999983053    
                             Na = 157.99998573         Nb = 156.99998590    
                          Ediel =-0.884370289643E-01
                            current damping = 1.350
 
          Norm of current diis error: 0.57332E-02
          max. resid. norm for Fia-block=  1.245D-03 for orbital    158a    alpha
          max. resid. fock norm         =  1.312D-03 for orbital    158a    alpha

 ITERATION  ENERGY          1e-ENERGY        2e-ENERGY     NORM[dD(SAO)]  TOL
  17  -3210.6808422596    -16726.463060     7316.3708192    0.944D-02 0.422D-13
                            Exc = -252.987631254      Eck =  7569.35845042    
                         Ntotal = 314.99997163      Nspin =0.99999983019    
                             Na = 157.99998573         Nb = 156.99998590    
                          Ediel =-0.884854789599E-01
                            current damping = 1.200
 
          Norm of current diis error: 0.38951E-02
          max. resid. norm for Fia-block=  1.038D-03 for orbital    158a    alpha
          max. resid. fock norm         =  1.067D-03 for orbital    158a    alpha

 ITERATION  ENERGY          1e-ENERGY        2e-ENERGY     NORM[dD(SAO)]  TOL
  18  -3210.6808485479    -16726.431522     7316.3392747    0.941D-02 0.393D-13
                            Exc = -252.986879340      Eck =  7569.32615408    
                         Ntotal = 314.99997163      Nspin =0.99999983006    
                             Na = 157.99998573         Nb = 156.99998590    
                          Ediel =-0.885028393483E-01
                            current damping = 1.250
 
          Norm of current diis error: 0.38711E-02
          max. resid. norm for Fia-block=  9.315D-04 for orbital    158a    alpha
          max. resid. fock norm         =  1.015D-03 for orbital    158a    alpha

 ITERATION  ENERGY          1e-ENERGY        2e-ENERGY     NORM[dD(SAO)]  TOL
  19  -3210.6808528610    -16726.477020     7316.3847686    0.607D-02 0.365D-13
                            Exc = -252.987987689      Eck =  7569.37275633    
                         Ntotal = 314.99997163      Nspin =0.99999983062    
                             Na = 157.99998573         Nb = 156.99998590    
                          Ediel =-0.885105646177E-01
                            current damping = 1.300
 
          Norm of current diis error: 0.28159E-02
          max. resid. norm for Fia-block=  7.048D-04 for orbital    158a    alpha
          max. resid. fock norm         =  7.385D-04 for orbital    158a    alpha

 ITERATION  ENERGY          1e-ENERGY        2e-ENERGY     NORM[dD(SAO)]  TOL
  20  -3210.6808557003    -16726.458715     7316.3664613    0.442D-02 0.343D-13
                            Exc = -252.987448521      Eck =  7569.35390978    
                         Ntotal = 314.99997163      Nspin =0.99999983073    
                             Na = 157.99998573         Nb = 156.99998590    
                          Ediel =-0.885292873946E-01
                            current damping = 1.350
 
          Norm of current diis error: 0.18391E-02
          max. resid. norm for Fia-block=  7.333D-04 for orbital    158a    alpha
          max. resid. fock norm         =  7.640D-04 for orbital    158a    alpha
          mo-orthogonalization: Cholesky decomposition

 ITERATION  ENERGY          1e-ENERGY        2e-ENERGY     NORM[dD(SAO)]  TOL
  21  -3210.6808578539    -16726.456413     7316.3641566    0.796D-02 0.314D-13
                            Exc = -252.987617605      Eck =  7569.35177424    
                         Ntotal = 314.99997164      Nspin =0.99999983125    
                             Na = 157.99998574         Nb = 156.99998590    
                          Ediel =-0.885419395047E-01
                            current damping = 1.200
 
          Norm of current diis error: 0.14786E-02
          max. resid. norm for Fia-block=  6.252D-04 for orbital    158a    alpha
          max. resid. fock norm         =  9.401D-04 for orbital    793a    alpha

 ITERATION  ENERGY          1e-ENERGY        2e-ENERGY     NORM[dD(SAO)]  TOL
  22  -3210.6808594908    -16726.456359     7316.3641017    0.796D-02 0.159D-12
                            Exc = -252.987506552     Coul =  7629.60783635    
                            exK = -60.2562281421    
                         Ntotal = 314.99997164      Nspin =0.99999983134    
                             Na = 157.99998574         Nb = 156.99998590    
                          Ediel =-0.885459079157E-01
                            current damping = 1.050
 
          Norm of current diis error: 0.12483E-02
          max. resid. norm for Fia-block=  5.729D-04 for orbital    158a    alpha
          max. resid. fock norm         =  1.612D-03 for orbital    757a    alpha

 ITERATION  ENERGY          1e-ENERGY        2e-ENERGY     NORM[dD(SAO)]  TOL
  23  -3210.6808607659    -16726.467586     7316.3753273    0.222D+00 0.101D-12
                            Exc = -252.987808673      Eck =  7569.36313594    
                         Ntotal = 314.99997164      Nspin =0.99999983191    
                             Na = 157.99998574         Nb = 156.99998591    
                          Ediel =-0.885539400468E-01
                            current damping = 1.100
 
          Norm of current diis error: 0.11123E-02
          max. resid. norm for Fia-block=  3.924D-04 for orbital    158a    alpha
          max. resid. fock norm         =  6.207D-04 for orbital    808a    alpha

 ITERATION  ENERGY          1e-ENERGY        2e-ENERGY     NORM[dD(SAO)]  TOL
  24  -3210.6808614958    -16726.453289     7316.3610293    0.160D-01 0.780D-13
                            Exc = -252.987479918      Eck =  7569.34850919    
                         Ntotal = 314.99997165      Nspin =0.99999983216    
                             Na = 157.99998574         Nb = 156.99998591    
                          Ediel =-0.885590529652E-01
                            current damping = 1.150
 
          Norm of current diis error: 0.96339E-03
          max. resid. norm for Fia-block=  4.358D-04 for orbital    158a    alpha
          max. resid. fock norm         =  5.678D-04 for orbital    783a    alpha

 ITERATION  ENERGY          1e-ENERGY        2e-ENERGY     NORM[dD(SAO)]  TOL
  25  -3210.6808621828    -16726.458161     7316.3659003    0.180D-01 0.553D-13
                            Exc = -252.987654329      Eck =  7569.35355468    
                         Ntotal = 314.99997165      Nspin =0.99999983258    
                             Na = 157.99998574         Nb = 156.99998591    
                          Ediel =-0.885607624860E-01
                            current damping = 1.200
 
          Norm of current diis error: 0.68281E-03
          max. resid. norm for Fia-block=  3.655D-04 for orbital    158a    alpha
          max. resid. fock norm         =  3.796D-04 for orbital    158a    alpha
          mo-orthogonalization: Cholesky decomposition

 ITERATION  ENERGY          1e-ENERGY        2e-ENERGY     NORM[dD(SAO)]  TOL
  26  -3210.6808626424    -16726.458435     7316.3661741    0.342D-01 0.454D-13
                            Exc = -252.987589069      Eck =  7569.35376319    
                         Ntotal = 314.99997165      Nspin =0.99999983287    
                             Na = 157.99998574         Nb = 156.99998591    
                          Ediel =-0.885639978122E-01
                            current damping = 1.050
 
          Norm of current diis error: 0.54791E-03
          max. resid. norm for Fia-block=  3.171D-04 for orbital    158a    alpha
          max. resid. fock norm         =  4.867D-04 for orbital    765a    alpha

 ITERATION  ENERGY          1e-ENERGY        2e-ENERGY     NORM[dD(SAO)]  TOL
  27  -3210.6808629895    -16726.458294     7316.3660327    0.234D-01 0.395D-13
                            Exc = -252.987649530      Eck =  7569.35368220    
                         Ntotal = 314.99997165      Nspin =0.99999983317    
                             Na = 157.99998574         Nb = 156.99998591    
                          Ediel =-0.885674236715E-01
                            current damping = 1.100
 
          Norm of current diis error: 0.43575E-03
          max. resid. norm for Fia-block=  2.325D-04 for orbital    158a    alpha
          max. resid. fock norm         =  4.335D-04 for orbital    793a    alpha

 ITERATION  ENERGY          1e-ENERGY        2e-ENERGY     NORM[dD(SAO)]  TOL
  28  -3210.6808631987    -16726.454867     7316.3626051    0.103D-01 0.363D-13
                            Exc = -252.987549851      Eck =  7569.35015498    
                         Ntotal = 314.99997165      Nspin =0.99999983337    
                             Na = 157.99998574         Nb = 156.99998591    
                          Ediel =-0.885681615493E-01
                            current damping = 0.950
 
          Norm of current diis error: 0.43066E-03
          max. resid. norm for Fia-block=  1.860D-04 for orbital    158a    alpha
          max. resid. fock norm         =  4.144D-04 for orbital    882a    alpha

 ITERATION  ENERGY          1e-ENERGY        2e-ENERGY     NORM[dD(SAO)]  TOL
  29  -3210.6808633540    -16726.460797     7316.3685354    0.582D-02 0.340D-13
                            Exc = -252.987685265      Eck =  7569.35622062    
                         Ntotal = 314.99997165      Nspin =0.99999983360    
                             Na = 157.99998574         Nb = 156.99998591    
                          Ediel =-0.885687644429E-01
                            current damping = 1.000
 
          Norm of current diis error: 0.38839E-03
          max. resid. norm for Fia-block=  1.336D-04 for orbital    158a    alpha
          max. resid. fock norm         =  3.846D-04 for orbital    882a    alpha

 ITERATION  ENERGY          1e-ENERGY        2e-ENERGY     NORM[dD(SAO)]  TOL
  30  -3210.6808634594    -16726.457478     7316.3652167    0.538D-02 0.323D-13
                            Exc = -252.987600715      Eck =  7569.35281739    
                         Ntotal = 314.99997165      Nspin =0.99999983370    
                             Na = 157.99998574         Nb = 156.99998591    
                          Ediel =-0.885710328284E-01
                            current damping = 1.050
 
          Norm of current diis error: 0.26402E-03
          max. resid. norm for Fia-block=  1.325D-04 for orbital    158a    alpha
          max. resid. fock norm         =  6.191D-04 for orbital    882a    alpha
          mo-orthogonalization: Cholesky decomposition

 ITERATION  ENERGY          1e-ENERGY        2e-ENERGY     NORM[dD(SAO)]  TOL
  31  -3210.6808635474    -16726.456873     7316.3646112    0.840D-02 0.305D-13
                            Exc = -252.987620229      Eck =  7569.35223140    
                         Ntotal = 314.99997165      Nspin =0.99999983383    
                             Na = 157.99998574         Nb = 156.99998591    
                          Ediel =-0.885716653229E-01
                            current damping = 0.900
 
          Norm of current diis error: 0.22104E-03
          max. resid. norm for Fia-block=  1.024D-04 for orbital    158a    alpha
          max. resid. fock norm         =  8.143D-04 for orbital    898a    alpha

 ITERATION  ENERGY          1e-ENERGY        2e-ENERGY     NORM[dD(SAO)]  TOL
  32  -3210.6808636210    -16726.456866     7316.3646046    0.120D-01 0.286D-13
                            Exc = -252.987594014      Eck =  7569.35219858    
                         Ntotal = 314.99997165      Nspin =0.99999983396    
                             Na = 157.99998574         Nb = 156.99998591    
                          Ediel =-0.885720833264E-01
                            current damping = 0.750
 
          Norm of current diis error: 0.18954E-03
          max. resid. norm for Fia-block=  7.328D-05 for orbital    158a    alpha
          max. resid. fock norm         =  1.230D-03 for orbital    898a    alpha

 ITERATION  ENERGY          1e-ENERGY        2e-ENERGY     NORM[dD(SAO)]  TOL
  33  -3210.6808635149    -16726.458760     7316.3664978    0.407D+00 0.455D-13
                            Exc = -252.987647375      Eck =  7569.35414514    
                         Ntotal = 314.99997165      Nspin =0.99999983435    
                             Na = 157.99998574         Nb = 156.99998591    
                          Ediel =-0.885730949498E-01
                            current damping = 0.800
 
          Norm of current diis error: 0.18606E-03
          max. resid. norm for Fia-block=  6.762D-05 for orbital    158a    alpha
          max. resid. fock norm         =  4.510D-04 for orbital    765a    alpha

 ITERATION  ENERGY          1e-ENERGY        2e-ENERGY     NORM[dD(SAO)]  TOL
  34  -3210.6808635315    -16726.457154     7316.3648917    0.139D-01 0.491D-13
                            Exc = -252.987614768      Eck =  7569.35250650    
                         Ntotal = 314.99997165      Nspin =0.99999983449    
                             Na = 157.99998574         Nb = 156.99998591    
                          Ediel =-0.885739085534E-01
                            current damping = 0.850
 
          Norm of current diis error: 0.13706E-03
          max. resid. norm for Fia-block=  3.965D-05 for orbital    158a    alpha
          max. resid. fock norm         =  1.227D-03 for orbital    882a    alpha

 ITERATION  ENERGY          1e-ENERGY        2e-ENERGY     NORM[dD(SAO)]  TOL
  35  -3210.6808635800    -16726.457155     7316.3648930    0.815D-02 0.433D-13
                            Exc = -252.987618627      Eck =  7569.35251167    
                         Ntotal = 314.99997165      Nspin =0.99999983451    
                             Na = 157.99998574         Nb = 156.99998591    
                          Ediel =-0.885736879226E-01
                            current damping = 0.900
 
          Norm of current diis error: 0.11464E-03
          max. resid. norm for Fia-block=  3.929D-05 for orbital    158a    alpha
          max. resid. fock norm         =  9.393D-04 for orbital    762a    alpha
          mo-orthogonalization: Cholesky decomposition

 ENERGY CONVERGED !


 ITERATION  ENERGY          1e-ENERGY        2e-ENERGY     NORM[dD(SAO)]  TOL
  36  -3210.6808635657    -16726.457145     7316.3648834    0.559D-02 0.465D-13
                            Exc = -252.987606829      Eck =  7569.35249021    
                         Ntotal = 314.99997165      Nspin =0.99999983461    
                             Na = 157.99998574         Nb = 156.99998591    
                          Ediel =-0.885739130651E-01
                            current damping = 0.950
 
          Norm of current diis error: 0.10098E-03
          max. resid. norm for Fia-block=  2.856D-05 for orbital    158a    alpha
          max. resid. fock norm         =  4.648D-04 for orbital    755a    alpha

 End of SCF iterations

   convergence criteria satisfied after    36 iterations


   *************************************************************************
   y                                                                        
   *************************************************************************


                  ------------------------------------------ 
                 |  total energy      =  -3210.68086356572  |
                  ------------------------------------------ 
                 :  kinetic energy    =   3199.47753925149  :
                 :  potential energy  =  -6410.15840281721  :
                 :  virial theorem    =      1.99651060794  :
                 :  wavefunction norm =      1.00000000000  :
                  .......................................... 


 <geterg> : there is no data group $energy 


 <skperg> : $end is missing 


 orbitals $uhfmo_beta  will be written to file beta

 orbitals $uhfmo_alpha  will be written to file alpha
 
 alpha: 

    irrep                154a        155a        156a        157a        158a   
 eigenvalues H         -0.25201    -0.24409    -0.23693    -0.22639    -0.19288
            eV          -6.8576     -6.6421     -6.4473     -6.1604     -5.2486
 occupation              1.0000      1.0000      1.0000      1.0000      1.0000

    irrep                159a        160a        161a        162a        163a   
 eigenvalues H         -0.08737    -0.06321    -0.06081    -0.05367    -0.04319
            eV          -2.3774     -1.7201     -1.6546     -1.4604     -1.1753
 
 beta:  

    irrep                153a        154a        155a        156a        157a   
 eigenvalues H         -0.25204    -0.24011    -0.22710    -0.21828    -0.20780
            eV          -6.8584     -6.5338     -6.1798     -5.9397     -5.6547
 occupation              1.0000      1.0000      1.0000      1.0000      1.0000

    irrep                158a        159a        160a        161a        162a   
 eigenvalues H         -0.08663    -0.06238    -0.06014    -0.05428    -0.04227
            eV          -2.3574     -1.6975     -1.6366     -1.4771     -1.1501
 
 ==============================================================================
                                  COSMO RESULTS
 ==============================================================================
  PARAMETER:
    dx [A]:      0.300
    bas. grd. points:  19072
    nspa:       162
    nsph:        92
    nps:       2242
    npspher:      0
    disex:   10.0000    
    disex2:  3844.67    
    rsolv [A]: 1.3000
    routf:     0.8500
    phsran:    0.0    
    ampran:   0.10E-04
    cavity:  closed
    epsilon:    37.500
    refind:     1.300
    fepsi:      0.9605263
  CAVITY VOLUME/AREA [a.u.]:
    surface: V1.0, A matrix: V1.0
    area:  1691.91
    volume:  4415.43
  SCREENING CHARGE:
    cosmo      :  -1.046086
    correction :   0.045253
    total      :  -1.000833
  ENERGIES [a.u.]:
    Total energy            =   -3210.6808635657189
    Total energy + OC corr. =    -3210.6771629488
    Dielectric energy       =       -0.0885739131
    Diel. energy + OC corr. =       -0.0848732961
  ELEMENT RADIUS [A]: ATOM LIST
    co 2.00: 1
    n  1.83: 2,12,21,31,41,50
    c  2.00: 3,5,7,9,11,13,14,16,18,20,22,24,26,28,30,32,34,36,38,40,42,43,45,
             47,49,51,54,57,60,61,68
    h  1.30: 4,6,8,10,15,19,23,25,27,29,33,35,37,39,44,48,52,53,55,56,58,59,
             62-67,71
    o  1.72: 17,46,69,70
   ATOM; AV. RADIUS; DEVIATION; MAX. RADIUS; MIN. RADIUS - values in A
    2 n    2.06   0.23   2.12   2.01
    3 c    2.12   0.12   2.47   2.00
    4 h    1.40   0.10   1.55   1.31
    5 c    2.05   0.05   2.42   2.00
    6 h    1.31   0.01   1.33   1.30
    7 c    2.04   0.04   2.44   2.00
    8 h    1.31   0.01   1.33   1.30
    9 c    2.08   0.08   2.50   2.00
   10 h    1.32   0.02   1.42   1.30
   11 c    2.13   0.13   2.44   2.03
   13 c    2.29   0.29   2.55   2.05
   14 c    2.10   0.10   2.38   2.00
   15 h    1.33   0.03   1.41   1.30
   16 c    2.08   0.08   2.45   2.00
   17 o    1.75   0.03   1.83   1.72
   18 c    2.12   0.12   2.47   2.00
   19 h    1.33   0.03   1.42   1.30
   20 c    2.34   0.34   2.43   2.23
   22 c    2.12   0.12   2.44   2.00
   23 h    1.36   0.06   1.44   1.31
   24 c    2.07   0.07   2.27   2.00
   25 h    1.31   0.01   1.33   1.30
   26 c    2.06   0.06   2.33   2.00
   27 h    1.31   0.01   1.33   1.30
   28 c    2.09   0.09   2.33   2.00
   29 h    1.33   0.03   1.39   1.30
   30 c    2.34   0.34   2.42   2.23
   31 n    1.89   0.06   2.08   1.83
   32 c    2.06   0.06   2.24   2.00
   33 h    1.31   0.01   1.34   1.30
   34 c    2.08   0.08   2.31   2.00
   35 h    1.32   0.02   1.37   1.30
   36 c    2.09   0.09   2.44   2.00
   37 h    1.34   0.04   1.51   1.30
   38 c    2.08   0.08   2.57   2.00
   39 h    1.39   0.09   1.50   1.30
   40 c    2.08   0.08   2.17   2.02
   41 n    2.06   0.23   2.25   1.96
   42 c    2.14   0.14   2.39   2.04
   43 c    2.08   0.08   2.37   2.00
   44 h    1.34   0.04   1.40   1.30
   45 c    2.06   0.06   2.35   2.00
   46 o    1.75   0.03   1.81   1.72
   47 c    2.07   0.07   2.31   2.00
   48 h    1.32   0.02   1.40   1.30
   49 c    2.15   0.15   2.42   2.03
   51 c    2.11   0.11   2.37   2.00
   52 h    1.33   0.03   1.42   1.30
   53 h    1.33   0.03   1.41   1.30
   54 c    2.13   0.13   2.57   2.00
   55 h    1.33   0.03   1.44   1.30
   56 h    1.34   0.04   1.48   1.30
   57 c    2.12   0.12   2.38   2.00
   58 h    1.32   0.02   1.39   1.30
   59 h    1.34   0.04   1.41   1.30
   60 c    2.04   0.04   2.26   2.00
   61 c    2.04   0.04   2.23   2.00
   62 h    1.31   0.01   1.34   1.30
   63 h    1.33   0.03   1.41   1.30
   64 h    1.32   0.02   1.42   1.30
   65 h    1.32   0.02   1.42   1.30
   66 h    1.31   0.01   1.33   1.30
   67 h    1.32   0.02   1.41   1.30
   68 c    2.14   0.14   2.39   2.00
   69 o    1.78   0.06   2.01   1.72
   70 o    1.77   0.05   2.06   1.72
   71 h    1.31   0.01   1.39   1.30
 ==============================================================================

                                             _ _ _ 
  IRREP     alpha occ.     beta occ.      tr(D*D-D)


 a        158.00000000   157.00000000    -0.25766003

   -------------------------------------------------

   sum    158.00000000   157.00000000    -0.25766003

 <S*S>     0.76532005

 
 
 
 ==============================================================================
                           electrostatic moments
 ==============================================================================

 reference point for electrostatic moments:    0.00000   0.00000   0.00000

 
              nuc           elec       ->  total
 ------------------------------------------------------------------------------
                          charge      
 ------------------------------------------------------------------------------
         316.000000    -315.000000       1.000000
 a-b                                     1.000000
 
 ------------------------------------------------------------------------------
                       dipole moment  
 ------------------------------------------------------------------------------
   x   -1514.251063    1504.714428      -9.536635
   y   -1035.536429    1030.959783      -4.576646
   z     828.101792    -828.172432      -0.070640
 
   | dipole moment | =    10.5782 a.u. =    26.8871 debye 
 
 ------------------------------------------------------------------------------
                     quadrupole moment
 ------------------------------------------------------------------------------
  xx   15042.728093  -15117.399176     -74.671083
  yy    7580.687482   -7712.448917    -131.761435
  zz    7452.943771   -7592.680938    -139.737166
  xy    3171.312446   -3146.412574      24.899872
  xz   -3621.500082    3600.166902     -21.333180
  yz   -2750.482515    2766.823486      16.340971
 
     1/3  trace=    -115.389895
     anisotropy=      88.344012


 ==============================================================================
                  LOEWDIN POPULATION ANALYSIS (CAO-BASIS) 
 ==============================================================================
 
       values displayed are larger than   0.000000
 
 
 atomic populations from total density:
 
 atom      charge    n(s)      n(p)      n(d)      n(f)      n(g)
     1co     0.76743   4.40081   8.94571   9.53895   3.34709
     2n      0.09677   2.26594   1.37940   1.30239   1.95549
     3c     -0.51197   2.22116   1.10804   1.26360   1.91917
     4h      0.52988   0.37572   0.09440
     5c     -0.45565   2.21968   1.15833   1.14612   1.93153
     6h      0.51338   0.39928   0.08734
     7c     -0.41173   2.21664   1.14501   1.15042   1.89966
     8h      0.50182   0.41187   0.08630
     9c     -0.42774   2.21631   1.13775   1.14433   1.92935
    10h      0.53137   0.38246   0.08617
    11c     -0.28493   2.18046   1.03672   1.30601   1.76173
    12n      0.07367   2.26473   1.37726   1.30247   1.98187
    13c     -0.23539   2.17182   1.02746   1.27848   1.75763
    14c     -0.37591   2.19780   1.13194   1.09173   1.95443
    15h      0.51340   0.38703   0.09958
    16c     -0.30249   2.17517   1.02513   1.32635   1.77584
    17o      0.10805   2.35463   1.95104   1.36348   2.22279
    18c     -0.34139   2.19877   1.12401   1.07278   1.94584
    19h      0.52234   0.38908   0.08858
    20c     -0.20945   2.16548   1.02059   1.25434   1.76905
    21n      0.08886   2.26806   1.38144   1.31135   1.95028
    22c     -0.52247   2.22081   1.09734   1.29001   1.91432
    23h      0.53809   0.34800   0.11390
    24c     -0.41792   2.21194   1.14625   1.13042   1.92930
    25h      0.50301   0.41132   0.08567
    26c     -0.43199   2.21675   1.13982   1.16329   1.91214
    27h      0.51463   0.40118   0.08419
    28c     -0.42915   2.21461   1.12162   1.15925   1.93367
    29h      0.54875   0.36004   0.09121
    30c     -0.25094   2.17110   1.02550   1.27419   1.78015
    31n      0.14150   2.29488   1.42153   1.21572   1.92637
    32c     -0.51318   2.21434   1.13104   1.23775   1.93006
    33h      0.49563   0.41657   0.08780
    34c     -0.48661   2.21426   1.15229   1.16968   1.95038
    35h      0.52173   0.39060   0.08766
    36c     -0.48138   2.21855   1.12623   1.20744   1.92915
    37h      0.55126   0.36362   0.08512
    38c     -0.41232   2.19981   1.11518   1.15666   1.94067
    39h      0.51411   0.39052   0.09537
    40c     -0.25954   2.16676   1.03209   1.28151   1.77918
    41n      0.15779   2.26465   1.38435   1.23934   1.95387
    42c     -0.26778   2.17321   1.02906   1.30669   1.75883
    43c     -0.40051   2.19898   1.12979   1.10383   1.96791
    44h      0.53427   0.36411   0.10161
    45c     -0.32620   2.17065   1.02473   1.34881   1.78201
    46o      0.10716   2.35826   1.95151   1.36253   2.22054
    47c     -0.36706   2.20064   1.12222   1.08832   1.95588
    48h      0.53824   0.37300   0.08877
    49c     -0.21347   2.16601   1.02421   1.25272   1.77053
    50n     -0.07198   2.26482   1.40209   1.44941   1.95566
    51c     -0.82513   2.24028   1.17517   1.33244   2.07724
    52h      0.49680   0.40807   0.09513
    53h      0.50457   0.38921   0.10622
    54c     -0.79358   2.23876   1.17007   1.30938   2.07537
    55h      0.51471   0.39370   0.09159
    56h      0.51362   0.38882   0.09756
    57c     -0.82385   2.23305   1.17340   1.32496   2.09243
    58h      0.51302   0.39739   0.08959
    59h      0.49253   0.39727   0.11020
    60c     -1.24117   2.29992   1.28404   1.38916   2.26805
    61c     -1.19155   2.29782   1.30347   1.35227   2.23798
    62h      0.50031   0.39734   0.10234
    63h      0.48630   0.40553   0.10817
    64h      0.49723   0.39519   0.10758
    65h      0.45423   0.43651   0.10926
    66h      0.47707   0.42036   0.10257
    67h      0.46800   0.42383   0.10817
    68c     -0.76795   2.24607   1.01508   1.69499   1.81181
    69o     -0.21820   2.40613   2.09281   1.36083   2.35843
    70o     -0.03492   2.40606   2.05812   1.31068   2.26006
    71h      0.47399   0.37604   0.14997
 
 moments (from total density versus population analysis)
 <charge> =             1.000000            1.000000
 <x   >   =            -9.536635           -8.840953
 <y   >   =            -4.576646           -4.723911
 <z   >   =            -0.070640           -0.948145
 
 Unpaired electrons from D(alpha)-D(beta)
 
 atom      total     n(s)      n(p)      n(d)      n(f)      n(g)
     1co     0.98026   0.00054   0.00583   0.97707  -0.00318
     2n      0.03113   0.00198   0.01042   0.00579   0.01294
     3c     -0.00117  -0.00014  -0.00135   0.00179  -0.00147
     4h      0.00057   0.00058  -0.00001
     5c      0.00165   0.00009   0.00064   0.00016   0.00075
     6h      0.00021   0.00012   0.00009
     7c     -0.00223   0.00000  -0.00096   0.00007  -0.00134
     8h     -0.00005   0.00002  -0.00006
     9c      0.00211   0.00010   0.00066   0.00056   0.00079
    10h      0.00044   0.00026   0.00018
    11c      0.00132  -0.00010  -0.00014   0.00173  -0.00017
    12n     -0.00660  -0.00020  -0.00164  -0.00208  -0.00268
    13c     -0.00336  -0.00004  -0.00139  -0.00006  -0.00188
    14c      0.00073   0.00002   0.00054  -0.00045   0.00063
    15h      0.00004  -0.00004   0.00007
    16c     -0.00337  -0.00003  -0.00143   0.00005  -0.00197
    17o     -0.00141  -0.00001  -0.00053  -0.00023  -0.00064
    18c     -0.00001   0.00001   0.00023  -0.00045   0.00020
    19h     -0.00001  -0.00004   0.00002
    20c     -0.00269   0.00003  -0.00109  -0.00001  -0.00161
    21n      0.01460   0.00107   0.00555   0.00286   0.00512
    22c     -0.00365  -0.00005  -0.00222   0.00166  -0.00304
    23h      0.00033   0.00041  -0.00008
    24c      0.00194   0.00007   0.00107  -0.00047   0.00127
    25h      0.00019   0.00008   0.00011
    26c     -0.00540  -0.00004  -0.00232   0.00011  -0.00315
    27h     -0.00010   0.00010  -0.00020
    28c      0.00166   0.00006   0.00098  -0.00062   0.00124
    29h      0.00016   0.00006   0.00010
    30c     -0.00370  -0.00006  -0.00193   0.00093  -0.00265
    31n     -0.00032  -0.00001  -0.00014  -0.00000  -0.00018
    32c     -0.00007   0.00000   0.00001  -0.00009   0.00001
    33h      0.00000  -0.00000   0.00000
    34c     -0.00053  -0.00000  -0.00020  -0.00004  -0.00028
    35h     -0.00003   0.00001  -0.00003
    36c     -0.00006   0.00000   0.00001  -0.00009   0.00001
    37h      0.00001   0.00001   0.00000
    38c     -0.00018   0.00000  -0.00005  -0.00008  -0.00006
    39h     -0.00002   0.00001  -0.00003
    40c      0.00090   0.00001   0.00033   0.00007   0.00049
    41n      0.02358   0.00161   0.00680   0.00668   0.00849
    42c      0.00340  -0.00004   0.00111   0.00057   0.00176
    43c      0.00034   0.00004  -0.00021   0.00079  -0.00028
    44h      0.00019   0.00016   0.00003
    45c      0.00166   0.00003   0.00074  -0.00002   0.00091
    46o      0.00066   0.00001   0.00022   0.00016   0.00027
    47c     -0.00052   0.00002  -0.00042   0.00050  -0.00062
    48h      0.00008   0.00010  -0.00002
    49c      0.00217  -0.00006   0.00046   0.00077   0.00100
    50n      0.02596   0.00116   0.00882   0.00537   0.01062
    51c      0.00110  -0.00001   0.00014   0.00052   0.00046
    52h      0.00060   0.00036   0.00024
    53h     -0.00003  -0.00006   0.00002
    54c     -0.00018  -0.00004  -0.00032   0.00062  -0.00044
    55h      0.00043   0.00026   0.00017
    56h      0.00001  -0.00004   0.00005
    57c      0.00049  -0.00002  -0.00014   0.00067  -0.00002
    58h      0.00000  -0.00012   0.00013
    59h     -0.00006  -0.00004  -0.00002
    60c     -0.00005   0.00000   0.00002  -0.00009   0.00002
    61c      0.00007   0.00000  -0.00000   0.00007   0.00000
    62h      0.00000   0.00000   0.00000
    63h     -0.00003  -0.00002  -0.00000
    64h     -0.00003  -0.00002  -0.00001
    65h      0.00003   0.00003   0.00000
    66h      0.00000   0.00000   0.00000
    67h      0.00001  -0.00000   0.00002
    68c     -0.03828  -0.00290  -0.01102  -0.00956  -0.01480
    69o     -0.00939  -0.00060  -0.00204  -0.00459  -0.00217
    70o     -0.01438  -0.00029  -0.00524  -0.00299  -0.00586
    71h     -0.00112  -0.00091  -0.00021
 
 
 
 ==============================================================================
 
HOMO-LUMO Separation
 HOMO         :   -0.19288162 H =     -5.24858 eV
 LUMO         :   -0.08736537 H =     -2.37733 eV
 HOMO-LUMO gap:    0.10551624 H =     +2.87124 eV
 
 ==============================================================================


    ------------------------------------------------------------------------
         total  cpu-time :   3 days  6 hours 20 minutes and 38 seconds
         total wall-time :  9 hours 50 minutes and 25 seconds
    ------------------------------------------------------------------------

   ****  ridft : all done  ****


    2025-01-08 22:13:23.802 

 ridft ended normally
