# Supplementary material for: Electronic Effects Drive Selectivity in CO2 Reduction Catalysis by Heptacoordinated Cobalt Complexes
Source: Inorg Chem. 2026 May 21;65(22):12678–92. doi: 10.1021/acs.inorgchem.6c01633 (PMC13250995; doi:10.1021/acs.inorgchem.6c01633)
Supplement: Supplementary file 2 [file ic6c01633_si_002.zip › backup_paper_acscat_Co/Co0MeOLCOOH/doublet/bpy_det_O1/eps375/energy]

$energy      SCF               SCFKIN            SCFPOT
     1 -3212.145760401      3200.773062889     -6412.918823290
     2 -3212.151719377      3200.824428326     -6412.976147703
     3 -3212.157059407      3200.936642898     -6413.093702304
     4 -3212.157903895      3201.164025293     -6413.321929188
     5 -3212.162391502      3201.133642324     -6413.296033826
     6 -3212.163264954      3201.124400556     -6413.287665510
     7 -3212.164356067      3201.155230007     -6413.319586074
     8 -3212.164881587      3201.108982889     -6413.273864477
     9 -3212.165507834      3201.111657888     -6413.277165723
    10 -3212.166104181      3201.108111444     -6413.274215625
    11 -3212.166443583      3201.084636613     -6413.251080196
    12 -3212.166624386      3201.091465249     -6413.258089635
    13 -3212.167254087      3201.116801714     -6413.284055801
    14 -3212.167384203      3201.087529577     -6413.254913780
    15 -3212.167788696      3201.091338048     -6413.259126745
    16 -3212.168134276      3201.112150093     -6413.280284369
    17 -3212.168662011      3201.100005825     -6413.268667836
    18 -3212.169256453      3201.083911639     -6413.253168092
    19 -3212.169961103      3201.082002244     -6413.251963347
    20 -3212.170690607      3201.082509609     -6413.253200216
    21 -3212.170804148      3201.102408846     -6413.273212994
    22 -3212.171169903      3201.112976265     -6413.284146167
    23 -3212.171202376      3201.101633836     -6413.272836212
    24 -3212.171433959      3201.096432534     -6413.267866492
    25 -3212.171494580      3201.101149040     -6413.272643619
    26 -3212.171567236      3201.100228878     -6413.271796114
    27 -3212.171624564      3201.100923322     -6413.272547887
    28 -3212.171733665      3201.095848401     -6413.267582066
    29 -3212.171813321      3201.094650957     -6413.266464278
    30 -3212.171833546      3201.094211016     -6413.266044562
    31 -3212.171852559      3201.094092390     -6413.265944949
    32 -3212.171865373      3201.093106172     -6413.264971545
    33 -3212.171874693      3201.096325227     -6413.268199920
    34 -3212.171892937      3201.096648404     -6413.268541341
    35 -3212.171879096      3201.099378622     -6413.271257717
    36 -3212.171886852      3201.104648729     -6413.276535581
    37 -3212.171888257      3201.102757106     -6413.274645362
    38 -3212.171888047      3201.102504266     -6413.274392313
    39 -3212.171889041      3201.104910952     -6413.276799993
    40 -3212.171888699      3201.103410767     -6413.275299466
    41 -3212.171889984      3201.102768825     -6413.274658809
    42 -3212.171897543      3201.103861809     -6413.275759352
    43 -3212.171894674      3201.104038766     -6413.275933440
    44 -3212.171880842      3201.103875887     -6413.275756729
    45 -3212.171877355      3201.104104055     -6413.275981410
    46 -3212.171875099      3201.104194095     -6413.276069194
    47 -3212.171877708      3201.104683839     -6413.276561546
    48 -3212.171877120      3201.104481422     -6413.276358542
    49 -3212.171874667      3201.104603899     -6413.276478566
$end
