# Supplementary material for: Electronic Effects Drive Selectivity in CO2 Reduction Catalysis by Heptacoordinated Cobalt Complexes
Source: Inorg Chem. 2026 May 21;65(22):12678–92. doi: 10.1021/acs.inorgchem.6c01633 (PMC13250995; doi:10.1021/acs.inorgchem.6c01633)
Supplement: Supplementary file 2 [file ic6c01633_si_002.zip › backup_paper_acscat_Co/Co0MeOLCOOH/doublet/bpy_det_O1/eps375/job.last]

OPTIMIZATION CYCLE 48
Wed 25 Dec 2024 06:29:49 PM CET

   OpenMP run-time library returned nthreads =  8

 rdgrad (centipede43) : TURBOMOLE rev. V7-7 compiled 19 Oct 2022 at 02:10:57
 Copyright (C) 2022 TURBOMOLE GmbH, Karlsruhe


    2024-12-25 18:29:49.896 


 UHF modus switched on !


                                 r d g r a d

                          gradient for ridft program 

                        by K.Eichkorn, O.Treutler, H.Oehm, 
                             M.Haeser and R.Ahlrichs
                  (Chemical Physics Letters 242 (1995) 652-660)
                    parallel version: M.v.Arnim  &  R.Ahlrichs
                            quantum chemistry group
                             university  karlsruhe
                                   germany


                          References             
                                                 
          Density Functional:                              
              O. Treutler and R. Ahlrichs                      
              Efficient Molecular Numerical Integration Schemes
              J. Chem. Phys. 102: 346 (1995)                   
          Parallel Version:                                
              Performance of parallel TURBOMOLE for Density    
              Functional Calculations                          
              M. v. Arnim and R. Ahlrichs                      
              J. Comp. Chem. 19: 1746 (1998)                   
          RI-J Method:                                     
              Auxiliary Basis Sets to approximate Coulomb      
              Potentials                                       
              Chem. Phys. Lett. 240: 283 (1995)                
              K. Eichkorn, O. Treutler, H. Oehm, M. Haeser     
              and R. Ahlrichs                                  
              Chem. Phys. Lett. 242: 652 (1995)                
                                                           
              Auxiliary Basis Sets for Main Row Atoms and their
              Use to approximate Coulomb Potentials            
              K. Eichkorn, F. Weigend, O. Treutler and         
              R. Ahlrichs                                      
              Theo. Chem. Acc. 97: 119 (1997)                  
          Relativistic Two-component ECP formalism             
              Efficient two-component self-consistent field    
              procedures and gradients: implementation in      
              TURBOMOLE and application to Au20-               
              A. Baldes and F. Weigend                         
              Mol. Phys. 111: 2617 (2013)                      
          Relativistic all-electron 2c calculations (X2C, DLU) 
              Efficient implementation of one- and two-component
              analytical energy gradients in exact two-component
              theory                                           
              Y. J. Franzke, N. Middendorf and F. Weigend      
              J. Chem. Phys. 148: 104110 (2018)                
          Exploitation of symmetry in scalar X2C response      
              NMR shielding tensors and chemical shifts in     
              scalar-relativistic local exact two-component    
              theory                                           
              Y. J. Franzke and F. Weigend                     
              J. Chem. Theory Comput. 15: 1028 (2019)          
                                                              


          OpenMP Shared-Memory Parallelization:  8 CPUs.

            By: Yannick J. Franzke and Christof Holzer
 

   *************************************************************************
   y                                                                        
   *************************************************************************


 integral neglect threshold       :  0.20E-10
 integral storage threshold THIZE :  0.10E-04
 integral storage threshold THIME :         5

 B-P86 functional
 exchange:    LDA + Becke (B88)
 correlation: LDA (VWN) + Perdew (P86)
 A DFT gradient calculation using the RI-J approximation will be carried out.
  
  
 AUXILIARY BASIS SET information:

 symmetry group of the molecule :   c1 

 the group has the following generators :
   c1(z)

    1 symmetry operations found

 there are 1 real representations :   a   

 maximum number of shells which are related by symmetry :  1


    mo occupation :
   irrep   mo's   occupied
    a     1490      158
 
 number of basis functions   :  1490
 number of occupied orbitals :   158
 

 biggest AO integral is expected to be    16.578513373
  
           ------------------
           density functional
           ------------------
 B-P86 functional
 exchange:    LDA + Becke (B88)
 correlation: LDA (VWN) + Perdew (P86)
 iterations will be done with small grid
  
 spherical integration : Lebedev's spherical grid
 spherical gridsize    :                     3
    i.e. gridpoints    :                   302
  maximum batchsize    :                   100
 value for diffuse not defined
 radial integration    : Chebyshev 2nd kind (scaling 3)
 radial gridsize       :                     3
 integration cells     :                    71
 partition function    : becke
 partition sharpness   :                     3
  

 Using current-dependent DFT

  
           ------------------------
             RDGRAD - INFORMATION
           ------------------------
  
 Threshold for integral neglect (rithr1): 1E-10
 Threshold for integral neglect (rithr2): 1E-10
 Contributions to RI integral batches: 
  neglected integral batches:                 71634
  direct contribution:                        98019
     
 ****************************************
 Memory allocated for RDGRAD: 95 MiB
 ****************************************
                                            
     

 nuclear repulsion energy  :   6199.60495839    

  MOs are in ASCII format !


 reading orbital data $uhfmo_alpha  from file alpha
 orbital characterization : scfconv=6

 reading orbital data $uhfmo_beta  from file beta
 orbital characterization : scfconv=6
  Deviation of MOs from orthonormality   1.551818610478805E-010
  W A R N I N G 
  Deviation of MOs from orthonormality   1.549710269973234E-010
  W A R N I N G 

    ----------------------------------------
     S+T+V CONTRIBUTIONS TO ENERGY GRADIENT 
    ----------------------------------------
 ==============================================================================
                      COSMO switched on
 ==============================================================================

 1e-integral 1st. derivatives will be neglected if expon. factor < 0.393371E-13

COSMO: already initialized
  _________________________________
 |                                 |
 |         DFTD3 V3.1 Rev 0        |
 | S.Grimme, University Bonn       |
 |            June  2014           |
 |   see standalone version        |
 |       dftd3 -h for options      |
 |_________________________________|
 
 Please cite DFT-D3 work done with this code as:
 S. Grimme, J. Antony, S. Ehrlich and H. Krieg,
 J. Chem. Phys, 132 (2010), 154104.
 If used with BJ-damping cite also
 S. Grimme, S. Ehrlich and L. Goerigk,
 J. Comput. Chem. 32 (2011), 1456-1465
 For DFT-D2 the reference is
 S. Grimme, J. Comput. Chem., 27 (2006), 1787-1799
 
C6 coefficients used:
                     2  C6 for element                      1
Z=  1 CN= 0.912     C6(AA)=    3.03
Z=  1 CN= 0.000     C6(AA)=    7.59
                     5  C6 for element                      6
Z=  6 CN= 0.000     C6(AA)=   49.11
Z=  6 CN= 0.987     C6(AA)=   43.25
Z=  6 CN= 1.998     C6(AA)=   29.36
Z=  6 CN= 2.999     C6(AA)=   25.78
Z=  6 CN= 3.984     C6(AA)=   18.21
                     4  C6 for element                      7
Z=  7 CN= 0.000     C6(AA)=   25.27
Z=  7 CN= 0.994     C6(AA)=   22.12
Z=  7 CN= 2.014     C6(AA)=   19.68
Z=  7 CN= 2.990     C6(AA)=   15.58
                     3  C6 for element                      8
Z=  8 CN= 0.000     C6(AA)=   15.51
Z=  8 CN= 0.993     C6(AA)=   12.82
Z=  8 CN= 1.989     C6(AA)=   10.37
                     4  C6 for element                     27
Z= 27 CN= 0.000     C6(AA)=  532.78
Z= 27 CN= 1.715     C6(AA)=  186.55
Z= 27 CN= 2.926     C6(AA)=  148.07
Z= 27 CN= 7.779     C6(AA)=  118.29

#           XYZ [au]              R0(AA) [Ang.]  CN          C6(AA)     C8(AA)   C10(AA) [au]
  1  -4.22654  -2.14903   1.70747   co  0.979  5.271       146.8     12903.5   1389826.8
  2  -6.18643   0.44078  -0.50706   n   0.490  2.997        15.7       345.5      9336.6
  3  -7.27206   2.56170   0.37967   c   0.561  3.204        25.0       723.2     25622.1
  4  -6.65414   3.18914   2.24114   h   0.363  1.005         3.1        37.3       552.9
  5  -9.08968   3.89361  -0.97703   c   0.561  3.125        25.4       733.5     25987.0
  6  -9.91390   5.60276  -0.17945   h   0.363  1.002         3.1        37.3       553.1
  7  -9.82816   2.97797  -3.33812   c   0.561  3.137        25.3       732.2     25941.4
  8 -11.27158   3.95000  -4.43996   h   0.363  1.002         3.1        37.3       553.1
  9  -8.68679   0.78984  -4.26590   c   0.561  3.157        25.2       730.0     25862.5
 10  -9.20441   0.01894  -6.10517   h   0.363  1.002         3.1        37.3       553.0
 11  -6.85253  -0.42349  -2.81338   c   0.561  3.260        24.6       712.4     25239.0
 12  -7.50178  -3.62661   2.32607   n   0.490  3.210        15.6       344.1      9298.5
 13  -8.50342  -5.28982   0.69499   c   0.561  3.263        24.6       711.6     25210.8
 14 -11.01108  -6.05801   0.86660   c   0.561  3.171        25.2       728.1     25796.7
 15 -11.76019  -7.40157  -0.49519   h   0.363  1.004         3.1        37.3       552.9
 16 -12.50603  -5.04869   2.82036   c   0.561  3.211        25.0       722.1     25581.9
 17 -14.96024  -5.62890   3.20115   o   0.469  2.044        10.4       209.8      5187.4
 18 -11.43893  -3.30266   4.51468   c   0.561  3.179        25.1       727.0     25757.3
 19 -12.60241  -2.50919   6.01401   h   0.363  1.003         3.1        37.3       553.0
 20  -8.92545  -2.61672   4.20710   c   0.561  3.314        24.1       698.2     24735.3
 21  -5.02751  -0.53417   5.03469   n   0.490  3.087        15.6       344.6      9313.0
 22  -3.52074   0.94078   6.46291   c   0.561  3.201        25.0       723.7     25640.6
 23  -1.56649   1.05911   5.82593   h   0.363  1.006         3.1        37.3       552.8
 24  -4.38528   2.20600   8.60060   c   0.561  3.128        25.4       733.2     25977.4
 25  -3.07650   3.36784   9.68434   h   0.363  1.002         3.1        37.3       553.0
 26  -6.91432   1.96171   9.31444   c   0.561  3.135        25.3       732.4     25948.3
 27  -7.64878   2.94318  10.96832   h   0.363  1.002         3.1        37.3       553.1
 28  -8.47979   0.40651   7.88127   c   0.561  3.159        25.2       729.6     25849.9
 29 -10.45196   0.13663   8.40297   h   0.363  1.003         3.1        37.3       553.0
 30  -7.49496  -0.83955   5.77744   c   0.561  3.324        24.0       695.3     24635.3
 31  -0.45314  -4.50947   8.73367   n   0.490  2.147        19.4       428.7     11585.6
 32  -1.58521  -3.85719  10.90944   c   0.561  3.189        25.1       725.5     25704.4
 33  -0.36790  -3.01332  12.34883   h   0.363  1.002         3.1        37.3       553.1
 34  -4.15936  -4.19754  11.37706   c   0.561  3.126        25.4       733.4     25984.3
 35  -4.97282  -3.61129  13.17515   h   0.363  1.002         3.1        37.3       553.1
 36  -5.63677  -5.31855   9.50144   c   0.561  3.144        25.3       731.4     25913.2
 37  -7.64586  -5.66052   9.80424   h   0.363  1.002         3.1        37.3       553.0
 38  -4.49666  -5.98637   7.22747   c   0.561  3.179        25.1       727.0     25758.3
 39  -5.57007  -6.85741   5.70512   h   0.363  1.005         3.1        37.3       552.8
 40  -1.91239  -5.51209   6.90485   c   0.561  3.280        24.5       707.5     25064.5
 41  -1.89887  -5.65273   2.32512   n   0.490  2.757        16.0       354.0      9565.8
 42  -0.90487  -6.47124   0.13410   c   0.561  3.257        24.7       713.1     25264.7
 43   1.31993  -7.87469  -0.00503   c   0.561  3.180        25.1       726.8     25751.2
 44   1.99965  -8.50984  -1.83880   h   0.363  1.004         3.1        37.3       552.9
 45   2.64860  -8.35925   2.23283   c   0.561  3.210        25.0       722.3     25589.1
 46   4.85982  -9.62756   2.36558   o   0.469  2.043        10.4       209.8      5187.5
 47   1.62434  -7.50475   4.52639   c   0.561  3.191        25.1       725.3     25698.0
 48   2.57495  -7.90208   6.30729   h   0.363  1.003         3.1        37.3       553.0
 49  -0.66160  -6.21900   4.49916   c   0.561  3.277        24.5       708.3     25096.1
 50  -4.62915  -4.42122  -1.78190   n   0.490  3.746        15.6       343.7      9289.7
 51  -5.39079  -2.66113  -3.80713   c   0.561  4.179        18.2       527.4     18686.1
 52  -6.47518  -3.62842  -5.29805   h   0.363  1.001         3.1        37.4       553.1
 53  -3.65372  -1.91713  -4.66756   h   0.363  1.005         3.1        37.3       552.9
 54  -6.64201  -6.29969  -1.19812   c   0.561  4.197        18.2       527.3     18682.0
 55  -7.58656  -6.93937  -2.93808   h   0.363  1.001         3.1        37.4       553.1
 56  -5.72401  -7.95804  -0.34616   h   0.363  1.005         3.1        37.3       552.8
 57  -2.21083  -5.68714  -2.28694   c   0.561  4.184        18.2       527.4     18684.8
 58  -2.44443  -7.34047  -3.53872   h   0.363  1.001         3.1        37.4       553.2
 59  -0.97981  -4.33732  -3.26909   h   0.363  1.005         3.1        37.3       552.9
 60 -16.12896  -7.39833   1.48687   c   0.561  4.043        18.3       529.0     18743.0
 61   5.93597 -10.53776   0.03197   c   0.561  4.044        18.3       529.0     18742.7
 62 -18.08205  -7.58335   2.13625   h   0.363  0.996         3.1        37.4       553.6
 63 -15.17492  -9.24141   1.57464   h   0.363  0.995         3.1        37.4       553.7
 64 -16.09509  -6.66531  -0.45633   h   0.363  0.995         3.1        37.4       553.7
 65   4.65411 -11.88824  -0.88937   h   0.363  0.995         3.1        37.4       553.7
 66   7.69196 -11.48683   0.56784   h   0.363  0.996         3.1        37.4       553.6
 67   6.34814  -8.95604  -1.25024   h   0.363  0.995         3.1        37.4       553.7
 68  -1.06000  -0.59671   1.12855   c   0.561  3.021        25.6       741.4     26265.7
 69  -0.63537   0.08357  -1.37517   o   0.469  2.041        10.4       209.9      5187.7
 70   0.65400  -0.20834   2.65595   o   0.469  1.050        12.8       257.7      6371.0
 71   1.09723   0.75724  -1.45552   h   0.363  1.008         3.1        37.3       552.6

molecular C6(AA) [au] =     63012.08

           DFT-D V3(BJ)
 DF b-p                                               
 parameters
 s6       :    1.0000
 s8       :    3.2822
 a1       :    0.3946
 a2       :    4.8516
 k1-k3    :   16.0000    1.3333   -4.0000
 
 Edisp /kcal,au:  -130.6608 -0.20822115

 E6    /kcal :   -48.7335
 E8    /kcal :   -81.9273
 % E8        : 62.70
 
 doing analytical gradient O(N^2) ...
 
 |G|=  9.291732357106354E-002

 setting up bound for integral derivative estimation

 increment for numerical differentiation : 0.00050000

 biggest AO integral is expected to be    16.578513373
 biggest cartesian 1st derivative AO integral is expected to be    55.953047518
          Overall gridpoints after grid construction =        347522

 Integrated ground state density     :   314.9996206150200    

 Integrated ground state spin density:   1.000001798838357    


          ------------------------------------------------
           cartesian gradient of the energy (hartree/bohr)
          ------------------------------------------------

  ATOM      1 co          2 n           3 c           4 h           5 c 
dE/dx -0.3357074D-04 -0.3748403D-04  0.7850714D-05  0.2225615D-04 -0.3444954D-04
dE/dy -0.1118395D-03  0.6059281D-04 -0.7029736D-05 -0.1393301D-04  0.4818519D-05
dE/dz  0.9877973D-04  0.2437705D-04  0.1294496D-04 -0.1961727D-05 -0.3299210D-04

  ATOM      6 h           7 c           8 h           9 c          10 h 
dE/dx  0.7464088D-05  0.2659217D-04 -0.1038081D-04  0.1785386D-04 -0.1406180D-04
dE/dy  0.1331366D-04  0.2683390D-04  0.5015009D-05  0.1508966D-04 -0.1070959D-04
dE/dz -0.4222535D-05  0.1820676D-04  0.1242614D-04 -0.1587192D-05  0.1016042D-04

  ATOM     11 c          12 n          13 c          14 c          15 h 
dE/dx  0.2587516D-05  0.6270689D-04  0.8027801D-05  0.1637446D-05 -0.7645883D-05
dE/dy -0.1632253D-04  0.5565729D-04 -0.3597992D-04  0.9114626D-05  0.1636785D-04
dE/dz -0.2463055D-04 -0.1134696D-04 -0.1985441D-04 -0.3686157D-05 -0.1154737D-04

  ATOM     16 c          17 o          18 c          19 h          20 c 
dE/dx  0.1010171D-05 -0.2681842D-07 -0.2584727D-06 -0.1548173D-05 -0.2335960D-04
dE/dy  0.6830030D-05 -0.3729972D-05  0.1180134D-04 -0.6152241D-05  0.2617164D-04
dE/dz  0.5525429D-05 -0.1572328D-04 -0.4842639D-05 -0.6300514D-06  0.2914526D-06

  ATOM     21 n          22 c          23 h          24 c          25 h 
dE/dx -0.2221145D-04  0.1015677D-04  0.4529318D-06 -0.2162066D-05  0.5218643D-05
dE/dy  0.2390066D-04  0.1972174D-05  0.4639561D-05 -0.4361573D-05 -0.4538531D-05
dE/dz  0.2180938D-04  0.9528669D-05 -0.9321180D-05  0.7256162D-05 -0.3386556D-05

  ATOM     26 c          27 h          28 c          29 h          30 c 
dE/dx  0.3694184D-05 -0.5827417D-06 -0.7781247D-05  0.2010370D-05  0.1216793D-04
dE/dy  0.8733840D-06 -0.1496532D-04  0.1215233D-04 -0.7892594D-05 -0.2206364D-04
dE/dz -0.1359479D-04  0.7495165D-05  0.9778769D-05 -0.1988954D-07 -0.1432915D-04

  ATOM     31 n          32 c          33 h          34 c          35 h 
dE/dx -0.3538637D-05 -0.1091464D-05 -0.2715849D-05  0.1092091D-04  0.5536923D-07
dE/dy -0.3174667D-05 -0.1588185D-04 -0.8826617D-05 -0.8153902D-05 -0.3714682D-05
dE/dz -0.2447674D-04  0.9495892D-05 -0.1779401D-05  0.3890527D-06 -0.5471695D-05

  ATOM     36 c          37 h          38 c          39 h          40 c 
dE/dx -0.1327494D-05  0.1245904D-05 -0.1123214D-04 -0.1546032D-05  0.3643339D-05
dE/dy  0.1475306D-06 -0.7511541D-05  0.6068441D-05 -0.4262939D-05  0.1739975D-04
dE/dz -0.1082941D-04 -0.3311273D-05 -0.4699256D-05 -0.5043036D-05  0.5000329D-05

  ATOM     41 n          42 c          43 c          44 h          45 c 
dE/dx -0.1218970D-04  0.3237480D-04 -0.1367817D-04 -0.2239757D-05  0.2158717D-04
dE/dy  0.1899024D-04  0.2160993D-04  0.1566349D-04  0.2960454D-06 -0.1276579D-04
dE/dz -0.7378744D-05 -0.1072875D-04 -0.2304647D-04 -0.6091155D-05  0.1248903D-04

  ATOM     46 o          47 c          48 h          49 c          50 n 
dE/dx -0.2012927D-04 -0.1570877D-04  0.8990223D-05  0.3123221D-07  0.3015517D-05
dE/dy  0.1100252D-04 -0.3136110D-06 -0.5351866D-05 -0.2260551D-04  0.5270817D-05
dE/dz -0.2265962D-04  0.3237356D-05 -0.1504351D-04 -0.1790045D-04 -0.7288640D-04

  ATOM     51 c          52 h          53 h          54 c          55 h 
dE/dx  0.3965496D-05 -0.4658577D-05 -0.2755576D-05 -0.7391516D-04  0.2041584D-04
dE/dy  0.1803007D-04  0.1126795D-04  0.2293571D-05  0.1093766D-05  0.1770067D-04
dE/dz -0.1854185D-05 -0.9170876D-05 -0.4331204D-05  0.9203298D-05 -0.1440134D-04

  ATOM     56 h          57 c          58 h          59 h          60 c 
dE/dx  0.1048173D-04  0.2412684D-04 -0.7940572D-05 -0.6602445D-05 -0.2274704D-06
dE/dy  0.1288516D-04 -0.2763174D-04  0.1125179D-04  0.5385752D-05  0.7189288D-05
dE/dz -0.5578688D-05 -0.7240583D-06 -0.9797827D-05 -0.5145678D-05 -0.2472930D-06

  ATOM     61 c          62 h          63 h          64 h          65 h 
dE/dx  0.2111663D-05 -0.4437711D-06 -0.3231617D-05  0.3538733D-06 -0.3121559D-05
dE/dy  0.3213752D-05  0.6001602D-05  0.5414469D-05  0.8119877D-05  0.3135575D-05
dE/dz -0.8566702D-05 -0.6736268D-05 -0.7876045D-05 -0.6695385D-05 -0.9660566D-05

  ATOM     66 h          67 h          68 c          69 o          70 o 
dE/dx -0.1873859D-05 -0.3643152D-06  0.4149390D-04 -0.3828813D-06  0.1711588D-04
dE/dy  0.1396199D-05  0.2647684D-05  0.5989308D-04 -0.5839721D-05  0.8005119D-05
dE/dz -0.1196324D-04 -0.8664497D-05 -0.7883988D-04  0.5662015D-04  0.2890715D-04

  ATOM     71 h 
dE/dx  0.6759142D-06
dE/dy -0.7909752D-05
dE/dz -0.1681000D-04
 
 resulting FORCE  (fx,fy,fz) = (0.785D-05,0.183D-03,-.248D-03)
 resulting MOMENT (mx,my,mz) = (0.298D-02,-.580D-03,-.178D-02)


 exx =       0.000168 eyy =      -0.000682 ezz =      -0.000255
 eyz =       0.000680 exz =       0.000463 exy =      -0.000600


 **********************************************************************
  |maximum component of gradient| : 0.11183948E-03  (atom  1 co)       
   gradient norm                  : 0.30240324E-03
 **********************************************************************
   ***  cartesian gradients written onto <gradient>  ***


     --- calculation of the energy gradient finished ---


    ------------------------------------------------------------------------
         total  cpu-time :  3 minutes and 58 seconds
         total wall-time :  31.05 seconds
    ------------------------------------------------------------------------

   ****  rdgrad : all done  ****


    2024-12-25 18:30:20.936 

fine, there is no data group "$actual step"
next step = relax

 statpt (centipede43) : TURBOMOLE rev. V7-7 compiled 19 Oct 2022 at 01:15:37
 Copyright (C) 2022 TURBOMOLE GmbH, Karlsruhe


    2024-12-25 18:30:20.988 


                           this is S T A T P T   


                     hessian and coordinate update for
                          stationary point search 

                     by barbara unterreiner, marek sierka,
                           and reinhart ahlrichs

                          quantum chemistry group
                          universitaet  karlsruhe
                                  germany


              +--------------------------------------------------+
              | Atomic coordinate, charge and isotop information |
              +--------------------------------------------------+

                    atomic coordinates            atom    charge  isotop
         -4.22653751   -2.14903017    1.70747379    co    27.000     0
         -6.18643417    0.44077505   -0.50706401    n      7.000     0
         -7.27206346    2.56169809    0.37967363    c      6.000     0
         -6.65414323    3.18913950    2.24114259    h      1.000     0
         -9.08968171    3.89361088   -0.97703099    c      6.000     0
         -9.91389833    5.60276481   -0.17945055    h      1.000     0
         -9.82815914    2.97796564   -3.33812191    c      6.000     0
        -11.27157874    3.94999589   -4.43995735    h      1.000     0
         -8.68679096    0.78983981   -4.26590402    c      6.000     0
         -9.20441070    0.01893839   -6.10516582    h      1.000     0
         -6.85253476   -0.42348972   -2.81337652    c      6.000     0
         -7.50177757   -3.62661356    2.32607420    n      7.000     0
         -8.50342109   -5.28981803    0.69498689    c      6.000     0
        -11.01107528   -6.05800810    0.86660310    c      6.000     0
        -11.76018799   -7.40156915   -0.49518770    h      1.000     0
        -12.50603134   -5.04868706    2.82036087    c      6.000     0
        -14.96024311   -5.62890476    3.20115203    o      8.000     0
        -11.43892810   -3.30266251    4.51467654    c      6.000     0
        -12.60241237   -2.50918866    6.01401016    h      1.000     0
         -8.92544633   -2.61672203    4.20710265    c      6.000     0
         -5.02750744   -0.53417071    5.03469286    n      7.000     0
         -3.52074042    0.94078048    6.46291217    c      6.000     0
         -1.56648883    1.05911153    5.82593210    h      1.000     0
         -4.38528269    2.20600166    8.60060311    c      6.000     0
         -3.07650174    3.36783613    9.68433505    h      1.000     0
         -6.91431967    1.96170976    9.31443990    c      6.000     0
         -7.64877695    2.94318195   10.96832219    h      1.000     0
         -8.47979329    0.40651138    7.88126754    c      6.000     0
        -10.45195683    0.13663342    8.40297397    h      1.000     0
         -7.49495641   -0.83955354    5.77743736    c      6.000     0
         -0.45313964   -4.50946762    8.73367305    n      7.000     0
         -1.58521223   -3.85719310   10.90944400    c      6.000     0
         -0.36789679   -3.01332329   12.34882889    h      1.000     0
         -4.15935895   -4.19754221   11.37706412    c      6.000     0
         -4.97281803   -3.61129073   13.17515264    h      1.000     0
         -5.63676710   -5.31854737    9.50144444    c      6.000     0
         -7.64586215   -5.66051878    9.80423875    h      1.000     0
         -4.49665959   -5.98637394    7.22747168    c      6.000     0
         -5.57007064   -6.85741309    5.70511529    h      1.000     0
         -1.91239051   -5.51209409    6.90485164    c      6.000     0
         -1.89887458   -5.65272974    2.32511944    n      7.000     0
         -0.90486962   -6.47123651    0.13410081    c      6.000     0
          1.31993376   -7.87468624   -0.00502547    c      6.000     0
          1.99965377   -8.50983873   -1.83879944    h      1.000     0
          2.64860257   -8.35925178    2.23283148    c      6.000     0
          4.85982124   -9.62756282    2.36558044    o      8.000     0
          1.62434359   -7.50474776    4.52639032    c      6.000     0
          2.57494783   -7.90208022    6.30728976    h      1.000     0
         -0.66159942   -6.21899818    4.49915554    c      6.000     0
         -4.62914578   -4.42121544   -1.78189955    n      7.000     0
         -5.39079389   -2.66112756   -3.80713287    c      6.000     0
         -6.47518372   -3.62842203   -5.29805290    h      1.000     0
         -3.65371862   -1.91713441   -4.66755623    h      1.000     0
         -6.64200656   -6.29969058   -1.19811553    c      6.000     0
         -7.58655944   -6.93936699   -2.93807738    h      1.000     0
         -5.72400779   -7.95803777   -0.34615937    h      1.000     0
         -2.21083317   -5.68714044   -2.28694065    c      6.000     0
         -2.44443499   -7.34047482   -3.53871599    h      1.000     0
         -0.97980991   -4.33732261   -3.26908779    h      1.000     0
        -16.12896167   -7.39833076    1.48686625    c      6.000     0
          5.93597112  -10.53776282    0.03196550    c      6.000     0
        -18.08205176   -7.58334905    2.13624557    h      1.000     0
        -15.17492035   -9.24141299    1.57463861    h      1.000     0
        -16.09508790   -6.66531048   -0.45632562    h      1.000     0
          4.65411111  -11.88824166   -0.88937331    h      1.000     0
          7.69196026  -11.48683372    0.56784240    h      1.000     0
          6.34813794   -8.95604378   -1.25024143    h      1.000     0
         -1.05999599   -0.59671006    1.12855171    c      6.000     0
         -0.63537335    0.08356768   -1.37517172    o      8.000     0
          0.65400306   -0.20833758    2.65594925    o      8.000     0
          1.09722711    0.75724457   -1.45551745    h      1.000     0
 
       center of nuclear mass  :   -4.76210989   -3.23950952    2.64344728
       center of nuclear charge:   -4.79185025   -3.27694157    2.62061951
  Keyword $statpt not found - using default options
 
        ***************  Stationary point options ******************
        ************************************************************
           Maximum allowed trust radius:           3.000000E-01
           Minimum allowed trust radius:           1.000000E-03
           Initial trust radius:                   1.500000E-01
           GDIIS used if gradient norm <           1.000000E-02
           Number of previous steps for GDIIS:       5
           Hessian update method:                  BFGS
                        *** Convergence criteria ***                
           Threshold for energy change:            1.000000E-06
           Threshold for max displacement element: 1.000000E-03
           Threshold for max gradient element :    1.000000E-03
           Threshold for RMS of displacement:      5.000000E-04
           Threshold for RMS of gradient:          5.000000E-04
        ************************************************************
 

  Keyword $statp missing in file <control>

  Keyword $statpt not found - using default options
     Number of symmetry restricted degrees of freedom:   213
     Constituted by:     3 translational degrees of freedom
                         3 rotational degrees of freedom
                       207 internal degrees of freedom

  *************************************************************************
   ATOM                      CARTESIAN COORDINATES
    1 co     -4.22653751004396     -2.14903017470744      1.70747378973487
    2 n      -6.18643416964825      0.44077504631754     -0.50706401356400
    3 c      -7.27206346429313      2.56169808882514      0.37967363093895
    4 h      -6.65414323446208      3.18913949689531      2.24114258676010
    5 c      -9.08968171132880      3.89361088336972     -0.97703098586838
    6 h      -9.91389833088243      5.60276480727602     -0.17945054526407
    7 c      -9.82815914066939      2.97796563865132     -3.33812191353245
    8 h     -11.27157874251569      3.94999589026170     -4.43995734936826
    9 c      -8.68679095669007      0.78983980819165     -4.26590402403658
   10 h      -9.20441069889791      0.01893839363419     -6.10516581889534
   11 c      -6.85253475617168     -0.42348971630721     -2.81337651652899
   12 n      -7.50177757312856     -3.62661356182182      2.32607419894245
   13 c      -8.50342108671603     -5.28981803194185      0.69498689265563
   14 c     -11.01107528168636     -6.05800809737217      0.86660309586937
   15 h     -11.76018799337876     -7.40156915391164     -0.49518770340256
   16 c     -12.50603133522003     -5.04868706098127      2.82036087182328
   17 o     -14.96024310871264     -5.62890475514392      3.20115203392608
   18 c     -11.43892810021305     -3.30266251105135      4.51467654316305
   19 h     -12.60241236514164     -2.50918865716827      6.01401015509220
   20 c      -8.92544632952526     -2.61672203150482      4.20710265335276
   21 n      -5.02750744467484     -0.53417071081064      5.03469286495636
   22 c      -3.52074042484980      0.94078047810354      6.46291217213071
   23 h      -1.56648882566602      1.05911152792613      5.82593210347609
   24 c      -4.38528268618989      2.20600165994368      8.60060311100937
   25 h      -3.07650173930927      3.36783613215462      9.68433505359200
   26 c      -6.91431966811027      1.96170975681089      9.31443989791645
   27 h      -7.64877694566743      2.94318195335755     10.96832219438136
   28 c      -8.47979328516930      0.40651138172746      7.88126754075298
   29 h     -10.45195682809193      0.13663341510524      8.40297397321677
   30 c      -7.49495641204062     -0.83955353758281      5.77743735897377
   31 n      -0.45313963783656     -4.50946762102018      8.73367305072520
   32 c      -1.58521222962352     -3.85719309678268     10.90944400223979
   33 h      -0.36789679466559     -3.01332329345095     12.34882889454283
   34 c      -4.15935895291014     -4.19754220833700     11.37706411695495
   35 h      -4.97281802615641     -3.61129072933435     13.17515263808313
   36 c      -5.63676710258543     -5.31854736823554      9.50144443953197
   37 h      -7.64586214631383     -5.66051877702025      9.80423874812662
   38 c      -4.49665959482171     -5.98637393960089      7.22747168345747
   39 h      -5.57007063686966     -6.85741308569822      5.70511528847643
   40 c      -1.91239051306592     -5.51209409209770      6.90485163682817
   41 n      -1.89887457654408     -5.65272973913983      2.32511944046516
   42 c      -0.90486962209941     -6.47123650543826      0.13410081012042
   43 c       1.31993375884455     -7.87468623510764     -0.00502547003990
   44 h       1.99965376775865     -8.50983873487797     -1.83879944446950
   45 c       2.64860257331638     -8.35925177782853      2.23283147916247
   46 o       4.85982124396309     -9.62756281692594      2.36558044248926
   47 c       1.62434359379664     -7.50474776437362      4.52639032387231
   48 h       2.57494783415722     -7.90208021817029      6.30728975686401
   49 c      -0.66159942075700     -6.21899817526764      4.49915553642365
   50 n      -4.62914577941279     -4.42121544020539     -1.78189954808665
   51 c      -5.39079389307007     -2.66112756429959     -3.80713287258566
   52 h      -6.47518372070819     -3.62842203475535     -5.29805290380847
   53 h      -3.65371861671745     -1.91713440869151     -4.66755622870812
   54 c      -6.64200656112191     -6.29969057666755     -1.19811552746481
   55 h      -7.58655944154686     -6.93936699371738     -2.93807737587923
   56 h      -5.72400779312019     -7.95803776637015     -0.34615937097084
   57 c      -2.21083317363338     -5.68714044183847     -2.28694064745294
   58 h      -2.44443499151743     -7.34047481657764     -3.53871599225856
   59 h      -0.97980990998538     -4.33732261047944     -3.26908778966403
   60 c     -16.12896166884641     -7.39833075774583      1.48686625011736
   61 c       5.93597111801412    -10.53776281889150      0.03196549590023
   62 h     -18.08205175570970     -7.58334905420064      2.13624556982664
   63 h     -15.17492035374114     -9.24141298699404      1.57463860946013
   64 h     -16.09508790180547     -6.66531048062297     -0.45632562078556
   65 h       4.65411111057109    -11.88824166034611     -0.88937330698892
   66 h       7.69196025872839    -11.48683372316454      0.56784240173130
   67 h       6.34813794125826     -8.95604378358403     -1.25024143273483
   68 c      -1.05999598768379     -0.59671006261199      1.12855171207443
   69 o      -0.63537334521723      0.08356768048541     -1.37517171691437
   70 o       0.65400306336625     -0.20833758199652      2.65594924702209
   71 h       1.09722710913494      0.75724457257857     -1.45551745483514
  *************************************************************************
   ATOM                      CARTESIAN GRADIENTS  
    1 co     -0.00003357074065     -0.00011183948257      0.00009877973113
    2 n      -0.00003748403236      0.00006059281118      0.00002437705278
    3 c       0.00000785071428     -0.00000702973640      0.00001294495852
    4 h       0.00002225614642     -0.00001393300916     -0.00000196172710
    5 c      -0.00003444954129      0.00000481851939     -0.00003299210452
    6 h       0.00000746408849      0.00001331365971     -0.00000422253507
    7 c       0.00002659217400      0.00002683390113      0.00001820676386
    8 h      -0.00001038081232      0.00000501500895      0.00001242613692
    9 c       0.00001785385643      0.00001508966449     -0.00000158719201
   10 h      -0.00001406179678     -0.00001070959119      0.00001016042067
   11 c       0.00000258751639     -0.00001632252721     -0.00002463054787
   12 n       0.00006270689073      0.00005565729007     -0.00001134695991
   13 c       0.00000802780055     -0.00003597992277     -0.00001985441112
   14 c       0.00000163744630      0.00000911462620     -0.00000368615740
   15 h      -0.00000764588338      0.00001636785419     -0.00001154736808
   16 c       0.00000101017070      0.00000683002966      0.00000552542935
   17 o      -0.00000002681842     -0.00000372997205     -0.00001572328153
   18 c      -0.00000025847273      0.00001180133972     -0.00000484263939
   19 h      -0.00000154817259     -0.00000615224143     -0.00000063005136
   20 c      -0.00002335959762      0.00002617164320      0.00000029145264
   21 n      -0.00002221145490      0.00002390065642      0.00002180938075
   22 c       0.00001015676900      0.00000197217375      0.00000952866907
   23 h       0.00000045293185      0.00000463956091     -0.00000932118024
   24 c      -0.00000216206648     -0.00000436157318      0.00000725616160
   25 h       0.00000521864323     -0.00000453853084     -0.00000338655611
   26 c       0.00000369418446      0.00000087338400     -0.00001359478929
   27 h      -0.00000058274166     -0.00001496532500      0.00000749516533
   28 c      -0.00000778124712      0.00001215232558      0.00000977876933
   29 h       0.00000201037034     -0.00000789259406     -0.00000001988954
   30 c       0.00001216793490     -0.00002206364461     -0.00001432915362
   31 n      -0.00000353863677     -0.00000317466721     -0.00002447674260
   32 c      -0.00000109146397     -0.00001588185213      0.00000949589223
   33 h      -0.00000271584851     -0.00000882661682     -0.00000177940075
   34 c       0.00001092091281     -0.00000815390169      0.00000038905272
   35 h       0.00000005536923     -0.00000371468166     -0.00000547169474
   36 c      -0.00000132749374      0.00000014753060     -0.00001082941102
   37 h       0.00000124590416     -0.00000751154133     -0.00000331127272
   38 c      -0.00001123214160      0.00000606844133     -0.00000469925584
   39 h      -0.00000154603247     -0.00000426293934     -0.00000504303593
   40 c       0.00000364333893      0.00001739974845      0.00000500032862
   41 n      -0.00001218969690      0.00001899023652     -0.00000737874449
   42 c       0.00003237479635      0.00002160993300     -0.00001072875139
   43 c      -0.00001367817056      0.00001566349124     -0.00002304647282
   44 h      -0.00000223975732      0.00000029604541     -0.00000609115455
   45 c       0.00002158716933     -0.00001276579127      0.00001248902615
   46 o      -0.00002012926835      0.00001100252323     -0.00002265962268
   47 c      -0.00001570876924     -0.00000031361099      0.00000323735571
   48 h       0.00000899022301     -0.00000535186643     -0.00001504351331
   49 c       0.00000003123221     -0.00002260550594     -0.00001790044749
   50 n       0.00000301551692      0.00000527081657     -0.00007288639606
   51 c       0.00000396549635      0.00001803006508     -0.00000185418513
   52 h      -0.00000465857711      0.00001126794827     -0.00000917087643
   53 h      -0.00000275557629      0.00000229357121     -0.00000433120423
   54 c      -0.00007391515785      0.00000109376614      0.00000920329751
   55 h       0.00002041584384      0.00001770067290     -0.00001440134356
   56 h       0.00001048173039      0.00001288515919     -0.00000557868813
   57 c       0.00002412684418     -0.00002763173585     -0.00000072405828
   58 h      -0.00000794057236      0.00001125179148     -0.00000979782746
   59 h      -0.00000660244549      0.00000538575201     -0.00000514567808
   60 c      -0.00000022747036      0.00000718928752     -0.00000024729300
   61 c       0.00000211166275      0.00000321375210     -0.00000856670249
   62 h      -0.00000044377106      0.00000600160229     -0.00000673626784
   63 h      -0.00000323161704      0.00000541446871     -0.00000787604520
   64 h       0.00000035387331      0.00000811987671     -0.00000669538475
   65 h      -0.00000312155885      0.00000313557476     -0.00000966056586
   66 h      -0.00000187385917      0.00000139619864     -0.00001196323596
   67 h      -0.00000036431521      0.00000264768428     -0.00000866449698
   68 c       0.00004149390303      0.00005989307843     -0.00007883988096
   69 o      -0.00000038288131     -0.00000583972113      0.00005662014564
   70 o       0.00001711587532      0.00000800511893      0.00002890715152
   71 h       0.00000067591424     -0.00000790975208     -0.00001681000351
  *************************************************************************

  norm of actual CARTESIAN gradient:  3.02403E-04
  norm of actual INTERNAL  gradient:  2.64002E-04

  ENERGY =   -3212.1718771200 a.u.; # of cycle =   48

  Approximate Hessian read from $hessapprox data section

  Hessian updated according to BFGS formula
  Number of zero Hessian eigenvalues:   0
  Number of structures for GDIIS interpolation:    5
  GDIIS step:     0.002880

  Transforming internal coordinate displacements to Cartesian space
      Iteration   1 residual norm     2.880182E-03
      Iteration   2 residual norm     2.169300E-06
      Iteration   3 residual norm     5.263967E-13
      Transformation converged
      Residual norm:    5.263967E-13 after    3 iterations

      ****************************************************************** 
                          CONVERGENCE INFORMATION

                               Converged?     Value      Criterion
             Energy change         yes      0.0000006   0.0000010
             RMS of displacement   yes      0.0002002   0.0005000
             RMS of gradient       yes      0.0000183   0.0005000
             MAX displacement      yes      0.0009470   0.0010000
             MAX gradient          yes      0.0000892   0.0010000
      ****************************************************************** 


    ------------------------------------------------------------------------
         total  cpu-time :   0.17 seconds
         total wall-time :   0.17 seconds
    ------------------------------------------------------------------------

   ****  statpt : all done  ****


    2024-12-25 18:30:21.152 

fine, there is no data group "$actual step"
next step = ridft

  ========================================================================
                license information 
 Customer : 200000000357083
 ID       : LKO2626211

 License file is VALID, continuing with full version
  ========================================================================

   OpenMP run-time library returned nthreads =  8

 ridft (centipede43) : TURBOMOLE rev. V7-7 compiled 26 Oct 2022 at 08:57:28
 Copyright (C) 2022 TURBOMOLE GmbH, Karlsruhe


    2024-12-25 18:30:21.315 


                                  r i d f t

                        DFT program with RI approximation 
                                for coulomb part 


                                                 
                                 References:     
                                                 
          TURBOMOLE:                             
              R. Ahlrichs, M. Baer, M. Haeser, H. Horn, and
              C. Koelmel
              Electronic structure calculations on workstation
              computers: the program system TURBOMOLE
              Chem. Phys. Lett. 162: 165 (1989)
          Density Functional:                              
              O. Treutler and R. Ahlrichs                      
              Efficient Molecular Numerical Integration Schemes
              J. Chem. Phys. 102: 346 (1995)                   
          Parallel Version:                                
              Performance of parallel TURBOMOLE for Density    
              Functional Calculations                          
              M. v. Arnim and R. Ahlrichs                      
              J. Comp. Chem. 19: 1746 (1998)                   
          RI-J Method:                                     
              Auxiliary Basis Sets to approximate Coulomb      
              Potentials                                       
              Chem. Phys. Lett. 240: 283 (1995)                
              K. Eichkorn, O. Treutler, H. Oehm, M. Haeser     
              and R. Ahlrichs                                  
              Chem. Phys. Lett. 242: 652 (1995)                
                                                           
              Auxiliary Basis Sets for Main Row Atoms and their
              Use to approximate Coulomb Potentials            
              K. Eichkorn, F. Weigend, O. Treutler and         
              R. Ahlrichs                                      
              Theo. Chem. Acc. 97: 119 (1997)                   
                                                           
              Accurate Coulomb-fitting basis sets for H to Rn 
              F. Weigend                                        
              Phys. Chem. Chem. Phys. 8: 1057 (2006)            
                                                           
          Multipole accelerated RI-J (MARI-J):             
              Fast evaluation of the Coulomb potential for     
              electron densities using multipole accelerated   
              resolution of identity approximation             
              M. Sierka, A. Hogekamp and R. Ahlrichs           
              J. Chem. Phys. 118: 9136 (2003)                  
          RI-JK Method:                                     
              A fully direct RI-HF algorithm: Implementation,
              optimised auxiliary basis sets, demonstration of
              accuracy and efficiency                         
              F. Weigend                                      
              Phys. Chem. Chem. Phys. 4: 4285 (2002)           
          Two-component HF and DFT with spin-orbit coupling:  
              Self-consistent treatment of spin-orbit         
              interactions with efficient Hartree-Fock and    
              density functional methods                      
              M. K. Armbruster, F. Weigend, C. van Wüllen and 
              W. Klopper                                      
              Phys. Chem. Chem. Phys. 10: 1748 (2008)         
          Two-component difference density and DIIS algorithm 
              Efficient two-component self-consistent field   
              procedures and gradients: implementation in     
              TURBOMOLE and application to Au20-              
              A. Baldes, F. Weigend                           
              Mol. Phys. 111: 2617 (2013)                     
          Relativistic all-electron 2c calculations           
              An efficient implementation of two-component    
              relativistic exact-decoupling methods for large 
              molecules                                       
              D. Peng, N. Middendorf, F. Weigend, M. Reiher   
              J. Chem. Phys. 138: 184105 (2013)               
          Finite nucleus model and SNSO approximation         
              Efficient implementation of one- and two-       
              component analytical energy gradients in exact  
              two-component theory                            
              Y. J. Franzke, N. Middendorf, F. Weigend        
              J. Chem. Phys. 148: 104110 (2018)               
          Grids for all-electron relativistic methods         
              Error-consistent segmented contracted all-      
              electron relativistic basis sets of double-     
              and triple-zeta quality for NMR shielding       
              constants                                       
              Y. J. Franzke, R. Tress, T. M. Pazdera,         
              F. Weigend                                      
              Phys. Chem. Chem. Phys. 21: 166658 (2019)       
          Seminumerical exchange algorithms                   
              Seminumerical calculation of the Hartree-Fock   
              exchange matirx: Application to two-component   
              procedures and efficient evaluation of local    
              hybrid functionsl                               
               P. Plessow, F. Weigend,                        
              J. Comput. Chem. 33: 810 (2012)                 
          Improved seminumerical algorithms                   
              C. Holzer,                                      
              J. Chem. Phys. 153 (2020), 184115               
                                         


          OpenMP Shared-Memory Parallelization:  8 CPUs.

            By: Christof Holzer and Yannick J. Franzke


              +--------------------------------------------------+
              |      general information about current run       |
              +--------------------------------------------------+

 
 B-P86 functional
 exchange:    LDA + Becke (B88)
 correlation: LDA (VWN) + Perdew (P86)
 A DFT calculation using the RI-J approximation will be carried out.
 Allocatable memory for RI due to $ricore (MB):                   500

   *************************************************************************
   y                                                                        
   *************************************************************************


              +--------------------------------------------------+
              | Atomic coordinate, charge and isotop information |
              +--------------------------------------------------+

                    atomic coordinates            atom    charge  isotop
         -4.22717744   -2.14916534    1.70693851    co    27.000     0
         -6.18642363    0.44017610   -0.50710715    n      7.000     0
         -7.27202876    2.56108321    0.37985884    c      6.000     0
         -6.65491206    3.18784426    2.24181839    h      1.000     0
         -9.08887985    3.89368189   -0.97707714    c      6.000     0
         -9.91358293    5.60234411   -0.17895079    h      1.000     0
         -9.82627844    2.97917602   -3.33900302    c      6.000     0
        -11.26841623    3.95232706   -4.44152392    h      1.000     0
         -8.68511545    0.79102525   -4.26689580    c      6.000     0
         -9.20126470    0.02152884   -6.10715501    h      1.000     0
         -6.85220615   -0.42357403   -2.81367049    c      6.000     0
         -7.50221576   -3.62686559    2.32630989    n      7.000     0
         -8.50391913   -5.29021985    0.69548532    c      6.000     0
        -11.01157110   -6.05836403    0.86729111    c      6.000     0
        -11.76066718   -7.40235213   -0.49408795    h      1.000     0
        -12.50643665   -5.04864167    2.82092027    c      6.000     0
        -14.96075029   -5.62848207    3.20174118    o      8.000     0
        -11.43912746   -3.30265060    4.51515550    c      6.000     0
        -12.60252480   -2.50890610    6.01441519    h      1.000     0
         -8.92558380   -2.61697560    4.20752235    c      6.000     0
         -5.02748539   -0.53454937    5.03468011    n      7.000     0
         -3.52037506    0.93995886    6.46297067    c      6.000     0
         -1.56602805    1.05764569    5.82616535    h      1.000     0
         -4.38463769    2.20533946    8.60068317    c      6.000     0
         -3.07556235    3.36664901    9.68462361    h      1.000     0
         -6.91378376    1.96175411    9.31438109    c      6.000     0
         -7.64817188    2.94386765   10.96791328    h      1.000     0
         -8.47953740    0.40674761    7.88129815    c      6.000     0
        -10.45182700    0.13751743    8.40286354    h      1.000     0
         -7.49491574   -0.83964618    5.77757043    c      6.000     0
         -0.45369534   -4.50966814    8.73383615    n      7.000     0
         -1.58610485   -3.85719755   10.90935631    c      6.000     0
         -0.36903736   -3.01303336   12.34878038    h      1.000     0
         -4.16026002   -4.19783932   11.37675414    c      6.000     0
         -4.97395725   -3.61162070   13.17474466    h      1.000     0
         -5.63731192   -5.31927398    9.50111168    c      6.000     0
         -7.64643913   -5.66129269    9.80365308    h      1.000     0
         -4.49685797   -5.98727017    7.22736826    c      6.000     0
         -5.57002310   -6.85844983    5.70492093    h      1.000     0
         -1.91261765   -5.51271474    6.90496028    c      6.000     0
         -1.89939105   -5.65371877    2.32533880    n      7.000     0
         -0.90519956   -6.47169653    0.13425872    c      6.000     0
          1.32017783   -7.87429854   -0.00499871    c      6.000     0
          2.00018598   -8.50898001   -1.83883021    h      1.000     0
          2.64921868   -8.35820725    2.23276056    c      6.000     0
          4.86096254   -9.62569651    2.36541234    o      8.000     0
          1.62491241   -7.50391731    4.52637694    c      6.000     0
          2.57582898   -7.90074542    6.30722341    h      1.000     0
         -0.66161784   -6.21919579    4.49928881    c      6.000     0
         -4.62971438   -4.42180140   -1.78162425    n      7.000     0
         -5.39127113   -2.66190545   -3.80711481    c      6.000     0
         -6.47616436   -3.62925011   -5.29761217    h      1.000     0
         -3.65415401   -1.91855340   -4.66803460    h      1.000     0
         -6.64249097   -6.30026959   -1.19756666    c      6.000     0
         -7.58724064   -6.94021036   -2.93733918    h      1.000     0
         -5.72447965   -7.95851262   -0.34543941    h      1.000     0
         -2.21154765   -5.68795569   -2.28671732    c      6.000     0
         -2.44537774   -7.34151954   -3.53814957    h      1.000     0
         -0.98052299   -4.33845743   -3.26931209    h      1.000     0
        -16.12968624   -7.39782329    1.48750044    c      6.000     0
          5.93709596  -10.53583004    0.03176076    c      6.000     0
        -18.08281582   -7.58252701    2.13685483    h      1.000     0
        -15.17591144   -9.24103936    1.57537137    h      1.000     0
        -16.09566746   -6.66489060   -0.45571933    h      1.000     0
          4.65560649  -11.88690491   -0.88921927    h      1.000     0
          7.69351614  -11.48417325    0.56751542    h      1.000     0
          6.34848917   -8.95412807   -1.25071984    h      1.000     0
         -1.06056676   -0.59733057    1.12772130    c      6.000     0
         -0.63631566    0.08375924   -1.37587690    o      8.000     0
          0.65374575   -0.20974434    2.65496615    o      8.000     0
          1.09633523    0.75733725   -1.45616336    h      1.000     0
 
       center of nuclear mass  :   -4.76220497   -3.23959221    2.64339671
       center of nuclear charge:   -4.79193374   -3.27701404    2.62057529

              +--------------------------------------------------+
              |               basis set information              |
              +--------------------------------------------------+

              we will work with the 1s 3p 5d 7f 9g ... basis set
              ...i.e. with spherical basis functions...

   type   atoms  prim   cont   basis
   ---------------------------------------------------------------------------
    co       1     92     45   def2-TZVP   [6s4p4d1f|17s11p7d1f]
    n        6     46     31   def2-TZVP   [5s3p2d1f|11s6p2d1f]
    c       31     46     31   def2-TZVP   [5s3p2d1f|11s6p2d1f]
    h       29      8      6   def2-TZVP   [3s1p|5s1p]
    o        4     46     31   def2-TZVP   [5s3p2d1f|11s6p2d1f]
   ---------------------------------------------------------------------------
   total:   71   2210   1490
   ---------------------------------------------------------------------------

   total number of primitive shells          :  102
   total number of contracted shells         :  582
   total number of cartesian basis functions : 1702
   total number of SCF-basis functions       : 1490


 integral neglect threshold       :  0.20E-10
 integral storage threshold THIZE :  0.10E-04
 integral storage threshold THIME :         5

 RI-J AUXILIARY BASIS SET information:

              we will work with the 1s 3p 5d 7f 9g ... basis set
              ...i.e. with spherical basis functions...

   type   atoms  prim   cont   basis
   ---------------------------------------------------------------------------
    co       1    107     89   def2-TZVP   [8s5p5d2f3g|19s5p5d3f3g]
    n        6     70     49   def2-TZVP   [6s4p3d1f1g|12s5p4d2f1g]
    c       31     70     49   def2-TZVP   [6s4p3d1f1g|12s5p4d2f1g]
    h       29     16     11   def2-TZVP   [3s1p1d|5s2p1d]
    o        4     70     49   def2-TZVP   [6s4p3d1f1g|12s5p4d2f1g]
   ---------------------------------------------------------------------------
   total:   71   3441   2417
   ---------------------------------------------------------------------------

   total number of primitive shells          :  115
   total number of contracted shells         :  783
   total number of cartesian basis functions : 2967
   total number of SCF-basis functions       : 2417


 symmetry group of the molecule :   c1 

 the group has the following generators :
   c1(z)

    1 symmetry operations found

 there are 1 real representations :   a   

 maximum number of shells which are related by symmetry :  1

 ==============================================================================
                      COSMO switched on
 ==============================================================================
 COSMO stati: segments per atom: H   32 other atoms   92
 COSMO statistics: nps   1986 npspher:    793
 COSMO surface:
   number of segments: 1986
   area (bohr**2):     1654.029968
   volume (bohr**3):   4357.153844
 COSMO: check number of disjunct cavities:

       ... OK contiguous cavity found
  
           ------------------
           density functional
           ------------------
 B-P86 functional
 exchange:    LDA + Becke (B88)
 correlation: LDA (VWN) + Perdew (P86)
 iterations will be done with small grid
  
 spherical integration : Lebedev's spherical grid
 spherical gridsize    :                     3
    i.e. gridpoints    :                   302
  maximum batchsize    :                   100
 value for diffuse not defined
 radial integration    : Chebyshev 2nd kind (scaling 3)
 radial gridsize       :                     3
 integration cells     :                    71
 partition function    : becke
 partition sharpness   :                     3
  

 biggest AO integral is expected to be    16.578513373

          ------------------------
          nuclear repulsion energy  :   6199.62450951    
          ------------------------

  _________________________________
 |                                 |
 |         DFTD3 V3.1 Rev 0        |
 | S.Grimme, University Bonn       |
 |            June  2014           |
 |   see standalone version        |
 |       dftd3 -h for options      |
 |_________________________________|
 
 Please cite DFT-D3 work done with this code as:
 S. Grimme, J. Antony, S. Ehrlich and H. Krieg,
 J. Chem. Phys, 132 (2010), 154104.
 If used with BJ-damping cite also
 S. Grimme, S. Ehrlich and L. Goerigk,
 J. Comput. Chem. 32 (2011), 1456-1465
 For DFT-D2 the reference is
 S. Grimme, J. Comput. Chem., 27 (2006), 1787-1799
 
C6 coefficients used:
                     2  C6 for element                      1
Z=  1 CN= 0.912     C6(AA)=    3.03
Z=  1 CN= 0.000     C6(AA)=    7.59
                     5  C6 for element                      6
Z=  6 CN= 0.000     C6(AA)=   49.11
Z=  6 CN= 0.987     C6(AA)=   43.25
Z=  6 CN= 1.998     C6(AA)=   29.36
Z=  6 CN= 2.999     C6(AA)=   25.78
Z=  6 CN= 3.984     C6(AA)=   18.21
                     4  C6 for element                      7
Z=  7 CN= 0.000     C6(AA)=   25.27
Z=  7 CN= 0.994     C6(AA)=   22.12
Z=  7 CN= 2.014     C6(AA)=   19.68
Z=  7 CN= 2.990     C6(AA)=   15.58
                     3  C6 for element                      8
Z=  8 CN= 0.000     C6(AA)=   15.51
Z=  8 CN= 0.993     C6(AA)=   12.82
Z=  8 CN= 1.989     C6(AA)=   10.37
                     4  C6 for element                     27
Z= 27 CN= 0.000     C6(AA)=  532.78
Z= 27 CN= 1.715     C6(AA)=  186.55
Z= 27 CN= 2.926     C6(AA)=  148.07
Z= 27 CN= 7.779     C6(AA)=  118.29

#           XYZ [au]              R0(AA) [Ang.]  CN          C6(AA)     C8(AA)   C10(AA) [au]
  1  -4.22718  -2.14917   1.70694   co  0.979  5.271       146.7     12902.6   1389732.4
  2  -6.18642   0.44018  -0.50711   n   0.490  2.997        15.7       345.5      9336.4
  3  -7.27203   2.56108   0.37986   c   0.561  3.204        25.0       723.2     25621.8
  4  -6.65491   3.18784   2.24182   h   0.363  1.005         3.1        37.3       552.9
  5  -9.08888   3.89368  -0.97708   c   0.561  3.125        25.4       733.5     25987.0
  6  -9.91358   5.60234  -0.17895   h   0.363  1.002         3.1        37.3       553.1
  7  -9.82628   2.97918  -3.33900   c   0.561  3.137        25.3       732.2     25941.4
  8 -11.26842   3.95233  -4.44152   h   0.363  1.002         3.1        37.3       553.1
  9  -8.68512   0.79103  -4.26690   c   0.561  3.156        25.2       730.0     25862.5
 10  -9.20126   0.02153  -6.10716   h   0.363  1.002         3.1        37.3       553.0
 11  -6.85221  -0.42357  -2.81367   c   0.561  3.260        24.6       712.4     25238.8
 12  -7.50222  -3.62687   2.32631   n   0.490  3.210        15.6       344.1      9298.5
 13  -8.50392  -5.29022   0.69549   c   0.561  3.263        24.6       711.6     25210.6
 14 -11.01157  -6.05836   0.86729   c   0.561  3.171        25.2       728.1     25796.8
 15 -11.76067  -7.40235  -0.49409   h   0.363  1.004         3.1        37.3       552.9
 16 -12.50644  -5.04864   2.82092   c   0.561  3.211        25.0       722.1     25581.8
 17 -14.96075  -5.62848   3.20174   o   0.469  2.044        10.4       209.8      5187.4
 18 -11.43913  -3.30265   4.51516   c   0.561  3.179        25.1       727.0     25757.3
 19 -12.60252  -2.50891   6.01442   h   0.363  1.003         3.1        37.3       553.0
 20  -8.92558  -2.61698   4.20752   c   0.561  3.314        24.1       698.2     24735.4
 21  -5.02749  -0.53455   5.03468   n   0.490  3.087        15.6       344.6      9313.0
 22  -3.52038   0.93996   6.46297   c   0.561  3.201        25.0       723.7     25640.7
 23  -1.56603   1.05765   5.82617   h   0.363  1.006         3.1        37.3       552.8
 24  -4.38464   2.20534   8.60068   c   0.561  3.128        25.4       733.2     25977.4
 25  -3.07556   3.36665   9.68462   h   0.363  1.002         3.1        37.3       553.0
 26  -6.91378   1.96175   9.31438   c   0.561  3.135        25.3       732.4     25948.3
 27  -7.64817   2.94387  10.96791   h   0.363  1.002         3.1        37.3       553.1
 28  -8.47954   0.40675   7.88130   c   0.561  3.159        25.2       729.6     25849.9
 29 -10.45183   0.13752   8.40286   h   0.363  1.003         3.1        37.3       553.0
 30  -7.49492  -0.83965   5.77757   c   0.561  3.324        24.0       695.3     24635.5
 31  -0.45370  -4.50967   8.73384   n   0.490  2.147        19.4       428.7     11585.6
 32  -1.58610  -3.85720  10.90936   c   0.561  3.189        25.1       725.5     25704.4
 33  -0.36904  -3.01303  12.34878   h   0.363  1.002         3.1        37.3       553.1
 34  -4.16026  -4.19784  11.37675   c   0.561  3.126        25.4       733.4     25984.3
 35  -4.97396  -3.61162  13.17474   h   0.363  1.002         3.1        37.3       553.1
 36  -5.63731  -5.31927   9.50111   c   0.561  3.144        25.3       731.4     25913.2
 37  -7.64644  -5.66129   9.80365   h   0.363  1.002         3.1        37.3       553.0
 38  -4.49686  -5.98727   7.22737   c   0.561  3.179        25.1       727.0     25758.3
 39  -5.57002  -6.85845   5.70492   h   0.363  1.005         3.1        37.3       552.8
 40  -1.91262  -5.51271   6.90496   c   0.561  3.280        24.5       707.5     25064.5
 41  -1.89939  -5.65372   2.32534   n   0.490  2.756        16.0       354.0      9567.4
 42  -0.90520  -6.47170   0.13426   c   0.561  3.257        24.7       713.1     25264.9
 43   1.32018  -7.87430  -0.00500   c   0.561  3.180        25.1       726.8     25751.2
 44   2.00019  -8.50898  -1.83883   h   0.363  1.004         3.1        37.3       552.9
 45   2.64922  -8.35821   2.23276   c   0.561  3.210        25.0       722.3     25589.1
 46   4.86096  -9.62570   2.36541   o   0.469  2.043        10.4       209.8      5187.5
 47   1.62491  -7.50392   4.52638   c   0.561  3.191        25.1       725.3     25698.0
 48   2.57583  -7.90075   6.30722   h   0.363  1.003         3.1        37.3       553.0
 49  -0.66162  -6.21920   4.49929   c   0.561  3.277        24.5       708.3     25096.2
 50  -4.62971  -4.42180  -1.78162   n   0.490  3.746        15.6       343.7      9289.7
 51  -5.39127  -2.66191  -3.80711   c   0.561  4.179        18.2       527.4     18686.1
 52  -6.47616  -3.62925  -5.29761   h   0.363  1.001         3.1        37.4       553.1
 53  -3.65415  -1.91855  -4.66803   h   0.363  1.005         3.1        37.3       552.9
 54  -6.64249  -6.30027  -1.19757   c   0.561  4.197        18.2       527.3     18682.0
 55  -7.58724  -6.94021  -2.93734   h   0.363  1.001         3.1        37.4       553.1
 56  -5.72448  -7.95851  -0.34544   h   0.363  1.005         3.1        37.3       552.8
 57  -2.21155  -5.68796  -2.28672   c   0.561  4.184        18.2       527.4     18684.7
 58  -2.44538  -7.34152  -3.53815   h   0.363  1.001         3.1        37.4       553.2
 59  -0.98052  -4.33846  -3.26931   h   0.363  1.005         3.1        37.3       552.9
 60 -16.12969  -7.39782   1.48750   c   0.561  4.043        18.3       529.0     18743.0
 61   5.93710 -10.53583   0.03176   c   0.561  4.044        18.3       529.0     18742.7
 62 -18.08282  -7.58253   2.13685   h   0.363  0.996         3.1        37.4       553.6
 63 -15.17591  -9.24104   1.57537   h   0.363  0.995         3.1        37.4       553.7
 64 -16.09567  -6.66489  -0.45572   h   0.363  0.995         3.1        37.4       553.7
 65   4.65561 -11.88690  -0.88922   h   0.363  0.995         3.1        37.4       553.7
 66   7.69352 -11.48417   0.56752   h   0.363  0.996         3.1        37.4       553.6
 67   6.34849  -8.95413  -1.25072   h   0.363  0.995         3.1        37.4       553.7
 68  -1.06057  -0.59733   1.12772   c   0.561  3.021        25.6       741.4     26265.6
 69  -0.63632   0.08376  -1.37588   o   0.469  2.041        10.4       209.9      5187.7
 70   0.65375  -0.20974   2.65497   o   0.469  1.050        12.8       257.7      6371.0
 71   1.09634   0.75734  -1.45616   h   0.363  1.008         3.1        37.3       552.6

molecular C6(AA) [au] =     63012.05

           DFT-D V3(BJ)
 DF b-p                                               
 parameters
 s6       :    1.0000
 s8       :    3.2822
 a1       :    0.3946
 a2       :    4.8516
 k1-k3    :   16.0000    1.3333   -4.0000
 
 Edisp /kcal,au:  -130.6617 -0.20822269

 E6    /kcal :   -48.7339
 E8    /kcal :   -81.9279
 % E8        : 62.70
 nuclear repulsion energy                  =    6199.624509512
  DFT-D3 Energy contribution               =      -0.208222687
 nuclear repulsion + dispersion correction =    6199.416286825


         -----------------
         -S,T+V- integrals
         -----------------

 1e-integrals will be neglected if expon. factor < 0.196355E-11
 
 Difference densities algorithm switched on.
 The maximal number of linear combinations of
 difference densities is  20.

 DIIS switched on: error vector is FDS-SDF
 Max. Iterations for DIIS is     :   4
 DIIS matrix (see manual) 
    Scaling factor of diagonals  :  1.200
    threshold for scaling factor :  0.000

 scf convergence criterion : increment of total energy < .1000000D-05
                  and increment of one-electron energy < .1000000D-02

 MOs are in ASCII format !


    mo occupation :
   irrep   mo's   occupied
    a     1490      158
 
 number of basis functions   :  1490
 number of occupied orbitals :   158
 

 reading orbital data $uhfmo_alpha  from file alpha
 orbital characterization : scfconv=6

 reading orbital data $uhfmo_beta  from file beta
 orbital characterization : scfconv=6
 mo-orthogonalization by Cholesky decomposition
 mo-orthogonalization by Cholesky decomposition

 UHF mode switched on !

 closed shell shift switched on 
 all occupied orbitals are shifted by    0.05000

  
           ------------------------
               RI-J - INFORMATION
           ------------------------
 Contributions to RI integral batches: 
  neglected integral batches:                 71634
  direct contribution:                        88229
  memory contribution:                  9790
 Memory core needed for (P|Q) and Cholesky     45 MByte
 Memory core minimum needed except of (P|Q)     3 MByte
 Total minimum memory core needed (sum)        47 MByte
  
 ****************************************
 Memory allocated for RI-J   494 MByte
 ****************************************
                                            

 DSCF restart information will be dumped onto file alpha


 Starting SCF iterations

          Overall gridpoints after grid construction =         95948

 ITERATION  ENERGY          1e-ENERGY        2e-ENERGY     NORM[dD(SAO)]  TOL
   1  -3212.1728244334    -16726.834367     7315.2452554    0.000D+00 0.196D-10
                            Exc = -314.671536713     Coul =  7629.91679215    
                         Ntotal = 315.00587909      Nspin =0.99996025875    
                             Na = 158.00291968         Nb = 157.00295942    
                          Ediel =-0.855893054521E-01
                            current damping = 1.000
 
          max. resid. norm for Fia-block=  4.512D-04 for orbital      1a    alpha
          max. resid. fock norm         =  4.154D-03 for orbital   1483a    beta 

 ITERATION  ENERGY          1e-ENERGY        2e-ENERGY     NORM[dD(SAO)]  TOL
   2  -3212.1728258744    -16726.836983     7315.2478704    0.269D-02 0.124D-10
                            Exc = -314.671623936     Coul =  7629.91949437    
                         Ntotal = 315.00587928      Nspin =0.99996019822    
                             Na = 158.00291974         Nb = 157.00295954    
                          Ediel =-0.855883725452E-01
                            current damping = 0.950
 
          Norm of current diis error: 0.19226E-02
          max. resid. norm for Fia-block=  2.257D-04 for orbital      1a    alpha
          max. resid. fock norm         =  2.076D-03 for orbital   1483a    beta 

 ITERATION  ENERGY          1e-ENERGY        2e-ENERGY     NORM[dD(SAO)]  TOL
   3  -3212.1728261492    -16726.818691     7315.2295782    0.679D-03 0.934D-11
                            Exc = -314.671076054     Coul =  7629.90065423    
                         Ntotal = 315.00587956      Nspin =0.99996012018    
                             Na = 158.00291984         Nb = 157.00295972    
                          Ediel =-0.855914093828E-01
                            current damping = 1.000
 
          Norm of current diis error: 0.16250E-02
          max. resid. norm for Fia-block=  1.389D-04 for orbital    156a    beta 
          max. resid. fock norm         =  1.012D-03 for orbital   1483a    beta 

 ITERATION  ENERGY          1e-ENERGY        2e-ENERGY     NORM[dD(SAO)]  TOL
   4  -3212.1728259618    -16726.864235     7315.2751222    0.790D-03 0.869D-11
                            Exc = -314.672392694     Coul =  7629.94751489    
                         Ntotal = 315.00587918      Nspin =0.99996014158    
                             Na = 158.00291966         Nb = 157.00295952    
                          Ediel =-0.855857819310E-01
                            current damping = 1.050
 
          Norm of current diis error: 0.23400E-02
          max. resid. norm for Fia-block=  5.499D-05 for orbital      1a    alpha
          max. resid. fock norm         =  5.069D-04 for orbital   1483a    beta 

 ITERATION  ENERGY          1e-ENERGY        2e-ENERGY     NORM[dD(SAO)]  TOL
   5  -3212.1728261604    -16726.857502     7315.2683888    0.180D-03 0.822D-11
                            Exc = -314.672213791     Coul =  7629.94060256    
                         Ntotal = 315.00587930      Nspin =0.99996011797    
                             Na = 158.00291971         Nb = 157.00295959    
                          Ediel =-0.855861299730E-01
                            current damping = 1.100
 
          Norm of current diis error: 0.18286E-02
          max. resid. norm for Fia-block=  5.627D-05 for orbital    155a    beta 
          max. resid. fock norm         =  2.589D-04 for orbital   1483a    beta 
          mo-orthogonalization: Cholesky decomposition

 ITERATION  ENERGY          1e-ENERGY        2e-ENERGY     NORM[dD(SAO)]  TOL
   6  -3212.1728266241    -16726.840243     7315.2511298    0.682D-04 0.772D-11
                            Exc = -314.671712401     Coul =  7629.92284224    
                         Ntotal = 315.00587954      Nspin =0.99996008436    
                             Na = 158.00291981         Nb = 157.00295973    
                          Ediel =-0.855883302354E-01
                            current damping = 0.950
 
          Norm of current diis error: 0.47004E-03
          max. resid. norm for Fia-block=  1.633D-05 for orbital    158a    alpha
          max. resid. fock norm         =  1.371D-04 for orbital   1483a    beta 

 ITERATION  ENERGY          1e-ENERGY        2e-ENERGY     NORM[dD(SAO)]  TOL
   7  -3212.1728266460    -16726.835296     7315.2461826    0.191D-04 0.716D-11
                            Exc = -314.671558731     Coul =  7629.91774130    
                         Ntotal = 315.00587959      Nspin =0.99996006487    
                             Na = 158.00291983         Nb = 157.00295976    
                          Ediel =-0.855893537203E-01
                            current damping = 0.800
 
          Norm of current diis error: 0.10390E-03
          max. resid. norm for Fia-block=  7.191D-06 for orbital      1a    alpha
          max. resid. fock norm         =  6.795D-05 for orbital   1483a    beta 

 ENERGY CONVERGED !

          Overall gridpoints after grid construction =        347528

 ITERATION  ENERGY          1e-ENERGY        2e-ENERGY     NORM[dD(SAO)]  TOL
   8  -3212.1718746669    -16726.834317     7315.2461556    0.480D-04 0.654D-11
                            Exc = -314.670595326     Coul =  7629.91675088    
                         Ntotal = 314.99962061      Nspin = 1.0000018254    
                             Na = 157.99981122         Nb = 156.99980939    
                          Ediel =-0.855892615721E-01
                            current damping = 0.650
 
          Norm of current diis error: 0.60313E-04
          max. resid. norm for Fia-block=  4.300D-06 for orbital    158a    alpha
          max. resid. fock norm         =  2.958D-05 for orbital   1483a    beta 

 End of SCF iterations

   convergence criteria satisfied after     8 iterations


   *************************************************************************
   y                                                                        
   *************************************************************************


                  ------------------------------------------ 
                 |  total energy      =  -3212.17187466691  |
                  ------------------------------------------ 
                 :  kinetic energy    =   3201.10460389900  :
                 :  potential energy  =  -6413.27647856591  :
                 :  virial theorem    =      1.99655458325  :
                 :  wavefunction norm =      1.00000000000  :
                  .......................................... 


 orbitals $uhfmo_beta  will be written to file beta

 orbitals $uhfmo_alpha  will be written to file alpha
 
 alpha: 

    irrep                154a        155a        156a        157a        158a   
 eigenvalues H         -0.21206    -0.19575    -0.19127    -0.17719    -0.14635
            eV          -5.7704     -5.3268     -5.2046     -4.8217     -3.9825
 occupation              1.0000      1.0000      1.0000      1.0000      1.0000

    irrep                159a        160a        161a        162a        163a   
 eigenvalues H         -0.11210    -0.09442    -0.09160    -0.08580    -0.08148
            eV          -3.0505     -2.5692     -2.4926     -2.3348     -2.2173
 
 beta:  

    irrep                153a        154a        155a        156a        157a   
 eigenvalues H         -0.23018    -0.20941    -0.17653    -0.17177    -0.16182
            eV          -6.2637     -5.6983     -4.8037     -4.6740     -4.4034
 occupation              1.0000      1.0000      1.0000      1.0000      1.0000

    irrep                158a        159a        160a        161a        162a   
 eigenvalues H         -0.11113    -0.09180    -0.09079    -0.08762    -0.07751
            eV          -3.0240     -2.4981     -2.4705     -2.3843     -2.1091
 
 ==============================================================================
                                  COSMO RESULTS
 ==============================================================================
  PARAMETER:
    nppa:      1082
    nspa:        92
    nsph:        32
    nps:       1986
    npspher:    793
    disex:   10.0000    
    disex2:  4210.07    
    rsolv [A]: 1.3000
    routf:     0.8500
    phsran:    0.0    
    ampran:   0.10E-04
    cavity:  closed
    epsilon:    37.500
    refind:     1.300
    fepsi:      0.9605263
  CAVITY VOLUME/AREA [a.u.]:
    surface: V1.0, A matrix: V1.0
    area:  1654.03
    volume:  4357.15
  SCREENING CHARGE:
    cosmo      :  -1.043154
    correction :   0.043064
    total      :  -1.000090
  ENERGIES [a.u.]:
    Total energy            =   -3212.1718746669085
    Total energy + OC corr. =    -3212.1682727725
    Dielectric energy       =       -0.0855892616
    Diel. energy + OC corr. =       -0.0819873672
  ELEMENT RADIUS [A]: ATOM LIST
    co 2.00: 1
    n  1.83: 2,12,21,31,41,50
    c  2.00: 3,5,7,9,11,13,14,16,18,20,22,24,26,28,30,32,34,36,38,40,42,43,45,
             47,49,51,54,57,60,61,68
    h  1.30: 4,6,8,10,15,19,23,25,27,29,33,35,37,39,44,48,52,53,55,56,58,59,
             62-67,71
    o  1.72: 17,46,69,70
 ==============================================================================

                                             _ _ _ 
  IRREP     alpha occ.     beta occ.      tr(D*D-D)


 a        158.00000000   157.00000000    -0.26128599

   -------------------------------------------------

   sum    158.00000000   157.00000000    -0.26128599

 <S*S>     0.77257198

 
 
 
 ==============================================================================
                           electrostatic moments
 ==============================================================================

 reference point for electrostatic moments:    0.00000   0.00000   0.00000

 
              nuc           elec       ->  total
 ------------------------------------------------------------------------------
                          charge      
 ------------------------------------------------------------------------------
         316.000000    -315.000000       1.000000
 a-b                                     1.000000
 
 ------------------------------------------------------------------------------
                       dipole moment  
 ------------------------------------------------------------------------------
   x   -1514.251062    1505.279639      -8.971423
   y   -1035.536438    1030.936514      -4.599923
   z     828.101791    -828.534989      -0.433198
 
   | dipole moment | =    10.0913 a.u. =    25.6494 debye 
 
 ------------------------------------------------------------------------------
                     quadrupole moment
 ------------------------------------------------------------------------------
  xx   15042.728059  -15118.139047     -75.410988
  yy    7580.687523   -7711.103895    -130.416373
  zz    7452.943768   -7594.375286    -141.431519
  xy    3171.312486   -3147.747364      23.565123
  xz   -3621.500072    3603.243483     -18.256589
  yz   -2750.482536    2766.560554      16.078018
 
     1/3  trace=    -115.752960
     anisotropy=      84.818514
 
 ==============================================================================
 
HOMO-LUMO Separation
 HOMO         :   -0.14635399 H =     -3.98250 eV
 LUMO         :   -0.11210284 H =     -3.05048 eV
 HOMO-LUMO gap:    0.03425115 H =     +0.93202 eV
 
 ==============================================================================


    ------------------------------------------------------------------------
         total  cpu-time :  7 minutes and 44 seconds
         total wall-time :  1 minutes and 16 seconds
    ------------------------------------------------------------------------

   ****  ridft : all done  ****


    2024-12-25 18:31:37.665 

fine, there is no data group "$actual step"
next step = rdgrad
 energy change  : actual value =   0.5880E-06 threshold =   0.1000E-05
 geom. gradient : actual value =   0.8916E-04 threshold =   0.1000E-02

CONVERGENCY CRITERIA FULFILLED IN CYCLE 48
