# Supplementary material for: Electronic Effects Drive Selectivity in CO2 Reduction Catalysis by Heptacoordinated Cobalt Complexes
Source: Inorg Chem. 2026 May 21;65(22):12678–92. doi: 10.1021/acs.inorgchem.6c01633 (PMC13250995; doi:10.1021/acs.inorgchem.6c01633)
Supplement: Supplementary file 2 [file ic6c01633_si_002.zip › backup_paper_acscat_Co/Co0MeOLCOOH/doublet/bpy_det_O1/eps375/Co0MeOLCOOH_q.xyz]

71
Energy =
Co   -2.2369260   -1.1372893    0.9032730 
N    -3.2737144    0.2329312   -0.2683495 
C    -3.8481919    1.3552669    0.2010126 
H    -3.5216278    1.6869345    1.1863192 
C    -4.8096281    2.0604477   -0.5170470 
H    -5.2460422    2.9646328   -0.0946967 
C    -5.1998426    1.5765121   -1.7669243 
H    -5.9629891    2.0914814   -2.3503532 
C    -4.5959652    0.4185925   -2.2579440 
H    -4.8690996    0.0113926   -3.2317673 
C    -3.6260313   -0.2241457   -1.4889303 
N    -3.9700016   -1.9192546    1.2310302 
C    -4.5000802   -2.7994638    0.3680350 
C    -5.8270725   -3.2059482    0.4589507 
H    -6.2234771   -3.9171561   -0.2614601 
C    -6.6181213   -2.6716261    1.4927667 
O    -7.9168881   -2.9784644    1.6942885 
C    -6.0533256   -1.7476874    2.3893174 
H    -6.6689689   -1.3276559    3.1826915 
C    -4.7232155   -1.3848438    2.2265249 
N    -2.6604307   -0.2828713    2.6642380 
C    -1.8629023    0.4974048    3.4200568 
H    -0.8287064    0.5596820    3.0830739 
C    -2.3202503    1.1670154    4.5512855 
H    -1.6275175    1.7815539    5.1248821 
C    -3.6586168    1.0381156    4.9289582 
H    -4.0472383    1.5578277    5.8039698 
C    -4.4871780    0.2152416    4.1706034 
H    -5.5308687    0.0727711    4.4466039 
C    -3.9661386   -0.4443216    3.0573586 
N    -0.2400852   -2.3864136    4.6217471 
C    -0.8393305   -2.0411410    5.7729827 
H    -0.1952862   -1.5944286    6.5346932 
C    -2.2015148   -2.2214009    6.0203190 
H    -2.6321048   -1.9111874    6.9717746 
C    -2.9831370   -2.8148386    5.0277718 
H    -4.0463213   -2.9958271    5.1878698 
C    -2.3796348   -3.1683269    3.8245586 
H    -2.9475293   -3.6293354    3.0189141 
C    -1.0121137   -2.9172030    3.6539476 
N    -1.0051145   -2.9918191    1.2305163 
C    -0.4790110   -3.4246743    0.0710467 
C     0.6986080   -4.1668993   -0.0026452 
H     1.0584528   -4.5027583   -0.9730670 
C     1.4019062   -4.4229728    1.1815260 
O     2.5723106   -5.0936992    1.2517223 
C     0.8598666   -3.9709020    2.3952555 
H     1.3630700   -4.1808944    3.3376389 
C    -0.3501131   -3.2910567    2.3809211 
N    -2.4499393   -2.3399165   -0.9427950 
C    -2.8529378   -1.4086197   -2.0146384 
H    -3.4270386   -1.9205165   -2.8033756 
H    -1.9336950   -1.0152547   -2.4702175 
C    -3.5150548   -3.3339591   -0.6337250 
H    -4.0149948   -3.6726012   -1.5543730 
H    -3.0292642   -4.2114635   -0.1827987 
C    -1.1703006   -3.0099365   -1.2100787 
H    -1.2940382   -3.8849648   -1.8723081 
H    -0.5188704   -2.2958128   -1.7300455 
C    -8.5354624   -3.9147595    0.7871513 
C     3.1417759   -5.5753212    0.0168071 
H    -9.5690140   -4.0125005    1.1307749 
H    -8.0307465   -4.8901474    0.8336506 
H    -8.5174604   -3.5269082   -0.2411563 
H     2.4636409   -6.2902792   -0.4705546 
H     4.0712334   -6.0771628    0.3003162 
H     3.3594758   -4.7383205   -0.6618524 
C    -0.5612278   -0.3160937    0.5967644 
O    -0.3367237    0.0443235   -0.7280827 
O     0.3459474   -0.1109919    1.4049476 
H     0.5801556    0.4007656   -0.7705685 
