# Supplementary material for: Electronic Effects Drive Selectivity in CO2 Reduction Catalysis by Heptacoordinated Cobalt Complexes
Source: Inorg Chem. 2026 May 21;65(22):12678–92. doi: 10.1021/acs.inorgchem.6c01633 (PMC13250995; doi:10.1021/acs.inorgchem.6c01633)
Supplement: Supplementary file 2 [file ic6c01633_si_002.zip › backup_paper_acscat_Co/Co0MeOLCOOH/doublet/bpy_det_O1/vacuo/control]

$title
y
$symmetry c1
$redundant    file=coord
$coord    file=coord
$atoms
    basis =def2-TZVP
    jbas  =def2-TZVP
$basis    file=basis
$uhfmo_alpha   file=alpha
$uhfmo_beta   file=beta
$uhf
$alpha shells
 a       1-158                                  ( 1 )
$beta shells
 a       1-157                                  ( 1 )
$scfiterlimit       600
$scfdamp   start=1.000  step=0.050  min=0.100
$scfdump
$scfdiis
$maxcor    2000 MiB  per_core
$energy    file=energy
$grad    file=gradient
$dft
    functional   b-p
    gridsize   m3
$scfconv   6
$scforbitalshift  closedshell=.05
$ricore      500
$rij
$jbas    file=auxbasis
$disp3 bj
$rundimensions
   natoms=71
$last step     force
$last SCF energy change = 0.73121555E-07
$ssquare from ridft
          0.778 (not to be modified here)
$charge from ridft
          1.000 (not to be modified here)
$dipole from force
  x    -6.93784432769417    y    -3.91806988258543    z    -0.05533352310681    a.u.
   | dipole | =   20.2526283736  debye
$optinfo       file=optinfo
$hessapprox   file=hessapprox
$orbital_max_rnorm 0.65984909142166E-04
$subenergy  Etot         E1                  Ej                Ex                 Ec                 En                 Disp
-3212.096961182    -16712.57307107     7622.463021122    -302.5227623234    -12.15489078664     6192.898349233    -.2076073588895
$dipgrad    file=dipgrad
$hessian (projected)    file=hessian
$vibrational normal modes    file=vib_normal_modes
$vibrational reduced masses
   6.9598538298   6.6289262982   8.1639197106   8.1386123036   6.6005980978
   6.9740569765   5.5169771265   5.6739168603   5.6884191294   5.6931017616
   6.1842883956   5.6418595617   5.3553991191   4.9220344084   4.2047499954
   5.1386375982   4.4260575714   4.2283491138   4.8171508391   4.4013920108
   4.7265826129   4.5926400085   4.8905290299   4.3412424027   6.1601699872
   3.4212948138   4.9719699168   2.1404603630   4.9799046391   2.9784328107
   4.8248952750   1.6774801777   3.0151145749   2.3684264982   4.9837280521
   4.2510519712   3.1960848277   4.2691729156   4.7306172358   4.6957419060
   2.9685479968   5.3192621221   5.7888337340   4.3317000053   3.8647893285
   6.9480693730   6.4843387921   4.3501708037   3.6311136311   3.3151237381
   3.9074491883   4.4322668930   3.7112179026   4.7378172621   3.9000464644
   3.6213496362   4.8177876343   3.6354914114   2.9526528794   2.5053069169
   2.8874949270   4.0598868371   4.1275193238   4.5680001693   5.7461498425
   6.4892191359   3.8087810187   5.7876731012   5.2407285524   4.1090978586
   4.0153833683   5.8897803327   6.4709143732   3.0670325551   4.7285215186
   3.9401933619   4.2708383585   3.8609374805   1.9737545925   3.1787463703
   1.6789336118   1.3037874499   4.4024377268   2.1380755326   2.6587208046
   1.5149109917   1.5116104256   3.7550127904   1.7462909726   1.5087805394
   1.5032690374   2.6963398978   1.5662076550   3.3562779439   1.6584605960
   4.0031432789   1.9464508915   5.6632224464   2.8647570879   3.2758415764
   1.7230211637   1.4689745962   1.3355761587   3.1766915753   1.3408257240
   1.4456947914   3.0256929384   5.1564632398   5.9560237554   1.8761692844
   2.6676923891   6.9544105065   3.3149813981   3.2204640427   2.3040266507
   2.3748793459   2.1544157466   1.9386250311   1.9173584123   1.8061546190
   1.7223792262   2.3702051251   1.9164952554   1.2742203704   2.3216797765
   1.2724643020   1.0968966534   1.1263186939   1.1445821112   1.5273922970
   1.4937488469   1.6583039634   1.6177522198   2.1082213594   1.5566806920
   1.9606984966   1.7576266657   2.3051478285   1.8443232607   1.3855619996
   1.5918404474   1.5717793119   1.6064653949   2.8599714252   5.7232952464
   6.5900739370   1.8172904271   3.1592493551   3.2092361110   2.2487117736
   2.3404136971   2.6150815049   2.6673771211   1.6263018698   1.1104834222
   1.7069986277   1.9564412542   1.7395080584   1.1346986559   1.5056619474
   1.8076985304   1.7193288593   1.8024568126   1.0530596709   1.5075601933
   1.1003381332   1.5816395018   1.3524061776   2.2911767524   2.2506327529
   2.4175489270   3.1417846583   3.6743475913   6.4441798248   7.6686207637
   6.3949672588   5.9975549972   5.8059472761   5.6375595144   5.4184478947
   5.6555145749   6.4074596227   6.5510096317   9.3080546897   1.0710881692
   1.0672767421   1.0656473918   1.0336164060   1.0336057182   1.0959094293
   1.0932693943   1.1067854993   1.1069415835   1.0886513582   1.0894207962
   1.1004234175   1.1006158653   1.0932402898   1.0876238042   1.0883323821
   1.0871684124   1.0881898075   1.0938560363   1.0929698220   1.0918580476
   1.0900613482   1.0942400258   1.0958129224   1.0973551851   1.0932187382
   1.0902874261   1.0914435561   1.0634258586
$nvibro      213
$vibrational spectrum    file=vibspectrum
$end
