# Supplementary material for: Electronic Effects Drive Selectivity in CO2 Reduction Catalysis by Heptacoordinated Cobalt Complexes
Source: Inorg Chem. 2026 May 21;65(22):12678–92. doi: 10.1021/acs.inorgchem.6c01633 (PMC13250995; doi:10.1021/acs.inorgchem.6c01633)
Supplement: Supplementary file 2 [file ic6c01633_si_002.zip › backup_paper_acscat_Co/Co0MeOLCOOH/doublet/bpy_det_O1/vacuo/vibspectrum]

$vibrational spectrum
#  mode     symmetry     wave number   IR intensity    selection rules
#                         cm**(-1)        km/mol         IR     RAMAN
     1                       -0.00         0.00000        -       -
     2                        0.00         0.00000        -       -
     3                        0.00         0.00000        -       -
     4                        0.00         0.00000        -       -
     5                        0.00         0.00000        -       -
     6                        0.00         0.00000        -       -
     7        a               7.47         0.47773       YES     YES
     8        a              17.03         0.09514       YES     YES
     9        a              23.73         0.47380       YES     YES
    10        a              37.56         0.16065       YES     YES
    11        a              46.21         3.09728       YES     YES
    12        a              58.79         0.40681       YES     YES
    13        a              60.24         1.34319       YES     YES
    14        a              70.10         1.61324       YES     YES
    15        a              72.60         0.84094       YES     YES
    16        a              78.89         1.45799       YES     YES
    17        a              93.19         0.86115       YES     YES
    18        a              97.28         2.67501       YES     YES
    19        a             111.15         0.16257       YES     YES
    20        a             117.03         0.27863       YES     YES
    21        a             123.73         0.40951       YES     YES
    22        a             130.35         0.40807       YES     YES
    23        a             133.16         0.42215       YES     YES
    24        a             149.16         1.87511       YES     YES
    25        a             151.46         1.60605       YES     YES
    26        a             156.68         0.30422       YES     YES
    27        a             168.60         0.85551       YES     YES
    28        a             180.60         0.32882       YES     YES
    29        a             182.35         0.33499       YES     YES
    30        a             202.75         1.55670       YES     YES
    31        a             215.45         2.04971       YES     YES
    32        a             219.26         0.87951       YES     YES
    33        a             225.35         1.74177       YES     YES
    34        a             228.25         0.41538       YES     YES
    35        a             231.48         1.09483       YES     YES
    36        a             244.94         2.28312       YES     YES
    37        a             248.31         2.64271       YES     YES
    38        a             253.58         1.45958       YES     YES
    39        a             273.33         0.80356       YES     YES
    40        a             278.81         2.16107       YES     YES
    41        a             290.13         2.14468       YES     YES
    42        a             303.23         2.53059       YES     YES
    43        a             312.43         0.40146       YES     YES
    44        a             328.05         1.48457       YES     YES
    45        a             356.65         3.31460       YES     YES
    46        a             363.23         3.94654       YES     YES
    47        a             374.31         1.39427       YES     YES
    48        a             382.66         3.11683       YES     YES
    49        a             400.16         5.53711       YES     YES
    50        a             406.99         0.96193       YES     YES
    51        a             420.87         6.03944       YES     YES
    52        a             427.30         0.77887       YES     YES
    53        a             441.88         1.96200       YES     YES
    54        a             444.53         2.40952       YES     YES
    55        a             459.67         0.56366       YES     YES
    56        a             475.09         4.43151       YES     YES
    57        a             485.56         1.19535       YES     YES
    58        a             494.47         4.04947       YES     YES
    59        a             532.66        11.32931       YES     YES
    60        a             538.13         6.56969       YES     YES
    61        a             552.34         8.19580       YES     YES
    62        a             566.60         0.26896       YES     YES
    63        a             569.38         6.66499       YES     YES
    64        a             575.24         4.41724       YES     YES
    65        a             593.45         3.03357       YES     YES
    66        a             608.97         4.15045       YES     YES
    67        a             617.19         5.03290       YES     YES
    68        a             623.02         7.11651       YES     YES
    69        a             630.01         1.84651       YES     YES
    70        a             631.67         5.52682       YES     YES
    71        a             645.07        36.47227       YES     YES
    72        a             651.01         1.30152       YES     YES
    73        a             665.68         2.26551       YES     YES
    74        a             685.34        40.10108       YES     YES
    75        a             690.89         8.46754       YES     YES
    76        a             703.95         7.96997       YES     YES
    77        a             707.67         8.79054       YES     YES
    78        a             725.17         0.39363       YES     YES
    79        a             728.98        11.02219       YES     YES
    80        a             730.31         9.66731       YES     YES
    81        a             736.48        19.55983       YES     YES
    82        a             745.83        38.34315       YES     YES
    83        a             752.72         3.51346       YES     YES
    84        a             777.21        38.14407       YES     YES
    85        a             787.29        27.30479       YES     YES
    86        a             816.13         3.85222       YES     YES
    87        a             819.48        18.80400       YES     YES
    88        a             829.82         2.29746       YES     YES
    89        a             848.47        10.82105       YES     YES
    90        a             868.50         4.82718       YES     YES
    91        a             872.71        11.65677       YES     YES
    92        a             875.93         5.72009       YES     YES
    93        a             877.33         0.37654       YES     YES
    94        a             880.59        11.57248       YES     YES
    95        a             884.70         4.08945       YES     YES
    96        a             889.59         8.07408       YES     YES
    97        a             925.48         4.69708       YES     YES
    98        a             933.44       258.98256       YES     YES
    99        a             941.21        29.42036       YES     YES
   100        a             944.64        62.02684       YES     YES
   101        a             947.18         5.92339       YES     YES
   102        a             950.71         1.21998       YES     YES
   103        a             953.85         0.28519       YES     YES
   104        a             962.13        17.85631       YES     YES
   105        a             973.65         0.66229       YES     YES
   106        a             977.58         0.06819       YES     YES
   107        a             978.76        37.12092       YES     YES
   108        a             983.78         8.16245       YES     YES
   109        a             984.56         5.06029       YES     YES
   110        a             993.53         3.49767       YES     YES
   111        a             994.29         6.49615       YES     YES
   112        a            1001.17        11.04268       YES     YES
   113        a            1033.44        72.51435       YES     YES
   114        a            1038.72        62.23090       YES     YES
   115        a            1043.89         0.81609       YES     YES
   116        a            1049.89        11.50754       YES     YES
   117        a            1051.25         4.51808       YES     YES
   118        a            1080.75        18.02012       YES     YES
   119        a            1086.01        13.50016       YES     YES
   120        a            1091.40        15.79411       YES     YES
   121        a            1097.40         7.50383       YES     YES
   122        a            1104.58        12.70815       YES     YES
   123        a            1115.38        37.70087       YES     YES
   124        a            1124.82         0.53269       YES     YES
   125        a            1125.46        11.98054       YES     YES
   126        a            1127.62         0.78663       YES     YES
   127        a            1144.50         1.50081       YES     YES
   128        a            1149.86         7.00230       YES     YES
   129        a            1150.65         1.09596       YES     YES
   130        a            1158.55        19.58520       YES     YES
   131        a            1163.47         1.37826       YES     YES
   132        a            1165.10         4.97974       YES     YES
   133        a            1173.31        65.00749       YES     YES
   134        a            1180.54        15.54904       YES     YES
   135        a            1201.56         7.82746       YES     YES
   136        a            1221.35       112.43282       YES     YES
   137        a            1222.72        60.65516       YES     YES
   138        a            1224.92        71.51637       YES     YES
   139        a            1230.64        18.82627       YES     YES
   140        a            1253.04         6.87043       YES     YES
   141        a            1268.29         4.46998       YES     YES
   142        a            1273.70         5.37891       YES     YES
   143        a            1277.35         5.29421       YES     YES
   144        a            1285.38         1.34000       YES     YES
   145        a            1293.67         5.69850       YES     YES
   146        a            1295.58        15.61376       YES     YES
   147        a            1308.26         2.01699       YES     YES
   148        a            1310.72         1.30845       YES     YES
   149        a            1318.52         0.58491       YES     YES
   150        a            1330.22         9.05195       YES     YES
   151        a            1345.05       148.21658       YES     YES
   152        a            1348.36       114.16944       YES     YES
   153        a            1353.88        36.38599       YES     YES
   154        a            1363.39        12.18267       YES     YES
   155        a            1397.84        15.21001       YES     YES
   156        a            1401.64       113.96989       YES     YES
   157        a            1407.65        15.85703       YES     YES
   158        a            1414.51        31.88061       YES     YES
   159        a            1422.31        13.67344       YES     YES
   160        a            1426.11        42.09207       YES     YES
   161        a            1431.98        12.64884       YES     YES
   162        a            1433.66        11.62089       YES     YES
   163        a            1441.94        12.72281       YES     YES
   164        a            1444.58        10.31433       YES     YES
   165        a            1444.93         9.62961       YES     YES
   166        a            1445.85        17.50039       YES     YES
   167        a            1450.71        13.90820       YES     YES
   168        a            1452.98        95.65262       YES     YES
   169        a            1455.62       111.26961       YES     YES
   170        a            1456.33        97.09599       YES     YES
   171        a            1462.57        12.86536       YES     YES
   172        a            1466.07         4.64854       YES     YES
   173        a            1471.95        27.59851       YES     YES
   174        a            1537.53        16.91624       YES     YES
   175        a            1545.15        80.11978       YES     YES
   176        a            1549.36        12.24695       YES     YES
   177        a            1562.29         1.30971       YES     YES
   178        a            1563.57        40.47491       YES     YES
   179        a            1579.91        42.92146       YES     YES
   180        a            1590.60        19.03025       YES     YES
   181        a            1592.43         5.68599       YES     YES
   182        a            1599.63       305.24211       YES     YES
   183        a            1604.38       226.75240       YES     YES
   184        a            1659.70       255.55040       YES     YES
   185        a            2915.34        34.90203       YES     YES
   186        a            2935.49        55.42172       YES     YES
   187        a            2941.10        26.75121       YES     YES
   188        a            2953.71        40.04209       YES     YES
   189        a            2955.83        38.12114       YES     YES
   190        a            3002.55         2.96612       YES     YES
   191        a            3013.57         1.08917       YES     YES
   192        a            3022.74        19.16986       YES     YES
   193        a            3025.59        17.50485       YES     YES
   194        a            3030.13         0.50228       YES     YES
   195        a            3083.72        13.50617       YES     YES
   196        a            3093.40         9.04724       YES     YES
   197        a            3095.36         7.01702       YES     YES
   198        a            3101.37        21.33424       YES     YES
   199        a            3107.38         3.01743       YES     YES
   200        a            3109.66         2.65091       YES     YES
   201        a            3118.64         1.55947       YES     YES
   202        a            3121.04         1.41885       YES     YES
   203        a            3127.70         7.25727       YES     YES
   204        a            3128.19         1.91451       YES     YES
   205        a            3129.69         0.57242       YES     YES
   206        a            3132.90         2.83710       YES     YES
   207        a            3136.37         3.40495       YES     YES
   208        a            3138.84         1.97155       YES     YES
   209        a            3140.45         3.39552       YES     YES
   210        a            3140.66         1.42922       YES     YES
   211        a            3146.45         1.03777       YES     YES
   212        a            3149.78         2.39657       YES     YES
   213        a            3525.21         9.12216       YES     YES
$end
