# Supplementary material for: Electronic Effects Drive Selectivity in CO2 Reduction Catalysis by Heptacoordinated Cobalt Complexes
Source: Inorg Chem. 2026 May 21;65(22):12678–92. doi: 10.1021/acs.inorgchem.6c01633 (PMC13250995; doi:10.1021/acs.inorgchem.6c01633)
Supplement: Supplementary file 2 [file ic6c01633_si_002.zip › backup_paper_acscat_Co/Co0MeOLCOOH/doublet/bpy_det_O1/vacuo/EN/PBE0/SP_PBE0.out]

  ========================================================================
                license information 
 Customer : 200000000357083
 ID       : LKO2626211

 License file is VALID, continuing with full version
  ========================================================================

   OpenMP run-time library returned nthreads =  8

 ridft (centipede30) : TURBOMOLE rev. V7-7 compiled 26 Oct 2022 at 08:57:28
 Copyright (C) 2022 TURBOMOLE GmbH, Karlsruhe


    2025-01-08 12:48:43.938 


                                  r i d f t

                        DFT program with RI approximation 
                                for coulomb part 


                                                 
                                 References:     
                                                 
          TURBOMOLE:                             
              R. Ahlrichs, M. Baer, M. Haeser, H. Horn, and
              C. Koelmel
              Electronic structure calculations on workstation
              computers: the program system TURBOMOLE
              Chem. Phys. Lett. 162: 165 (1989)
          Density Functional:                              
              O. Treutler and R. Ahlrichs                      
              Efficient Molecular Numerical Integration Schemes
              J. Chem. Phys. 102: 346 (1995)                   
          Parallel Version:                                
              Performance of parallel TURBOMOLE for Density    
              Functional Calculations                          
              M. v. Arnim and R. Ahlrichs                      
              J. Comp. Chem. 19: 1746 (1998)                   
          RI-J Method:                                     
              Auxiliary Basis Sets to approximate Coulomb      
              Potentials                                       
              Chem. Phys. Lett. 240: 283 (1995)                
              K. Eichkorn, O. Treutler, H. Oehm, M. Haeser     
              and R. Ahlrichs                                  
              Chem. Phys. Lett. 242: 652 (1995)                
                                                           
              Auxiliary Basis Sets for Main Row Atoms and their
              Use to approximate Coulomb Potentials            
              K. Eichkorn, F. Weigend, O. Treutler and         
              R. Ahlrichs                                      
              Theo. Chem. Acc. 97: 119 (1997)                   
                                                           
              Accurate Coulomb-fitting basis sets for H to Rn 
              F. Weigend                                        
              Phys. Chem. Chem. Phys. 8: 1057 (2006)            
                                                           
          Multipole accelerated RI-J (MARI-J):             
              Fast evaluation of the Coulomb potential for     
              electron densities using multipole accelerated   
              resolution of identity approximation             
              M. Sierka, A. Hogekamp and R. Ahlrichs           
              J. Chem. Phys. 118: 9136 (2003)                  
          RI-JK Method:                                     
              A fully direct RI-HF algorithm: Implementation,
              optimised auxiliary basis sets, demonstration of
              accuracy and efficiency                         
              F. Weigend                                      
              Phys. Chem. Chem. Phys. 4: 4285 (2002)           
          Two-component HF and DFT with spin-orbit coupling:  
              Self-consistent treatment of spin-orbit         
              interactions with efficient Hartree-Fock and    
              density functional methods                      
              M. K. Armbruster, F. Weigend, C. van Wüllen and 
              W. Klopper                                      
              Phys. Chem. Chem. Phys. 10: 1748 (2008)         
          Two-component difference density and DIIS algorithm 
              Efficient two-component self-consistent field   
              procedures and gradients: implementation in     
              TURBOMOLE and application to Au20-              
              A. Baldes, F. Weigend                           
              Mol. Phys. 111: 2617 (2013)                     
          Relativistic all-electron 2c calculations           
              An efficient implementation of two-component    
              relativistic exact-decoupling methods for large 
              molecules                                       
              D. Peng, N. Middendorf, F. Weigend, M. Reiher   
              J. Chem. Phys. 138: 184105 (2013)               
          Finite nucleus model and SNSO approximation         
              Efficient implementation of one- and two-       
              component analytical energy gradients in exact  
              two-component theory                            
              Y. J. Franzke, N. Middendorf, F. Weigend        
              J. Chem. Phys. 148: 104110 (2018)               
          Grids for all-electron relativistic methods         
              Error-consistent segmented contracted all-      
              electron relativistic basis sets of double-     
              and triple-zeta quality for NMR shielding       
              constants                                       
              Y. J. Franzke, R. Tress, T. M. Pazdera,         
              F. Weigend                                      
              Phys. Chem. Chem. Phys. 21: 166658 (2019)       
          Seminumerical exchange algorithms                   
              Seminumerical calculation of the Hartree-Fock   
              exchange matirx: Application to two-component   
              procedures and efficient evaluation of local    
              hybrid functionsl                               
               P. Plessow, F. Weigend,                        
              J. Comput. Chem. 33: 810 (2012)                 
          Improved seminumerical algorithms                   
              C. Holzer,                                      
              J. Chem. Phys. 153 (2020), 184115               
                                         


          OpenMP Shared-Memory Parallelization:  8 CPUs.

            By: Christof Holzer and Yannick J. Franzke


              +--------------------------------------------------+
              |      general information about current run       |
              +--------------------------------------------------+

 
 PBE0 hybrid functional
 exchange:    3/4 (LDA+PBE) + 1/4 HF
 correlation: LDA (PW) + PBE
 A Hybrid-DFT calculation using the RI-J approximation will be carried out.
 Allocatable memory for RI due to $ricore (MB):                   500

   *************************************************************************
   y                                                                        
   *************************************************************************


              +--------------------------------------------------+
              | Atomic coordinate, charge and isotop information |
              +--------------------------------------------------+

                    atomic coordinates            atom    charge  isotop
         -3.98047905   -2.05396751    1.10657260    co    27.000     0
         -5.80161586    0.57966782   -1.09071420    n      7.000     0
         -6.85946338    2.70457149   -0.17681279    c      6.000     0
         -6.31592070    3.22755660    1.73852687    h      1.000     0
         -8.54759239    4.15852451   -1.57219280    c      6.000     0
         -9.34582914    5.86916979   -0.75232057    h      1.000     0
         -9.18643868    3.37203864   -4.00598733    c      6.000     0
        -10.52211430    4.44864471   -5.14528204    h      1.000     0
         -8.07199084    1.18318606   -4.96093264    c      6.000     0
         -8.50139652    0.51961761   -6.86429087    h      1.000     0
         -6.36507796   -0.15762451   -3.46761626    c      6.000     0
         -7.28577615   -3.60418506    1.48379613    n      7.000     0
         -8.19366199   -5.18177776   -0.28122564    c      6.000     0
        -10.71358721   -5.92963385   -0.31894571    c      6.000     0
        -11.38172407   -7.20745456   -1.78344642    h      1.000     0
        -12.33636590   -4.98737483    1.56775723    c      6.000     0
        -14.81418330   -5.54103264    1.75990137    o      8.000     0
        -11.36561794   -3.33060261    3.40235060    c      6.000     0
        -12.63575540   -2.58926759    4.84014664    h      1.000     0
         -8.82938532   -2.66155793    3.30797484    c      6.000     0
         -5.00540565   -0.59931190    4.47774725    n      7.000     0
         -3.58140461    0.76854670    6.08612509    c      6.000     0
         -1.59852405    0.94524365    5.54876729    h      1.000     0
         -4.57027901    1.86347556    8.26435986    c      6.000     0
         -3.32770736    2.94089894    9.50194868    h      1.000     0
         -7.13215351    1.56403126    8.81939907    c      6.000     0
         -7.95955195    2.42039127   10.49886292    h      1.000     0
         -8.60825184    0.11547323    7.19360759    c      6.000     0
        -10.60325329   -0.19837476    7.59122619    h      1.000     0
         -7.50295235   -0.97240695    5.06090086    c      6.000     0
         -0.34275985   -4.59847826    8.22476178    n      7.000     0
         -1.50181789   -4.14043227   10.42664345    c      6.000     0
         -0.30133837   -3.42115961   11.94567731    h      1.000     0
         -4.07979965   -4.54320434   10.83095735    c      6.000     0
         -4.92011550   -4.14022156   12.66713978    h      1.000     0
         -5.52139971   -5.51031968    8.84681200    c      6.000     0
         -7.52817245   -5.90594008    9.09674718    h      1.000     0
         -4.34856841   -5.97307884    6.53898322    c      6.000     0
         -5.39277664   -6.72742519    4.93575790    h      1.000     0
         -1.76327812   -5.45613160    6.30005172    c      6.000     0
         -1.60633335   -5.43550221    1.68773557    n      7.000     0
         -0.50741301   -6.19929682   -0.47523078    c      6.000     0
          1.76397657   -7.52704107   -0.55272505    c      6.000     0
          2.52941183   -8.11561498   -2.36905251    h      1.000     0
          3.04604784   -7.98204044    1.72225519    c      6.000     0
          5.29754635   -9.14868309    1.92281920    o      8.000     0
          1.90462850   -7.20333061    3.98380478    c      6.000     0
          2.80916141   -7.56295721    5.79494947    h      1.000     0
         -0.42822366   -6.01293543    3.90059050    c      6.000     0
         -4.20751755   -4.23393176   -2.55382747    n      7.000     0
         -4.89534819   -2.37699597   -4.50486671    c      6.000     0
         -5.94272606   -3.25659923   -6.08062599    h      1.000     0
         -3.12589746   -1.60435915   -5.27101932    h      1.000     0
         -6.21334599   -6.13295137   -2.09497570    c      6.000     0
         -7.07236238   -6.76948180   -3.88643569    h      1.000     0
         -5.30705923   -7.78625688   -1.21779526    h      1.000     0
         -1.73376797   -5.42138728   -2.94632283    c      6.000     0
         -1.84830408   -7.06791850   -4.22979609    h      1.000     0
         -0.50147908   -4.01204314   -3.83790601    h      1.000     0
        -15.90156762   -7.22207027   -0.07460979    c      6.000     0
          6.52439547   -9.96365053   -0.35631221    c      6.000     0
        -17.89255150   -7.39763187    0.45000577    h      1.000     0
        -14.98999964   -9.08927558   -0.00052100    h      1.000     0
        -15.75020622   -6.42623403   -1.98971248    h      1.000     0
          5.36952186  -11.37286145   -1.35881607    h      1.000     0
          8.30192383  -10.82568558    0.25047318    h      1.000     0
          6.91954363   -8.34673661   -1.60297530    h      1.000     0
         -0.84804068   -0.36195909    0.74677479    c      6.000     0
         -0.20653289    0.11528822   -1.77261545    o      8.000     0
          0.63803541    0.28205013    2.38876235    o      8.000     0
          1.44570719    0.96547979   -1.70776081    h      1.000     0
 
       center of nuclear mass  :   -4.50958502   -3.13039813    1.96807005
       center of nuclear charge:   -4.53637923   -3.16655876    1.94272442

              +--------------------------------------------------+
              |               basis set information              |
              +--------------------------------------------------+

              we will work with the 1s 3p 5d 7f 9g ... basis set
              ...i.e. with spherical basis functions...

   type   atoms  prim   cont   basis
   ---------------------------------------------------------------------------
    co       1     95     48   def2-TZVPD   [6s5p4d1f|17s12p7d1f]
    n        6     52     37   def2-TZVPD   [6s3p3d1f|12s6p3d1f]
    c       31     52     37   def2-TZVPD   [6s3p3d1f|12s6p3d1f]
    h       29     11      9   def2-TZVPD   [3s2p|5s2p]
    o        4     55     40   def2-TZVPD   [6s4p3d1f|12s7p3d1f]
   ---------------------------------------------------------------------------
   total:   71   2558   1838
   ---------------------------------------------------------------------------

   total number of primitive shells          :  111
   total number of contracted shells         :  698
   total number of cartesian basis functions : 2091
   total number of SCF-basis functions       : 1838


 integral neglect threshold       :  0.16E-12
 integral storage threshold THIZE :  0.10E-04
 integral storage threshold THIME :         5

 RI-J AUXILIARY BASIS SET information:

              we will work with the 1s 3p 5d 7f 9g ... basis set
              ...i.e. with spherical basis functions...

   type   atoms  prim   cont   basis
   ---------------------------------------------------------------------------
    co       1    107     89   def2-TZVPD   [8s5p5d2f3g|19s5p5d3f3g]
    n        6     70     49   def2-TZVPD   [6s4p3d1f1g|12s5p4d2f1g]
    c       31     70     49   def2-TZVPD   [6s4p3d1f1g|12s5p4d2f1g]
    h       29     16     11   def2-TZVPD   [3s1p1d|5s2p1d]
    o        4     70     49   def2-TZVPD   [6s4p3d1f1g|12s5p4d2f1g]
   ---------------------------------------------------------------------------
   total:   71   3441   2417
   ---------------------------------------------------------------------------

   total number of primitive shells          :  115
   total number of contracted shells         :  783
   total number of cartesian basis functions : 2967
   total number of SCF-basis functions       : 2417


 symmetry group of the molecule :   c1 

 the group has the following generators :
   c1(z)

    1 symmetry operations found

 there are 1 real representations :   a   

 maximum number of shells which are related by symmetry :  1

  
           ------------------
           density functional
           ------------------
 PBE0 hybrid functional
 exchange:    3/4 (LDA+PBE) + 1/4 HF
 correlation: LDA (PW) + PBE
 iterations will be done with small grid
  
 spherical integration : Lebedev's spherical grid
 spherical gridsize    :                     3
    i.e. gridpoints    :                   302
  maximum batchsize    :                   100
 value for diffuse not defined
 radial integration    : Chebyshev 2nd kind (scaling 3)
 radial gridsize       :                     3
 integration cells     :                    71
 partition function    : becke
 partition sharpness   :                     3
  

 biggest AO integral is expected to be    16.578513373

          ------------------------
          nuclear repulsion energy  :   6192.89835168    
          ------------------------

  _________________________________
 |                                 |
 |         DFTD3 V3.1 Rev 0        |
 | S.Grimme, University Bonn       |
 |            June  2014           |
 |   see standalone version        |
 |       dftd3 -h for options      |
 |_________________________________|
 
 Please cite DFT-D3 work done with this code as:
 S. Grimme, J. Antony, S. Ehrlich and H. Krieg,
 J. Chem. Phys, 132 (2010), 154104.
 If used with BJ-damping cite also
 S. Grimme, S. Ehrlich and L. Goerigk,
 J. Comput. Chem. 32 (2011), 1456-1465
 For DFT-D2 the reference is
 S. Grimme, J. Comput. Chem., 27 (2006), 1787-1799
 
C6 coefficients used:
                     2  C6 for element                      1
Z=  1 CN= 0.912     C6(AA)=    3.03
Z=  1 CN= 0.000     C6(AA)=    7.59
                     5  C6 for element                      6
Z=  6 CN= 0.000     C6(AA)=   49.11
Z=  6 CN= 0.987     C6(AA)=   43.25
Z=  6 CN= 1.998     C6(AA)=   29.36
Z=  6 CN= 2.999     C6(AA)=   25.78
Z=  6 CN= 3.984     C6(AA)=   18.21
                     4  C6 for element                      7
Z=  7 CN= 0.000     C6(AA)=   25.27
Z=  7 CN= 0.994     C6(AA)=   22.12
Z=  7 CN= 2.014     C6(AA)=   19.68
Z=  7 CN= 2.990     C6(AA)=   15.58
                     3  C6 for element                      8
Z=  8 CN= 0.000     C6(AA)=   15.51
Z=  8 CN= 0.993     C6(AA)=   12.82
Z=  8 CN= 1.989     C6(AA)=   10.37
                     4  C6 for element                     27
Z= 27 CN= 0.000     C6(AA)=  532.78
Z= 27 CN= 1.715     C6(AA)=  186.55
Z= 27 CN= 2.926     C6(AA)=  148.07
Z= 27 CN= 7.779     C6(AA)=  118.29

#           XYZ [au]              R0(AA) [Ang.]  CN          C6(AA)     C8(AA)   C10(AA) [au]
  1  -3.98048  -2.05397   1.10657   co  1.028  5.272       146.7     12898.9   1389330.6
  2  -5.80162   0.57967  -1.09071   n   0.515  3.026        15.6       345.1      9327.2
  3  -6.85946   2.70457  -0.17681   c   0.590  3.208        25.0       722.6     25600.2
  4  -6.31592   3.22756   1.73853   h   0.381  1.005         3.1        37.3       552.8
  5  -8.54759   4.15852  -1.57219   c   0.590  3.126        25.4       733.4     25983.5
  6  -9.34583   5.86917  -0.75232   h   0.381  1.002         3.1        37.3       553.1
  7  -9.18644   3.37204  -4.00599   c   0.590  3.137        25.3       732.2     25941.4
  8 -10.52211   4.44864  -5.14528   h   0.381  1.002         3.1        37.3       553.1
  9  -8.07199   1.18319  -4.96093   c   0.590  3.158        25.2       729.8     25857.2
 10  -8.50140   0.51962  -6.86429   h   0.381  1.002         3.1        37.3       553.0
 11  -6.36508  -0.15762  -3.46762   c   0.590  3.260        24.6       712.4     25238.0
 12  -7.28578  -3.60419   1.48380   n   0.515  3.198        15.6       344.1      9299.4
 13  -8.19366  -5.18178  -0.28123   c   0.590  3.260        24.6       712.4     25239.9
 14 -10.71359  -5.92963  -0.31895   c   0.590  3.170        25.2       728.3     25802.3
 15 -11.38172  -7.20745  -1.78345   h   0.381  1.004         3.1        37.3       552.9
 16 -12.33637  -4.98737   1.56776   c   0.590  3.209        25.0       722.3     25590.7
 17 -14.81418  -5.54103   1.75990   o   0.493  2.045        10.4       209.8      5187.3
 18 -11.36562  -3.33060   3.40235   c   0.590  3.181        25.1       726.8     25750.1
 19 -12.63576  -2.58927   4.84015   h   0.381  1.003         3.1        37.3       553.0
 20  -8.82939  -2.66156   3.30797   c   0.590  3.310        24.2       699.5     24783.3
 21  -5.00541  -0.59931   4.47775   n   0.515  3.075        15.6       344.7      9315.2
 22  -3.58140   0.76855   6.08613   c   0.590  3.199        25.0       724.0     25650.6
 23  -1.59852   0.94524   5.54877   h   0.381  1.006         3.1        37.3       552.8
 24  -4.57028   1.86348   8.26436   c   0.590  3.129        25.3       733.1     25973.7
 25  -3.32771   2.94090   9.50195   h   0.381  1.002         3.1        37.3       553.0
 26  -7.13215   1.56403   8.81940   c   0.590  3.135        25.3       732.4     25949.6
 27  -7.95955   2.42039  10.49886   h   0.381  1.002         3.1        37.3       553.1
 28  -8.60825   0.11547   7.19361   c   0.590  3.160        25.2       729.6     25849.0
 29 -10.60325  -0.19837   7.59123   h   0.381  1.003         3.1        37.3       553.0
 30  -7.50295  -0.97241   5.06090   c   0.590  3.318        24.1       697.2     24700.4
 31  -0.34276  -4.59848   8.22476   n   0.515  2.152        19.4       428.5     11579.8
 32  -1.50182  -4.14043  10.42664   c   0.590  3.191        25.1       725.2     25694.6
 33  -0.30134  -3.42116  11.94568   h   0.381  1.002         3.1        37.3       553.1
 34  -4.07980  -4.54320  10.83096   c   0.590  3.126        25.4       733.4     25982.9
 35  -4.92012  -4.14022  12.66714   h   0.381  1.002         3.1        37.3       553.1
 36  -5.52140  -5.51032   8.84681   c   0.590  3.145        25.3       731.4     25912.1
 37  -7.52817  -5.90594   9.09675   h   0.381  1.002         3.1        37.3       553.0
 38  -4.34857  -5.97308   6.53898   c   0.590  3.178        25.1       727.2     25763.7
 39  -5.39278  -6.72743   4.93576   h   0.381  1.005         3.1        37.3       552.8
 40  -1.76328  -5.45613   6.30005   c   0.590  3.284        24.4       706.7     25036.4
 41  -1.60633  -5.43550   1.68774   n   0.515  2.825        15.9       350.1      9460.1
 42  -0.50741  -6.19930  -0.47523   c   0.590  3.256        24.7       713.2     25266.4
 43   1.76398  -7.52704  -0.55273   c   0.590  3.181        25.1       726.7     25746.8
 44   2.52941  -8.11561  -2.36905   h   0.381  1.004         3.1        37.3       552.9
 45   3.04605  -7.98204   1.72226   c   0.590  3.210        25.0       722.3     25588.8
 46   5.29755  -9.14868   1.92282   o   0.493  2.045        10.4       209.8      5187.3
 47   1.90463  -7.20333   3.98380   c   0.590  3.197        25.0       724.4     25664.6
 48   2.80916  -7.56296   5.79495   h   0.381  1.004         3.1        37.3       552.9
 49  -0.42822  -6.01294   3.90059   c   0.590  3.279        24.5       707.7     25073.6
 50  -4.20752  -4.23393  -2.55383   n   0.515  3.665        15.6       343.8      9289.8
 51  -4.89535  -2.37700  -4.50487   c   0.590  4.173        18.2       527.5     18687.3
 52  -5.94273  -3.25660  -6.08063   h   0.381  1.001         3.1        37.4       553.2
 53  -3.12590  -1.60436  -5.27102   h   0.381  1.005         3.1        37.3       552.8
 54  -6.21335  -6.13295  -2.09498   c   0.590  4.191        18.2       527.3     18683.4
 55  -7.07236  -6.76948  -3.88644   h   0.381  1.001         3.1        37.4       553.2
 56  -5.30706  -7.78626  -1.21780   h   0.381  1.005         3.1        37.3       552.8
 57  -1.73377  -5.42139  -2.94632   c   0.590  4.179        18.2       527.4     18686.0
 58  -1.84830  -7.06792  -4.22980   h   0.381  1.000         3.1        37.4       553.2
 59  -0.50148  -4.01204  -3.83791   h   0.381  1.005         3.1        37.3       552.8
 60 -15.90157  -7.22207  -0.07461   c   0.590  4.044        18.3       529.0     18742.6
 61   6.52440  -9.96365  -0.35631   c   0.590  4.045        18.3       529.0     18741.8
 62 -17.89255  -7.39763   0.45001   h   0.381  0.996         3.1        37.4       553.6
 63 -14.99000  -9.08928  -0.00052   h   0.381  0.995         3.1        37.4       553.7
 64 -15.75021  -6.42623  -1.98971   h   0.381  0.995         3.1        37.4       553.7
 65   5.36952 -11.37286  -1.35882   h   0.381  0.995         3.1        37.4       553.7
 66   8.30192 -10.82569   0.25047   h   0.381  0.996         3.1        37.4       553.6
 67   6.91954  -8.34674  -1.60298   h   0.381  0.995         3.1        37.4       553.7
 68  -0.84804  -0.36196   0.74677   c   0.590  3.022        25.6       741.3     26263.2
 69  -0.20653   0.11529  -1.77262   o   0.493  2.042        10.4       209.8      5187.6
 70   0.63804   0.28205   2.38876   o   0.493  1.051        12.8       257.7      6370.7
 71   1.44571   0.96548  -1.70776   h   0.381  1.009         3.1        37.3       552.5

molecular C6(AA) [au] =     62999.86

           DFT-D V3(BJ)
 DF pbe0                                              
 parameters
 s6       :    1.0000
 s8       :    1.2177
 a1       :    0.4145
 a2       :    4.8593
 k1-k3    :   16.0000    1.3333   -4.0000
 
 Edisp /kcal,au:   -73.2075 -0.11666363

 E6    /kcal :   -45.6368
 E8    /kcal :   -27.5707
 % E8        : 37.66
 nuclear repulsion energy                  =    6192.898351681
  DFT-D3 Energy contribution               =      -0.116663635
 nuclear repulsion + dispersion correction =    6192.781688047


         -----------------
         -S,T+V- integrals
         -----------------

 1e-integrals will be neglected if expon. factor < 0.159826E-13
 
 Difference densities algorithm switched on.
 The maximal number of linear combinations of
 difference densities is  20.

 DIIS switched on: error vector is FDS-SDF
 Max. Iterations for DIIS is     :   4
 DIIS matrix (see manual) 
    Scaling factor of diagonals  :  1.200
    threshold for scaling factor :  0.000

 scf convergence criterion : increment of total energy < .1000000D-07
                  and increment of one-electron energy < .1000000D-04

 MOs are in ASCII format !


    mo occupation :
   irrep   mo's   occupied
    a     1838      158
 
 number of basis functions   :  1838
 number of occupied orbitals :   158
 

 reading orbital data $uhfmo_alpha  from file alpha
 orbital characterization : expanded

 reading orbital data $uhfmo_beta  from file beta
 orbital characterization : expanded
 virtual MOs provided and orthogonalized by Cholesky decomposition
 virtual MOs provided and orthogonalized by Cholesky decomposition

 UHF mode switched on !

 closed shell shift switched on 
 all occupied orbitals are shifted by    0.05000

  
           ------------------------
               RI-J - INFORMATION
           ------------------------
 Contributions to RI integral batches: 
  neglected integral batches:                 74904
  direct contribution:                       160215
  memory contribution:                  8832
 Memory core needed for (P|Q) and Cholesky     45 MByte
 Memory core minimum needed except of (P|Q)     3 MByte
 Total minimum memory core needed (sum)        48 MByte
  
 ****************************************
 Memory allocated for RI-J   399 MByte
 ****************************************
                                            

 DSCF restart information will be dumped onto file alpha


 Starting SCF iterations

          Overall gridpoints after grid construction =         95948

 ITERATION  ENERGY          1e-ENERGY        2e-ENERGY     NORM[dD(SAO)]  TOL
   1  -3199.6811137312    -16716.579013     7324.1162111    0.000D+00 0.159D-12
                            Exc = -235.191110082     Coul =  7634.15731258    
                            exK = -74.8499913592    
                         Ntotal = 315.00176100      Nspin = 1.0000133805    
                             Na = 158.00088719         Nb = 157.00087381    
                            current damping = 1.000
 
          max. resid. norm for Fia-block=  5.362D-01 for orbital     94a    beta 
          max. resid. fock norm         =  7.769D+00 for orbital   1215a    alpha

 ITERATION  ENERGY          1e-ENERGY        2e-ENERGY     NORM[dD(SAO)]  TOL
   2  -3206.6393262081    -16663.410393     7263.9893790    0.658D+02 0.152D-12
                            Exc = -234.058494640      Eck =  7498.04787362    
                         Ntotal = 315.00239587      Nspin = 1.0000036317    
                             Na = 158.00119975         Nb = 157.00119612    
                            current damping = 0.950
 
          Norm of current diis error:  6.3936    
          max. resid. norm for Fia-block=  6.708D-01 for orbital    158a    alpha
          max. resid. fock norm         =  1.186D+00 for orbital   1767a    alpha

 ITERATION  ENERGY          1e-ENERGY        2e-ENERGY     NORM[dD(SAO)]  TOL
   3  -3207.8943211195    -16727.702297     7327.0262878    0.373D+02 0.110D-12
                            Exc = -236.541070843      Eck =  7563.56735868    
                         Ntotal = 315.00248631      Nspin = 1.0000228123    
                             Na = 158.00125456         Nb = 157.00123175    
                            current damping = 0.900
 
          Norm of current diis error:  4.2115    
          max. resid. norm for Fia-block=  2.631D-01 for orbital    157a    beta 
          max. resid. fock norm         =  3.274D-01 for orbital    159a    beta 

 ITERATION  ENERGY          1e-ENERGY        2e-ENERGY     NORM[dD(SAO)]  TOL
   4  -3208.9734986397    -16701.457760     7299.7025738    0.175D+02 0.846D-13
                            Exc = -236.033800334      Eck =  7535.73637414    
                         Ntotal = 315.00269945      Nspin = 1.0000195908    
                             Na = 158.00135952         Nb = 157.00133993    
                            current damping = 0.950
 
          Norm of current diis error:  2.0289    
          max. resid. norm for Fia-block=  9.222D-02 for orbital    155a    alpha
          max. resid. fock norm         =  1.884D-01 for orbital   1820a    alpha

 ITERATION  ENERGY          1e-ENERGY        2e-ENERGY     NORM[dD(SAO)]  TOL
   5  -3209.1771168413    -16711.680781     7309.7219756    0.177D+02 0.763D-13
                            Exc = -236.377388172      Eck =  7546.09936381    
                         Ntotal = 315.00316169      Nspin = 1.0000213576    
                             Na = 158.00159152         Nb = 157.00157017    
                            current damping = 1.000
 
          Norm of current diis error:  1.1229    
          max. resid. norm for Fia-block=  7.104D-02 for orbital    154a    beta 
          max. resid. fock norm         =  7.594D-02 for orbital    154a    beta 
          mo-orthogonalization: Cholesky decomposition

 ITERATION  ENERGY          1e-ENERGY        2e-ENERGY     NORM[dD(SAO)]  TOL
   6  -3209.2648526317    -16709.056488     7307.0099474    0.386D+01 0.674D-13
                            Exc = -236.403607099      Eck =  7543.41355446    
                         Ntotal = 315.00331532      Nspin = 1.0000253688    
                             Na = 158.00167034         Nb = 157.00164497    
                            current damping = 1.050
 
          Norm of current diis error: 0.58864    
          max. resid. norm for Fia-block=  2.840D-02 for orbital    155a    alpha
          max. resid. fock norm         =  3.552D-02 for orbital    158a    alpha

 ITERATION  ENERGY          1e-ENERGY        2e-ENERGY     NORM[dD(SAO)]  TOL
   7  -3209.2880436704    -16712.914097     7310.8443651    0.159D+01 0.621D-13
                            Exc = -236.533824802      Eck =  7547.37818987    
                         Ntotal = 315.00342755      Nspin = 1.0000258134    
                             Na = 158.00172668         Nb = 157.00170087    
                            current damping = 1.100
 
          Norm of current diis error: 0.34655    
          max. resid. norm for Fia-block=  2.781D-02 for orbital    154a    beta 
          max. resid. fock norm         =  3.469D-02 for orbital    166a    beta 

 ITERATION  ENERGY          1e-ENERGY        2e-ENERGY     NORM[dD(SAO)]  TOL
   8  -3209.2976151125    -16709.964372     7307.8850692    0.945D+00 0.588D-13
                            Exc = -236.493487015      Eck =  7544.37855617    
                         Ntotal = 315.00354448      Nspin = 1.0000288344    
                             Na = 158.00178666         Nb = 157.00175782    
                            current damping = 1.150
 
          Norm of current diis error: 0.22634    
          max. resid. norm for Fia-block=  1.920D-02 for orbital    155a    alpha
          max. resid. fock norm         =  2.591D-02 for orbital    155a    alpha

 ITERATION  ENERGY          1e-ENERGY        2e-ENERGY     NORM[dD(SAO)]  TOL
   9  -3209.3011327982    -16712.485363     7310.4025420    0.575D+00 0.560D-13
                            Exc = -236.558847103      Eck =  7546.96138906    
                         Ntotal = 315.00359301      Nspin = 1.0000288054    
                             Na = 158.00181091         Nb = 157.00178210    
                            current damping = 1.200
 
          Norm of current diis error: 0.13229    
          max. resid. norm for Fia-block=  1.040D-02 for orbital    154a    beta 
          max. resid. fock norm         =  1.473D-02 for orbital    168a    beta 

 ITERATION  ENERGY          1e-ENERGY        2e-ENERGY     NORM[dD(SAO)]  TOL
  10  -3209.3029416119    -16711.785022     7309.7003920    0.245D+00 0.547D-13
                            Exc = -236.544816361      Eck =  7546.24520835    
                         Ntotal = 315.00361737      Nspin = 1.0000295409    
                             Na = 158.00182345         Nb = 157.00179391    
                            current damping = 1.250
 
          Norm of current diis error: 0.71512E-01
          max. resid. norm for Fia-block=  5.555D-03 for orbital    154a    beta 
          max. resid. fock norm         =  6.444D-03 for orbital    154a    beta 
          mo-orthogonalization: Cholesky decomposition

 ITERATION  ENERGY          1e-ENERGY        2e-ENERGY     NORM[dD(SAO)]  TOL
  11  -3209.3035060745    -16711.889879     7309.8046845    0.109D+00 0.532D-13
                            Exc = -236.555952148      Eck =  7546.36063669    
                         Ntotal = 315.00364080      Nspin = 1.0000297501    
                             Na = 158.00183527         Nb = 157.00180552    
                            current damping = 1.300
 
          Norm of current diis error: 0.40969E-01
          max. resid. norm for Fia-block=  3.770D-03 for orbital    154a    beta 
          max. resid. fock norm         =  4.211D-03 for orbital    154a    beta 

 ITERATION  ENERGY          1e-ENERGY        2e-ENERGY     NORM[dD(SAO)]  TOL
  12  -3209.3037369251    -16711.869940     7309.7845148    0.451D-01 0.519D-13
                            Exc = -236.555404228      Eck =  7546.33991901    
                         Ntotal = 315.00365607      Nspin = 1.0000298543    
                             Na = 158.00184296         Nb = 157.00181311    
                            current damping = 1.350
 
          Norm of current diis error: 0.26753E-01
          max. resid. norm for Fia-block=  2.553D-03 for orbital    155a    beta 
          max. resid. fock norm         =  3.196D-03 for orbital    155a    alpha

 ITERATION  ENERGY          1e-ENERGY        2e-ENERGY     NORM[dD(SAO)]  TOL
  13  -3209.3038319002    -16712.109298     7310.0237783    0.265D-01 0.504D-13
                            Exc = -236.561675383      Eck =  7546.58545363    
                         Ntotal = 315.00366246      Nspin = 1.0000296209    
                             Na = 158.00184604         Nb = 157.00181642    
                            current damping = 1.400
 
          Norm of current diis error: 0.17902E-01
          max. resid. norm for Fia-block=  1.981D-03 for orbital    154a    beta 
          max. resid. fock norm         =  2.779D-03 for orbital    168a    beta 

 ITERATION  ENERGY          1e-ENERGY        2e-ENERGY     NORM[dD(SAO)]  TOL
  14  -3209.3038775048    -16711.883917     7309.7983510    0.144D-01 0.492D-13
                            Exc = -236.557944708      Eck =  7546.35629575    
                         Ntotal = 315.00366826      Nspin = 1.0000297230    
                             Na = 158.00184899         Nb = 157.00181927    
                            current damping = 1.450
 
          Norm of current diis error: 0.15481E-01
          max. resid. norm for Fia-block=  1.624D-03 for orbital    155a    beta 
          max. resid. fock norm         =  2.057D-03 for orbital    155a    beta 

 ITERATION  ENERGY          1e-ENERGY        2e-ENERGY     NORM[dD(SAO)]  TOL
  15  -3209.3039072633    -16711.963331     7309.8777355    0.858D-02 0.477D-13
                            Exc = -236.560834549      Eck =  7546.43857009    
                         Ntotal = 315.00367225      Nspin = 1.0000295962    
                             Na = 158.00185092         Nb = 157.00182132    
                            current damping = 1.500
 
          Norm of current diis error: 0.82740E-02
          max. resid. norm for Fia-block=  9.206D-04 for orbital    155a    beta 
          max. resid. fock norm         =  1.012D-03 for orbital    168a    beta 
          mo-orthogonalization: Cholesky decomposition

 ITERATION  ENERGY          1e-ENERGY        2e-ENERGY     NORM[dD(SAO)]  TOL
  16  -3209.3039202251    -16711.977959     7309.8923504    0.856D-02 0.461D-13
                            Exc = -236.560525148      Eck =  7546.45287551    
                         Ntotal = 315.00367445      Nspin = 1.0000294750    
                             Na = 158.00185196         Nb = 157.00182249    
                            current damping = 1.350
 
          Norm of current diis error: 0.56108E-02
          max. resid. norm for Fia-block=  8.167D-04 for orbital    155a    beta 
          max. resid. fock norm         =  8.810D-04 for orbital    155a    beta 

 ITERATION  ENERGY          1e-ENERGY        2e-ENERGY     NORM[dD(SAO)]  TOL
  17  -3209.3039279835    -16711.992392     7309.9067762    0.927D-02 0.438D-13
                            Exc = -236.561376755      Eck =  7546.46815300    
                         Ntotal = 315.00367574      Nspin = 1.0000293457    
                             Na = 158.00185254         Nb = 157.00182320    
                            current damping = 1.200
 
          Norm of current diis error: 0.36945E-02
          max. resid. norm for Fia-block=  5.754D-04 for orbital    155a    beta 
          max. resid. fock norm         =  5.898D-04 for orbital    155a    beta 

 ITERATION  ENERGY          1e-ENERGY        2e-ENERGY     NORM[dD(SAO)]  TOL
  18  -3209.3039321920    -16711.966088     7309.8804682    0.775D-02 0.411D-13
                            Exc = -236.560871486      Eck =  7546.44133965    
                         Ntotal = 315.00367709      Nspin = 1.0000292705    
                             Na = 158.00185318         Nb = 157.00182391    
                            current damping = 1.250
 
          Norm of current diis error: 0.35129E-02
          max. resid. norm for Fia-block=  5.704D-04 for orbital    155a    beta 
          max. resid. fock norm         =  6.821D-04 for orbital    155a    beta 

 ITERATION  ENERGY          1e-ENERGY        2e-ENERGY     NORM[dD(SAO)]  TOL
  19  -3209.3039348617    -16712.008457     7309.9228338    0.449D-02 0.379D-13
                            Exc = -236.561849696      Eck =  7546.48468350    
                         Ntotal = 315.00367771      Nspin = 1.0000291441    
                             Na = 158.00185343         Nb = 157.00182428    
                            current damping = 1.300
 
          Norm of current diis error: 0.23765E-02
          max. resid. norm for Fia-block=  3.753D-04 for orbital    157a    beta 
          max. resid. fock norm         =  3.987D-04 for orbital    158a    alpha

 ITERATION  ENERGY          1e-ENERGY        2e-ENERGY     NORM[dD(SAO)]  TOL
  20  -3209.3039364589    -16711.989260     7309.9036350    0.397D-02 0.352D-13
                            Exc = -236.561362068      Eck =  7546.46499707    
                         Ntotal = 315.00367802      Nspin = 1.0000290904    
                             Na = 158.00185355         Nb = 157.00182446    
                            current damping = 1.350
 
          Norm of current diis error: 0.16041E-02
          max. resid. norm for Fia-block=  3.729D-04 for orbital    158a    alpha
          max. resid. fock norm         =  8.087D-04 for orbital    753a    alpha
          mo-orthogonalization: Cholesky decomposition

 ITERATION  ENERGY          1e-ENERGY        2e-ENERGY     NORM[dD(SAO)]  TOL
  21  -3209.3039375479    -16711.987454     7309.9018285    0.603D-02 0.311D-13
                            Exc = -236.561510535      Eck =  7546.46333901    
                         Ntotal = 315.00367823      Nspin = 1.0000290215    
                             Na = 158.00185363         Nb = 157.00182460    
                            current damping = 1.200
 
          Norm of current diis error: 0.12276E-02
          max. resid. norm for Fia-block=  3.158D-04 for orbital    158a    alpha
          max. resid. fock norm         =  1.542D-03 for orbital    759a    alpha

 ITERATION  ENERGY          1e-ENERGY        2e-ENERGY     NORM[dD(SAO)]  TOL
  22  -3209.3039383289    -16711.988548     7309.9029217    0.603D-02 0.159D-12
                            Exc = -236.561462659     Coul =  7621.76070688    
                            exK = -75.2963225450    
                         Ntotal = 315.00367842      Nspin = 1.0000289590    
                             Na = 158.00185369         Nb = 157.00182473    
                            current damping = 1.250
 
          Norm of current diis error: 0.99901E-03
          max. resid. norm for Fia-block=  2.884D-04 for orbital    158a    alpha
          max. resid. fock norm         =  1.891D-03 for orbital    753a    alpha

 ITERATION  ENERGY          1e-ENERGY        2e-ENERGY     NORM[dD(SAO)]  TOL
  23  -3209.3039388778    -16711.995567     7309.9099398    0.188D+00 0.101D-12
                            Exc = -236.561651875      Eck =  7546.47159169    
                         Ntotal = 315.00367843      Nspin = 1.0000289013    
                             Na = 158.00185367         Nb = 157.00182476    
                            current damping = 1.100
 
          Norm of current diis error: 0.81685E-03
          max. resid. norm for Fia-block=  2.126D-04 for orbital    158a    alpha
          max. resid. fock norm         =  1.022D-03 for orbital    753a    alpha

 ITERATION  ENERGY          1e-ENERGY        2e-ENERGY     NORM[dD(SAO)]  TOL
  24  -3209.3039392234    -16711.985439     7309.8998119    0.140D-01 0.757D-13
                            Exc = -236.561446613      Eck =  7546.46125852    
                         Ntotal = 315.00367850      Nspin = 1.0000288741    
                             Na = 158.00185368         Nb = 157.00182481    
                            current damping = 1.150
 
          Norm of current diis error: 0.78566E-03
          max. resid. norm for Fia-block=  2.236D-04 for orbital    158a    alpha
          max. resid. fock norm         =  1.202D-03 for orbital    753a    alpha

 ITERATION  ENERGY          1e-ENERGY        2e-ENERGY     NORM[dD(SAO)]  TOL
  25  -3209.3039395317    -16711.990224     7309.9045967    0.199D-01 0.536D-13
                            Exc = -236.561594213      Eck =  7546.46619092    
                         Ntotal = 315.00367850      Nspin = 1.0000288339    
                             Na = 158.00185367         Nb = 157.00182484    
                            current damping = 1.200
 
          Norm of current diis error: 0.54499E-03
          max. resid. norm for Fia-block=  1.873D-04 for orbital    158a    alpha
          max. resid. fock norm         =  9.018D-04 for orbital    795a    alpha
          mo-orthogonalization: Cholesky decomposition

 ITERATION  ENERGY          1e-ENERGY        2e-ENERGY     NORM[dD(SAO)]  TOL
  26  -3209.3039397345    -16711.990108     7309.9044801    0.260D-01 0.421D-13
                            Exc = -236.561541894      Eck =  7546.46602196    
                         Ntotal = 315.00367849      Nspin = 1.0000288022    
                             Na = 158.00185364         Nb = 157.00182484    
                            current damping = 1.250
 
          Norm of current diis error: 0.45001E-03
          max. resid. norm for Fia-block=  1.758D-04 for orbital    158a    alpha
          max. resid. fock norm         =  1.843D-03 for orbital    795a    alpha

 ITERATION  ENERGY          1e-ENERGY        2e-ENERGY     NORM[dD(SAO)]  TOL
  27  -3209.3039399102    -16711.989971     7309.9043431    0.105D+00 0.455D-13
                            Exc = -236.561584100      Eck =  7546.46592718    
                         Ntotal = 315.00367845      Nspin = 1.0000287751    
                             Na = 158.00185361         Nb = 157.00182484    
                            current damping = 1.100
 
          Norm of current diis error: 0.35833E-03
          max. resid. norm for Fia-block=  1.362D-04 for orbital    158a    alpha
          max. resid. fock norm         =  4.245D-04 for orbital    780a    alpha

 ITERATION  ENERGY          1e-ENERGY        2e-ENERGY     NORM[dD(SAO)]  TOL
  28  -3209.3039400196    -16711.987650     7309.9020219    0.281D-01 0.565D-13
                            Exc = -236.561524813      Eck =  7546.46354669    
                         Ntotal = 315.00367845      Nspin = 1.0000287578    
                             Na = 158.00185361         Nb = 157.00182485    
                            current damping = 0.950
 
          Norm of current diis error: 0.34024E-03
          max. resid. norm for Fia-block=  1.113D-04 for orbital    158a    alpha
          max. resid. fock norm         =  1.528D-03 for orbital    795a    alpha

 ITERATION  ENERGY          1e-ENERGY        2e-ENERGY     NORM[dD(SAO)]  TOL
  29  -3209.3039400868    -16711.992205     7309.9065764    0.879D-02 0.603D-13
                            Exc = -236.561623935      Eck =  7546.46820031    
                         Ntotal = 315.00367842      Nspin = 1.0000287375    
                             Na = 158.00185358         Nb = 157.00182484    
                            current damping = 1.000
 
          Norm of current diis error: 0.31848E-03
          max. resid. norm for Fia-block=  7.560D-05 for orbital    158a    alpha
          max. resid. fock norm         =  1.224D-03 for orbital    795a    alpha

 ITERATION  ENERGY          1e-ENERGY        2e-ENERGY     NORM[dD(SAO)]  TOL
  30  -3209.3039401096    -16711.989111     7309.9034832    0.653D-02 0.521D-13
                            Exc = -236.561553588      Eck =  7546.46503675    
                         Ntotal = 315.00367840      Nspin = 1.0000287304    
                             Na = 158.00185357         Nb = 157.00182484    
                            current damping = 1.050
 
          Norm of current diis error: 0.22425E-03
          max. resid. norm for Fia-block=  8.788D-05 for orbital    158a    alpha
          max. resid. fock norm         =  6.600D-04 for orbital    785a    alpha
          mo-orthogonalization: Cholesky decomposition

 ITERATION  ENERGY          1e-ENERGY        2e-ENERGY     NORM[dD(SAO)]  TOL
  31  -3209.3039401375    -16711.988969     7309.9033404    0.114D-01 0.422D-13
                            Exc = -236.561574250      Eck =  7546.46491466    
                         Ntotal = 315.00367839      Nspin = 1.0000287216    
                             Na = 158.00185356         Nb = 157.00182483    
                            current damping = 0.900
 
          Norm of current diis error: 0.18162E-03
          max. resid. norm for Fia-block=  6.381D-05 for orbital    158a    alpha
          max. resid. fock norm         =  1.250D-03 for orbital    795a    alpha

 ITERATION  ENERGY          1e-ENERGY        2e-ENERGY     NORM[dD(SAO)]  TOL
  32  -3209.3039401896    -16711.989089     7309.9034603    0.438D-01 0.455D-13
                            Exc = -236.561555315      Eck =  7546.46501560    
                         Ntotal = 315.00367838      Nspin = 1.0000287169    
                             Na = 158.00185355         Nb = 157.00182483    
                            current damping = 0.950
 
          Norm of current diis error: 0.15593E-03
          max. resid. norm for Fia-block=  4.691D-05 for orbital    158a    alpha
          max. resid. fock norm         =  1.087D-03 for orbital    795a    alpha

 ITERATION  ENERGY          1e-ENERGY        2e-ENERGY     NORM[dD(SAO)]  TOL
  33  -3209.3039402163    -16711.989955     7309.9043269    0.866D-02 0.525D-13
                            Exc = -236.561584386      Eck =  7546.46591124    
                         Ntotal = 315.00367836      Nspin = 1.0000287136    
                             Na = 158.00185354         Nb = 157.00182482    
                            current damping = 0.800
 
          Norm of current diis error: 0.13641E-03
          max. resid. norm for Fia-block=  4.280D-05 for orbital    158a    alpha
          max. resid. fock norm         =  1.011D-03 for orbital    795a    alpha

 ITERATION  ENERGY          1e-ENERGY        2e-ENERGY     NORM[dD(SAO)]  TOL
  34  -3209.3039402064    -16711.988008     7309.9023802    0.668D-02 0.444D-13
                            Exc = -236.561545467      Eck =  7546.46392566    
                         Ntotal = 315.00367836      Nspin = 1.0000287129    
                             Na = 158.00185353         Nb = 157.00182482    
                            current damping = 0.850
 
          Norm of current diis error: 0.13786E-03
          max. resid. norm for Fia-block=  2.583D-05 for orbital    158a    alpha
          max. resid. fock norm         =  4.158D-04 for orbital    787a    alpha

 ITERATION  ENERGY          1e-ENERGY        2e-ENERGY     NORM[dD(SAO)]  TOL
  35  -3209.3039402024    -16711.988518     7309.9028899    0.654D-02 0.432D-13
                            Exc = -236.561559161      Eck =  7546.46444903    
                         Ntotal = 315.00367835      Nspin = 1.0000287129    
                             Na = 158.00185353         Nb = 157.00182482    
                            current damping = 0.900
 
          Norm of current diis error: 0.10804E-03
          max. resid. norm for Fia-block=  1.723D-05 for orbital    158a    alpha
          max. resid. fock norm         =  7.386D-04 for orbital    795a    alpha
          mo-orthogonalization: Cholesky decomposition

 ITERATION  ENERGY          1e-ENERGY        2e-ENERGY     NORM[dD(SAO)]  TOL
  36  -3209.3039402145    -16711.988948     7309.9033202    0.739D-02 0.422D-13
                            Exc = -236.561561479      Eck =  7546.46488167    
                         Ntotal = 315.00367835      Nspin = 1.0000287137    
                             Na = 158.00185353         Nb = 157.00182482    
                            current damping = 0.750
 
          Norm of current diis error: 0.90988E-04
          max. resid. norm for Fia-block=  1.402D-05 for orbital    158a    alpha
          max. resid. fock norm         =  4.808D-04 for orbital    753a    alpha

 ITERATION  ENERGY          1e-ENERGY        2e-ENERGY     NORM[dD(SAO)]  TOL
  37  -3209.3039402202    -16711.989199     7309.9035709    0.539D-02 0.412D-13
                            Exc = -236.561570964      Eck =  7546.46514188    
                         Ntotal = 315.00367834      Nspin = 1.0000287150    
                             Na = 158.00185353         Nb = 157.00182481    
                            current damping = 0.600
 
          Norm of current diis error: 0.79659E-04
          max. resid. norm for Fia-block=  1.857D-05 for orbital    157a    beta 
          max. resid. fock norm         =  6.136D-04 for orbital    753a    alpha

 ITERATION  ENERGY          1e-ENERGY        2e-ENERGY     NORM[dD(SAO)]  TOL
  38  -3209.3039402352    -16711.988644     7309.9030154    0.756D-01 0.455D-13
                            Exc = -236.561558526      Eck =  7546.46457393    
                         Ntotal = 315.00367834      Nspin = 1.0000287177    
                             Na = 158.00185353         Nb = 157.00182481    
                            current damping = 0.650
 
          Norm of current diis error: 0.78118E-04
          max. resid. norm for Fia-block=  2.190D-05 for orbital    157a    beta 
          max. resid. fock norm         =  3.912D-04 for orbital    755a    alpha

 ITERATION  ENERGY          1e-ENERGY        2e-ENERGY     NORM[dD(SAO)]  TOL
  39  -3209.3039402630    -16711.989541     7309.9039126    0.113D-01 0.444D-13
                            Exc = -236.561579967      Eck =  7546.46549255    
                         Ntotal = 315.00367833      Nspin = 1.0000287184    
                             Na = 158.00185353         Nb = 157.00182481    
                            current damping = 0.700
 
          Norm of current diis error: 0.76594E-04
          max. resid. norm for Fia-block=  1.660D-05 for orbital    157a    beta 
          max. resid. fock norm         =  1.202D-03 for orbital    753a    alpha

 ITERATION  ENERGY          1e-ENERGY        2e-ENERGY     NORM[dD(SAO)]  TOL
  40  -3209.3039402497    -16711.988902     7309.9032741    0.534D-02 0.432D-13
                            Exc = -236.561563402      Eck =  7546.46483754    
                         Ntotal = 315.00367833      Nspin = 1.0000287175    
                             Na = 158.00185352         Nb = 157.00182481    
                            current damping = 0.750
 
          Norm of current diis error: 0.56769E-04
          max. resid. norm for Fia-block=  2.013D-05 for orbital    157a    beta 
          max. resid. fock norm         =  1.332D-03 for orbital    753a    alpha
          mo-orthogonalization: Cholesky decomposition

 ITERATION  ENERGY          1e-ENERGY        2e-ENERGY     NORM[dD(SAO)]  TOL
  41  -3209.3039402420    -16711.988781     7309.9031523    0.869D-02 0.422D-13
                            Exc = -236.561563303      Eck =  7546.46471555    
                         Ntotal = 315.00367833      Nspin = 1.0000287172    
                             Na = 158.00185352         Nb = 157.00182481    
                            current damping = 0.600
 
          Norm of current diis error: 0.50951E-04
          max. resid. norm for Fia-block=  1.429D-05 for orbital    157a    beta 
          max. resid. fock norm         =  6.196D-04 for orbital    795a    alpha

 ITERATION  ENERGY          1e-ENERGY        2e-ENERGY     NORM[dD(SAO)]  TOL
  42  -3209.3039402641    -16711.988829     7309.9032005    0.127D-01 0.455D-13
                            Exc = -236.561563713      Eck =  7546.46476420    
                         Ntotal = 315.00367833      Nspin = 1.0000287198    
                             Na = 158.00185353         Nb = 157.00182481    
                            current damping = 0.650
 
          Norm of current diis error: 0.44108E-04
          max. resid. norm for Fia-block=  1.729D-05 for orbital    157a    beta 
          max. resid. fock norm         =  1.090D-03 for orbital    753a    alpha

 ITERATION  ENERGY          1e-ENERGY        2e-ENERGY     NORM[dD(SAO)]  TOL
  43  -3209.3039402557    -16711.989318     7309.9036901    0.127D-01 0.159D-12
                            Exc = -236.561574631     Coul =  7621.76162481    
                            exK = -75.2963601281    
                         Ntotal = 315.00367833      Nspin = 1.0000287219    
                             Na = 158.00185353         Nb = 157.00182480    
                            current damping = 0.500
 
          Norm of current diis error: 0.45031E-04
          max. resid. norm for Fia-block=  1.305D-05 for orbital    157a    beta 
          max. resid. fock norm         =  5.690D-04 for orbital    753a    alpha

 ITERATION  ENERGY          1e-ENERGY        2e-ENERGY     NORM[dD(SAO)]  TOL
  44  -3209.3039402515    -16711.989051     7309.9034230    0.630D-01 0.101D-12
                            Exc = -236.561568682      Eck =  7546.46499168    
                         Ntotal = 315.00367833      Nspin = 1.0000287240    
                             Na = 158.00185353         Nb = 157.00182480    
                            current damping = 0.550
 
          Norm of current diis error: 0.34335E-04
          max. resid. norm for Fia-block=  8.670D-06 for orbital    157a    beta 
          max. resid. fock norm         =  4.247D-04 for orbital    753a    beta 

 ITERATION  ENERGY          1e-ENERGY        2e-ENERGY     NORM[dD(SAO)]  TOL
  45  -3209.3039402614    -16711.988907     7309.9032788    0.528D-01 0.875D-13
                            Exc = -236.561567023      Eck =  7546.46484581    
                         Ntotal = 315.00367833      Nspin = 1.0000287247    
                             Na = 158.00185353         Nb = 157.00182480    
                            current damping = 0.400
 
          Norm of current diis error: 0.30837E-04
          max. resid. norm for Fia-block=  1.509D-05 for orbital    157a    beta 
          max. resid. fock norm         =  6.576D-04 for orbital    795a    beta 
          mo-orthogonalization: Cholesky decomposition

 ENERGY CONVERGED !

          Overall gridpoints after grid construction =        347535

 ITERATION  ENERGY          1e-ENERGY        2e-ENERGY     NORM[dD(SAO)]  TOL
  46  -3209.3050978273    -16711.988908     7309.9021222    0.417D-01 0.613D-13
                            Exc = -236.562723038      Eck =  7546.46484529    
                         Ntotal = 315.00008263      Nspin = 1.0000005651    
                             Na = 158.00004160         Nb = 157.00004103    
                            current damping = 0.450
 
          Norm of current diis error: 0.28350E-04
          max. resid. norm for Fia-block=  6.302D-06 for orbital    157a    beta 
          max. resid. fock norm         =  1.751D-04 for orbital    755a    beta 

 End of SCF iterations

   convergence criteria satisfied after    46 iterations


   *************************************************************************
   y                                                                        
   *************************************************************************


                  ------------------------------------------ 
                 |  total energy      =  -3209.30509782727  |
                  ------------------------------------------ 
                 :  kinetic energy    =   3197.49981655798  :
                 :  potential energy  =  -6406.80491438525  :
                 :  virial theorem    =      1.99632154597  :
                 :  wavefunction norm =      1.00000000000  :
                  .......................................... 


 <geterg> : there is no data group $energy 


 <skperg> : $end is missing 


 orbitals $uhfmo_beta  will be written to file beta

 orbitals $uhfmo_alpha  will be written to file alpha
 
 alpha: 

    irrep                154a        155a        156a        157a        158a   
 eigenvalues H         -0.34155    -0.34011    -0.32661    -0.32023    -0.29743
            eV          -9.2942     -9.2549     -8.8876     -8.7141     -8.0935
 occupation              1.0000      1.0000      1.0000      1.0000      1.0000

    irrep                159a        160a        161a        162a        163a   
 eigenvalues H         -0.17572    -0.15255    -0.14011    -0.13724    -0.12822
            eV          -4.7816     -4.1511     -3.8127     -3.7344     -3.4890
 
 beta:  

    irrep                153a        154a        155a        156a        157a   
 eigenvalues H         -0.34015    -0.32732    -0.32029    -0.31276    -0.30504
            eV          -9.2560     -8.9068     -8.7157     -8.5108     -8.3007
 occupation              1.0000      1.0000      1.0000      1.0000      1.0000

    irrep                158a        159a        160a        161a        162a   
 eigenvalues H         -0.17496    -0.15157    -0.14047    -0.13636    -0.12827
            eV          -4.7610     -4.1245     -3.8225     -3.7105     -3.4903
 

                                             _ _ _ 
  IRREP     alpha occ.     beta occ.      tr(D*D-D)


 a        158.00000000   157.00000000    -0.26161602

   -------------------------------------------------

   sum    158.00000000   157.00000000    -0.26161602

 <S*S>     0.77323205

 
 
 
 ==============================================================================
                           electrostatic moments
 ==============================================================================

 reference point for electrostatic moments:    0.00000   0.00000   0.00000

 
              nuc           elec       ->  total
 ------------------------------------------------------------------------------
                          charge      
 ------------------------------------------------------------------------------
         316.000000    -315.000000       1.000000
 a-b                                     1.000000
 
 ------------------------------------------------------------------------------
                       dipole moment  
 ------------------------------------------------------------------------------
   x   -1433.495837    1426.084760      -7.411076
   y   -1000.632568     996.727087      -3.905481
   z     613.900917    -613.754213       0.146704
 
   | dipole moment | =     8.3784 a.u. =    21.2959 debye 
 
 ------------------------------------------------------------------------------
                     quadrupole moment
 ------------------------------------------------------------------------------
  xx   14413.587218  -14499.533893     -85.946675
  yy    7186.039926   -7323.891857    -137.851932
  zz    6606.333624   -6744.135231    -137.801607
  xy    2821.978969   -2808.102595      13.876374
  xz   -2307.595636    2296.757747     -10.837889
  yz   -2123.736215    2134.220256      10.484040
 
     1/3  trace=    -120.533405
     anisotropy=      62.859623
 
 ==============================================================================
 
HOMO-LUMO Separation
 HOMO         :   -0.29742933 H =     -8.09347 eV
 LUMO         :   -0.17572098 H =     -4.78161 eV
 HOMO-LUMO gap:    0.12170835 H =     +3.31185 eV
 
 ==============================================================================


    ------------------------------------------------------------------------
         total  cpu-time :   3 days 18 hours  5 minutes and 29 seconds
         total wall-time : 11 hours 18 minutes and 36 seconds
    ------------------------------------------------------------------------

   ****  ridft : all done  ****


    2025-01-09 00:07:20.410 

 ridft ended normally
