# Supplementary material for: Electronic Effects Drive Selectivity in CO2 Reduction Catalysis by Heptacoordinated Cobalt Complexes
Source: Inorg Chem. 2026 May 21;65(22):12678–92. doi: 10.1021/acs.inorgchem.6c01633 (PMC13250995; doi:10.1021/acs.inorgchem.6c01633)
Supplement: Supplementary file 2 [file ic6c01633_si_002.zip › backup_paper_acscat_Co/Co0MeOLCOOH/doublet/bpy_det_O1/vacuo/EN/wB97M-V/SP_wB97M-V.out]

  ========================================================================
                license information 
 Customer : 200000000357083
 ID       : LKO2626211

 License file is VALID, continuing with full version
  ========================================================================

   OpenMP run-time library returned nthreads =  8

 ridft (dryad28) : TURBOMOLE rev. V7-7 compiled 26 Oct 2022 at 08:57:28
 Copyright (C) 2022 TURBOMOLE GmbH, Karlsruhe


    2025-01-08 12:48:44.165 


                                  r i d f t

                        DFT program with RI approximation 
                                for coulomb part 


                                                 
                                 References:     
                                                 
          TURBOMOLE:                             
              R. Ahlrichs, M. Baer, M. Haeser, H. Horn, and
              C. Koelmel
              Electronic structure calculations on workstation
              computers: the program system TURBOMOLE
              Chem. Phys. Lett. 162: 165 (1989)
          Density Functional:                              
              O. Treutler and R. Ahlrichs                      
              Efficient Molecular Numerical Integration Schemes
              J. Chem. Phys. 102: 346 (1995)                   
          Parallel Version:                                
              Performance of parallel TURBOMOLE for Density    
              Functional Calculations                          
              M. v. Arnim and R. Ahlrichs                      
              J. Comp. Chem. 19: 1746 (1998)                   
          RI-J Method:                                     
              Auxiliary Basis Sets to approximate Coulomb      
              Potentials                                       
              Chem. Phys. Lett. 240: 283 (1995)                
              K. Eichkorn, O. Treutler, H. Oehm, M. Haeser     
              and R. Ahlrichs                                  
              Chem. Phys. Lett. 242: 652 (1995)                
                                                           
              Auxiliary Basis Sets for Main Row Atoms and their
              Use to approximate Coulomb Potentials            
              K. Eichkorn, F. Weigend, O. Treutler and         
              R. Ahlrichs                                      
              Theo. Chem. Acc. 97: 119 (1997)                   
                                                           
              Accurate Coulomb-fitting basis sets for H to Rn 
              F. Weigend                                        
              Phys. Chem. Chem. Phys. 8: 1057 (2006)            
                                                           
          Multipole accelerated RI-J (MARI-J):             
              Fast evaluation of the Coulomb potential for     
              electron densities using multipole accelerated   
              resolution of identity approximation             
              M. Sierka, A. Hogekamp and R. Ahlrichs           
              J. Chem. Phys. 118: 9136 (2003)                  
          RI-JK Method:                                     
              A fully direct RI-HF algorithm: Implementation,
              optimised auxiliary basis sets, demonstration of
              accuracy and efficiency                         
              F. Weigend                                      
              Phys. Chem. Chem. Phys. 4: 4285 (2002)           
          Two-component HF and DFT with spin-orbit coupling:  
              Self-consistent treatment of spin-orbit         
              interactions with efficient Hartree-Fock and    
              density functional methods                      
              M. K. Armbruster, F. Weigend, C. van Wüllen and 
              W. Klopper                                      
              Phys. Chem. Chem. Phys. 10: 1748 (2008)         
          Two-component difference density and DIIS algorithm 
              Efficient two-component self-consistent field   
              procedures and gradients: implementation in     
              TURBOMOLE and application to Au20-              
              A. Baldes, F. Weigend                           
              Mol. Phys. 111: 2617 (2013)                     
          Relativistic all-electron 2c calculations           
              An efficient implementation of two-component    
              relativistic exact-decoupling methods for large 
              molecules                                       
              D. Peng, N. Middendorf, F. Weigend, M. Reiher   
              J. Chem. Phys. 138: 184105 (2013)               
          Finite nucleus model and SNSO approximation         
              Efficient implementation of one- and two-       
              component analytical energy gradients in exact  
              two-component theory                            
              Y. J. Franzke, N. Middendorf, F. Weigend        
              J. Chem. Phys. 148: 104110 (2018)               
          Grids for all-electron relativistic methods         
              Error-consistent segmented contracted all-      
              electron relativistic basis sets of double-     
              and triple-zeta quality for NMR shielding       
              constants                                       
              Y. J. Franzke, R. Tress, T. M. Pazdera,         
              F. Weigend                                      
              Phys. Chem. Chem. Phys. 21: 166658 (2019)       
          Seminumerical exchange algorithms                   
              Seminumerical calculation of the Hartree-Fock   
              exchange matirx: Application to two-component   
              procedures and efficient evaluation of local    
              hybrid functionsl                               
               P. Plessow, F. Weigend,                        
              J. Comput. Chem. 33: 810 (2012)                 
          Improved seminumerical algorithms                   
              C. Holzer,                                      
              J. Chem. Phys. 153 (2020), 184115               
                                         


          OpenMP Shared-Memory Parallelization:  8 CPUs.

            By: Christof Holzer and Yannick J. Franzke


              +--------------------------------------------------+
              |      general information about current run       |
              +--------------------------------------------------+

 
 Libxc version: 5.2.3
 S. Lehtola, C. Steigemann, M.J.T. Oliveira, and M.A.L. Marques, Software X 7, 1 (2018)
 M.A.L. Marques, M.J.T. Oliveira, and T. Burnus, Comput. Phys. Commun. 183, 2272 (2012)
 TURBOMOLE integration by Christof Holzer

 Name of XC-Functional: wB97M-V exchange-correlation functional
 alpha=    0.15000
 beta =    0.85000
 omega=    0.30000
 functional uses VV10, parameters:
 b=    6.00000
 C=    0.01000
 [1] N. Mardirossian and M. Head-Gordon, J. Chem. Phys. 144, 214110 (2016)
 A Hybrid-DFT calculation using the RI-J approximation will be carried out.
 Allocatable memory for RI due to $ricore (MB):                   500

   *************************************************************************
   y                                                                        
   *************************************************************************


              +--------------------------------------------------+
              | Atomic coordinate, charge and isotop information |
              +--------------------------------------------------+

                    atomic coordinates            atom    charge  isotop
         -3.98047905   -2.05396751    1.10657260    co    27.000     0
         -5.80161586    0.57966782   -1.09071420    n      7.000     0
         -6.85946338    2.70457149   -0.17681279    c      6.000     0
         -6.31592070    3.22755660    1.73852687    h      1.000     0
         -8.54759239    4.15852451   -1.57219280    c      6.000     0
         -9.34582914    5.86916979   -0.75232057    h      1.000     0
         -9.18643868    3.37203864   -4.00598733    c      6.000     0
        -10.52211430    4.44864471   -5.14528204    h      1.000     0
         -8.07199084    1.18318606   -4.96093264    c      6.000     0
         -8.50139652    0.51961761   -6.86429087    h      1.000     0
         -6.36507796   -0.15762451   -3.46761626    c      6.000     0
         -7.28577615   -3.60418506    1.48379613    n      7.000     0
         -8.19366199   -5.18177776   -0.28122564    c      6.000     0
        -10.71358721   -5.92963385   -0.31894571    c      6.000     0
        -11.38172407   -7.20745456   -1.78344642    h      1.000     0
        -12.33636590   -4.98737483    1.56775723    c      6.000     0
        -14.81418330   -5.54103264    1.75990137    o      8.000     0
        -11.36561794   -3.33060261    3.40235060    c      6.000     0
        -12.63575540   -2.58926759    4.84014664    h      1.000     0
         -8.82938532   -2.66155793    3.30797484    c      6.000     0
         -5.00540565   -0.59931190    4.47774725    n      7.000     0
         -3.58140461    0.76854670    6.08612509    c      6.000     0
         -1.59852405    0.94524365    5.54876729    h      1.000     0
         -4.57027901    1.86347556    8.26435986    c      6.000     0
         -3.32770736    2.94089894    9.50194868    h      1.000     0
         -7.13215351    1.56403126    8.81939907    c      6.000     0
         -7.95955195    2.42039127   10.49886292    h      1.000     0
         -8.60825184    0.11547323    7.19360759    c      6.000     0
        -10.60325329   -0.19837476    7.59122619    h      1.000     0
         -7.50295235   -0.97240695    5.06090086    c      6.000     0
         -0.34275985   -4.59847826    8.22476178    n      7.000     0
         -1.50181789   -4.14043227   10.42664345    c      6.000     0
         -0.30133837   -3.42115961   11.94567731    h      1.000     0
         -4.07979965   -4.54320434   10.83095735    c      6.000     0
         -4.92011550   -4.14022156   12.66713978    h      1.000     0
         -5.52139971   -5.51031968    8.84681200    c      6.000     0
         -7.52817245   -5.90594008    9.09674718    h      1.000     0
         -4.34856841   -5.97307884    6.53898322    c      6.000     0
         -5.39277664   -6.72742519    4.93575790    h      1.000     0
         -1.76327812   -5.45613160    6.30005172    c      6.000     0
         -1.60633335   -5.43550221    1.68773557    n      7.000     0
         -0.50741301   -6.19929682   -0.47523078    c      6.000     0
          1.76397657   -7.52704107   -0.55272505    c      6.000     0
          2.52941183   -8.11561498   -2.36905251    h      1.000     0
          3.04604784   -7.98204044    1.72225519    c      6.000     0
          5.29754635   -9.14868309    1.92281920    o      8.000     0
          1.90462850   -7.20333061    3.98380478    c      6.000     0
          2.80916141   -7.56295721    5.79494947    h      1.000     0
         -0.42822366   -6.01293543    3.90059050    c      6.000     0
         -4.20751755   -4.23393176   -2.55382747    n      7.000     0
         -4.89534819   -2.37699597   -4.50486671    c      6.000     0
         -5.94272606   -3.25659923   -6.08062599    h      1.000     0
         -3.12589746   -1.60435915   -5.27101932    h      1.000     0
         -6.21334599   -6.13295137   -2.09497570    c      6.000     0
         -7.07236238   -6.76948180   -3.88643569    h      1.000     0
         -5.30705923   -7.78625688   -1.21779526    h      1.000     0
         -1.73376797   -5.42138728   -2.94632283    c      6.000     0
         -1.84830408   -7.06791850   -4.22979609    h      1.000     0
         -0.50147908   -4.01204314   -3.83790601    h      1.000     0
        -15.90156762   -7.22207027   -0.07460979    c      6.000     0
          6.52439547   -9.96365053   -0.35631221    c      6.000     0
        -17.89255150   -7.39763187    0.45000577    h      1.000     0
        -14.98999964   -9.08927558   -0.00052100    h      1.000     0
        -15.75020622   -6.42623403   -1.98971248    h      1.000     0
          5.36952186  -11.37286145   -1.35881607    h      1.000     0
          8.30192383  -10.82568558    0.25047318    h      1.000     0
          6.91954363   -8.34673661   -1.60297530    h      1.000     0
         -0.84804068   -0.36195909    0.74677479    c      6.000     0
         -0.20653289    0.11528822   -1.77261545    o      8.000     0
          0.63803541    0.28205013    2.38876235    o      8.000     0
          1.44570719    0.96547979   -1.70776081    h      1.000     0
 
       center of nuclear mass  :   -4.50958502   -3.13039813    1.96807005
       center of nuclear charge:   -4.53637923   -3.16655876    1.94272442

              +--------------------------------------------------+
              |               basis set information              |
              +--------------------------------------------------+

              we will work with the 1s 3p 5d 7f 9g ... basis set
              ...i.e. with spherical basis functions...

   type   atoms  prim   cont   basis
   ---------------------------------------------------------------------------
    co       1     95     48   def2-TZVPD   [6s5p4d1f|17s12p7d1f]
    n        6     52     37   def2-TZVPD   [6s3p3d1f|12s6p3d1f]
    c       31     52     37   def2-TZVPD   [6s3p3d1f|12s6p3d1f]
    h       29     11      9   def2-TZVPD   [3s2p|5s2p]
    o        4     55     40   def2-TZVPD   [6s4p3d1f|12s7p3d1f]
   ---------------------------------------------------------------------------
   total:   71   2558   1838
   ---------------------------------------------------------------------------

   total number of primitive shells          :  111
   total number of contracted shells         :  698
   total number of cartesian basis functions : 2091
   total number of SCF-basis functions       : 1838


 integral neglect threshold       :  0.16E-12
 integral storage threshold THIZE :  0.10E-04
 integral storage threshold THIME :         5

 RI-J AUXILIARY BASIS SET information:

              we will work with the 1s 3p 5d 7f 9g ... basis set
              ...i.e. with spherical basis functions...

   type   atoms  prim   cont   basis
   ---------------------------------------------------------------------------
    co       1    107     89   def2-TZVPD   [8s5p5d2f3g|19s5p5d3f3g]
    n        6     70     49   def2-TZVPD   [6s4p3d1f1g|12s5p4d2f1g]
    c       31     70     49   def2-TZVPD   [6s4p3d1f1g|12s5p4d2f1g]
    h       29     16     11   def2-TZVPD   [3s1p1d|5s2p1d]
    o        4     70     49   def2-TZVPD   [6s4p3d1f1g|12s5p4d2f1g]
   ---------------------------------------------------------------------------
   total:   71   3441   2417
   ---------------------------------------------------------------------------

   total number of primitive shells          :  115
   total number of contracted shells         :  783
   total number of cartesian basis functions : 2967
   total number of SCF-basis functions       : 2417


 symmetry group of the molecule :   c1 

 the group has the following generators :
   c1(z)

    1 symmetry operations found

 there are 1 real representations :   a   

 maximum number of shells which are related by symmetry :  1

  
           ------------------
           density functional
           ------------------
 Name of XC-Functional: wB97M-V exchange-correlation functional
 alpha=    0.15000
 beta =    0.85000
 omega=    0.30000
 functional uses VV10, parameters:
 b=    6.00000
 C=    0.01000
 [1] N. Mardirossian and M. Head-Gordon, J. Chem. Phys. 144, 214110 (2016)
 spherical integration : Lebedev's spherical grid
 spherical gridsize    :                     5
    i.e. gridpoints    :                   590
  maximum batchsize    :                   100
 value for diffuse not defined
 radial integration    : Chebyshev 2nd kind (scaling 3)
 radial gridsize       :                     8
 radial gridsize(NL)   :                     2
 integration cells     :                    71
 partition function    : becke
 partition sharpness   :                     3
  
 using non-scf NL method
 Functional parameter b  6.00   44

 biggest AO integral is expected to be    16.578513373

          ------------------------
          nuclear repulsion energy  :   6192.89835168    
          ------------------------


         -----------------
         -S,T+V- integrals
         -----------------

 1e-integrals will be neglected if expon. factor < 0.159826E-13
 
 Difference densities algorithm switched on.
 The maximal number of linear combinations of
 difference densities is  20.

 DIIS switched on: error vector is FDS-SDF
 Max. Iterations for DIIS is     :   4
 DIIS matrix (see manual) 
    Scaling factor of diagonals  :  1.200
    threshold for scaling factor :  0.000

 scf convergence criterion : increment of total energy < .1000000D-07
                  and increment of one-electron energy < .1000000D-04

 MOs are in ASCII format !


    mo occupation :
   irrep   mo's   occupied
    a     1838      158
 
 number of basis functions   :  1838
 number of occupied orbitals :   158
 

 reading orbital data $uhfmo_alpha  from file alpha
 orbital characterization : expanded

 reading orbital data $uhfmo_beta  from file beta
 orbital characterization : expanded
 virtual MOs provided and orthogonalized by Cholesky decomposition
 virtual MOs provided and orthogonalized by Cholesky decomposition

 UHF mode switched on !

 closed shell shift switched on 
 all occupied orbitals are shifted by    0.05000

  
           ------------------------
               RI-J - INFORMATION
           ------------------------
 Contributions to RI integral batches: 
  neglected integral batches:                 74904
  direct contribution:                       160215
  memory contribution:                  8832
 Memory core needed for (P|Q) and Cholesky     45 MByte
 Memory core minimum needed except of (P|Q)     3 MByte
 Total minimum memory core needed (sum)        48 MByte
  
 ****************************************
 Memory allocated for RI-J   399 MByte
 ****************************************
                                            

 DSCF restart information will be dumped onto file alpha


 Starting SCF iterations

          Overall gridpoints after grid construction =       1095765

 ITERATION  ENERGY          1e-ENERGY        2e-ENERGY     NORM[dD(SAO)]  TOL
   1  -3202.3842455885    -16716.579013     7321.2964156    0.000D+00 0.159D-12
                            Exc = -226.120137511     Coul =  7634.15731258    
                            exK = -86.7407594218    
                         Ntotal = 314.99989810      Nspin =0.99999993939    
                             Na = 157.99994902         Nb = 156.99994908    
                            current damping = 1.000
 
          max. resid. norm for Fia-block=  5.377D-01 for orbital     94a    beta 
          max. resid. fock norm         =  7.826D+00 for orbital   1215a    beta 

 ITERATION  ENERGY          1e-ENERGY        2e-ENERGY     NORM[dD(SAO)]  TOL
   2  -3209.3226236578    -16665.830731     7263.6097555    0.673D+02 0.150D-12
                            Exc = -224.989882243      Eck =  7488.59963776    
                         Ntotal = 314.99990359      Nspin =0.99999995882    
                             Na = 157.99995177         Nb = 156.99995181    
                            current damping = 0.950
 
          Norm of current diis error:  6.4632    
          max. resid. norm for Fia-block=  6.409D-01 for orbital    158a    alpha
          max. resid. fock norm         =  1.141D+00 for orbital   1767a    alpha

 ITERATION  ENERGY          1e-ENERGY        2e-ENERGY     NORM[dD(SAO)]  TOL
   3  -3210.6811145599    -16720.775099     7317.1956330    0.339D+02 0.109D-12
                            Exc = -227.426686330      Eck =  7544.62231936    
                         Ntotal = 314.99990991      Nspin = 1.0000000389    
                             Na = 157.99995498         Nb = 156.99995494    
                            current damping = 0.900
 
          Norm of current diis error:  4.1505    
          max. resid. norm for Fia-block=  2.639D-01 for orbital    157a    beta 
          max. resid. fock norm         =  3.306D-01 for orbital    159a    beta 

 ITERATION  ENERGY          1e-ENERGY        2e-ENERGY     NORM[dD(SAO)]  TOL
   4  -3211.6296701238    -16703.586006     7299.0579846    0.152D+02 0.872D-13
                            Exc = -227.067357966      Eck =  7526.12534257    
                         Ntotal = 314.99991026      Nspin = 1.0000000806    
                             Na = 157.99995517         Nb = 156.99995509    
                            current damping = 0.950
 
          Norm of current diis error:  2.0908    
          max. resid. norm for Fia-block=  9.107D-02 for orbital    158a    alpha
          max. resid. fock norm         =  1.762D-01 for orbital   1820a    alpha

 ITERATION  ENERGY          1e-ENERGY        2e-ENERGY     NORM[dD(SAO)]  TOL
   5  -3211.8471675778    -16709.681264     7304.9357444    0.140D+02 0.790D-13
                            Exc = -227.386311164      Eck =  7532.32205552    
                         Ntotal = 314.99991050      Nspin = 1.0000001633    
                             Na = 157.99995533         Nb = 156.99995517    
                            current damping = 1.000
 
          Norm of current diis error:  1.2165    
          max. resid. norm for Fia-block=  9.337D-02 for orbital    154a    beta 
          max. resid. fock norm         =  9.726D-02 for orbital    154a    beta 
          mo-orthogonalization: Cholesky decomposition

 ITERATION  ENERGY          1e-ENERGY        2e-ENERGY     NORM[dD(SAO)]  TOL
   6  -3211.9471346681    -16708.256559     7303.4110731    0.302D+01 0.688D-13
                            Exc = -227.424178901      Eck =  7530.83525196    
                         Ntotal = 314.99990812      Nspin = 1.0000002453    
                             Na = 157.99995418         Nb = 156.99995394    
                            current damping = 1.050
 
          Norm of current diis error: 0.67033    
          max. resid. norm for Fia-block=  4.873D-02 for orbital    154a    beta 
          max. resid. fock norm         =  5.508D-02 for orbital    154a    beta 

 ITERATION  ENERGY          1e-ENERGY        2e-ENERGY     NORM[dD(SAO)]  TOL
   7  -3211.9805445960    -16711.092658     7306.2137621    0.136D+01 0.609D-13
                            Exc = -227.553991653      Eck =  7533.76775373    
                         Ntotal = 314.99990726      Nspin = 1.0000002632    
                             Na = 157.99995376         Nb = 156.99995350    
                            current damping = 1.100
 
          Norm of current diis error: 0.40869    
          max. resid. norm for Fia-block=  3.817D-02 for orbital    157a    alpha
          max. resid. fock norm         =  3.894D-02 for orbital    154a    beta 

 ITERATION  ENERGY          1e-ENERGY        2e-ENERGY     NORM[dD(SAO)]  TOL
   8  -3211.9963252152    -16709.131519     7304.2368424    0.859D+00 0.568D-13
                            Exc = -227.523119090      Eck =  7531.75996145    
                         Ntotal = 314.99990597      Nspin = 1.0000002842    
                             Na = 157.99995313         Nb = 156.99995284    
                            current damping = 1.150
 
          Norm of current diis error: 0.25283    
          max. resid. norm for Fia-block=  2.378D-02 for orbital    153a    alpha
          max. resid. fock norm         =  3.117D-02 for orbital    155a    alpha

 ITERATION  ENERGY          1e-ENERGY        2e-ENERGY     NORM[dD(SAO)]  TOL
   9  -3212.0025974478    -16710.825018     7305.9240685    0.300D+00 0.532D-13
                            Exc = -227.585376521      Eck =  7533.50944503    
                         Ntotal = 314.99990542      Nspin = 1.0000002643    
                             Na = 157.99995284         Nb = 156.99995258    
                            current damping = 1.200
 
          Norm of current diis error: 0.15461    
          max. resid. norm for Fia-block=  1.952D-02 for orbital    157a    alpha
          max. resid. fock norm         =  1.973D-02 for orbital    157a    alpha

 ITERATION  ENERGY          1e-ENERGY        2e-ENERGY     NORM[dD(SAO)]  TOL
  10  -3212.0058455290    -16710.288814     7305.3846165    0.130D+00 0.510D-13
                            Exc = -227.577681612      Eck =  7532.96229809    
                         Ntotal = 314.99990487      Nspin = 1.0000002593    
                             Na = 157.99995257         Nb = 156.99995231    
                            current damping = 1.250
 
          Norm of current diis error: 0.96245E-01
          max. resid. norm for Fia-block=  1.229D-02 for orbital    157a    alpha
          max. resid. fock norm         =  1.339D-02 for orbital    156a    beta 
          mo-orthogonalization: Cholesky decomposition

 ITERATION  ENERGY          1e-ENERGY        2e-ENERGY     NORM[dD(SAO)]  TOL
  11  -3212.0073009902    -16710.474159     7305.5685067    0.490D-01 0.489D-13
                            Exc = -227.588870904      Eck =  7533.15737757    
                         Ntotal = 314.99990460      Nspin = 1.0000002469    
                             Na = 157.99995242         Nb = 156.99995218    
                            current damping = 1.300
 
          Norm of current diis error: 0.62569E-01
          max. resid. norm for Fia-block=  1.071D-02 for orbital    156a    beta 
          max. resid. fock norm         =  1.099D-02 for orbital    156a    beta 

 ITERATION  ENERGY          1e-ENERGY        2e-ENERGY     NORM[dD(SAO)]  TOL
  12  -3212.0080374486    -16710.424392     7305.5180032    0.225D-01 0.468D-13
                            Exc = -227.590332008      Eck =  7533.10833520    
                         Ntotal = 314.99990438      Nspin = 1.0000002377    
                             Na = 157.99995231         Nb = 156.99995207    
                            current damping = 1.350
 
          Norm of current diis error: 0.42159E-01
          max. resid. norm for Fia-block=  7.940D-03 for orbital    156a    beta 
          max. resid. fock norm         =  8.438D-03 for orbital    156a    beta 

 ITERATION  ENERGY          1e-ENERGY        2e-ENERGY     NORM[dD(SAO)]  TOL
  13  -3212.0084021887    -16710.535892     7305.6291380    0.136D-01 0.447D-13
                            Exc = -227.595581822      Eck =  7533.22471984    
                         Ntotal = 314.99990427      Nspin = 1.0000002298    
                             Na = 157.99995225         Nb = 156.99995202    
                            current damping = 1.400
 
          Norm of current diis error: 0.28690E-01
          max. resid. norm for Fia-block=  6.481D-03 for orbital    156a    beta 
          max. resid. fock norm         =  6.525D-03 for orbital    156a    beta 

 ITERATION  ENERGY          1e-ENERGY        2e-ENERGY     NORM[dD(SAO)]  TOL
  14  -3212.0085903077    -16710.406032     7305.4990899    0.130D-01 0.427D-13
                            Exc = -227.593209748      Eck =  7533.09229965    
                         Ntotal = 314.99990418      Nspin = 1.0000002261    
                             Na = 157.99995220         Nb = 156.99995198    
                            current damping = 1.450
 
          Norm of current diis error: 0.21178E-01
          max. resid. norm for Fia-block=  4.186D-03 for orbital    156a    beta 
          max. resid. fock norm         =  4.587D-03 for orbital    156a    beta 

 ITERATION  ENERGY          1e-ENERGY        2e-ENERGY     NORM[dD(SAO)]  TOL
  15  -3212.0086882780    -16710.508514     7305.6014744    0.879D-02 0.406D-13
                            Exc = -227.597093119      Eck =  7533.19856754    
                         Ntotal = 314.99990414      Nspin = 1.0000002222    
                             Na = 157.99995218         Nb = 156.99995196    
                            current damping = 1.500
 
          Norm of current diis error: 0.14156E-01
          max. resid. norm for Fia-block=  3.562D-03 for orbital    157a    alpha
          max. resid. fock norm         =  3.590D-03 for orbital    157a    alpha
          mo-orthogonalization: Cholesky decomposition

 ITERATION  ENERGY          1e-ENERGY        2e-ENERGY     NORM[dD(SAO)]  TOL
  16  -3212.0087424897    -16710.461736     7305.5546421    0.643D-02 0.381D-13
                            Exc = -227.596288376      Eck =  7533.15093052    
                         Ntotal = 314.99990410      Nspin = 1.0000002208    
                             Na = 157.99995216         Nb = 156.99995194    
                            current damping = 1.550
 
          Norm of current diis error: 0.10096E-01
          max. resid. norm for Fia-block=  2.511D-03 for orbital    157a    alpha
          max. resid. fock norm         =  2.550D-03 for orbital    157a    alpha

 ITERATION  ENERGY          1e-ENERGY        2e-ENERGY     NORM[dD(SAO)]  TOL
  17  -3212.0087715967    -16710.477087     7305.5699635    0.464D-02 0.353D-13
                            Exc = -227.597174964      Eck =  7533.16713851    
                         Ntotal = 314.99990409      Nspin = 1.0000002197    
                             Na = 157.99995215         Nb = 156.99995193    
                            current damping = 1.600
 
          Norm of current diis error: 0.70893E-02
          max. resid. norm for Fia-block=  2.004D-03 for orbital    157a    alpha
          max. resid. fock norm         =  2.021D-03 for orbital    157a    alpha

 ITERATION  ENERGY          1e-ENERGY        2e-ENERGY     NORM[dD(SAO)]  TOL
  18  -3212.0087873702    -16710.463608     7305.5564694    0.491D-02 0.322D-13
                            Exc = -227.597075161      Eck =  7533.15354454    
                         Ntotal = 314.99990407      Nspin = 1.0000002196    
                             Na = 157.99995215         Nb = 156.99995193    
                            current damping = 1.650
 
          Norm of current diis error: 0.52137E-02
          max. resid. norm for Fia-block=  1.393D-03 for orbital    157a    alpha
          max. resid. fock norm         =  1.421D-03 for orbital    157a    alpha

 ITERATION  ENERGY          1e-ENERGY        2e-ENERGY     NORM[dD(SAO)]  TOL
  19  -3212.0087960865    -16710.477421     7305.5702736    0.374D-02 0.288D-13
                            Exc = -227.597673967      Eck =  7533.16794761    
                         Ntotal = 314.99990407      Nspin = 1.0000002195    
                             Na = 157.99995214         Nb = 156.99995193    
                            current damping = 1.700
 
          Norm of current diis error: 0.37964E-02
          max. resid. norm for Fia-block=  1.154D-03 for orbital    157a    alpha
          max. resid. fock norm         =  1.536D-03 for orbital    786a    beta 

 ITERATION  ENERGY          1e-ENERGY        2e-ENERGY     NORM[dD(SAO)]  TOL
  20  -3212.0088010179    -16710.460612     7305.5534590    0.283D-02 0.257D-13
                            Exc = -227.597322558      Eck =  7533.15078153    
                         Ntotal = 314.99990406      Nspin = 1.0000002198    
                             Na = 157.99995214         Nb = 156.99995192    
                            current damping = 1.750
 
          Norm of current diis error: 0.29588E-02
          max. resid. norm for Fia-block=  8.782D-04 for orbital    158a    alpha
          max. resid. fock norm         =  2.267D-03 for orbital    786a    alpha
          mo-orthogonalization: Cholesky decomposition

 ITERATION  ENERGY          1e-ENERGY        2e-ENERGY     NORM[dD(SAO)]  TOL
  21  -3212.0088040425    -16710.470119     7305.5629629    0.224D-02 0.230D-13
                            Exc = -227.597701719      Eck =  7533.16066459    
                         Ntotal = 314.99990406      Nspin = 1.0000002199    
                             Na = 157.99995214         Nb = 156.99995192    
                            current damping = 1.800
 
          Norm of current diis error: 0.21797E-02
          max. resid. norm for Fia-block=  8.040D-04 for orbital    158a    alpha
          max. resid. fock norm         =  3.340D-03 for orbital    786a    alpha

 ITERATION  ENERGY          1e-ENERGY        2e-ENERGY     NORM[dD(SAO)]  TOL
  22  -3212.0088061017    -16710.464489     7305.5573315    0.224D-02 0.159D-12
                            Exc = -227.597608043     Coul =  7620.47605701    
                            exK = -87.3211174839    
                         Ntotal = 314.99990406      Nspin = 1.0000002210    
                             Na = 157.99995214         Nb = 156.99995192    
                            current damping = 1.850
 
          Norm of current diis error: 0.17090E-02
          max. resid. norm for Fia-block=  7.393D-04 for orbital    158a    alpha
          max. resid. fock norm         =  6.042D-03 for orbital    786a    beta 

 ITERATION  ENERGY          1e-ENERGY        2e-ENERGY     NORM[dD(SAO)]  TOL
  23  -3212.0088074047    -16710.466618     7305.5594593    0.572D+00 0.101D-12
                            Exc = -227.597721593      Eck =  7533.15718092    
                         Ntotal = 314.99990406      Nspin = 1.0000002215    
                             Na = 157.99995214         Nb = 156.99995192    
                            current damping = 1.900
 
          Norm of current diis error: 0.13424E-02
          max. resid. norm for Fia-block=  6.647D-04 for orbital    158a    alpha
          max. resid. fock norm         =  3.870D-03 for orbital    786a    beta 

 ITERATION  ENERGY          1e-ENERGY        2e-ENERGY     NORM[dD(SAO)]  TOL
  24  -3212.0088082868    -16710.463391     7305.5562309    0.200D-01 0.725D-13
                            Exc = -227.597665080      Eck =  7533.15389598    
                         Ntotal = 314.99990406      Nspin = 1.0000002220    
                             Na = 157.99995214         Nb = 156.99995192    
                            current damping = 1.950
 
          Norm of current diis error: 0.11084E-02
          max. resid. norm for Fia-block=  6.081D-04 for orbital    158a    alpha
          max. resid. fock norm         =  1.450D-03 for orbital    786a    alpha

 ITERATION  ENERGY          1e-ENERGY        2e-ENERGY     NORM[dD(SAO)]  TOL
  25  -3212.0088089188    -16710.466003     7305.5588425    0.108D-01 0.603D-13
                            Exc = -227.597768248      Eck =  7533.15661076    
                         Ntotal = 314.99990406      Nspin = 1.0000002223    
                             Na = 157.99995214         Nb = 156.99995192    
                            current damping = 2.000
 
          Norm of current diis error: 0.91140E-03
          max. resid. norm for Fia-block=  5.492D-04 for orbital    158a    alpha
          max. resid. fock norm         =  5.585D-04 for orbital    158a    alpha
          mo-orthogonalization: Cholesky decomposition

 ITERATION  ENERGY          1e-ENERGY        2e-ENERGY     NORM[dD(SAO)]  TOL
  26  -3212.0088093806    -16710.463009     7305.5558475    0.639D-02 0.538D-13
                            Exc = -227.597700610      Eck =  7533.15354807    
                         Ntotal = 314.99990406      Nspin = 1.0000002227    
                             Na = 157.99995214         Nb = 156.99995192    
                            current damping = 2.050
 
          Norm of current diis error: 0.78024E-03
          max. resid. norm for Fia-block=  5.222D-04 for orbital    158a    alpha
          max. resid. fock norm         =  5.319D-04 for orbital    158a    alpha

 ITERATION  ENERGY          1e-ENERGY        2e-ENERGY     NORM[dD(SAO)]  TOL
  27  -3212.0088097438    -16710.464586     7305.5574251    0.894D-02 0.479D-13
                            Exc = -227.597761648      Eck =  7533.15518671    
                         Ntotal = 314.99990406      Nspin = 1.0000002230    
                             Na = 157.99995214         Nb = 156.99995192    
                            current damping = 2.100
 
          Norm of current diis error: 0.65953E-03
          max. resid. norm for Fia-block=  4.880D-04 for orbital    158a    alpha
          max. resid. fock norm         =  4.960D-04 for orbital    158a    alpha

 ITERATION  ENERGY          1e-ENERGY        2e-ENERGY     NORM[dD(SAO)]  TOL
  28  -3212.0088100280    -16710.463076     7305.5559142    0.103D-01 0.423D-13
                            Exc = -227.597728955      Eck =  7533.15364319    
                         Ntotal = 314.99990406      Nspin = 1.0000002233    
                             Na = 157.99995214         Nb = 156.99995192    
                            current damping = 2.150
 
          Norm of current diis error: 0.57354E-03
          max. resid. norm for Fia-block=  4.606D-04 for orbital    158a    alpha
          max. resid. fock norm         =  5.247D-04 for orbital    581a    beta 

 ITERATION  ENERGY          1e-ENERGY        2e-ENERGY     NORM[dD(SAO)]  TOL
  29  -3212.0088102560    -16710.463966     7305.5568041    0.508D-02 0.370D-13
                            Exc = -227.597763387      Eck =  7533.15456749    
                         Ntotal = 314.99990407      Nspin = 1.0000002236    
                             Na = 157.99995214         Nb = 156.99995192    
                            current damping = 2.200
 
          Norm of current diis error: 0.49735E-03
          max. resid. norm for Fia-block=  4.212D-04 for orbital    158a    alpha
          max. resid. fock norm         =  8.336D-04 for orbital    581a    beta 

 ITERATION  ENERGY          1e-ENERGY        2e-ENERGY     NORM[dD(SAO)]  TOL
  30  -3212.0088104347    -16710.462702     7305.5555396    0.428D-02 0.325D-13
                            Exc = -227.597733038      Eck =  7533.15327265    
                         Ntotal = 314.99990407      Nspin = 1.0000002239    
                             Na = 157.99995214         Nb = 156.99995192    
                            current damping = 2.250
 
          Norm of current diis error: 0.43973E-03
          max. resid. norm for Fia-block=  3.955D-04 for orbital    158a    alpha
          max. resid. fock norm         =  1.340D-03 for orbital    581a    beta 
          mo-orthogonalization: Cholesky decomposition

 ITERATION  ENERGY          1e-ENERGY        2e-ENERGY     NORM[dD(SAO)]  TOL
  31  -3212.0088105780    -16710.463598     7305.5564361    0.389D-02 0.286D-13
                            Exc = -227.597764077      Eck =  7533.15420019    
                         Ntotal = 314.99990407      Nspin = 1.0000002242    
                             Na = 157.99995214         Nb = 156.99995192    
                            current damping = 2.300
 
          Norm of current diis error: 0.38556E-03
          max. resid. norm for Fia-block=  3.650D-04 for orbital    158a    alpha
          max. resid. fock norm         =  2.188D-03 for orbital    581a    beta 

 ITERATION  ENERGY          1e-ENERGY        2e-ENERGY     NORM[dD(SAO)]  TOL
  32  -3212.0088106855    -16710.462591     7305.5554287    0.425D-02 0.253D-13
                            Exc = -227.597738572      Eck =  7533.15316725    
                         Ntotal = 314.99990407      Nspin = 1.0000002246    
                             Na = 157.99995215         Nb = 156.99995192    
                            current damping = 2.350
 
          Norm of current diis error: 0.34173E-03
          max. resid. norm for Fia-block=  3.442D-04 for orbital    158a    alpha
          max. resid. fock norm         =  3.747D-03 for orbital    581a    beta 

 ITERATION  ENERGY          1e-ENERGY        2e-ENERGY     NORM[dD(SAO)]  TOL
  33  -3212.0088107649    -16710.463196     7305.5560335    0.353D-02 0.225D-13
                            Exc = -227.597759136      Eck =  7533.15379265    
                         Ntotal = 314.99990407      Nspin = 1.0000002253    
                             Na = 157.99995215         Nb = 156.99995192    
                            current damping = 2.400
 
          Norm of current diis error: 0.30076E-03
          max. resid. norm for Fia-block=  3.158D-04 for orbital    158a    alpha
          max. resid. fock norm         =  6.345D-03 for orbital    581a    beta 

 ITERATION  ENERGY          1e-ENERGY        2e-ENERGY     NORM[dD(SAO)]  TOL
  34  -3212.0088108237    -16710.462496     7305.5553336    0.422D+00 0.244D-13
                            Exc = -227.597741125      Eck =  7533.15307471    
                         Ntotal = 314.99990407      Nspin = 1.0000002245    
                             Na = 157.99995215         Nb = 156.99995192    
                            current damping = 2.450
 
          Norm of current diis error: 0.26687E-03
          max. resid. norm for Fia-block=  2.904D-04 for orbital    158a    alpha
          max. resid. fock norm         =  2.044D-03 for orbital    786a    beta 

 ITERATION  ENERGY          1e-ENERGY        2e-ENERGY     NORM[dD(SAO)]  TOL
  35  -3212.0088109173    -16710.462966     7305.5558031    0.302D-01 0.296D-13
                            Exc = -227.597756646      Eck =  7533.15355974    
                         Ntotal = 314.99990407      Nspin = 1.0000002227    
                             Na = 157.99995214         Nb = 156.99995192    
                            current damping = 2.500
 
          Norm of current diis error: 0.23595E-03
          max. resid. norm for Fia-block=  2.630D-04 for orbital    158a    alpha
          max. resid. fock norm         =  1.104D-02 for orbital    629a    beta 
          mo-orthogonalization: Cholesky decomposition

 ITERATION  ENERGY          1e-ENERGY        2e-ENERGY     NORM[dD(SAO)]  TOL
  36  -3212.0088110435    -16710.462397     7305.5552339    0.216D-01 0.257D-13
                            Exc = -227.597741628      Eck =  7533.15297552    
                         Ntotal = 314.99990407      Nspin = 1.0000002222    
                             Na = 157.99995214         Nb = 156.99995192    
                            current damping = 2.550
 
          Norm of current diis error: 0.20987E-03
          max. resid. norm for Fia-block=  2.395D-04 for orbital    158a    alpha
          max. resid. fock norm         =  1.343D-02 for orbital    581a    beta 

 ITERATION  ENERGY          1e-ENERGY        2e-ENERGY     NORM[dD(SAO)]  TOL
  37  -3212.0088111095    -16710.462766     7305.5556034    0.225D-01 0.253D-13
                            Exc = -227.597753565      Eck =  7533.15335694    
                         Ntotal = 314.99990407      Nspin = 1.0000002221    
                             Na = 157.99995215         Nb = 156.99995192    
                            current damping = 2.600
 
          Norm of current diis error: 0.18610E-03
          max. resid. norm for Fia-block=  2.161D-04 for orbital    158a    alpha
          max. resid. fock norm         =  8.007D-03 for orbital    581a    beta 

 ITERATION  ENERGY          1e-ENERGY        2e-ENERGY     NORM[dD(SAO)]  TOL
  38  -3212.0088111155    -16710.462354     7305.5551907    0.738D-02 0.271D-13
                            Exc = -227.597742561      Eck =  7533.15293330    
                         Ntotal = 314.99990407      Nspin = 1.0000002231    
                             Na = 157.99995215         Nb = 156.99995192    
                            current damping = 2.650
 
          Norm of current diis error: 0.16581E-03
          max. resid. norm for Fia-block=  1.946D-04 for orbital    158a    alpha
          max. resid. fock norm         =  3.519D-03 for orbital    820a    beta 

 ITERATION  ENERGY          1e-ENERGY        2e-ENERGY     NORM[dD(SAO)]  TOL
  39  -3212.0088110970    -16710.462615     7305.5554518    0.385D-01 0.267D-13
                            Exc = -227.597750958      Eck =  7533.15320280    
                         Ntotal = 314.99990407      Nspin = 1.0000002236    
                             Na = 157.99995215         Nb = 156.99995192    
                            current damping = 2.700
 
          Norm of current diis error: 0.14755E-03
          max. resid. norm for Fia-block=  1.102D-04 for orbital    158a    alpha
          max. resid. fock norm         =  3.387D-03 for orbital    786a    beta 

 ENERGY CONVERGED !

          Overall gridpoints after grid construction =       1095765

 ITERATION  ENERGY          1e-ENERGY        2e-ENERGY     NORM[dD(SAO)]  TOL
  40  -3210.8688491418    -16710.462592     7306.6953912    0.138D+00 0.456D-13
                            Exc = -226.457788800      Eck =  7533.15317998    
                            VV10=  1.13996193849    
                         Ntotal = 314.99990407      Nspin = 1.0000002236    
                             Na = 157.99995215         Nb = 156.99995192    
                            current damping = 2.750
 
          Norm of current diis error: 0.13813E-03
          max. resid. norm for Fia-block=  8.034D-05 for orbital    158a    alpha
          max. resid. fock norm         =  3.552D-03 for orbital    581a    beta 

 End of SCF iterations

   convergence criteria satisfied after    40 iterations


   *************************************************************************
   y                                                                        
   *************************************************************************


                  ------------------------------------------ 
                 |  total energy      =  -3210.86884914178  |
                  ------------------------------------------ 
                 :  kinetic energy    =   3202.79747384221  :
                 :  potential energy  =  -6414.80628492249  :
                 :  VV10 correlation  =      1.13996193849  :
                 :  virial theorem    =      1.99713221919  :
                 :  wavefunction norm =      1.00000000000  :
                  .......................................... 


 <geterg> : there is no data group $energy 


 <skperg> : $end is missing 


 orbitals $uhfmo_beta  will be written to file beta

 orbitals $uhfmo_alpha  will be written to file alpha
 
 alpha: 

    irrep                154a        155a        156a        157a        158a   
 eigenvalues H         -0.43011    -0.42075    -0.41467    -0.40334    -0.37915
            eV         -11.7041    -11.4493    -11.2837    -10.9755    -10.3173
 occupation              1.0000      1.0000      1.0000      1.0000      1.0000

    irrep                159a        160a        161a        162a        163a   
 eigenvalues H         -0.10954    -0.08336    -0.06934    -0.06706    -0.06301
            eV          -2.9806     -2.2682     -1.8868     -1.8247     -1.7146
 
 beta:  

    irrep                153a        154a        155a        156a        157a   
 eigenvalues H         -0.42407    -0.41548    -0.41322    -0.40092    -0.40010
            eV         -11.5396    -11.3060    -11.2445    -10.9097    -10.8874
 occupation              1.0000      1.0000      1.0000      1.0000      1.0000

    irrep                158a        159a        160a        161a        162a   
 eigenvalues H         -0.10905    -0.08256    -0.06945    -0.06664    -0.06334
            eV          -2.9676     -2.2466     -1.8899     -1.8132     -1.7235
 

                                             _ _ _ 
  IRREP     alpha occ.     beta occ.      tr(D*D-D)


 a        158.00000000   157.00000000    -0.25661365

   -------------------------------------------------

   sum    158.00000000   157.00000000    -0.25661365

 <S*S>     0.76322729

 
 
 
 ==============================================================================
                           electrostatic moments
 ==============================================================================

 reference point for electrostatic moments:    0.00000   0.00000   0.00000

 
              nuc           elec       ->  total
 ------------------------------------------------------------------------------
                          charge      
 ------------------------------------------------------------------------------
         316.000000    -315.000000       1.000000
 a-b                                     1.000000
 
 ------------------------------------------------------------------------------
                       dipole moment  
 ------------------------------------------------------------------------------
   x   -1433.495837    1425.912502      -7.583335
   y   -1000.632568     996.737287      -3.895281
   z     613.900917    -613.681275       0.219642
 
   | dipole moment | =     8.5281 a.u. =    21.6763 debye 
 
 ------------------------------------------------------------------------------
                     quadrupole moment
 ------------------------------------------------------------------------------
  xx   14413.587218  -14501.246655     -87.659437
  yy    7186.039926   -7326.256218    -140.216292
  zz    6606.333624   -6745.981064    -139.647440
  xy    2821.978969   -2807.739903      14.239066
  xz   -2307.595636    2296.274841     -11.320795
  yz   -2123.736215    2134.082629      10.346414
 
     1/3  trace=    -122.507723
     anisotropy=      63.612330
 
 ==============================================================================
 
HOMO-LUMO Separation
 HOMO         :   -0.37914909 H =    -10.31718 eV
 LUMO         :   -0.10953556 H =     -2.98062 eV
 HOMO-LUMO gap:    0.26961353 H =     +7.33656 eV
 
 ==============================================================================


    ------------------------------------------------------------------------
         total  cpu-time :   4 days  9 hours 42 minutes and 48 seconds
         total wall-time : 13 hours 22 minutes and 45 seconds
    ------------------------------------------------------------------------

   ****  ridft : all done  ****


    2025-01-09 02:11:29.247 

 ridft ended normally
