# Supplementary material for: Electronic Effects Drive Selectivity in CO2 Reduction Catalysis by Heptacoordinated Cobalt Complexes
Source: Inorg Chem. 2026 May 21;65(22):12678–92. doi: 10.1021/acs.inorgchem.6c01633 (PMC13250995; doi:10.1021/acs.inorgchem.6c01633)
Supplement: Supplementary file 2 [file ic6c01633_si_002.zip › backup_paper_acscat_Co/Co0MeOLCOOH/doublet/bpy_det_O1/vacuo/EN/SP_BP86.out]

  ========================================================================
                license information 
 Customer : 200000000357083
 ID       : LKO2626211

 License file is VALID, continuing with full version
  ========================================================================

   OpenMP run-time library returned nthreads =  8

 ridft (dryad24) : TURBOMOLE rev. V7-7 compiled 26 Oct 2022 at 08:57:28
 Copyright (C) 2022 TURBOMOLE GmbH, Karlsruhe


    2025-01-08 12:44:44.082 


                                  r i d f t

                        DFT program with RI approximation 
                                for coulomb part 


                                                 
                                 References:     
                                                 
          TURBOMOLE:                             
              R. Ahlrichs, M. Baer, M. Haeser, H. Horn, and
              C. Koelmel
              Electronic structure calculations on workstation
              computers: the program system TURBOMOLE
              Chem. Phys. Lett. 162: 165 (1989)
          Density Functional:                              
              O. Treutler and R. Ahlrichs                      
              Efficient Molecular Numerical Integration Schemes
              J. Chem. Phys. 102: 346 (1995)                   
          Parallel Version:                                
              Performance of parallel TURBOMOLE for Density    
              Functional Calculations                          
              M. v. Arnim and R. Ahlrichs                      
              J. Comp. Chem. 19: 1746 (1998)                   
          RI-J Method:                                     
              Auxiliary Basis Sets to approximate Coulomb      
              Potentials                                       
              Chem. Phys. Lett. 240: 283 (1995)                
              K. Eichkorn, O. Treutler, H. Oehm, M. Haeser     
              and R. Ahlrichs                                  
              Chem. Phys. Lett. 242: 652 (1995)                
                                                           
              Auxiliary Basis Sets for Main Row Atoms and their
              Use to approximate Coulomb Potentials            
              K. Eichkorn, F. Weigend, O. Treutler and         
              R. Ahlrichs                                      
              Theo. Chem. Acc. 97: 119 (1997)                   
                                                           
              Accurate Coulomb-fitting basis sets for H to Rn 
              F. Weigend                                        
              Phys. Chem. Chem. Phys. 8: 1057 (2006)            
                                                           
          Multipole accelerated RI-J (MARI-J):             
              Fast evaluation of the Coulomb potential for     
              electron densities using multipole accelerated   
              resolution of identity approximation             
              M. Sierka, A. Hogekamp and R. Ahlrichs           
              J. Chem. Phys. 118: 9136 (2003)                  
          RI-JK Method:                                     
              A fully direct RI-HF algorithm: Implementation,
              optimised auxiliary basis sets, demonstration of
              accuracy and efficiency                         
              F. Weigend                                      
              Phys. Chem. Chem. Phys. 4: 4285 (2002)           
          Two-component HF and DFT with spin-orbit coupling:  
              Self-consistent treatment of spin-orbit         
              interactions with efficient Hartree-Fock and    
              density functional methods                      
              M. K. Armbruster, F. Weigend, C. van Wüllen and 
              W. Klopper                                      
              Phys. Chem. Chem. Phys. 10: 1748 (2008)         
          Two-component difference density and DIIS algorithm 
              Efficient two-component self-consistent field   
              procedures and gradients: implementation in     
              TURBOMOLE and application to Au20-              
              A. Baldes, F. Weigend                           
              Mol. Phys. 111: 2617 (2013)                     
          Relativistic all-electron 2c calculations           
              An efficient implementation of two-component    
              relativistic exact-decoupling methods for large 
              molecules                                       
              D. Peng, N. Middendorf, F. Weigend, M. Reiher   
              J. Chem. Phys. 138: 184105 (2013)               
          Finite nucleus model and SNSO approximation         
              Efficient implementation of one- and two-       
              component analytical energy gradients in exact  
              two-component theory                            
              Y. J. Franzke, N. Middendorf, F. Weigend        
              J. Chem. Phys. 148: 104110 (2018)               
          Grids for all-electron relativistic methods         
              Error-consistent segmented contracted all-      
              electron relativistic basis sets of double-     
              and triple-zeta quality for NMR shielding       
              constants                                       
              Y. J. Franzke, R. Tress, T. M. Pazdera,         
              F. Weigend                                      
              Phys. Chem. Chem. Phys. 21: 166658 (2019)       
          Seminumerical exchange algorithms                   
              Seminumerical calculation of the Hartree-Fock   
              exchange matirx: Application to two-component   
              procedures and efficient evaluation of local    
              hybrid functionsl                               
               P. Plessow, F. Weigend,                        
              J. Comput. Chem. 33: 810 (2012)                 
          Improved seminumerical algorithms                   
              C. Holzer,                                      
              J. Chem. Phys. 153 (2020), 184115               
                                         


          OpenMP Shared-Memory Parallelization:  8 CPUs.

            By: Christof Holzer and Yannick J. Franzke


              +--------------------------------------------------+
              |      general information about current run       |
              +--------------------------------------------------+

 
 B-P86 functional
 exchange:    LDA + Becke (B88)
 correlation: LDA (VWN) + Perdew (P86)
 A DFT calculation using the RI-J approximation will be carried out.
 Allocatable memory for RI due to $ricore (MB):                   500

   *************************************************************************
   y                                                                        
   *************************************************************************


              +--------------------------------------------------+
              | Atomic coordinate, charge and isotop information |
              +--------------------------------------------------+

                    atomic coordinates            atom    charge  isotop
         -3.98047905   -2.05396751    1.10657260    co    27.000     0
         -5.80161586    0.57966782   -1.09071420    n      7.000     0
         -6.85946338    2.70457149   -0.17681279    c      6.000     0
         -6.31592070    3.22755660    1.73852687    h      1.000     0
         -8.54759239    4.15852451   -1.57219280    c      6.000     0
         -9.34582914    5.86916979   -0.75232057    h      1.000     0
         -9.18643868    3.37203864   -4.00598733    c      6.000     0
        -10.52211430    4.44864471   -5.14528204    h      1.000     0
         -8.07199084    1.18318606   -4.96093264    c      6.000     0
         -8.50139652    0.51961761   -6.86429087    h      1.000     0
         -6.36507796   -0.15762451   -3.46761626    c      6.000     0
         -7.28577615   -3.60418506    1.48379613    n      7.000     0
         -8.19366199   -5.18177776   -0.28122564    c      6.000     0
        -10.71358721   -5.92963385   -0.31894571    c      6.000     0
        -11.38172407   -7.20745456   -1.78344642    h      1.000     0
        -12.33636590   -4.98737483    1.56775723    c      6.000     0
        -14.81418330   -5.54103264    1.75990137    o      8.000     0
        -11.36561794   -3.33060261    3.40235060    c      6.000     0
        -12.63575540   -2.58926759    4.84014664    h      1.000     0
         -8.82938532   -2.66155793    3.30797484    c      6.000     0
         -5.00540565   -0.59931190    4.47774725    n      7.000     0
         -3.58140461    0.76854670    6.08612509    c      6.000     0
         -1.59852405    0.94524365    5.54876729    h      1.000     0
         -4.57027901    1.86347556    8.26435986    c      6.000     0
         -3.32770736    2.94089894    9.50194868    h      1.000     0
         -7.13215351    1.56403126    8.81939907    c      6.000     0
         -7.95955195    2.42039127   10.49886292    h      1.000     0
         -8.60825184    0.11547323    7.19360759    c      6.000     0
        -10.60325329   -0.19837476    7.59122619    h      1.000     0
         -7.50295235   -0.97240695    5.06090086    c      6.000     0
         -0.34275985   -4.59847826    8.22476178    n      7.000     0
         -1.50181789   -4.14043227   10.42664345    c      6.000     0
         -0.30133837   -3.42115961   11.94567731    h      1.000     0
         -4.07979965   -4.54320434   10.83095735    c      6.000     0
         -4.92011550   -4.14022156   12.66713978    h      1.000     0
         -5.52139971   -5.51031968    8.84681200    c      6.000     0
         -7.52817245   -5.90594008    9.09674718    h      1.000     0
         -4.34856841   -5.97307884    6.53898322    c      6.000     0
         -5.39277664   -6.72742519    4.93575790    h      1.000     0
         -1.76327812   -5.45613160    6.30005172    c      6.000     0
         -1.60633335   -5.43550221    1.68773557    n      7.000     0
         -0.50741301   -6.19929682   -0.47523078    c      6.000     0
          1.76397657   -7.52704107   -0.55272505    c      6.000     0
          2.52941183   -8.11561498   -2.36905251    h      1.000     0
          3.04604784   -7.98204044    1.72225519    c      6.000     0
          5.29754635   -9.14868309    1.92281920    o      8.000     0
          1.90462850   -7.20333061    3.98380478    c      6.000     0
          2.80916141   -7.56295721    5.79494947    h      1.000     0
         -0.42822366   -6.01293543    3.90059050    c      6.000     0
         -4.20751755   -4.23393176   -2.55382747    n      7.000     0
         -4.89534819   -2.37699597   -4.50486671    c      6.000     0
         -5.94272606   -3.25659923   -6.08062599    h      1.000     0
         -3.12589746   -1.60435915   -5.27101932    h      1.000     0
         -6.21334599   -6.13295137   -2.09497570    c      6.000     0
         -7.07236238   -6.76948180   -3.88643569    h      1.000     0
         -5.30705923   -7.78625688   -1.21779526    h      1.000     0
         -1.73376797   -5.42138728   -2.94632283    c      6.000     0
         -1.84830408   -7.06791850   -4.22979609    h      1.000     0
         -0.50147908   -4.01204314   -3.83790601    h      1.000     0
        -15.90156762   -7.22207027   -0.07460979    c      6.000     0
          6.52439547   -9.96365053   -0.35631221    c      6.000     0
        -17.89255150   -7.39763187    0.45000577    h      1.000     0
        -14.98999964   -9.08927558   -0.00052100    h      1.000     0
        -15.75020622   -6.42623403   -1.98971248    h      1.000     0
          5.36952186  -11.37286145   -1.35881607    h      1.000     0
          8.30192383  -10.82568558    0.25047318    h      1.000     0
          6.91954363   -8.34673661   -1.60297530    h      1.000     0
         -0.84804068   -0.36195909    0.74677479    c      6.000     0
         -0.20653289    0.11528822   -1.77261545    o      8.000     0
          0.63803541    0.28205013    2.38876235    o      8.000     0
          1.44570719    0.96547979   -1.70776081    h      1.000     0
 
       center of nuclear mass  :   -4.50958502   -3.13039813    1.96807005
       center of nuclear charge:   -4.53637923   -3.16655876    1.94272442

              +--------------------------------------------------+
              |               basis set information              |
              +--------------------------------------------------+

              we will work with the 1s 3p 5d 7f 9g ... basis set
              ...i.e. with spherical basis functions...

   type   atoms  prim   cont   basis
   ---------------------------------------------------------------------------
    co       1     95     48   def2-TZVPD   [6s5p4d1f|17s12p7d1f]
    n        6     52     37   def2-TZVPD   [6s3p3d1f|12s6p3d1f]
    c       31     52     37   def2-TZVPD   [6s3p3d1f|12s6p3d1f]
    h       29     11      9   def2-TZVPD   [3s2p|5s2p]
    o        4     55     40   def2-TZVPD   [6s4p3d1f|12s7p3d1f]
   ---------------------------------------------------------------------------
   total:   71   2558   1838
   ---------------------------------------------------------------------------

   total number of primitive shells          :  111
   total number of contracted shells         :  698
   total number of cartesian basis functions : 2091
   total number of SCF-basis functions       : 1838


 integral neglect threshold       :  0.16E-12
 integral storage threshold THIZE :  0.10E-04
 integral storage threshold THIME :         5

 RI-J AUXILIARY BASIS SET information:

              we will work with the 1s 3p 5d 7f 9g ... basis set
              ...i.e. with spherical basis functions...

   type   atoms  prim   cont   basis
   ---------------------------------------------------------------------------
    co       1    107     89   def2-TZVPD   [8s5p5d2f3g|19s5p5d3f3g]
    n        6     70     49   def2-TZVPD   [6s4p3d1f1g|12s5p4d2f1g]
    c       31     70     49   def2-TZVPD   [6s4p3d1f1g|12s5p4d2f1g]
    h       29     16     11   def2-TZVPD   [3s1p1d|5s2p1d]
    o        4     70     49   def2-TZVPD   [6s4p3d1f1g|12s5p4d2f1g]
   ---------------------------------------------------------------------------
   total:   71   3441   2417
   ---------------------------------------------------------------------------

   total number of primitive shells          :  115
   total number of contracted shells         :  783
   total number of cartesian basis functions : 2967
   total number of SCF-basis functions       : 2417


 symmetry group of the molecule :   c1 

 the group has the following generators :
   c1(z)

    1 symmetry operations found

 there are 1 real representations :   a   

 maximum number of shells which are related by symmetry :  1

  
           ------------------
           density functional
           ------------------
 B-P86 functional
 exchange:    LDA + Becke (B88)
 correlation: LDA (VWN) + Perdew (P86)
 iterations will be done with small grid
  
 spherical integration : Lebedev's spherical grid
 spherical gridsize    :                     3
    i.e. gridpoints    :                   302
  maximum batchsize    :                   100
 value for diffuse not defined
 radial integration    : Chebyshev 2nd kind (scaling 3)
 radial gridsize       :                     3
 integration cells     :                    71
 partition function    : becke
 partition sharpness   :                     3
  

 biggest AO integral is expected to be    16.578513373

          ------------------------
          nuclear repulsion energy  :   6192.89835168    
          ------------------------

  _________________________________
 |                                 |
 |         DFTD3 V3.1 Rev 0        |
 | S.Grimme, University Bonn       |
 |            June  2014           |
 |   see standalone version        |
 |       dftd3 -h for options      |
 |_________________________________|
 
 Please cite DFT-D3 work done with this code as:
 S. Grimme, J. Antony, S. Ehrlich and H. Krieg,
 J. Chem. Phys, 132 (2010), 154104.
 If used with BJ-damping cite also
 S. Grimme, S. Ehrlich and L. Goerigk,
 J. Comput. Chem. 32 (2011), 1456-1465
 For DFT-D2 the reference is
 S. Grimme, J. Comput. Chem., 27 (2006), 1787-1799
 
C6 coefficients used:
                     2  C6 for element                      1
Z=  1 CN= 0.912     C6(AA)=    3.03
Z=  1 CN= 0.000     C6(AA)=    7.59
                     5  C6 for element                      6
Z=  6 CN= 0.000     C6(AA)=   49.11
Z=  6 CN= 0.987     C6(AA)=   43.25
Z=  6 CN= 1.998     C6(AA)=   29.36
Z=  6 CN= 2.999     C6(AA)=   25.78
Z=  6 CN= 3.984     C6(AA)=   18.21
                     4  C6 for element                      7
Z=  7 CN= 0.000     C6(AA)=   25.27
Z=  7 CN= 0.994     C6(AA)=   22.12
Z=  7 CN= 2.014     C6(AA)=   19.68
Z=  7 CN= 2.990     C6(AA)=   15.58
                     3  C6 for element                      8
Z=  8 CN= 0.000     C6(AA)=   15.51
Z=  8 CN= 0.993     C6(AA)=   12.82
Z=  8 CN= 1.989     C6(AA)=   10.37
                     4  C6 for element                     27
Z= 27 CN= 0.000     C6(AA)=  532.78
Z= 27 CN= 1.715     C6(AA)=  186.55
Z= 27 CN= 2.926     C6(AA)=  148.07
Z= 27 CN= 7.779     C6(AA)=  118.29

#           XYZ [au]              R0(AA) [Ang.]  CN          C6(AA)     C8(AA)   C10(AA) [au]
  1  -3.98048  -2.05397   1.10657   co  0.979  5.272       146.7     12898.9   1389330.6
  2  -5.80162   0.57967  -1.09071   n   0.490  3.026        15.6       345.1      9327.2
  3  -6.85946   2.70457  -0.17681   c   0.561  3.208        25.0       722.6     25600.2
  4  -6.31592   3.22756   1.73853   h   0.363  1.005         3.1        37.3       552.8
  5  -8.54759   4.15852  -1.57219   c   0.561  3.126        25.4       733.4     25983.5
  6  -9.34583   5.86917  -0.75232   h   0.363  1.002         3.1        37.3       553.1
  7  -9.18644   3.37204  -4.00599   c   0.561  3.137        25.3       732.2     25941.4
  8 -10.52211   4.44864  -5.14528   h   0.363  1.002         3.1        37.3       553.1
  9  -8.07199   1.18319  -4.96093   c   0.561  3.158        25.2       729.8     25857.2
 10  -8.50140   0.51962  -6.86429   h   0.363  1.002         3.1        37.3       553.0
 11  -6.36508  -0.15762  -3.46762   c   0.561  3.260        24.6       712.4     25238.0
 12  -7.28578  -3.60419   1.48380   n   0.490  3.198        15.6       344.1      9299.4
 13  -8.19366  -5.18178  -0.28123   c   0.561  3.260        24.6       712.4     25239.9
 14 -10.71359  -5.92963  -0.31895   c   0.561  3.170        25.2       728.3     25802.3
 15 -11.38172  -7.20745  -1.78345   h   0.363  1.004         3.1        37.3       552.9
 16 -12.33637  -4.98737   1.56776   c   0.561  3.209        25.0       722.3     25590.7
 17 -14.81418  -5.54103   1.75990   o   0.469  2.045        10.4       209.8      5187.3
 18 -11.36562  -3.33060   3.40235   c   0.561  3.181        25.1       726.8     25750.1
 19 -12.63576  -2.58927   4.84015   h   0.363  1.003         3.1        37.3       553.0
 20  -8.82939  -2.66156   3.30797   c   0.561  3.310        24.2       699.5     24783.3
 21  -5.00541  -0.59931   4.47775   n   0.490  3.075        15.6       344.7      9315.2
 22  -3.58140   0.76855   6.08613   c   0.561  3.199        25.0       724.0     25650.6
 23  -1.59852   0.94524   5.54877   h   0.363  1.006         3.1        37.3       552.8
 24  -4.57028   1.86348   8.26436   c   0.561  3.129        25.3       733.1     25973.7
 25  -3.32771   2.94090   9.50195   h   0.363  1.002         3.1        37.3       553.0
 26  -7.13215   1.56403   8.81940   c   0.561  3.135        25.3       732.4     25949.6
 27  -7.95955   2.42039  10.49886   h   0.363  1.002         3.1        37.3       553.1
 28  -8.60825   0.11547   7.19361   c   0.561  3.160        25.2       729.6     25849.0
 29 -10.60325  -0.19837   7.59123   h   0.363  1.003         3.1        37.3       553.0
 30  -7.50295  -0.97241   5.06090   c   0.561  3.318        24.1       697.2     24700.4
 31  -0.34276  -4.59848   8.22476   n   0.490  2.152        19.4       428.5     11579.8
 32  -1.50182  -4.14043  10.42664   c   0.561  3.191        25.1       725.2     25694.6
 33  -0.30134  -3.42116  11.94568   h   0.363  1.002         3.1        37.3       553.1
 34  -4.07980  -4.54320  10.83096   c   0.561  3.126        25.4       733.4     25982.9
 35  -4.92012  -4.14022  12.66714   h   0.363  1.002         3.1        37.3       553.1
 36  -5.52140  -5.51032   8.84681   c   0.561  3.145        25.3       731.4     25912.1
 37  -7.52817  -5.90594   9.09675   h   0.363  1.002         3.1        37.3       553.0
 38  -4.34857  -5.97308   6.53898   c   0.561  3.178        25.1       727.2     25763.7
 39  -5.39278  -6.72743   4.93576   h   0.363  1.005         3.1        37.3       552.8
 40  -1.76328  -5.45613   6.30005   c   0.561  3.284        24.4       706.7     25036.4
 41  -1.60633  -5.43550   1.68774   n   0.490  2.825        15.9       350.1      9460.1
 42  -0.50741  -6.19930  -0.47523   c   0.561  3.256        24.7       713.2     25266.4
 43   1.76398  -7.52704  -0.55273   c   0.561  3.181        25.1       726.7     25746.8
 44   2.52941  -8.11561  -2.36905   h   0.363  1.004         3.1        37.3       552.9
 45   3.04605  -7.98204   1.72226   c   0.561  3.210        25.0       722.3     25588.8
 46   5.29755  -9.14868   1.92282   o   0.469  2.045        10.4       209.8      5187.3
 47   1.90463  -7.20333   3.98380   c   0.561  3.197        25.0       724.4     25664.6
 48   2.80916  -7.56296   5.79495   h   0.363  1.004         3.1        37.3       552.9
 49  -0.42822  -6.01294   3.90059   c   0.561  3.279        24.5       707.7     25073.6
 50  -4.20752  -4.23393  -2.55383   n   0.490  3.665        15.6       343.8      9289.8
 51  -4.89535  -2.37700  -4.50487   c   0.561  4.173        18.2       527.5     18687.3
 52  -5.94273  -3.25660  -6.08063   h   0.363  1.001         3.1        37.4       553.2
 53  -3.12590  -1.60436  -5.27102   h   0.363  1.005         3.1        37.3       552.8
 54  -6.21335  -6.13295  -2.09498   c   0.561  4.191        18.2       527.3     18683.4
 55  -7.07236  -6.76948  -3.88644   h   0.363  1.001         3.1        37.4       553.2
 56  -5.30706  -7.78626  -1.21780   h   0.363  1.005         3.1        37.3       552.8
 57  -1.73377  -5.42139  -2.94632   c   0.561  4.179        18.2       527.4     18686.0
 58  -1.84830  -7.06792  -4.22980   h   0.363  1.000         3.1        37.4       553.2
 59  -0.50148  -4.01204  -3.83791   h   0.363  1.005         3.1        37.3       552.8
 60 -15.90157  -7.22207  -0.07461   c   0.561  4.044        18.3       529.0     18742.6
 61   6.52440  -9.96365  -0.35631   c   0.561  4.045        18.3       529.0     18741.8
 62 -17.89255  -7.39763   0.45001   h   0.363  0.996         3.1        37.4       553.6
 63 -14.99000  -9.08928  -0.00052   h   0.363  0.995         3.1        37.4       553.7
 64 -15.75021  -6.42623  -1.98971   h   0.363  0.995         3.1        37.4       553.7
 65   5.36952 -11.37286  -1.35882   h   0.363  0.995         3.1        37.4       553.7
 66   8.30192 -10.82569   0.25047   h   0.363  0.996         3.1        37.4       553.6
 67   6.91954  -8.34674  -1.60298   h   0.363  0.995         3.1        37.4       553.7
 68  -0.84804  -0.36196   0.74677   c   0.561  3.022        25.6       741.3     26263.2
 69  -0.20653   0.11529  -1.77262   o   0.469  2.042        10.4       209.8      5187.6
 70   0.63804   0.28205   2.38876   o   0.469  1.051        12.8       257.7      6370.7
 71   1.44571   0.96548  -1.70776   h   0.363  1.009         3.1        37.3       552.5

molecular C6(AA) [au] =     62999.86

           DFT-D V3(BJ)
 DF b-p                                               
 parameters
 s6       :    1.0000
 s8       :    3.2822
 a1       :    0.3946
 a2       :    4.8516
 k1-k3    :   16.0000    1.3333   -4.0000
 
 Edisp /kcal,au:  -130.2756 -0.20760736

 E6    /kcal :   -48.5835
 E8    /kcal :   -81.6921
 % E8        : 62.71
 nuclear repulsion energy                  =    6192.898351681
  DFT-D3 Energy contribution               =      -0.207607359
 nuclear repulsion + dispersion correction =    6192.690744322


         -----------------
         -S,T+V- integrals
         -----------------

 1e-integrals will be neglected if expon. factor < 0.159826E-13
 
 Difference densities algorithm switched on.
 The maximal number of linear combinations of
 difference densities is  20.

 DIIS switched on: error vector is FDS-SDF
 Max. Iterations for DIIS is     :   4
 DIIS matrix (see manual) 
    Scaling factor of diagonals  :  1.200
    threshold for scaling factor :  0.000

 scf convergence criterion : increment of total energy < .1000000D-07
                  and increment of one-electron energy < .1000000D-04

 MOs are in ASCII format !


    mo occupation :
   irrep   mo's   occupied
    a     1838      158
 
 number of basis functions   :  1838
 number of occupied orbitals :   158
 

 reading orbital data $uhfmo_alpha  from file alpha
 orbital characterization : expanded

 reading orbital data $uhfmo_beta  from file beta
 orbital characterization : expanded
 virtual MOs provided and orthogonalized by Cholesky decomposition
 virtual MOs provided and orthogonalized by Cholesky decomposition

 UHF mode switched on !

 closed shell shift switched on 
 all occupied orbitals are shifted by    0.05000

  
           ------------------------
               RI-J - INFORMATION
           ------------------------
 Contributions to RI integral batches: 
  neglected integral batches:                 74904
  direct contribution:                       160215
  memory contribution:                  8832
 Memory core needed for (P|Q) and Cholesky     45 MByte
 Memory core minimum needed except of (P|Q)     3 MByte
 Total minimum memory core needed (sum)        48 MByte
  
 ****************************************
 Memory allocated for RI-J   399 MByte
 ****************************************
                                            

 DSCF restart information will be dumped onto file alpha


 Starting SCF iterations

          Overall gridpoints after grid construction =         95948

 ITERATION  ENERGY          1e-ENERGY        2e-ENERGY     NORM[dD(SAO)]  TOL
   1  -3202.4062679917    -16716.579013     7321.4820006    0.000D+00 0.159D-12
                            Exc = -312.675311977     Coul =  7634.15731258    
                         Ntotal = 315.00176100      Nspin = 1.0000133805    
                             Na = 158.00088719         Nb = 157.00087381    
                            current damping = 1.000
 
          max. resid. norm for Fia-block=  5.392D-01 for orbital     94a    beta 
          max. resid. fock norm         =  7.676D+00 for orbital   1215a    beta 

 ITERATION  ENERGY          1e-ENERGY        2e-ENERGY     NORM[dD(SAO)]  TOL
   2  -3209.4300745862    -16660.977634     7258.8568150    0.771D+02 0.152D-12
                            Exc = -311.263854532     Coul =  7570.12066950    
                         Ntotal = 315.00263345      Nspin = 1.0000005702    
                             Na = 158.00131701         Nb = 157.00131644    
                            current damping = 0.950
 
          Norm of current diis error:  6.2487    
          max. resid. norm for Fia-block=  6.936D-01 for orbital    158a    alpha
          max. resid. fock norm         =  1.130D+00 for orbital   1739a    alpha

 ITERATION  ENERGY          1e-ENERGY        2e-ENERGY     NORM[dD(SAO)]  TOL
   3  -3210.5224650890    -16735.570450     7332.3572402    0.406D+02 0.111D-12
                            Exc = -314.996355046     Coul =  7647.35359526    
                         Ntotal = 315.00284617      Nspin = 1.0000256828    
                             Na = 158.00143593         Nb = 157.00141024    
                            current damping = 0.900
 
          Norm of current diis error:  4.3837    
          max. resid. norm for Fia-block=  2.384D-01 for orbital    153a    beta 
          max. resid. fock norm         =  3.139D-01 for orbital    159a    beta 

 ITERATION  ENERGY          1e-ENERGY        2e-ENERGY     NORM[dD(SAO)]  TOL
   4  -3211.7814383437    -16699.973728     7295.5015452    0.195D+02 0.879D-13
                            Exc = -314.034472283     Coul =  7609.53601746    
                         Ntotal = 315.00315782      Nspin = 1.0000244798    
                             Na = 158.00159115         Nb = 157.00156667    
                            current damping = 0.950
 
          Norm of current diis error:  2.0281    
          max. resid. norm for Fia-block=  1.034D-01 for orbital    154a    alpha
          max. resid. fock norm         =  1.918D-01 for orbital   1820a    alpha

 ITERATION  ENERGY          1e-ENERGY        2e-ENERGY     NORM[dD(SAO)]  TOL
   5  -3211.9907061930    -16712.777264     7308.0958140    0.201D+02 0.757D-13
                            Exc = -314.442662707     Coul =  7622.53847669    
                         Ntotal = 315.00372154      Nspin = 1.0000302712    
                             Na = 158.00187591         Nb = 157.00184564    
                            current damping = 1.000
 
          Norm of current diis error:  1.0788    
          max. resid. norm for Fia-block=  5.244D-02 for orbital    154a    beta 
          max. resid. fock norm         =  5.892D-02 for orbital    154a    beta 
          mo-orthogonalization: Cholesky decomposition

 ITERATION  ENERGY          1e-ENERGY        2e-ENERGY     NORM[dD(SAO)]  TOL
   6  -3212.0748631292    -16708.909359     7304.1437519    0.595D+01 0.669D-13
                            Exc = -314.459426227     Coul =  7618.60317813    
                         Ntotal = 315.00380135      Nspin = 1.0000392117    
                             Na = 158.00192028         Nb = 157.00188107    
                            current damping = 1.050
 
          Norm of current diis error: 0.55279    
          max. resid. norm for Fia-block=  2.165D-02 for orbital    156a    alpha
          max. resid. fock norm         =  3.567D-02 for orbital   1645a    alpha

 ITERATION  ENERGY          1e-ENERGY        2e-ENERGY     NORM[dD(SAO)]  TOL
   7  -3212.0922109037    -16714.621148     7309.8381927    0.229D+01 0.629D-13
                            Exc = -314.672898887     Coul =  7624.51109158    
                         Ntotal = 315.00388329      Nspin = 1.0000406729    
                             Na = 158.00196198         Nb = 157.00192131    
                            current damping = 1.100
 
          Norm of current diis error: 0.35135    
          max. resid. norm for Fia-block=  1.689D-02 for orbital    154a    beta 
          max. resid. fock norm         =  2.458D-02 for orbital    160a    beta 

 ITERATION  ENERGY          1e-ENERGY        2e-ENERGY     NORM[dD(SAO)]  TOL
   8  -3212.0971818413    -16708.685545     7303.8976186    0.180D+01 0.600D-13
                            Exc = -314.543582248     Coul =  7618.44120089    
                         Ntotal = 315.00400208      Nspin = 1.0000487087    
                             Na = 158.00202540         Nb = 157.00197669    
                            current damping = 1.150
 
          Norm of current diis error: 0.33304    
          max. resid. norm for Fia-block=  2.305D-02 for orbital    155a    alpha
          max. resid. fock norm         =  2.898D-02 for orbital    158a    alpha

 ITERATION  ENERGY          1e-ENERGY        2e-ENERGY     NORM[dD(SAO)]  TOL
   9  -3212.0995560237    -16713.585086     7308.7947855    0.127D+01 0.580D-13
                            Exc = -314.695746176     Coul =  7623.49053168    
                         Ntotal = 315.00404044      Nspin = 1.0000496021    
                             Na = 158.00204502         Nb = 157.00199542    
                            current damping = 1.200
 
          Norm of current diis error: 0.27306    
          max. resid. norm for Fia-block=  9.921D-03 for orbital    154a    beta 
          max. resid. fock norm         =  1.202D-02 for orbital    165a    beta 

 ITERATION  ENERGY          1e-ENERGY        2e-ENERGY     NORM[dD(SAO)]  TOL
  10  -3212.1048950342    -16712.163544     7307.3679044    0.483D+00 0.569D-13
                            Exc = -314.640839980     Coul =  7622.00874440    
                         Ntotal = 315.00403186      Nspin = 1.0000513685    
                             Na = 158.00204162         Nb = 157.00199025    
                            current damping = 1.250
 
          Norm of current diis error: 0.87914E-01
          max. resid. norm for Fia-block=  3.841D-03 for orbital    149a    alpha
          max. resid. fock norm         =  8.074D-03 for orbital   1824a    beta 
          mo-orthogonalization: Cholesky decomposition

 ITERATION  ENERGY          1e-ENERGY        2e-ENERGY     NORM[dD(SAO)]  TOL
  11  -3212.1054048215    -16712.385064     7307.5889148    0.252D+00 0.558D-13
                            Exc = -314.657845895     Coul =  7622.24676073    
                         Ntotal = 315.00405359      Nspin = 1.0000521771    
                             Na = 158.00205288         Nb = 157.00200071    
                            current damping = 1.300
 
          Norm of current diis error: 0.44988E-01
          max. resid. norm for Fia-block=  2.317D-03 for orbital    154a    beta 
          max. resid. fock norm         =  2.591D-03 for orbital   1824a    beta 

 ITERATION  ENERGY          1e-ENERGY        2e-ENERGY     NORM[dD(SAO)]  TOL
  12  -3212.1055390197    -16712.035819     7307.2395357    0.111D+00 0.547D-13
                            Exc = -314.652779017     Coul =  7621.89231476    
                         Ntotal = 315.00405483      Nspin = 1.0000530451    
                             Na = 158.00205394         Nb = 157.00200089    
                            current damping = 1.350
 
          Norm of current diis error: 0.38048E-01
          max. resid. norm for Fia-block=  2.238D-03 for orbital    155a    alpha
          max. resid. fock norm         =  3.417D-03 for orbital   1639a    alpha

 ITERATION  ENERGY          1e-ENERGY        2e-ENERGY     NORM[dD(SAO)]  TOL
  13  -3212.1056185595    -16712.703286     7307.9069229    0.415D-01 0.535D-13
                            Exc = -314.666855248     Coul =  7622.57377817    
                         Ntotal = 315.00405394      Nspin = 1.0000529856    
                             Na = 158.00205346         Nb = 157.00200048    
                            current damping = 1.400
 
          Norm of current diis error: 0.24063E-01
          max. resid. norm for Fia-block=  1.119D-03 for orbital    157a    beta 
          max. resid. fock norm         =  1.237D-03 for orbital    158a    beta 

 ITERATION  ENERGY          1e-ENERGY        2e-ENERGY     NORM[dD(SAO)]  TOL
  14  -3212.1056741395    -16712.399154     7307.6027356    0.300D-01 0.521D-13
                            Exc = -314.659450016     Coul =  7622.26218558    
                         Ntotal = 315.00405904      Nspin = 1.0000535888    
                             Na = 158.00205632         Nb = 157.00200273    
                            current damping = 1.450
 
          Norm of current diis error: 0.90936E-02
          max. resid. norm for Fia-block=  6.910D-04 for orbital    157a    beta 
          max. resid. fock norm         =  7.698D-04 for orbital    158a    beta 

 ITERATION  ENERGY          1e-ENERGY        2e-ENERGY     NORM[dD(SAO)]  TOL
  15  -3212.1056855858    -16712.344870     7307.5484404    0.171D-01 0.508D-13
                            Exc = -314.659044337     Coul =  7622.20748472    
                         Ntotal = 315.00406026      Nspin = 1.0000537761    
                             Na = 158.00205702         Nb = 157.00200324    
                            current damping = 1.300
 
          Norm of current diis error: 0.82588E-02
          max. resid. norm for Fia-block=  5.260D-04 for orbital    156a    alpha
          max. resid. fock norm         =  6.443D-04 for orbital    156a    alpha
          mo-orthogonalization: Cholesky decomposition

 ITERATION  ENERGY          1e-ENERGY        2e-ENERGY     NORM[dD(SAO)]  TOL
  16  -3212.1056945708    -16712.369073     7307.5726338    0.853D-02 0.489D-13
                            Exc = -314.660431722     Coul =  7622.23306556    
                         Ntotal = 315.00406082      Nspin = 1.0000539000    
                             Na = 158.00205736         Nb = 157.00200346    
                            current damping = 1.350
 
          Norm of current diis error: 0.44947E-02
          max. resid. norm for Fia-block=  3.795D-04 for orbital    157a    beta 
          max. resid. fock norm         =  4.206D-04 for orbital    158a    beta 

 ITERATION  ENERGY          1e-ENERGY        2e-ENERGY     NORM[dD(SAO)]  TOL
  17  -3212.1056983312    -16712.372596     7307.5761537    0.738D-02 0.471D-13
                            Exc = -314.659360580     Coul =  7622.23551431    
                         Ntotal = 315.00406112      Nspin = 1.0000540085    
                             Na = 158.00205757         Nb = 157.00200356    
                            current damping = 1.200
 
          Norm of current diis error: 0.38934E-02
          max. resid. norm for Fia-block=  3.975D-04 for orbital    157a    alpha
          max. resid. fock norm         =  4.698D-04 for orbital    156a    alpha

 ITERATION  ENERGY          1e-ENERGY        2e-ENERGY     NORM[dD(SAO)]  TOL
  18  -3212.1057005458    -16712.434335     7307.6378902    0.455D-02 0.449D-13
                            Exc = -314.661483851     Coul =  7622.29937407    
                         Ntotal = 315.00406093      Nspin = 1.0000540119    
                             Na = 158.00205747         Nb = 157.00200346    
                            current damping = 1.050
 
          Norm of current diis error: 0.33969E-02
          max. resid. norm for Fia-block=  3.118D-04 for orbital    157a    beta 
          max. resid. fock norm         =  3.189D-04 for orbital    157a    beta 

 ITERATION  ENERGY          1e-ENERGY        2e-ENERGY     NORM[dD(SAO)]  TOL
  19  -3212.1057022774    -16712.366997     7307.5705508    0.482D-02 0.434D-13
                            Exc = -314.659840955     Coul =  7622.23039178    
                         Ntotal = 315.00406105      Nspin = 1.0000541710    
                             Na = 158.00205761         Nb = 157.00200344    
                            current damping = 1.100
 
          Norm of current diis error: 0.27340E-02
          max. resid. norm for Fia-block=  1.844D-04 for orbital    157a    alpha
          max. resid. fock norm         =  2.177D-04 for orbital    156a    alpha

 ITERATION  ENERGY          1e-ENERGY        2e-ENERGY     NORM[dD(SAO)]  TOL
  20  -3212.1057034349    -16712.378469     7307.5820211    0.274D-02 0.415D-13
                            Exc = -314.660131556     Coul =  7622.24215265    
                         Ntotal = 315.00406113      Nspin = 1.0000542153    
                             Na = 158.00205767         Nb = 157.00200346    
                            current damping = 1.150
 
          Norm of current diis error: 0.14789E-02
          max. resid. norm for Fia-block=  1.455D-04 for orbital    157a    beta 
          max. resid. fock norm         =  1.532D-04 for orbital    158a    beta 
          mo-orthogonalization: Cholesky decomposition

 ITERATION  ENERGY          1e-ENERGY        2e-ENERGY     NORM[dD(SAO)]  TOL
  21  -3212.1057039253    -16712.382671     7307.5862231    0.138D-02 0.401D-13
                            Exc = -314.660100502     Coul =  7622.24632362    
                         Ntotal = 315.00406085      Nspin = 1.0000542551    
                             Na = 158.00205755         Nb = 157.00200330    
                            current damping = 1.000
 
          Norm of current diis error: 0.13651E-02
          max. resid. norm for Fia-block=  1.077D-04 for orbital    157a    alpha
          max. resid. fock norm         =  1.185D-04 for orbital    157a    alpha

 ITERATION  ENERGY          1e-ENERGY        2e-ENERGY     NORM[dD(SAO)]  TOL
  22  -3212.1057043263    -16712.386734     7307.5902856    0.138D-02 0.159D-12
                            Exc = -314.660442173     Coul =  7622.25072780    
                         Ntotal = 315.00406077      Nspin = 1.0000543063    
                             Na = 158.00205754         Nb = 157.00200323    
                            current damping = 0.850
 
          Norm of current diis error: 0.71047E-03
          max. resid. norm for Fia-block=  9.995D-05 for orbital    157a    beta 
          max. resid. fock norm         =  1.038D-04 for orbital    158a    beta 

 ITERATION  ENERGY          1e-ENERGY        2e-ENERGY     NORM[dD(SAO)]  TOL
  23  -3212.1057045762    -16712.387266     7307.5908175    0.209D-01 0.101D-12
                            Exc = -314.660324821     Coul =  7622.25114234    
                         Ntotal = 315.00406074      Nspin = 1.0000543407    
                             Na = 158.00205754         Nb = 157.00200320    
                            current damping = 0.700
 
          Norm of current diis error: 0.59334E-03
          max. resid. norm for Fia-block=  7.407D-05 for orbital    157a    alpha
          max. resid. fock norm         =  8.192D-05 for orbital    157a    alpha

 ITERATION  ENERGY          1e-ENERGY        2e-ENERGY     NORM[dD(SAO)]  TOL
  24  -3212.1057047472    -16712.389218     7307.5927690    0.544D-02 0.697D-13
                            Exc = -314.660445730     Coul =  7622.25321474    
                         Ntotal = 315.00406057      Nspin = 1.0000543697    
                             Na = 158.00205747         Nb = 157.00200310    
                            current damping = 0.550
 
          Norm of current diis error: 0.33211E-03
          max. resid. norm for Fia-block=  6.217D-05 for orbital    157a    beta 
          max. resid. fock norm         =  6.372D-05 for orbital    157a    beta 

 ITERATION  ENERGY          1e-ENERGY        2e-ENERGY     NORM[dD(SAO)]  TOL
  25  -3212.1057048400    -16712.386812     7307.5903625    0.689D-02 0.610D-13
                            Exc = -314.660410291     Coul =  7622.25077277    
                         Ntotal = 315.00406054      Nspin = 1.0000544056    
                             Na = 158.00205747         Nb = 157.00200307    
                            current damping = 0.600
 
          Norm of current diis error: 0.38669E-03
          max. resid. norm for Fia-block=  5.368D-05 for orbital    157a    alpha
          max. resid. fock norm         =  5.876D-05 for orbital    157a    alpha
          mo-orthogonalization: Cholesky decomposition

 ITERATION  ENERGY          1e-ENERGY        2e-ENERGY     NORM[dD(SAO)]  TOL
  26  -3212.1057048846    -16712.394491     7307.5980417    0.324D-02 0.546D-13
                            Exc = -314.660614687     Coul =  7622.25865643    
                         Ntotal = 315.00406047      Nspin = 1.0000544249    
                             Na = 158.00205745         Nb = 157.00200302    
                            current damping = 0.650
 
          Norm of current diis error: 0.47572E-03
          max. resid. norm for Fia-block=  3.332D-05 for orbital    157a    beta 
          max. resid. fock norm         =  3.403D-05 for orbital    157a    beta 

 ITERATION  ENERGY          1e-ENERGY        2e-ENERGY     NORM[dD(SAO)]  TOL
  27  -3212.1057049152    -16712.388439     7307.5919900    0.261D-02 0.535D-13
                            Exc = -314.660414374     Coul =  7622.25240437    
                         Ntotal = 315.00406042      Nspin = 1.0000544586    
                             Na = 158.00205744         Nb = 157.00200298    
                            current damping = 0.700
 
          Norm of current diis error: 0.20588E-03
          max. resid. norm for Fia-block=  2.275D-05 for orbital    157a    alpha
          max. resid. fock norm         =  2.490D-05 for orbital    157a    alpha

 ITERATION  ENERGY          1e-ENERGY        2e-ENERGY     NORM[dD(SAO)]  TOL
  28  -3212.1057049295    -16712.388508     7307.5920592    0.121D-02 0.509D-13
                            Exc = -314.660478407     Coul =  7622.25253761    
                         Ntotal = 315.00406038      Nspin = 1.0000544764    
                             Na = 158.00205743         Nb = 157.00200295    
                            current damping = 0.750
 
          Norm of current diis error: 0.15701E-03
          max. resid. norm for Fia-block=  1.731D-05 for orbital    157a    beta 
          max. resid. fock norm         =  1.835D-05 for orbital    158a    beta 

 ITERATION  ENERGY          1e-ENERGY        2e-ENERGY     NORM[dD(SAO)]  TOL
  29  -3212.1057049378    -16712.388683     7307.5922336    0.982D-03 0.496D-13
                            Exc = -314.660460280     Coul =  7622.25269385    
                         Ntotal = 315.00406038      Nspin = 1.0000544908    
                             Na = 158.00205744         Nb = 157.00200294    
                            current damping = 0.600
 
          Norm of current diis error: 0.12495E-03
          max. resid. norm for Fia-block=  1.269D-05 for orbital    157a    alpha
          max. resid. fock norm         =  1.355D-05 for orbital    157a    alpha

 ITERATION  ENERGY          1e-ENERGY        2e-ENERGY     NORM[dD(SAO)]  TOL
  30  -3212.1057049432    -16712.389599     7307.5931500    0.838D-03 0.476D-13
                            Exc = -314.660478326     Coul =  7622.25362836    
                         Ntotal = 315.00406035      Nspin = 1.0000545023    
                             Na = 158.00205742         Nb = 157.00200292    
                            current damping = 0.450
 
          Norm of current diis error: 0.81069E-04
          max. resid. norm for Fia-block=  1.264D-05 for orbital    157a    beta 
          max. resid. fock norm         =  1.317D-05 for orbital    157a    beta 
          mo-orthogonalization: Cholesky decomposition

 ITERATION  ENERGY          1e-ENERGY        2e-ENERGY     NORM[dD(SAO)]  TOL
  31  -3212.1057049473    -16712.388329     7307.5918793    0.794D-03 0.447D-13
                            Exc = -314.660453334     Coul =  7622.25233259    
                         Ntotal = 315.00406034      Nspin = 1.0000545133    
                             Na = 158.00205743         Nb = 157.00200291    
                            current damping = 0.500
 
          Norm of current diis error: 0.96002E-04
          max. resid. norm for Fia-block=  1.006D-05 for orbital    157a    alpha
          max. resid. fock norm         =  1.087D-05 for orbital    157a    alpha

 ITERATION  ENERGY          1e-ENERGY        2e-ENERGY     NORM[dD(SAO)]  TOL
  32  -3212.1057049493    -16712.390495     7307.5940458    0.939D-03 0.433D-13
                            Exc = -314.660528260     Coul =  7622.25457406    
                         Ntotal = 315.00406033      Nspin = 1.0000545193    
                             Na = 158.00205743         Nb = 157.00200291    
                            current damping = 0.550
 
          Norm of current diis error: 0.12515E-03
          max. resid. norm for Fia-block=  7.137D-06 for orbital    157a    beta 
          max. resid. fock norm         =  7.414D-06 for orbital    157a    beta 

 ITERATION  ENERGY          1e-ENERGY        2e-ENERGY     NORM[dD(SAO)]  TOL
  33  -3212.1057049504    -16712.389379     7307.5929298    0.519D-03 0.422D-13
                            Exc = -314.660487847     Coul =  7622.25341767    
                         Ntotal = 315.00406032      Nspin = 1.0000545252    
                             Na = 158.00205742         Nb = 157.00200290    
                            current damping = 0.600
 
          Norm of current diis error: 0.37261E-04
          max. resid. norm for Fia-block=  5.021D-06 for orbital    157a    alpha
          max. resid. fock norm         =  8.894D-06 for orbital    797a    alpha

 ITERATION  ENERGY          1e-ENERGY        2e-ENERGY     NORM[dD(SAO)]  TOL
  34  -3212.1057049535    -16712.389223     7307.5927741    0.996D-03 0.412D-13
                            Exc = -314.660483896     Coul =  7622.25325798    
                         Ntotal = 315.00406032      Nspin = 1.0000545294    
                             Na = 158.00205742         Nb = 157.00200289    
                            current damping = 0.450
 
          Norm of current diis error: 0.36341E-04
          max. resid. norm for Fia-block=  4.099D-06 for orbital    157a    beta 
          max. resid. fock norm         =  5.368D-06 for orbital    787a    beta 

 ITERATION  ENERGY          1e-ENERGY        2e-ENERGY     NORM[dD(SAO)]  TOL
  35  -3212.1057049531    -16712.388922     7307.5924723    0.539D-02 0.455D-13
                            Exc = -314.660476154     Coul =  7622.25294844    
                         Ntotal = 315.00406031      Nspin = 1.0000545328    
                             Na = 158.00205742         Nb = 157.00200289    
                            current damping = 0.300
 
          Norm of current diis error: 0.35133E-04
          max. resid. norm for Fia-block=  2.265D-06 for orbital    157a    alpha
          max. resid. fock norm         =  7.441D-06 for orbital    785a    alpha
          mo-orthogonalization: Cholesky decomposition

 ITERATION  ENERGY          1e-ENERGY        2e-ENERGY     NORM[dD(SAO)]  TOL
  36  -3212.1057049530    -16712.389274     7307.5928245    0.599D-03 0.455D-13
                            Exc = -314.660485313     Coul =  7622.25330983    
                         Ntotal = 315.00406031      Nspin = 1.0000545352    
                             Na = 158.00205742         Nb = 157.00200289    
                            current damping = 0.350
 
          Norm of current diis error: 0.22356E-04
          max. resid. norm for Fia-block=  2.489D-06 for orbital    157a    alpha
          max. resid. fock norm         =  3.012D-05 for orbital    797a    alpha

 ITERATION  ENERGY          1e-ENERGY        2e-ENERGY     NORM[dD(SAO)]  TOL
  37  -3212.1057049520    -16712.389402     7307.5929526    0.193D-02 0.444D-13
                            Exc = -314.660492987     Coul =  7622.25344562    
                         Ntotal = 315.00406031      Nspin = 1.0000545369    
                             Na = 158.00205742         Nb = 157.00200288    
                            current damping = 0.200
 
          Norm of current diis error: 0.20803E-04
          max. resid. norm for Fia-block=  1.484D-06 for orbital    157a    beta 
          max. resid. fock norm         =  8.701D-06 for orbital    764a    alpha

 ITERATION  ENERGY          1e-ENERGY        2e-ENERGY     NORM[dD(SAO)]  TOL
  38  -3212.1057049531    -16712.389020     7307.5925702    0.142D-02 0.456D-13
                            Exc = -314.660480308     Coul =  7622.25305056    
                         Ntotal = 315.00406030      Nspin = 1.0000545388    
                             Na = 158.00205742         Nb = 157.00200288    
                            current damping = 0.250
 
          Norm of current diis error: 0.20237E-04
          max. resid. norm for Fia-block=  1.635D-06 for orbital    157a    alpha
          max. resid. fock norm         =  1.586D-05 for orbital    787a    beta 

 ITERATION  ENERGY          1e-ENERGY        2e-ENERGY     NORM[dD(SAO)]  TOL
  39  -3212.1057049517    -16712.389245     7307.5927952    0.530D-03 0.443D-13
                            Exc = -314.660485405     Coul =  7622.25328064    
                         Ntotal = 315.00406030      Nspin = 1.0000545395    
                             Na = 158.00205742         Nb = 157.00200288    
                            current damping = 0.300
 
          Norm of current diis error: 0.90379E-05
          max. resid. norm for Fia-block=  8.475D-07 for orbital    157a    alpha
          max. resid. fock norm         =  1.163D-05 for orbital    797a    beta 

 ENERGY CONVERGED !

          Overall gridpoints after grid construction =        347535

 ITERATION  ENERGY          1e-ENERGY        2e-ENERGY     NORM[dD(SAO)]  TOL
  40  -3212.1048953020    -16712.389277     7307.5936378    0.171D-02 0.455D-13
                            Exc = -314.659679642     Coul =  7622.25331746    
                         Ntotal = 315.00008011      Nspin = 1.0000011225    
                             Na = 158.00004062         Nb = 157.00003950    
                            current damping = 0.150
 
          Norm of current diis error: 0.93224E-05
          max. resid. norm for Fia-block=  6.032D-07 for orbital    157a    beta 
          max. resid. fock norm         =  9.894D-06 for orbital    785a    alpha

 End of SCF iterations

   convergence criteria satisfied after    40 iterations


   *************************************************************************
   y                                                                        
   *************************************************************************


                  ------------------------------------------ 
                 |  total energy      =  -3212.10489530201  |
                  ------------------------------------------ 
                 :  kinetic energy    =   3200.97356653932  :
                 :  potential energy  =  -6413.07846184133  :
                 :  virial theorem    =      1.99653456873  :
                 :  wavefunction norm =      1.00000000000  :
                  .......................................... 


 <geterg> : there is no data group $energy 


 <skperg> : $end is missing 


 orbitals $uhfmo_beta  will be written to file beta

 orbitals $uhfmo_alpha  will be written to file alpha
 
 alpha: 

    irrep                154a        155a        156a        157a        158a   
 eigenvalues H         -0.29186    -0.27978    -0.27548    -0.26242    -0.23350
            eV          -7.9419     -7.6133     -7.4964     -7.1409     -6.3539
 occupation              1.0000      1.0000      1.0000      1.0000      1.0000

    irrep                159a        160a        161a        162a        163a   
 eigenvalues H         -0.20144    -0.18529    -0.17631    -0.17384    -0.16500
            eV          -5.4814     -5.0421     -4.7976     -4.7305     -4.4898
 
 beta:  

    irrep                153a        154a        155a        156a        157a   
 eigenvalues H         -0.30178    -0.28796    -0.26013    -0.25601    -0.24652
            eV          -8.2119     -7.8358     -7.0786     -6.9665     -6.7082
 occupation              1.0000      1.0000      1.0000      1.0000      1.0000

    irrep                158a        159a        160a        161a        162a   
 eigenvalues H         -0.20046    -0.18360    -0.17655    -0.17158    -0.16297
            eV          -5.4550     -4.9959     -4.8041     -4.6690     -4.4346
 

                                             _ _ _ 
  IRREP     alpha occ.     beta occ.      tr(D*D-D)


 a        158.00000000   157.00000000    -0.26395922

   -------------------------------------------------

   sum    158.00000000   157.00000000    -0.26395922

 <S*S>     0.77791843

 
 
 
 ==============================================================================
                           electrostatic moments
 ==============================================================================

 reference point for electrostatic moments:    0.00000   0.00000   0.00000

 
              nuc           elec       ->  total
 ------------------------------------------------------------------------------
                          charge      
 ------------------------------------------------------------------------------
         316.000000    -315.000000       1.000000
 a-b                                     1.000000
 
 ------------------------------------------------------------------------------
                       dipole moment  
 ------------------------------------------------------------------------------
   x   -1433.495837    1426.530128      -6.965709
   y   -1000.632568     996.695333      -3.937235
   z     613.900917    -613.948484      -0.047567
 
   | dipole moment | =     8.0016 a.u. =    20.3380 debye 
 
 ------------------------------------------------------------------------------
                     quadrupole moment
 ------------------------------------------------------------------------------
  xx   14413.587218  -14503.580940     -89.993722
  yy    7186.039926   -7324.396405    -138.356479
  zz    6606.333624   -6747.700596    -141.366972
  xy    2821.978969   -2808.995779      12.983190
  xz   -2307.595636    2298.382223      -9.213413
  yz   -2123.736215    2133.218370       9.482155
 
     1/3  trace=    -123.239058
     anisotropy=      59.360757
 
 ==============================================================================
 
HOMO-LUMO Separation
 HOMO         :   -0.23349795 H =     -6.35381 eV
 LUMO         :   -0.20143531 H =     -5.48134 eV
 HOMO-LUMO gap:    0.03206264 H =     +0.87247 eV
 
 ==============================================================================


    ------------------------------------------------------------------------
         total  cpu-time :  1 hours 30 minutes and 15 seconds
         total wall-time : 14 minutes and  1 seconds
    ------------------------------------------------------------------------

   ****  ridft : all done  ****


    2025-01-08 12:58:44.719 

 ridft ended normally
