# Supplementary material for: Electronic Effects Drive Selectivity in CO2 Reduction Catalysis by Heptacoordinated Cobalt Complexes
Source: Inorg Chem. 2026 May 21;65(22):12678–92. doi: 10.1021/acs.inorgchem.6c01633 (PMC13250995; doi:10.1021/acs.inorgchem.6c01633)
Supplement: Supplementary file 2 [file ic6c01633_si_002.zip › backup_paper_acscat_Co/Co0MeOLCOOH/doublet/bpy_det_O1/vacuo/EN/B3LYP/SP_B3LYP.out]

  ========================================================================
                license information 
 Customer : 200000000357083
 ID       : LKO2626211

 License file is VALID, continuing with full version
  ========================================================================

   OpenMP run-time library returned nthreads =  8

 ridft (centipede47) : TURBOMOLE rev. V7-7 compiled 26 Oct 2022 at 08:57:28
 Copyright (C) 2022 TURBOMOLE GmbH, Karlsruhe


    2025-01-08 12:47:13.758 


                                  r i d f t

                        DFT program with RI approximation 
                                for coulomb part 


                                                 
                                 References:     
                                                 
          TURBOMOLE:                             
              R. Ahlrichs, M. Baer, M. Haeser, H. Horn, and
              C. Koelmel
              Electronic structure calculations on workstation
              computers: the program system TURBOMOLE
              Chem. Phys. Lett. 162: 165 (1989)
          Density Functional:                              
              O. Treutler and R. Ahlrichs                      
              Efficient Molecular Numerical Integration Schemes
              J. Chem. Phys. 102: 346 (1995)                   
          Parallel Version:                                
              Performance of parallel TURBOMOLE for Density    
              Functional Calculations                          
              M. v. Arnim and R. Ahlrichs                      
              J. Comp. Chem. 19: 1746 (1998)                   
          RI-J Method:                                     
              Auxiliary Basis Sets to approximate Coulomb      
              Potentials                                       
              Chem. Phys. Lett. 240: 283 (1995)                
              K. Eichkorn, O. Treutler, H. Oehm, M. Haeser     
              and R. Ahlrichs                                  
              Chem. Phys. Lett. 242: 652 (1995)                
                                                           
              Auxiliary Basis Sets for Main Row Atoms and their
              Use to approximate Coulomb Potentials            
              K. Eichkorn, F. Weigend, O. Treutler and         
              R. Ahlrichs                                      
              Theo. Chem. Acc. 97: 119 (1997)                   
                                                           
              Accurate Coulomb-fitting basis sets for H to Rn 
              F. Weigend                                        
              Phys. Chem. Chem. Phys. 8: 1057 (2006)            
                                                           
          Multipole accelerated RI-J (MARI-J):             
              Fast evaluation of the Coulomb potential for     
              electron densities using multipole accelerated   
              resolution of identity approximation             
              M. Sierka, A. Hogekamp and R. Ahlrichs           
              J. Chem. Phys. 118: 9136 (2003)                  
          RI-JK Method:                                     
              A fully direct RI-HF algorithm: Implementation,
              optimised auxiliary basis sets, demonstration of
              accuracy and efficiency                         
              F. Weigend                                      
              Phys. Chem. Chem. Phys. 4: 4285 (2002)           
          Two-component HF and DFT with spin-orbit coupling:  
              Self-consistent treatment of spin-orbit         
              interactions with efficient Hartree-Fock and    
              density functional methods                      
              M. K. Armbruster, F. Weigend, C. van Wüllen and 
              W. Klopper                                      
              Phys. Chem. Chem. Phys. 10: 1748 (2008)         
          Two-component difference density and DIIS algorithm 
              Efficient two-component self-consistent field   
              procedures and gradients: implementation in     
              TURBOMOLE and application to Au20-              
              A. Baldes, F. Weigend                           
              Mol. Phys. 111: 2617 (2013)                     
          Relativistic all-electron 2c calculations           
              An efficient implementation of two-component    
              relativistic exact-decoupling methods for large 
              molecules                                       
              D. Peng, N. Middendorf, F. Weigend, M. Reiher   
              J. Chem. Phys. 138: 184105 (2013)               
          Finite nucleus model and SNSO approximation         
              Efficient implementation of one- and two-       
              component analytical energy gradients in exact  
              two-component theory                            
              Y. J. Franzke, N. Middendorf, F. Weigend        
              J. Chem. Phys. 148: 104110 (2018)               
          Grids for all-electron relativistic methods         
              Error-consistent segmented contracted all-      
              electron relativistic basis sets of double-     
              and triple-zeta quality for NMR shielding       
              constants                                       
              Y. J. Franzke, R. Tress, T. M. Pazdera,         
              F. Weigend                                      
              Phys. Chem. Chem. Phys. 21: 166658 (2019)       
          Seminumerical exchange algorithms                   
              Seminumerical calculation of the Hartree-Fock   
              exchange matirx: Application to two-component   
              procedures and efficient evaluation of local    
              hybrid functionsl                               
               P. Plessow, F. Weigend,                        
              J. Comput. Chem. 33: 810 (2012)                 
          Improved seminumerical algorithms                   
              C. Holzer,                                      
              J. Chem. Phys. 153 (2020), 184115               
                                         


          OpenMP Shared-Memory Parallelization:  8 CPUs.

            By: Christof Holzer and Yannick J. Franzke


              +--------------------------------------------------+
              |      general information about current run       |
              +--------------------------------------------------+

 
 Becke-3-Parameter hybrid functional: B3-LYP
 exchange:    0.8*LDA + 0.72*B88 + 0.2*HF
 correlation: 0.19*LDA(VWN) + 0.81*LYP
 A Hybrid-DFT calculation using the RI-J approximation will be carried out.
 Allocatable memory for RI due to $ricore (MB):                   500

   *************************************************************************
   y                                                                        
   *************************************************************************


              +--------------------------------------------------+
              | Atomic coordinate, charge and isotop information |
              +--------------------------------------------------+

                    atomic coordinates            atom    charge  isotop
         -3.98047905   -2.05396751    1.10657260    co    27.000     0
         -5.80161586    0.57966782   -1.09071420    n      7.000     0
         -6.85946338    2.70457149   -0.17681279    c      6.000     0
         -6.31592070    3.22755660    1.73852687    h      1.000     0
         -8.54759239    4.15852451   -1.57219280    c      6.000     0
         -9.34582914    5.86916979   -0.75232057    h      1.000     0
         -9.18643868    3.37203864   -4.00598733    c      6.000     0
        -10.52211430    4.44864471   -5.14528204    h      1.000     0
         -8.07199084    1.18318606   -4.96093264    c      6.000     0
         -8.50139652    0.51961761   -6.86429087    h      1.000     0
         -6.36507796   -0.15762451   -3.46761626    c      6.000     0
         -7.28577615   -3.60418506    1.48379613    n      7.000     0
         -8.19366199   -5.18177776   -0.28122564    c      6.000     0
        -10.71358721   -5.92963385   -0.31894571    c      6.000     0
        -11.38172407   -7.20745456   -1.78344642    h      1.000     0
        -12.33636590   -4.98737483    1.56775723    c      6.000     0
        -14.81418330   -5.54103264    1.75990137    o      8.000     0
        -11.36561794   -3.33060261    3.40235060    c      6.000     0
        -12.63575540   -2.58926759    4.84014664    h      1.000     0
         -8.82938532   -2.66155793    3.30797484    c      6.000     0
         -5.00540565   -0.59931190    4.47774725    n      7.000     0
         -3.58140461    0.76854670    6.08612509    c      6.000     0
         -1.59852405    0.94524365    5.54876729    h      1.000     0
         -4.57027901    1.86347556    8.26435986    c      6.000     0
         -3.32770736    2.94089894    9.50194868    h      1.000     0
         -7.13215351    1.56403126    8.81939907    c      6.000     0
         -7.95955195    2.42039127   10.49886292    h      1.000     0
         -8.60825184    0.11547323    7.19360759    c      6.000     0
        -10.60325329   -0.19837476    7.59122619    h      1.000     0
         -7.50295235   -0.97240695    5.06090086    c      6.000     0
         -0.34275985   -4.59847826    8.22476178    n      7.000     0
         -1.50181789   -4.14043227   10.42664345    c      6.000     0
         -0.30133837   -3.42115961   11.94567731    h      1.000     0
         -4.07979965   -4.54320434   10.83095735    c      6.000     0
         -4.92011550   -4.14022156   12.66713978    h      1.000     0
         -5.52139971   -5.51031968    8.84681200    c      6.000     0
         -7.52817245   -5.90594008    9.09674718    h      1.000     0
         -4.34856841   -5.97307884    6.53898322    c      6.000     0
         -5.39277664   -6.72742519    4.93575790    h      1.000     0
         -1.76327812   -5.45613160    6.30005172    c      6.000     0
         -1.60633335   -5.43550221    1.68773557    n      7.000     0
         -0.50741301   -6.19929682   -0.47523078    c      6.000     0
          1.76397657   -7.52704107   -0.55272505    c      6.000     0
          2.52941183   -8.11561498   -2.36905251    h      1.000     0
          3.04604784   -7.98204044    1.72225519    c      6.000     0
          5.29754635   -9.14868309    1.92281920    o      8.000     0
          1.90462850   -7.20333061    3.98380478    c      6.000     0
          2.80916141   -7.56295721    5.79494947    h      1.000     0
         -0.42822366   -6.01293543    3.90059050    c      6.000     0
         -4.20751755   -4.23393176   -2.55382747    n      7.000     0
         -4.89534819   -2.37699597   -4.50486671    c      6.000     0
         -5.94272606   -3.25659923   -6.08062599    h      1.000     0
         -3.12589746   -1.60435915   -5.27101932    h      1.000     0
         -6.21334599   -6.13295137   -2.09497570    c      6.000     0
         -7.07236238   -6.76948180   -3.88643569    h      1.000     0
         -5.30705923   -7.78625688   -1.21779526    h      1.000     0
         -1.73376797   -5.42138728   -2.94632283    c      6.000     0
         -1.84830408   -7.06791850   -4.22979609    h      1.000     0
         -0.50147908   -4.01204314   -3.83790601    h      1.000     0
        -15.90156762   -7.22207027   -0.07460979    c      6.000     0
          6.52439547   -9.96365053   -0.35631221    c      6.000     0
        -17.89255150   -7.39763187    0.45000577    h      1.000     0
        -14.98999964   -9.08927558   -0.00052100    h      1.000     0
        -15.75020622   -6.42623403   -1.98971248    h      1.000     0
          5.36952186  -11.37286145   -1.35881607    h      1.000     0
          8.30192383  -10.82568558    0.25047318    h      1.000     0
          6.91954363   -8.34673661   -1.60297530    h      1.000     0
         -0.84804068   -0.36195909    0.74677479    c      6.000     0
         -0.20653289    0.11528822   -1.77261545    o      8.000     0
          0.63803541    0.28205013    2.38876235    o      8.000     0
          1.44570719    0.96547979   -1.70776081    h      1.000     0
 
       center of nuclear mass  :   -4.50958502   -3.13039813    1.96807005
       center of nuclear charge:   -4.53637923   -3.16655876    1.94272442

              +--------------------------------------------------+
              |               basis set information              |
              +--------------------------------------------------+

              we will work with the 1s 3p 5d 7f 9g ... basis set
              ...i.e. with spherical basis functions...

   type   atoms  prim   cont   basis
   ---------------------------------------------------------------------------
    co       1     95     48   def2-TZVPD   [6s5p4d1f|17s12p7d1f]
    n        6     52     37   def2-TZVPD   [6s3p3d1f|12s6p3d1f]
    c       31     52     37   def2-TZVPD   [6s3p3d1f|12s6p3d1f]
    h       29     11      9   def2-TZVPD   [3s2p|5s2p]
    o        4     55     40   def2-TZVPD   [6s4p3d1f|12s7p3d1f]
   ---------------------------------------------------------------------------
   total:   71   2558   1838
   ---------------------------------------------------------------------------

   total number of primitive shells          :  111
   total number of contracted shells         :  698
   total number of cartesian basis functions : 2091
   total number of SCF-basis functions       : 1838


 integral neglect threshold       :  0.16E-12
 integral storage threshold THIZE :  0.10E-04
 integral storage threshold THIME :         5

 RI-J AUXILIARY BASIS SET information:

              we will work with the 1s 3p 5d 7f 9g ... basis set
              ...i.e. with spherical basis functions...

   type   atoms  prim   cont   basis
   ---------------------------------------------------------------------------
    co       1    107     89   def2-TZVPD   [8s5p5d2f3g|19s5p5d3f3g]
    n        6     70     49   def2-TZVPD   [6s4p3d1f1g|12s5p4d2f1g]
    c       31     70     49   def2-TZVPD   [6s4p3d1f1g|12s5p4d2f1g]
    h       29     16     11   def2-TZVPD   [3s1p1d|5s2p1d]
    o        4     70     49   def2-TZVPD   [6s4p3d1f1g|12s5p4d2f1g]
   ---------------------------------------------------------------------------
   total:   71   3441   2417
   ---------------------------------------------------------------------------

   total number of primitive shells          :  115
   total number of contracted shells         :  783
   total number of cartesian basis functions : 2967
   total number of SCF-basis functions       : 2417


 symmetry group of the molecule :   c1 

 the group has the following generators :
   c1(z)

    1 symmetry operations found

 there are 1 real representations :   a   

 maximum number of shells which are related by symmetry :  1

  
           ------------------
           density functional
           ------------------
 Becke-3-Parameter hybrid functional: B3-LYP
 exchange:    0.8*LDA + 0.72*B88 + 0.2*HF
 correlation: 0.19*LDA(VWN) + 0.81*LYP
 spherical integration : Lebedev's spherical grid
 spherical gridsize    :                     5
    i.e. gridpoints    :                   590
  maximum batchsize    :                   100
 value for diffuse not defined
 radial integration    : Chebyshev 2nd kind (scaling 3)
 radial gridsize       :                     8
 integration cells     :                    71
 partition function    : becke
 partition sharpness   :                     3
  

 biggest AO integral is expected to be    16.578513373

          ------------------------
          nuclear repulsion energy  :   6192.89835168    
          ------------------------

  _________________________________
 |                                 |
 |         DFTD3 V3.1 Rev 0        |
 | S.Grimme, University Bonn       |
 |            June  2014           |
 |   see standalone version        |
 |       dftd3 -h for options      |
 |_________________________________|
 
 Please cite DFT-D3 work done with this code as:
 S. Grimme, J. Antony, S. Ehrlich and H. Krieg,
 J. Chem. Phys, 132 (2010), 154104.
 If used with BJ-damping cite also
 S. Grimme, S. Ehrlich and L. Goerigk,
 J. Comput. Chem. 32 (2011), 1456-1465
 For DFT-D2 the reference is
 S. Grimme, J. Comput. Chem., 27 (2006), 1787-1799
 
C6 coefficients used:
                     2  C6 for element                      1
Z=  1 CN= 0.912     C6(AA)=    3.03
Z=  1 CN= 0.000     C6(AA)=    7.59
                     5  C6 for element                      6
Z=  6 CN= 0.000     C6(AA)=   49.11
Z=  6 CN= 0.987     C6(AA)=   43.25
Z=  6 CN= 1.998     C6(AA)=   29.36
Z=  6 CN= 2.999     C6(AA)=   25.78
Z=  6 CN= 3.984     C6(AA)=   18.21
                     4  C6 for element                      7
Z=  7 CN= 0.000     C6(AA)=   25.27
Z=  7 CN= 0.994     C6(AA)=   22.12
Z=  7 CN= 2.014     C6(AA)=   19.68
Z=  7 CN= 2.990     C6(AA)=   15.58
                     3  C6 for element                      8
Z=  8 CN= 0.000     C6(AA)=   15.51
Z=  8 CN= 0.993     C6(AA)=   12.82
Z=  8 CN= 1.989     C6(AA)=   10.37
                     4  C6 for element                     27
Z= 27 CN= 0.000     C6(AA)=  532.78
Z= 27 CN= 1.715     C6(AA)=  186.55
Z= 27 CN= 2.926     C6(AA)=  148.07
Z= 27 CN= 7.779     C6(AA)=  118.29

#           XYZ [au]              R0(AA) [Ang.]  CN          C6(AA)     C8(AA)   C10(AA) [au]
  1  -3.98048  -2.05397   1.10657   co  0.988  5.272       146.7     12898.9   1389330.6
  2  -5.80162   0.57967  -1.09071   n   0.495  3.026        15.6       345.1      9327.2
  3  -6.85946   2.70457  -0.17681   c   0.566  3.208        25.0       722.6     25600.2
  4  -6.31592   3.22756   1.73853   h   0.366  1.005         3.1        37.3       552.8
  5  -8.54759   4.15852  -1.57219   c   0.566  3.126        25.4       733.4     25983.5
  6  -9.34583   5.86917  -0.75232   h   0.366  1.002         3.1        37.3       553.1
  7  -9.18644   3.37204  -4.00599   c   0.566  3.137        25.3       732.2     25941.4
  8 -10.52211   4.44864  -5.14528   h   0.366  1.002         3.1        37.3       553.1
  9  -8.07199   1.18319  -4.96093   c   0.566  3.158        25.2       729.8     25857.2
 10  -8.50140   0.51962  -6.86429   h   0.366  1.002         3.1        37.3       553.0
 11  -6.36508  -0.15762  -3.46762   c   0.566  3.260        24.6       712.4     25238.0
 12  -7.28578  -3.60419   1.48380   n   0.495  3.198        15.6       344.1      9299.4
 13  -8.19366  -5.18178  -0.28123   c   0.566  3.260        24.6       712.4     25239.9
 14 -10.71359  -5.92963  -0.31895   c   0.566  3.170        25.2       728.3     25802.3
 15 -11.38172  -7.20745  -1.78345   h   0.366  1.004         3.1        37.3       552.9
 16 -12.33637  -4.98737   1.56776   c   0.566  3.209        25.0       722.3     25590.7
 17 -14.81418  -5.54103   1.75990   o   0.473  2.045        10.4       209.8      5187.3
 18 -11.36562  -3.33060   3.40235   c   0.566  3.181        25.1       726.8     25750.1
 19 -12.63576  -2.58927   4.84015   h   0.366  1.003         3.1        37.3       553.0
 20  -8.82939  -2.66156   3.30797   c   0.566  3.310        24.2       699.5     24783.3
 21  -5.00541  -0.59931   4.47775   n   0.495  3.075        15.6       344.7      9315.2
 22  -3.58140   0.76855   6.08613   c   0.566  3.199        25.0       724.0     25650.6
 23  -1.59852   0.94524   5.54877   h   0.366  1.006         3.1        37.3       552.8
 24  -4.57028   1.86348   8.26436   c   0.566  3.129        25.3       733.1     25973.7
 25  -3.32771   2.94090   9.50195   h   0.366  1.002         3.1        37.3       553.0
 26  -7.13215   1.56403   8.81940   c   0.566  3.135        25.3       732.4     25949.6
 27  -7.95955   2.42039  10.49886   h   0.366  1.002         3.1        37.3       553.1
 28  -8.60825   0.11547   7.19361   c   0.566  3.160        25.2       729.6     25849.0
 29 -10.60325  -0.19837   7.59123   h   0.366  1.003         3.1        37.3       553.0
 30  -7.50295  -0.97241   5.06090   c   0.566  3.318        24.1       697.2     24700.4
 31  -0.34276  -4.59848   8.22476   n   0.495  2.152        19.4       428.5     11579.8
 32  -1.50182  -4.14043  10.42664   c   0.566  3.191        25.1       725.2     25694.6
 33  -0.30134  -3.42116  11.94568   h   0.366  1.002         3.1        37.3       553.1
 34  -4.07980  -4.54320  10.83096   c   0.566  3.126        25.4       733.4     25982.9
 35  -4.92012  -4.14022  12.66714   h   0.366  1.002         3.1        37.3       553.1
 36  -5.52140  -5.51032   8.84681   c   0.566  3.145        25.3       731.4     25912.1
 37  -7.52817  -5.90594   9.09675   h   0.366  1.002         3.1        37.3       553.0
 38  -4.34857  -5.97308   6.53898   c   0.566  3.178        25.1       727.2     25763.7
 39  -5.39278  -6.72743   4.93576   h   0.366  1.005         3.1        37.3       552.8
 40  -1.76328  -5.45613   6.30005   c   0.566  3.284        24.4       706.7     25036.4
 41  -1.60633  -5.43550   1.68774   n   0.495  2.825        15.9       350.1      9460.1
 42  -0.50741  -6.19930  -0.47523   c   0.566  3.256        24.7       713.2     25266.4
 43   1.76398  -7.52704  -0.55273   c   0.566  3.181        25.1       726.7     25746.8
 44   2.52941  -8.11561  -2.36905   h   0.366  1.004         3.1        37.3       552.9
 45   3.04605  -7.98204   1.72226   c   0.566  3.210        25.0       722.3     25588.8
 46   5.29755  -9.14868   1.92282   o   0.473  2.045        10.4       209.8      5187.3
 47   1.90463  -7.20333   3.98380   c   0.566  3.197        25.0       724.4     25664.6
 48   2.80916  -7.56296   5.79495   h   0.366  1.004         3.1        37.3       552.9
 49  -0.42822  -6.01294   3.90059   c   0.566  3.279        24.5       707.7     25073.6
 50  -4.20752  -4.23393  -2.55383   n   0.495  3.665        15.6       343.8      9289.8
 51  -4.89535  -2.37700  -4.50487   c   0.566  4.173        18.2       527.5     18687.3
 52  -5.94273  -3.25660  -6.08063   h   0.366  1.001         3.1        37.4       553.2
 53  -3.12590  -1.60436  -5.27102   h   0.366  1.005         3.1        37.3       552.8
 54  -6.21335  -6.13295  -2.09498   c   0.566  4.191        18.2       527.3     18683.4
 55  -7.07236  -6.76948  -3.88644   h   0.366  1.001         3.1        37.4       553.2
 56  -5.30706  -7.78626  -1.21780   h   0.366  1.005         3.1        37.3       552.8
 57  -1.73377  -5.42139  -2.94632   c   0.566  4.179        18.2       527.4     18686.0
 58  -1.84830  -7.06792  -4.22980   h   0.366  1.000         3.1        37.4       553.2
 59  -0.50148  -4.01204  -3.83791   h   0.366  1.005         3.1        37.3       552.8
 60 -15.90157  -7.22207  -0.07461   c   0.566  4.044        18.3       529.0     18742.6
 61   6.52440  -9.96365  -0.35631   c   0.566  4.045        18.3       529.0     18741.8
 62 -17.89255  -7.39763   0.45001   h   0.366  0.996         3.1        37.4       553.6
 63 -14.99000  -9.08928  -0.00052   h   0.366  0.995         3.1        37.4       553.7
 64 -15.75021  -6.42623  -1.98971   h   0.366  0.995         3.1        37.4       553.7
 65   5.36952 -11.37286  -1.35882   h   0.366  0.995         3.1        37.4       553.7
 66   8.30192 -10.82569   0.25047   h   0.366  0.996         3.1        37.4       553.6
 67   6.91954  -8.34674  -1.60298   h   0.366  0.995         3.1        37.4       553.7
 68  -0.84804  -0.36196   0.74677   c   0.566  3.022        25.6       741.3     26263.2
 69  -0.20653   0.11529  -1.77262   o   0.473  2.042        10.4       209.8      5187.6
 70   0.63804   0.28205   2.38876   o   0.473  1.051        12.8       257.7      6370.7
 71   1.44571   0.96548  -1.70776   h   0.366  1.009         3.1        37.3       552.5

molecular C6(AA) [au] =     62999.86

           DFT-D V3(BJ)
 DF b3-lyp                                            
 parameters
 s6       :    1.0000
 s8       :    1.9889
 a1       :    0.3981
 a2       :    4.4211
 k1-k3    :   16.0000    1.3333   -4.0000
 
 Edisp /kcal,au:  -133.3885 -0.21256803

 E6    /kcal :   -62.2150
 E8    /kcal :   -71.1734
 % E8        : 53.36
 nuclear repulsion energy                  =    6192.898351681
  DFT-D3 Energy contribution               =      -0.212568033
 nuclear repulsion + dispersion correction =    6192.685783648


         -----------------
         -S,T+V- integrals
         -----------------

 1e-integrals will be neglected if expon. factor < 0.159826E-13
 
 Difference densities algorithm switched on.
 The maximal number of linear combinations of
 difference densities is  20.

 DIIS switched on: error vector is FDS-SDF
 Max. Iterations for DIIS is     :   4
 DIIS matrix (see manual) 
    Scaling factor of diagonals  :  1.200
    threshold for scaling factor :  0.000

 scf convergence criterion : increment of total energy < .1000000D-07
                  and increment of one-electron energy < .1000000D-04

 MOs are in ASCII format !


    mo occupation :
   irrep   mo's   occupied
    a     1838      158
 
 number of basis functions   :  1838
 number of occupied orbitals :   158
 

 reading orbital data $uhfmo_alpha  from file alpha
 orbital characterization : expanded

 reading orbital data $uhfmo_beta  from file beta
 orbital characterization : expanded
 virtual MOs provided and orthogonalized by Cholesky decomposition
 virtual MOs provided and orthogonalized by Cholesky decomposition

 UHF mode switched on !

 closed shell shift switched on 
 all occupied orbitals are shifted by    0.05000

  
           ------------------------
               RI-J - INFORMATION
           ------------------------
 Contributions to RI integral batches: 
  neglected integral batches:                 74904
  direct contribution:                       160215
  memory contribution:                  8832
 Memory core needed for (P|Q) and Cholesky     45 MByte
 Memory core minimum needed except of (P|Q)     3 MByte
 Total minimum memory core needed (sum)        48 MByte
  
 ****************************************
 Memory allocated for RI-J   399 MByte
 ****************************************
                                            

 DSCF restart information will be dumped onto file alpha


 Starting SCF iterations

          Overall gridpoints after grid construction =       1095765

 ITERATION  ENERGY          1e-ENERGY        2e-ENERGY     NORM[dD(SAO)]  TOL
   1  -3200.8324066860    -16716.579013     7323.0608226    0.000D+00 0.159D-12
                            Exc = -251.216496904     Coul =  7634.15731258    
                            exK = -59.8799930935    
                         Ntotal = 314.99989810      Nspin =0.99999993939    
                             Na = 157.99994902         Nb = 156.99994908    
                            current damping = 1.000
 
          max. resid. norm for Fia-block=  5.361D-01 for orbital     94a    beta 
          max. resid. fock norm         =  7.744D+00 for orbital   1215a    beta 

 ITERATION  ENERGY          1e-ENERGY        2e-ENERGY     NORM[dD(SAO)]  TOL
   2  -3207.9239248227    -16664.130900     7263.5211917    0.767D+02 0.153D-12
                            Exc = -250.228013066      Eck =  7513.74920479    
                         Ntotal = 314.99990681      Nspin =0.99999994883    
                             Na = 157.99995338         Nb = 156.99995343    
                            current damping = 0.950
 
          Norm of current diis error:  6.3874    
          max. resid. norm for Fia-block=  6.811D-01 for orbital    158a    alpha
          max. resid. fock norm         =  1.125D+00 for orbital   1739a    alpha

 ITERATION  ENERGY          1e-ENERGY        2e-ENERGY     NORM[dD(SAO)]  TOL
   3  -3209.1574849116    -16730.602532     7328.7592636    0.383D+02 0.111D-12
                            Exc = -253.032653601      Eck =  7581.79191718    
                         Ntotal = 314.99991567      Nspin = 1.0000000695    
                             Na = 157.99995787         Nb = 156.99995780    
                            current damping = 0.900
 
          Norm of current diis error:  4.2537    
          max. resid. norm for Fia-block=  2.617D-01 for orbital    157a    beta 
          max. resid. fock norm         =  3.286D-01 for orbital    159a    beta 

 ITERATION  ENERGY          1e-ENERGY        2e-ENERGY     NORM[dD(SAO)]  TOL
   4  -3210.2801814892    -16702.053306     7299.0873406    0.181D+02 0.851D-13
                            Exc = -252.444525037      Eck =  7551.53186560    
                         Ntotal = 314.99991580      Nspin = 1.0000001122    
                             Na = 157.99995796         Nb = 156.99995784    
                            current damping = 0.950
 
          Norm of current diis error:  2.0187    
          max. resid. norm for Fia-block=  9.059D-02 for orbital    155a    alpha
          max. resid. fock norm         =  1.919D-01 for orbital   1820a    alpha

 ITERATION  ENERGY          1e-ENERGY        2e-ENERGY     NORM[dD(SAO)]  TOL
   5  -3210.4811444511    -16712.293976     7309.1270478    0.194D+02 0.773D-13
                            Exc = -252.795670642      Eck =  7561.92271842    
                         Ntotal = 314.99991616      Nspin = 1.0000001531    
                             Na = 157.99995815         Nb = 156.99995800    
                            current damping = 1.000
 
          Norm of current diis error:  1.1107    
          max. resid. norm for Fia-block=  6.713D-02 for orbital    154a    beta 
          max. resid. fock norm         =  7.256D-02 for orbital    154a    beta 
          mo-orthogonalization: Cholesky decomposition

 ITERATION  ENERGY          1e-ENERGY        2e-ENERGY     NORM[dD(SAO)]  TOL
   6  -3210.5672057772    -16709.575838     7306.3228486    0.439D+01 0.679D-13
                            Exc = -252.829349920      Eck =  7559.15219849    
                         Ntotal = 314.99991402      Nspin = 1.0000002205    
                             Na = 157.99995712         Nb = 156.99995690    
                            current damping = 1.050
 
          Norm of current diis error: 0.57852    
          max. resid. norm for Fia-block=  2.669D-02 for orbital    155a    alpha
          max. resid. fock norm         =  3.421D-02 for orbital   1645a    beta 

 ITERATION  ENERGY          1e-ENERGY        2e-ENERGY     NORM[dD(SAO)]  TOL
   7  -3210.5891488034    -16713.469432     7310.1944994    0.167D+01 0.627D-13
                            Exc = -252.970222122      Eck =  7563.16472152    
                         Ntotal = 314.99991421      Nspin = 1.0000002133    
                             Na = 157.99995721         Nb = 156.99995700    
                            current damping = 1.100
 
          Norm of current diis error: 0.34185    
          max. resid. norm for Fia-block=  2.550D-02 for orbital    154a    beta 
          max. resid. fock norm         =  3.199D-02 for orbital    166a    beta 

 ITERATION  ENERGY          1e-ENERGY        2e-ENERGY     NORM[dD(SAO)]  TOL
   8  -3210.5980310149    -16710.169947     7306.8861325    0.110D+01 0.592D-13
                            Exc = -252.918868973      Eck =  7559.80500148    
                         Ntotal = 314.99991310      Nspin = 1.0000002050    
                             Na = 157.99995665         Nb = 156.99995645    
                            current damping = 1.150
 
          Norm of current diis error: 0.23046    
          max. resid. norm for Fia-block=  1.970D-02 for orbital    155a    alpha
          max. resid. fock norm         =  2.644D-02 for orbital    156a    alpha

 ITERATION  ENERGY          1e-ENERGY        2e-ENERGY     NORM[dD(SAO)]  TOL
   9  -3210.6012814086    -16712.942515     7309.6554503    0.717D+00 0.566D-13
                            Exc = -252.993557736      Eck =  7562.64900800    
                         Ntotal = 314.99991266      Nspin = 1.0000001737    
                             Na = 157.99995642         Nb = 156.99995624    
                            current damping = 1.200
 
          Norm of current diis error: 0.14069    
          max. resid. norm for Fia-block=  1.072D-02 for orbital    154a    beta 
          max. resid. fock norm         =  1.382D-02 for orbital    167a    beta 

 ITERATION  ENERGY          1e-ENERGY        2e-ENERGY     NORM[dD(SAO)]  TOL
  10  -3210.6032068424    -16712.171353     7308.8823629    0.287D+00 0.552D-13
                            Exc = -252.976225084      Eck =  7561.85858796    
                         Ntotal = 314.99991250      Nspin = 1.0000001671    
                             Na = 157.99995633         Nb = 156.99995617    
                            current damping = 1.250
 
          Norm of current diis error: 0.69470E-01
          max. resid. norm for Fia-block=  4.900D-03 for orbital    154a    beta 
          max. resid. fock norm         =  5.525D-03 for orbital    154a    beta 
          mo-orthogonalization: Cholesky decomposition

 ITERATION  ENERGY          1e-ENERGY        2e-ENERGY     NORM[dD(SAO)]  TOL
  11  -3210.6037139728    -16712.238601     7308.9491030    0.129D+00 0.538D-13
                            Exc = -252.988019290      Eck =  7561.93712227    
                         Ntotal = 314.99991254      Nspin = 1.0000001503    
                             Na = 157.99995635         Nb = 156.99995620    
                            current damping = 1.300
 
          Norm of current diis error: 0.39740E-01
          max. resid. norm for Fia-block=  3.583D-03 for orbital    154a    beta 
          max. resid. fock norm         =  4.016D-03 for orbital    154a    beta 

 ITERATION  ENERGY          1e-ENERGY        2e-ENERGY     NORM[dD(SAO)]  TOL
  12  -3210.6039156697    -16712.156117     7308.8664181    0.572D-01 0.526D-13
                            Exc = -252.985679343      Eck =  7561.85209744    
                         Ntotal = 314.99991231      Nspin = 1.0000001386    
                             Na = 157.99995623         Nb = 156.99995609    
                            current damping = 1.350
 
          Norm of current diis error: 0.27852E-01
          max. resid. norm for Fia-block=  2.472D-03 for orbital    155a    beta 
          max. resid. fock norm         =  3.365D-03 for orbital    155a    alpha

 ITERATION  ENERGY          1e-ENERGY        2e-ENERGY     NORM[dD(SAO)]  TOL
  13  -3210.6039950768    -16712.515404     7309.2256251    0.348D-01 0.512D-13
                            Exc = -252.994299347      Eck =  7562.21992445    
                         Ntotal = 314.99991234      Nspin = 1.0000001294    
                             Na = 157.99995623         Nb = 156.99995610    
                            current damping = 1.400
 
          Norm of current diis error: 0.19848E-01
          max. resid. norm for Fia-block=  2.080D-03 for orbital    154a    beta 
          max. resid. fock norm         =  2.821D-03 for orbital    168a    beta 

 ITERATION  ENERGY          1e-ENERGY        2e-ENERGY     NORM[dD(SAO)]  TOL
  14  -3210.6040430231    -16712.257621     7308.9677941    0.163D-01 0.499D-13
                            Exc = -252.989811526      Eck =  7561.95760562    
                         Ntotal = 314.99991231      Nspin = 1.0000001244    
                             Na = 157.99995622         Nb = 156.99995609    
                            current damping = 1.450
 
          Norm of current diis error: 0.14714E-01
          max. resid. norm for Fia-block=  1.518D-03 for orbital    155a    beta 
          max. resid. fock norm         =  1.815D-03 for orbital    155a    beta 

 ITERATION  ENERGY          1e-ENERGY        2e-ENERGY     NORM[dD(SAO)]  TOL
  15  -3210.6040693800    -16712.302848     7309.0129947    0.127D-01 0.482D-13
                            Exc = -252.992708470      Eck =  7562.00570316    
                         Ntotal = 314.99991230      Nspin = 1.0000001186    
                             Na = 157.99995621         Nb = 156.99995609    
                            current damping = 1.500
 
          Norm of current diis error: 0.82684E-02
          max. resid. norm for Fia-block=  8.212D-04 for orbital    154a    beta 
          max. resid. fock norm         =  1.005D-03 for orbital    168a    beta 
          mo-orthogonalization: Cholesky decomposition

 ITERATION  ENERGY          1e-ENERGY        2e-ENERGY     NORM[dD(SAO)]  TOL
  16  -3210.6040812650    -16712.301737     7309.0118722    0.962D-02 0.465D-13
                            Exc = -252.991793436      Eck =  7562.00366560    
                         Ntotal = 314.99991226      Nspin = 1.0000001149    
                             Na = 157.99995619         Nb = 156.99995607    
                            current damping = 1.550
 
          Norm of current diis error: 0.57765E-02
          max. resid. norm for Fia-block=  6.500D-04 for orbital    155a    beta 
          max. resid. fock norm         =  7.020D-04 for orbital    155a    beta 

 ITERATION  ENERGY          1e-ENERGY        2e-ENERGY     NORM[dD(SAO)]  TOL
  17  -3210.6040877034    -16712.328917     7309.0390457    0.848D-02 0.442D-13
                            Exc = -252.992748773      Eck =  7562.03179451    
                         Ntotal = 314.99991228      Nspin = 1.0000001121    
                             Na = 157.99995620         Nb = 156.99995608    
                            current damping = 1.600
 
          Norm of current diis error: 0.37966E-02
          max. resid. norm for Fia-block=  5.405D-04 for orbital    158a    alpha
          max. resid. fock norm         =  5.791D-04 for orbital    168a    beta 

 ITERATION  ENERGY          1e-ENERGY        2e-ENERGY     NORM[dD(SAO)]  TOL
  18  -3210.6040915260    -16712.305923     7309.0160479    0.678D-02 0.415D-13
                            Exc = -252.992377059      Eck =  7562.00842493    
                         Ntotal = 314.99991227      Nspin = 1.0000001098    
                             Na = 157.99995619         Nb = 156.99995608    
                            current damping = 1.650
 
          Norm of current diis error: 0.33863E-02
          max. resid. norm for Fia-block=  5.810D-04 for orbital    155a    beta 
          max. resid. fock norm         =  6.929D-04 for orbital    155a    beta 

 ITERATION  ENERGY          1e-ENERGY        2e-ENERGY     NORM[dD(SAO)]  TOL
  19  -3210.6040938696    -16712.344534     7309.0546566    0.838D-02 0.386D-13
                            Exc = -252.993325466      Eck =  7562.04798203    
                         Ntotal = 314.99991226      Nspin = 1.0000001077    
                             Na = 157.99995619         Nb = 156.99995608    
                            current damping = 1.700
 
          Norm of current diis error: 0.26536E-02
          max. resid. norm for Fia-block=  4.068D-04 for orbital    157a    beta 
          max. resid. fock norm         =  4.234D-04 for orbital    157a    beta 

 ITERATION  ENERGY          1e-ENERGY        2e-ENERGY     NORM[dD(SAO)]  TOL
  20  -3210.6040956195    -16712.323402     7309.0335226    0.352D-02 0.362D-13
                            Exc = -252.992746074      Eck =  7562.02626868    
                         Ntotal = 314.99991226      Nspin = 1.0000001066    
                             Na = 157.99995618         Nb = 156.99995608    
                            current damping = 1.750
 
          Norm of current diis error: 0.17001E-02
          max. resid. norm for Fia-block=  3.765D-04 for orbital    158a    alpha
          max. resid. fock norm         =  5.618D-04 for orbital    785a    alpha
          mo-orthogonalization: Cholesky decomposition

 ITERATION  ENERGY          1e-ENERGY        2e-ENERGY     NORM[dD(SAO)]  TOL
  21  -3210.6040967418    -16712.323315     7309.0334343    0.677D-02 0.323D-13
                            Exc = -252.992885238      Eck =  7562.02631956    
                         Ntotal = 314.99991227      Nspin = 1.0000001055    
                             Na = 157.99995619         Nb = 156.99995608    
                            current damping = 1.600
 
          Norm of current diis error: 0.13418E-02
          max. resid. norm for Fia-block=  3.411D-04 for orbital    158a    alpha
          max. resid. fock norm         =  9.748D-04 for orbital    785a    alpha

 ITERATION  ENERGY          1e-ENERGY        2e-ENERGY     NORM[dD(SAO)]  TOL
  22  -3210.6040976427    -16712.320724     7309.0308429    0.677D-02 0.159D-12
                            Exc = -252.992816819     Coul =  7622.27889865    
                            exK = -60.2552389072    
                         Ntotal = 314.99991226      Nspin = 1.0000001041    
                             Na = 157.99995618         Nb = 156.99995608    
                            current damping = 1.450
 
          Norm of current diis error: 0.11162E-02
          max. resid. norm for Fia-block=  3.051D-04 for orbital    158a    alpha
          max. resid. fock norm         =  1.596D-03 for orbital    756a    alpha

 ITERATION  ENERGY          1e-ENERGY        2e-ENERGY     NORM[dD(SAO)]  TOL
  23  -3210.6040982811    -16712.328699     7309.0388168    0.226D+00 0.101D-12
                            Exc = -252.992979169      Eck =  7562.03179595    
                         Ntotal = 314.99991227      Nspin = 1.0000001031    
                             Na = 157.99995618         Nb = 156.99995608    
                            current damping = 1.500
 
          Norm of current diis error: 0.87085E-03
          max. resid. norm for Fia-block=  2.480D-04 for orbital    158a    alpha
          max. resid. fock norm         =  7.354D-04 for orbital    756a    alpha

 ITERATION  ENERGY          1e-ENERGY        2e-ENERGY     NORM[dD(SAO)]  TOL
  24  -3210.6040986967    -16712.319101     7309.0292182    0.157D-01 0.777D-13
                            Exc = -252.992793709      Eck =  7562.02201193    
                         Ntotal = 314.99991227      Nspin = 1.0000001025    
                             Na = 157.99995618         Nb = 156.99995608    
                            current damping = 1.550
 
          Norm of current diis error: 0.80736E-03
          max. resid. norm for Fia-block=  2.492D-04 for orbital    158a    alpha
          max. resid. fock norm         =  4.942D-04 for orbital    807a    alpha

 ITERATION  ENERGY          1e-ENERGY        2e-ENERGY     NORM[dD(SAO)]  TOL
  25  -3210.6040990374    -16712.323659     7309.0337761    0.234D-01 0.603D-13
                            Exc = -252.992948780      Eck =  7562.02672489    
                         Ntotal = 314.99991227      Nspin = 1.0000001018    
                             Na = 157.99995618         Nb = 156.99995608    
                            current damping = 1.600
 
          Norm of current diis error: 0.55864E-03
          max. resid. norm for Fia-block=  2.147D-04 for orbital    158a    alpha
          max. resid. fock norm         =  4.874D-04 for orbital    882a    alpha
          mo-orthogonalization: Cholesky decomposition

 ITERATION  ENERGY          1e-ENERGY        2e-ENERGY     NORM[dD(SAO)]  TOL
  26  -3210.6040992702    -16712.322548     7309.0326648    0.173D-01 0.504D-13
                            Exc = -252.992877666      Eck =  7562.02554250    
                         Ntotal = 314.99991227      Nspin = 1.0000001014    
                             Na = 157.99995618         Nb = 156.99995608    
                            current damping = 1.650
 
          Norm of current diis error: 0.47094E-03
          max. resid. norm for Fia-block=  1.982D-04 for orbital    158a    alpha
          max. resid. fock norm         =  7.774D-04 for orbital    759a    alpha

 ITERATION  ENERGY          1e-ENERGY        2e-ENERGY     NORM[dD(SAO)]  TOL
  27  -3210.6040994405    -16712.323334     7309.0334504    0.116D-01 0.427D-13
                            Exc = -252.992927412      Eck =  7562.02637783    
                         Ntotal = 314.99991227      Nspin = 1.0000001010    
                             Na = 157.99995618         Nb = 156.99995608    
                            current damping = 1.700
 
          Norm of current diis error: 0.36672E-03
          max. resid. norm for Fia-block=  1.561D-04 for orbital    158a    alpha
          max. resid. fock norm         =  9.957D-04 for orbital    759a    alpha

 ITERATION  ENERGY          1e-ENERGY        2e-ENERGY     NORM[dD(SAO)]  TOL
  28  -3210.6040995452    -16712.320702     7309.0308188    0.114D-01 0.367D-13
                            Exc = -252.992874946      Eck =  7562.02369370    
                         Ntotal = 314.99991227      Nspin = 1.0000001008    
                             Na = 157.99995618         Nb = 156.99995608    
                            current damping = 1.750
 
          Norm of current diis error: 0.34382E-03
          max. resid. norm for Fia-block=  1.304D-04 for orbital    158a    alpha
          max. resid. fock norm         =  1.283D-03 for orbital    759a    alpha

 ITERATION  ENERGY          1e-ENERGY        2e-ENERGY     NORM[dD(SAO)]  TOL
  29  -3210.6040996185    -16712.323737     7309.0338535    0.725D-02 0.327D-13
                            Exc = -252.992941938      Eck =  7562.02679546    
                         Ntotal = 314.99991227      Nspin = 1.0000001006    
                             Na = 157.99995618         Nb = 156.99995608    
                            current damping = 1.800
 
          Norm of current diis error: 0.27077E-03
          max. resid. norm for Fia-block=  1.144D-04 for orbital    158a    alpha
          max. resid. fock norm         =  1.962D-03 for orbital    759a    alpha

 ITERATION  ENERGY          1e-ENERGY        2e-ENERGY     NORM[dD(SAO)]  TOL
  30  -3210.6040996789    -16712.321737     7309.0318535    0.461D-02 0.291D-13
                            Exc = -252.992891884      Eck =  7562.02474541    
                         Ntotal = 314.99991227      Nspin = 1.0000001006    
                             Na = 157.99995618         Nb = 156.99995608    
                            current damping = 1.850
 
          Norm of current diis error: 0.22312E-03
          max. resid. norm for Fia-block=  1.083D-04 for orbital    158a    alpha
          max. resid. fock norm         =  3.191D-03 for orbital    759a    alpha
          mo-orthogonalization: Cholesky decomposition

 ITERATION  ENERGY          1e-ENERGY        2e-ENERGY     NORM[dD(SAO)]  TOL
  31  -3210.6040997183    -16712.322249     7309.0323658    0.104D-01 0.257D-13
                            Exc = -252.992919329      Eck =  7562.02528509    
                         Ntotal = 314.99991227      Nspin = 1.0000001007    
                             Na = 157.99995619         Nb = 156.99995608    
                            current damping = 1.900
 
          Norm of current diis error: 0.17956E-03
          max. resid. norm for Fia-block=  8.903D-05 for orbital    158a    alpha
          max. resid. fock norm         =  4.564D-03 for orbital    759a    alpha

 ITERATION  ENERGY          1e-ENERGY        2e-ENERGY     NORM[dD(SAO)]  TOL
  32  -3210.6040997658    -16712.321797     7309.0319132    0.241D+00 0.253D-13
                            Exc = -252.992899900      Eck =  7562.02481311    
                         Ntotal = 314.99991227      Nspin = 1.0000001004    
                             Na = 157.99995619         Nb = 156.99995608    
                            current damping = 1.950
 
          Norm of current diis error: 0.15379E-03
          max. resid. norm for Fia-block=  7.439D-05 for orbital    158a    alpha
          max. resid. fock norm         =  2.441D-03 for orbital    756a    alpha

 ITERATION  ENERGY          1e-ENERGY        2e-ENERGY     NORM[dD(SAO)]  TOL
  33  -3210.6040997744    -16712.322486     7309.0326029    0.288D-01 0.260D-13
                            Exc = -252.992920196      Eck =  7562.02552310    
                         Ntotal = 314.99991227      Nspin = 1.0000001001    
                             Na = 157.99995619         Nb = 156.99995609    
                            current damping = 2.000
 
          Norm of current diis error: 0.13096E-03
          max. resid. norm for Fia-block=  5.776D-05 for orbital    158a    alpha
          max. resid. fock norm         =  1.080D-03 for orbital    886a    alpha

 ITERATION  ENERGY          1e-ENERGY        2e-ENERGY     NORM[dD(SAO)]  TOL
  34  -3210.6040997944    -16712.321250     7309.0313669    0.710D-02 0.318D-13
                            Exc = -252.992894741      Eck =  7562.02426169    
                         Ntotal = 314.99991227      Nspin = 1.0000000992    
                             Na = 157.99995619         Nb = 156.99995609    
                            current damping = 2.050
 
          Norm of current diis error: 0.12039E-03
          max. resid. norm for Fia-block=  5.195D-05 for orbital    158a    alpha
          max. resid. fock norm         =  4.952D-03 for orbital    759a    alpha

 ITERATION  ENERGY          1e-ENERGY        2e-ENERGY     NORM[dD(SAO)]  TOL
  35  -3210.6040997755    -16712.321979     7309.0320952    0.528D-02 0.380D-13
                            Exc = -252.992911726      Eck =  7562.02500698    
                         Ntotal = 314.99991227      Nspin = 1.0000000990    
                             Na = 157.99995619         Nb = 156.99995609    
                            current damping = 2.100
 
          Norm of current diis error: 0.93546E-04
          max. resid. norm for Fia-block=  4.041D-05 for orbital    158a    alpha
          max. resid. fock norm         =  5.006D-03 for orbital    759a    alpha
          mo-orthogonalization: Cholesky decomposition

 ITERATION  ENERGY          1e-ENERGY        2e-ENERGY     NORM[dD(SAO)]  TOL
  36  -3210.6040997599    -16712.322035     7309.0321519    0.427D-02 0.325D-13
                            Exc = -252.992910834      Eck =  7562.02506273    
                         Ntotal = 314.99991227      Nspin = 1.0000000994    
                             Na = 157.99995618         Nb = 156.99995609    
                            current damping = 2.150
 
          Norm of current diis error: 0.84464E-04
          max. resid. norm for Fia-block=  3.179D-05 for orbital    158a    alpha
          max. resid. fock norm         =  2.231D-03 for orbital    831a    alpha

 ITERATION  ENERGY          1e-ENERGY        2e-ENERGY     NORM[dD(SAO)]  TOL
  37  -3210.6040997986    -16712.321832     7309.0319486    0.763D-01 0.455D-13
                            Exc = -252.992908456      Eck =  7562.02485706    
                         Ntotal = 314.99991227      Nspin = 1.0000000992    
                             Na = 157.99995619         Nb = 156.99995609    
                            current damping = 2.200
 
          Norm of current diis error: 0.75172E-04
          max. resid. norm for Fia-block=  3.561D-05 for orbital    158a    alpha
          max. resid. fock norm         =  2.837D-03 for orbital    759a    alpha

 ITERATION  ENERGY          1e-ENERGY        2e-ENERGY     NORM[dD(SAO)]  TOL
  38  -3210.6040998034    -16712.321522     7309.0316387    0.143D-01 0.490D-13
                            Exc = -252.992901859      Eck =  7562.02454059    
                         Ntotal = 314.99991227      Nspin = 1.0000000993    
                             Na = 157.99995619         Nb = 156.99995609    
                            current damping = 2.050
 
          Norm of current diis error: 0.68896E-04
          max. resid. norm for Fia-block=  2.541D-05 for orbital    158a    alpha
          max. resid. fock norm         =  1.907D-03 for orbital    756a    alpha

 ITERATION  ENERGY          1e-ENERGY        2e-ENERGY     NORM[dD(SAO)]  TOL
  39  -3210.6040998113    -16712.322038     7309.0321541    0.724D-02 0.455D-13
                            Exc = -252.992914533      Eck =  7562.02506863    
                         Ntotal = 314.99991227      Nspin = 1.0000000993    
                             Na = 157.99995619         Nb = 156.99995609    
                            current damping = 2.100
 
          Norm of current diis error: 0.63490E-04
          max. resid. norm for Fia-block=  2.621D-05 for orbital    158a    alpha
          max. resid. fock norm         =  2.609D-03 for orbital    759a    alpha

 ITERATION  ENERGY          1e-ENERGY        2e-ENERGY     NORM[dD(SAO)]  TOL
  40  -3210.6040997935    -16712.321639     7309.0317553    0.357D-01 0.443D-13
                            Exc = -252.992904270      Eck =  7562.02465962    
                         Ntotal = 314.99991227      Nspin = 1.0000000995    
                             Na = 157.99995619         Nb = 156.99995609    
                            current damping = 2.150
 
          Norm of current diis error: 0.52965E-04
          max. resid. norm for Fia-block=  1.935D-05 for orbital    158a    alpha
          max. resid. fock norm         =  7.053D-04 for orbital    756a    alpha
          mo-orthogonalization: Cholesky decomposition

 ITERATION  ENERGY          1e-ENERGY        2e-ENERGY     NORM[dD(SAO)]  TOL
  41  -3210.6040998225    -16712.321480     7309.0315966    0.474D-02 0.432D-13
                            Exc = -252.992901636      Eck =  7562.02449824    
                         Ntotal = 314.99991227      Nspin = 1.0000000993    
                             Na = 157.99995619         Nb = 156.99995609    
                            current damping = 2.000
 
          Norm of current diis error: 0.50539E-04
          max. resid. norm for Fia-block=  2.016D-05 for orbital    158a    alpha
          max. resid. fock norm         =  8.673D-04 for orbital    759a    alpha

 ITERATION  ENERGY          1e-ENERGY        2e-ENERGY     NORM[dD(SAO)]  TOL
  42  -3210.6040998152    -16712.321714     7309.0318301    0.128D-01 0.456D-13
                            Exc = -252.992907536      Eck =  7562.02473765    
                         Ntotal = 314.99991227      Nspin = 1.0000000996    
                             Na = 157.99995619         Nb = 156.99995609    
                            current damping = 2.050
 
          Norm of current diis error: 0.41071E-04
          max. resid. norm for Fia-block=  1.405D-05 for orbital    158a    alpha
          max. resid. fock norm         =  1.112D-03 for orbital    785a    alpha

 ITERATION  ENERGY          1e-ENERGY        2e-ENERGY     NORM[dD(SAO)]  TOL
  43  -3210.6040998175    -16712.321779     7309.0318952    0.128D-01 0.159D-12
                            Exc = -252.992909232     Coul =  7622.28006121    
                            exK = -60.2552568015    
                         Ntotal = 314.99991227      Nspin = 1.0000000994    
                             Na = 157.99995619         Nb = 156.99995609    
                            current damping = 1.900
 
          Norm of current diis error: 0.38502E-04
          max. resid. norm for Fia-block=  1.106D-05 for orbital    158a    alpha
          max. resid. fock norm         =  3.978D-04 for orbital    756a    alpha

 ITERATION  ENERGY          1e-ENERGY        2e-ENERGY     NORM[dD(SAO)]  TOL
  44  -3210.6040998150    -16712.321616     7309.0317328    0.311D-01 0.101D-12
                            Exc = -252.992905362      Eck =  7562.02463818    
                         Ntotal = 314.99991227      Nspin = 1.0000000995    
                             Na = 157.99995619         Nb = 156.99995609    
                            current damping = 1.950
 
          Norm of current diis error: 0.35011E-04
          max. resid. norm for Fia-block=  1.225D-05 for orbital    158a    alpha
          max. resid. fock norm         =  1.044D-03 for orbital    759a    alpha

 ITERATION  ENERGY          1e-ENERGY        2e-ENERGY     NORM[dD(SAO)]  TOL
  45  -3210.6040998162    -16712.321458     7309.0315747    0.496D-01 0.560D-13
                            Exc = -252.992902125      Eck =  7562.02447684    
                         Ntotal = 314.99991227      Nspin = 1.0000000997    
                             Na = 157.99995619         Nb = 156.99995609    
                            current damping = 1.800
 
          Norm of current diis error: 0.34907E-04
          max. resid. norm for Fia-block=  7.735D-06 for orbital    158a    alpha
          max. resid. fock norm         =  4.498D-04 for orbital    784a    beta 
          mo-orthogonalization: Cholesky decomposition

 ITERATION  ENERGY          1e-ENERGY        2e-ENERGY     NORM[dD(SAO)]  TOL
  46  -3210.6040998118    -16712.321530     7309.0316464    0.316D-01 0.497D-13
                            Exc = -252.992904009      Eck =  7562.02455039    
                         Ntotal = 314.99991227      Nspin = 1.0000000997    
                             Na = 157.99995619         Nb = 156.99995609    
                            current damping = 1.850
 
          Norm of current diis error: 0.30626E-04
          max. resid. norm for Fia-block=  6.707D-06 for orbital    158a    alpha
          max. resid. fock norm         =  6.309D-04 for orbital    785a    alpha

 ITERATION  ENERGY          1e-ENERGY        2e-ENERGY     NORM[dD(SAO)]  TOL
  47  -3210.6040998185    -16712.321646     7309.0317626    0.403D-01 0.456D-13
                            Exc = -252.992906790      Eck =  7562.02466944    
                         Ntotal = 314.99991227      Nspin = 1.0000000998    
                             Na = 157.99995619         Nb = 156.99995609    
                            current damping = 1.700
 
          Norm of current diis error: 0.27756E-04
          max. resid. norm for Fia-block=  9.941D-06 for orbital    158a    alpha
          max. resid. fock norm         =  1.168D-03 for orbital    785a    alpha

 ITERATION  ENERGY          1e-ENERGY        2e-ENERGY     NORM[dD(SAO)]  TOL
  48  -3210.6040998332    -16712.321530     7309.0316462    0.552D-01 0.454D-13
                            Exc = -252.992903969      Eck =  7562.02455017    
                         Ntotal = 314.99991227      Nspin = 1.0000000997    
                             Na = 157.99995619         Nb = 156.99995609    
                            current damping = 1.750
 
          Norm of current diis error: 0.25622E-04
          max. resid. norm for Fia-block=  1.032D-05 for orbital    158a    alpha
          max. resid. fock norm         =  7.137D-04 for orbital    759a    beta 

 ITERATION  ENERGY          1e-ENERGY        2e-ENERGY     NORM[dD(SAO)]  TOL
  49  -3210.6040998406    -16712.321615     7309.0317311    0.181D-01 0.537D-13
                            Exc = -252.992906574      Eck =  7562.02463770    
                         Ntotal = 314.99991227      Nspin = 1.0000000995    
                             Na = 157.99995619         Nb = 156.99995609    
                            current damping = 1.800
 
          Norm of current diis error: 0.20799E-04
          max. resid. norm for Fia-block=  1.013D-05 for orbital    157a    beta 
          max. resid. fock norm         =  1.258D-03 for orbital    785a    alpha

 ITERATION  ENERGY          1e-ENERGY        2e-ENERGY     NORM[dD(SAO)]  TOL
  50  -3210.6040998271    -16712.321528     7309.0316441    0.148D-01 0.491D-13
                            Exc = -252.992904109      Eck =  7562.02454823    
                         Ntotal = 314.99991227      Nspin = 1.0000000994    
                             Na = 157.99995619         Nb = 156.99995609    
                            current damping = 1.850
 
          Norm of current diis error: 0.19036E-04
          max. resid. norm for Fia-block=  7.610D-06 for orbital    157a    beta 
          max. resid. fock norm         =  1.088D-03 for orbital    785a    alpha
          mo-orthogonalization: Cholesky decomposition

 ENERGY CONVERGED !


 ITERATION  ENERGY          1e-ENERGY        2e-ENERGY     NORM[dD(SAO)]  TOL
  51  -3210.6040998205    -16712.321551     7309.0316676    0.508D-02 0.467D-13
                            Exc = -252.992904615      Eck =  7562.02457219    
                         Ntotal = 314.99991227      Nspin = 1.0000000994    
                             Na = 157.99995619         Nb = 156.99995609    
                            current damping = 1.900
 
          Norm of current diis error: 0.16707E-04
          max. resid. norm for Fia-block=  5.844D-06 for orbital    157a    beta 
          max. resid. fock norm         =  7.170D-04 for orbital    785a    alpha

 End of SCF iterations

   convergence criteria satisfied after    51 iterations


   *************************************************************************
   y                                                                        
   *************************************************************************


                  ------------------------------------------ 
                 |  total energy      =  -3210.60409982054  |
                  ------------------------------------------ 
                 :  kinetic energy    =   3199.50573269325  :
                 :  potential energy  =  -6410.10983251379  :
                 :  virial theorem    =      1.99654321530  :
                 :  wavefunction norm =      1.00000000000  :
                  .......................................... 


 <geterg> : there is no data group $energy 


 <skperg> : $end is missing 


 orbitals $uhfmo_beta  will be written to file beta

 orbitals $uhfmo_alpha  will be written to file alpha
 
 alpha: 

    irrep                154a        155a        156a        157a        158a   
 eigenvalues H         -0.32931    -0.32659    -0.31180    -0.30820    -0.27912
            eV          -8.9612     -8.8871     -8.4846     -8.3866     -7.5952
 occupation              1.0000      1.0000      1.0000      1.0000      1.0000

    irrep                159a        160a        161a        162a        163a   
 eigenvalues H         -0.17746    -0.15558    -0.14370    -0.14038    -0.13196
            eV          -4.8290     -4.2337     -3.9104     -3.8200     -3.5908
 
 beta:  

    irrep                153a        154a        155a        156a        157a   
 eigenvalues H         -0.32929    -0.31456    -0.30639    -0.29957    -0.29006
            eV          -8.9604     -8.5596     -8.3374     -8.1517     -7.8930
 occupation              1.0000      1.0000      1.0000      1.0000      1.0000

    irrep                158a        159a        160a        161a        162a   
 eigenvalues H         -0.17667    -0.15456    -0.14413    -0.13938    -0.13194
            eV          -4.8075     -4.2058     -3.9219     -3.7928     -3.5903
 

                                             _ _ _ 
  IRREP     alpha occ.     beta occ.      tr(D*D-D)


 a        158.00000000   157.00000000    -0.26024002

   -------------------------------------------------

   sum    158.00000000   157.00000000    -0.26024002

 <S*S>     0.77048004

 
 
 
 ==============================================================================
                           electrostatic moments
 ==============================================================================

 reference point for electrostatic moments:    0.00000   0.00000   0.00000

 
              nuc           elec       ->  total
 ------------------------------------------------------------------------------
                          charge      
 ------------------------------------------------------------------------------
         316.000000    -315.000000       1.000000
 a-b                                     1.000000
 
 ------------------------------------------------------------------------------
                       dipole moment  
 ------------------------------------------------------------------------------
   x   -1433.495837    1426.098566      -7.397271
   y   -1000.632568     996.721931      -3.910637
   z     613.900917    -613.764782       0.136135
 
   | dipole moment | =     8.3685 a.u. =    21.2705 debye 
 
 ------------------------------------------------------------------------------
                     quadrupole moment
 ------------------------------------------------------------------------------
  xx   14413.587218  -14502.511051     -88.923833
  yy    7186.039926   -7325.628852    -139.588926
  zz    6606.333624   -6746.894041    -140.560418
  xy    2821.978969   -2808.060889      13.918080
  xz   -2307.595636    2296.858689     -10.736947
  yz   -2123.736215    2133.696682       9.960466
 
     1/3  trace=    -123.024392
     anisotropy=      61.981721
 
 ==============================================================================
 
HOMO-LUMO Separation
 HOMO         :   -0.27911787 H =     -7.59519 eV
 LUMO         :   -0.17746279 H =     -4.82901 eV
 HOMO-LUMO gap:    0.10165509 H =     +2.76618 eV
 
 ==============================================================================


    ------------------------------------------------------------------------
         total  cpu-time :   3 days  2 hours 41 minutes and 30 seconds
         total wall-time :  9 hours 23 minutes and 18 seconds
    ------------------------------------------------------------------------

   ****  ridft : all done  ****


    2025-01-08 22:10:31.564 

 ridft ended normally
