# Supplementary material for: Electronic Effects Drive Selectivity in CO2 Reduction Catalysis by Heptacoordinated Cobalt Complexes
Source: Inorg Chem. 2026 May 21;65(22):12678–92. doi: 10.1021/acs.inorgchem.6c01633 (PMC13250995; doi:10.1021/acs.inorgchem.6c01633)
Supplement: Supplementary file 2 [file ic6c01633_si_002.zip › backup_paper_acscat_Co/Co0MeOLCOOH/doublet/bpy_det_O1/vacuo/EN/PBE/SP_PBE.out]

  ========================================================================
                license information 
 Customer : 200000000357083
 ID       : LKO2626211

 License file is VALID, continuing with full version
  ========================================================================

   OpenMP run-time library returned nthreads =  8

 ridft (centipede31) : TURBOMOLE rev. V7-7 compiled 26 Oct 2022 at 08:57:28
 Copyright (C) 2022 TURBOMOLE GmbH, Karlsruhe


    2025-01-08 12:47:59.028 


                                  r i d f t

                        DFT program with RI approximation 
                                for coulomb part 


                                                 
                                 References:     
                                                 
          TURBOMOLE:                             
              R. Ahlrichs, M. Baer, M. Haeser, H. Horn, and
              C. Koelmel
              Electronic structure calculations on workstation
              computers: the program system TURBOMOLE
              Chem. Phys. Lett. 162: 165 (1989)
          Density Functional:                              
              O. Treutler and R. Ahlrichs                      
              Efficient Molecular Numerical Integration Schemes
              J. Chem. Phys. 102: 346 (1995)                   
          Parallel Version:                                
              Performance of parallel TURBOMOLE for Density    
              Functional Calculations                          
              M. v. Arnim and R. Ahlrichs                      
              J. Comp. Chem. 19: 1746 (1998)                   
          RI-J Method:                                     
              Auxiliary Basis Sets to approximate Coulomb      
              Potentials                                       
              Chem. Phys. Lett. 240: 283 (1995)                
              K. Eichkorn, O. Treutler, H. Oehm, M. Haeser     
              and R. Ahlrichs                                  
              Chem. Phys. Lett. 242: 652 (1995)                
                                                           
              Auxiliary Basis Sets for Main Row Atoms and their
              Use to approximate Coulomb Potentials            
              K. Eichkorn, F. Weigend, O. Treutler and         
              R. Ahlrichs                                      
              Theo. Chem. Acc. 97: 119 (1997)                   
                                                           
              Accurate Coulomb-fitting basis sets for H to Rn 
              F. Weigend                                        
              Phys. Chem. Chem. Phys. 8: 1057 (2006)            
                                                           
          Multipole accelerated RI-J (MARI-J):             
              Fast evaluation of the Coulomb potential for     
              electron densities using multipole accelerated   
              resolution of identity approximation             
              M. Sierka, A. Hogekamp and R. Ahlrichs           
              J. Chem. Phys. 118: 9136 (2003)                  
          RI-JK Method:                                     
              A fully direct RI-HF algorithm: Implementation,
              optimised auxiliary basis sets, demonstration of
              accuracy and efficiency                         
              F. Weigend                                      
              Phys. Chem. Chem. Phys. 4: 4285 (2002)           
          Two-component HF and DFT with spin-orbit coupling:  
              Self-consistent treatment of spin-orbit         
              interactions with efficient Hartree-Fock and    
              density functional methods                      
              M. K. Armbruster, F. Weigend, C. van Wüllen and 
              W. Klopper                                      
              Phys. Chem. Chem. Phys. 10: 1748 (2008)         
          Two-component difference density and DIIS algorithm 
              Efficient two-component self-consistent field   
              procedures and gradients: implementation in     
              TURBOMOLE and application to Au20-              
              A. Baldes, F. Weigend                           
              Mol. Phys. 111: 2617 (2013)                     
          Relativistic all-electron 2c calculations           
              An efficient implementation of two-component    
              relativistic exact-decoupling methods for large 
              molecules                                       
              D. Peng, N. Middendorf, F. Weigend, M. Reiher   
              J. Chem. Phys. 138: 184105 (2013)               
          Finite nucleus model and SNSO approximation         
              Efficient implementation of one- and two-       
              component analytical energy gradients in exact  
              two-component theory                            
              Y. J. Franzke, N. Middendorf, F. Weigend        
              J. Chem. Phys. 148: 104110 (2018)               
          Grids for all-electron relativistic methods         
              Error-consistent segmented contracted all-      
              electron relativistic basis sets of double-     
              and triple-zeta quality for NMR shielding       
              constants                                       
              Y. J. Franzke, R. Tress, T. M. Pazdera,         
              F. Weigend                                      
              Phys. Chem. Chem. Phys. 21: 166658 (2019)       
          Seminumerical exchange algorithms                   
              Seminumerical calculation of the Hartree-Fock   
              exchange matirx: Application to two-component   
              procedures and efficient evaluation of local    
              hybrid functionsl                               
               P. Plessow, F. Weigend,                        
              J. Comput. Chem. 33: 810 (2012)                 
          Improved seminumerical algorithms                   
              C. Holzer,                                      
              J. Chem. Phys. 153 (2020), 184115               
                                         


          OpenMP Shared-Memory Parallelization:  8 CPUs.

            By: Christof Holzer and Yannick J. Franzke


              +--------------------------------------------------+
              |      general information about current run       |
              +--------------------------------------------------+

 
 PBE functional
 exchange:    LDA + PBE
 correlation: LDA (PW) + PBE
 A DFT calculation using the RI-J approximation will be carried out.
 Allocatable memory for RI due to $ricore (MB):                   500

   *************************************************************************
   y                                                                        
   *************************************************************************


              +--------------------------------------------------+
              | Atomic coordinate, charge and isotop information |
              +--------------------------------------------------+

                    atomic coordinates            atom    charge  isotop
         -3.98047905   -2.05396751    1.10657260    co    27.000     0
         -5.80161586    0.57966782   -1.09071420    n      7.000     0
         -6.85946338    2.70457149   -0.17681279    c      6.000     0
         -6.31592070    3.22755660    1.73852687    h      1.000     0
         -8.54759239    4.15852451   -1.57219280    c      6.000     0
         -9.34582914    5.86916979   -0.75232057    h      1.000     0
         -9.18643868    3.37203864   -4.00598733    c      6.000     0
        -10.52211430    4.44864471   -5.14528204    h      1.000     0
         -8.07199084    1.18318606   -4.96093264    c      6.000     0
         -8.50139652    0.51961761   -6.86429087    h      1.000     0
         -6.36507796   -0.15762451   -3.46761626    c      6.000     0
         -7.28577615   -3.60418506    1.48379613    n      7.000     0
         -8.19366199   -5.18177776   -0.28122564    c      6.000     0
        -10.71358721   -5.92963385   -0.31894571    c      6.000     0
        -11.38172407   -7.20745456   -1.78344642    h      1.000     0
        -12.33636590   -4.98737483    1.56775723    c      6.000     0
        -14.81418330   -5.54103264    1.75990137    o      8.000     0
        -11.36561794   -3.33060261    3.40235060    c      6.000     0
        -12.63575540   -2.58926759    4.84014664    h      1.000     0
         -8.82938532   -2.66155793    3.30797484    c      6.000     0
         -5.00540565   -0.59931190    4.47774725    n      7.000     0
         -3.58140461    0.76854670    6.08612509    c      6.000     0
         -1.59852405    0.94524365    5.54876729    h      1.000     0
         -4.57027901    1.86347556    8.26435986    c      6.000     0
         -3.32770736    2.94089894    9.50194868    h      1.000     0
         -7.13215351    1.56403126    8.81939907    c      6.000     0
         -7.95955195    2.42039127   10.49886292    h      1.000     0
         -8.60825184    0.11547323    7.19360759    c      6.000     0
        -10.60325329   -0.19837476    7.59122619    h      1.000     0
         -7.50295235   -0.97240695    5.06090086    c      6.000     0
         -0.34275985   -4.59847826    8.22476178    n      7.000     0
         -1.50181789   -4.14043227   10.42664345    c      6.000     0
         -0.30133837   -3.42115961   11.94567731    h      1.000     0
         -4.07979965   -4.54320434   10.83095735    c      6.000     0
         -4.92011550   -4.14022156   12.66713978    h      1.000     0
         -5.52139971   -5.51031968    8.84681200    c      6.000     0
         -7.52817245   -5.90594008    9.09674718    h      1.000     0
         -4.34856841   -5.97307884    6.53898322    c      6.000     0
         -5.39277664   -6.72742519    4.93575790    h      1.000     0
         -1.76327812   -5.45613160    6.30005172    c      6.000     0
         -1.60633335   -5.43550221    1.68773557    n      7.000     0
         -0.50741301   -6.19929682   -0.47523078    c      6.000     0
          1.76397657   -7.52704107   -0.55272505    c      6.000     0
          2.52941183   -8.11561498   -2.36905251    h      1.000     0
          3.04604784   -7.98204044    1.72225519    c      6.000     0
          5.29754635   -9.14868309    1.92281920    o      8.000     0
          1.90462850   -7.20333061    3.98380478    c      6.000     0
          2.80916141   -7.56295721    5.79494947    h      1.000     0
         -0.42822366   -6.01293543    3.90059050    c      6.000     0
         -4.20751755   -4.23393176   -2.55382747    n      7.000     0
         -4.89534819   -2.37699597   -4.50486671    c      6.000     0
         -5.94272606   -3.25659923   -6.08062599    h      1.000     0
         -3.12589746   -1.60435915   -5.27101932    h      1.000     0
         -6.21334599   -6.13295137   -2.09497570    c      6.000     0
         -7.07236238   -6.76948180   -3.88643569    h      1.000     0
         -5.30705923   -7.78625688   -1.21779526    h      1.000     0
         -1.73376797   -5.42138728   -2.94632283    c      6.000     0
         -1.84830408   -7.06791850   -4.22979609    h      1.000     0
         -0.50147908   -4.01204314   -3.83790601    h      1.000     0
        -15.90156762   -7.22207027   -0.07460979    c      6.000     0
          6.52439547   -9.96365053   -0.35631221    c      6.000     0
        -17.89255150   -7.39763187    0.45000577    h      1.000     0
        -14.98999964   -9.08927558   -0.00052100    h      1.000     0
        -15.75020622   -6.42623403   -1.98971248    h      1.000     0
          5.36952186  -11.37286145   -1.35881607    h      1.000     0
          8.30192383  -10.82568558    0.25047318    h      1.000     0
          6.91954363   -8.34673661   -1.60297530    h      1.000     0
         -0.84804068   -0.36195909    0.74677479    c      6.000     0
         -0.20653289    0.11528822   -1.77261545    o      8.000     0
          0.63803541    0.28205013    2.38876235    o      8.000     0
          1.44570719    0.96547979   -1.70776081    h      1.000     0
 
       center of nuclear mass  :   -4.50958502   -3.13039813    1.96807005
       center of nuclear charge:   -4.53637923   -3.16655876    1.94272442

              +--------------------------------------------------+
              |               basis set information              |
              +--------------------------------------------------+

              we will work with the 1s 3p 5d 7f 9g ... basis set
              ...i.e. with spherical basis functions...

   type   atoms  prim   cont   basis
   ---------------------------------------------------------------------------
    co       1     95     48   def2-TZVPD   [6s5p4d1f|17s12p7d1f]
    n        6     52     37   def2-TZVPD   [6s3p3d1f|12s6p3d1f]
    c       31     52     37   def2-TZVPD   [6s3p3d1f|12s6p3d1f]
    h       29     11      9   def2-TZVPD   [3s2p|5s2p]
    o        4     55     40   def2-TZVPD   [6s4p3d1f|12s7p3d1f]
   ---------------------------------------------------------------------------
   total:   71   2558   1838
   ---------------------------------------------------------------------------

   total number of primitive shells          :  111
   total number of contracted shells         :  698
   total number of cartesian basis functions : 2091
   total number of SCF-basis functions       : 1838


 integral neglect threshold       :  0.16E-12
 integral storage threshold THIZE :  0.10E-04
 integral storage threshold THIME :         5

 RI-J AUXILIARY BASIS SET information:

              we will work with the 1s 3p 5d 7f 9g ... basis set
              ...i.e. with spherical basis functions...

   type   atoms  prim   cont   basis
   ---------------------------------------------------------------------------
    co       1    107     89   def2-TZVPD   [8s5p5d2f3g|19s5p5d3f3g]
    n        6     70     49   def2-TZVPD   [6s4p3d1f1g|12s5p4d2f1g]
    c       31     70     49   def2-TZVPD   [6s4p3d1f1g|12s5p4d2f1g]
    h       29     16     11   def2-TZVPD   [3s1p1d|5s2p1d]
    o        4     70     49   def2-TZVPD   [6s4p3d1f1g|12s5p4d2f1g]
   ---------------------------------------------------------------------------
   total:   71   3441   2417
   ---------------------------------------------------------------------------

   total number of primitive shells          :  115
   total number of contracted shells         :  783
   total number of cartesian basis functions : 2967
   total number of SCF-basis functions       : 2417


 symmetry group of the molecule :   c1 

 the group has the following generators :
   c1(z)

    1 symmetry operations found

 there are 1 real representations :   a   

 maximum number of shells which are related by symmetry :  1

  
           ------------------
           density functional
           ------------------
 PBE functional
 exchange:    LDA + PBE
 correlation: LDA (PW) + PBE
 iterations will be done with small grid
  
 spherical integration : Lebedev's spherical grid
 spherical gridsize    :                     3
    i.e. gridpoints    :                   302
  maximum batchsize    :                   100
 value for diffuse not defined
 radial integration    : Chebyshev 2nd kind (scaling 3)
 radial gridsize       :                     3
 integration cells     :                    71
 partition function    : becke
 partition sharpness   :                     3
  

 biggest AO integral is expected to be    16.578513373

          ------------------------
          nuclear repulsion energy  :   6192.89835168    
          ------------------------

  _________________________________
 |                                 |
 |         DFTD3 V3.1 Rev 0        |
 | S.Grimme, University Bonn       |
 |            June  2014           |
 |   see standalone version        |
 |       dftd3 -h for options      |
 |_________________________________|
 
 Please cite DFT-D3 work done with this code as:
 S. Grimme, J. Antony, S. Ehrlich and H. Krieg,
 J. Chem. Phys, 132 (2010), 154104.
 If used with BJ-damping cite also
 S. Grimme, S. Ehrlich and L. Goerigk,
 J. Comput. Chem. 32 (2011), 1456-1465
 For DFT-D2 the reference is
 S. Grimme, J. Comput. Chem., 27 (2006), 1787-1799
 
C6 coefficients used:
                     2  C6 for element                      1
Z=  1 CN= 0.912     C6(AA)=    3.03
Z=  1 CN= 0.000     C6(AA)=    7.59
                     5  C6 for element                      6
Z=  6 CN= 0.000     C6(AA)=   49.11
Z=  6 CN= 0.987     C6(AA)=   43.25
Z=  6 CN= 1.998     C6(AA)=   29.36
Z=  6 CN= 2.999     C6(AA)=   25.78
Z=  6 CN= 3.984     C6(AA)=   18.21
                     4  C6 for element                      7
Z=  7 CN= 0.000     C6(AA)=   25.27
Z=  7 CN= 0.994     C6(AA)=   22.12
Z=  7 CN= 2.014     C6(AA)=   19.68
Z=  7 CN= 2.990     C6(AA)=   15.58
                     3  C6 for element                      8
Z=  8 CN= 0.000     C6(AA)=   15.51
Z=  8 CN= 0.993     C6(AA)=   12.82
Z=  8 CN= 1.989     C6(AA)=   10.37
                     4  C6 for element                     27
Z= 27 CN= 0.000     C6(AA)=  532.78
Z= 27 CN= 1.715     C6(AA)=  186.55
Z= 27 CN= 2.926     C6(AA)=  148.07
Z= 27 CN= 7.779     C6(AA)=  118.29

#           XYZ [au]              R0(AA) [Ang.]  CN          C6(AA)     C8(AA)   C10(AA) [au]
  1  -3.98048  -2.05397   1.10657   co  1.064  5.272       146.7     12898.9   1389330.6
  2  -5.80162   0.57967  -1.09071   n   0.533  3.026        15.6       345.1      9327.2
  3  -6.85946   2.70457  -0.17681   c   0.610  3.208        25.0       722.6     25600.2
  4  -6.31592   3.22756   1.73853   h   0.395  1.005         3.1        37.3       552.8
  5  -8.54759   4.15852  -1.57219   c   0.610  3.126        25.4       733.4     25983.5
  6  -9.34583   5.86917  -0.75232   h   0.395  1.002         3.1        37.3       553.1
  7  -9.18644   3.37204  -4.00599   c   0.610  3.137        25.3       732.2     25941.4
  8 -10.52211   4.44864  -5.14528   h   0.395  1.002         3.1        37.3       553.1
  9  -8.07199   1.18319  -4.96093   c   0.610  3.158        25.2       729.8     25857.2
 10  -8.50140   0.51962  -6.86429   h   0.395  1.002         3.1        37.3       553.0
 11  -6.36508  -0.15762  -3.46762   c   0.610  3.260        24.6       712.4     25238.0
 12  -7.28578  -3.60419   1.48380   n   0.533  3.198        15.6       344.1      9299.4
 13  -8.19366  -5.18178  -0.28123   c   0.610  3.260        24.6       712.4     25239.9
 14 -10.71359  -5.92963  -0.31895   c   0.610  3.170        25.2       728.3     25802.3
 15 -11.38172  -7.20745  -1.78345   h   0.395  1.004         3.1        37.3       552.9
 16 -12.33637  -4.98737   1.56776   c   0.610  3.209        25.0       722.3     25590.7
 17 -14.81418  -5.54103   1.75990   o   0.510  2.045        10.4       209.8      5187.3
 18 -11.36562  -3.33060   3.40235   c   0.610  3.181        25.1       726.8     25750.1
 19 -12.63576  -2.58927   4.84015   h   0.395  1.003         3.1        37.3       553.0
 20  -8.82939  -2.66156   3.30797   c   0.610  3.310        24.2       699.5     24783.3
 21  -5.00541  -0.59931   4.47775   n   0.533  3.075        15.6       344.7      9315.2
 22  -3.58140   0.76855   6.08613   c   0.610  3.199        25.0       724.0     25650.6
 23  -1.59852   0.94524   5.54877   h   0.395  1.006         3.1        37.3       552.8
 24  -4.57028   1.86348   8.26436   c   0.610  3.129        25.3       733.1     25973.7
 25  -3.32771   2.94090   9.50195   h   0.395  1.002         3.1        37.3       553.0
 26  -7.13215   1.56403   8.81940   c   0.610  3.135        25.3       732.4     25949.6
 27  -7.95955   2.42039  10.49886   h   0.395  1.002         3.1        37.3       553.1
 28  -8.60825   0.11547   7.19361   c   0.610  3.160        25.2       729.6     25849.0
 29 -10.60325  -0.19837   7.59123   h   0.395  1.003         3.1        37.3       553.0
 30  -7.50295  -0.97241   5.06090   c   0.610  3.318        24.1       697.2     24700.4
 31  -0.34276  -4.59848   8.22476   n   0.533  2.152        19.4       428.5     11579.8
 32  -1.50182  -4.14043  10.42664   c   0.610  3.191        25.1       725.2     25694.6
 33  -0.30134  -3.42116  11.94568   h   0.395  1.002         3.1        37.3       553.1
 34  -4.07980  -4.54320  10.83096   c   0.610  3.126        25.4       733.4     25982.9
 35  -4.92012  -4.14022  12.66714   h   0.395  1.002         3.1        37.3       553.1
 36  -5.52140  -5.51032   8.84681   c   0.610  3.145        25.3       731.4     25912.1
 37  -7.52817  -5.90594   9.09675   h   0.395  1.002         3.1        37.3       553.0
 38  -4.34857  -5.97308   6.53898   c   0.610  3.178        25.1       727.2     25763.7
 39  -5.39278  -6.72743   4.93576   h   0.395  1.005         3.1        37.3       552.8
 40  -1.76328  -5.45613   6.30005   c   0.610  3.284        24.4       706.7     25036.4
 41  -1.60633  -5.43550   1.68774   n   0.533  2.825        15.9       350.1      9460.1
 42  -0.50741  -6.19930  -0.47523   c   0.610  3.256        24.7       713.2     25266.4
 43   1.76398  -7.52704  -0.55273   c   0.610  3.181        25.1       726.7     25746.8
 44   2.52941  -8.11561  -2.36905   h   0.395  1.004         3.1        37.3       552.9
 45   3.04605  -7.98204   1.72226   c   0.610  3.210        25.0       722.3     25588.8
 46   5.29755  -9.14868   1.92282   o   0.510  2.045        10.4       209.8      5187.3
 47   1.90463  -7.20333   3.98380   c   0.610  3.197        25.0       724.4     25664.6
 48   2.80916  -7.56296   5.79495   h   0.395  1.004         3.1        37.3       552.9
 49  -0.42822  -6.01294   3.90059   c   0.610  3.279        24.5       707.7     25073.6
 50  -4.20752  -4.23393  -2.55383   n   0.533  3.665        15.6       343.8      9289.8
 51  -4.89535  -2.37700  -4.50487   c   0.610  4.173        18.2       527.5     18687.3
 52  -5.94273  -3.25660  -6.08063   h   0.395  1.001         3.1        37.4       553.2
 53  -3.12590  -1.60436  -5.27102   h   0.395  1.005         3.1        37.3       552.8
 54  -6.21335  -6.13295  -2.09498   c   0.610  4.191        18.2       527.3     18683.4
 55  -7.07236  -6.76948  -3.88644   h   0.395  1.001         3.1        37.4       553.2
 56  -5.30706  -7.78626  -1.21780   h   0.395  1.005         3.1        37.3       552.8
 57  -1.73377  -5.42139  -2.94632   c   0.610  4.179        18.2       527.4     18686.0
 58  -1.84830  -7.06792  -4.22980   h   0.395  1.000         3.1        37.4       553.2
 59  -0.50148  -4.01204  -3.83791   h   0.395  1.005         3.1        37.3       552.8
 60 -15.90157  -7.22207  -0.07461   c   0.610  4.044        18.3       529.0     18742.6
 61   6.52440  -9.96365  -0.35631   c   0.610  4.045        18.3       529.0     18741.8
 62 -17.89255  -7.39763   0.45001   h   0.395  0.996         3.1        37.4       553.6
 63 -14.99000  -9.08928  -0.00052   h   0.395  0.995         3.1        37.4       553.7
 64 -15.75021  -6.42623  -1.98971   h   0.395  0.995         3.1        37.4       553.7
 65   5.36952 -11.37286  -1.35882   h   0.395  0.995         3.1        37.4       553.7
 66   8.30192 -10.82569   0.25047   h   0.395  0.996         3.1        37.4       553.6
 67   6.91954  -8.34674  -1.60298   h   0.395  0.995         3.1        37.4       553.7
 68  -0.84804  -0.36196   0.74677   c   0.610  3.022        25.6       741.3     26263.2
 69  -0.20653   0.11529  -1.77262   o   0.510  2.042        10.4       209.8      5187.6
 70   0.63804   0.28205   2.38876   o   0.510  1.051        12.8       257.7      6370.7
 71   1.44571   0.96548  -1.70776   h   0.395  1.009         3.1        37.3       552.5

molecular C6(AA) [au] =     62999.86

           DFT-D V3(BJ)
 DF pbe                                               
 parameters
 s6       :    1.0000
 s8       :    0.7875
 a1       :    0.4289
 a2       :    4.4407
 k1-k3    :   16.0000    1.3333   -4.0000
 
 Edisp /kcal,au:   -79.9592 -0.12742315

 E6    /kcal :   -55.9654
 E8    /kcal :   -23.9938
 % E8        : 30.01
 nuclear repulsion energy                  =    6192.898351681
  DFT-D3 Energy contribution               =      -0.127423153
 nuclear repulsion + dispersion correction =    6192.770928528


         -----------------
         -S,T+V- integrals
         -----------------

 1e-integrals will be neglected if expon. factor < 0.159826E-13
 
 Difference densities algorithm switched on.
 The maximal number of linear combinations of
 difference densities is  20.

 DIIS switched on: error vector is FDS-SDF
 Max. Iterations for DIIS is     :   4
 DIIS matrix (see manual) 
    Scaling factor of diagonals  :  1.200
    threshold for scaling factor :  0.000

 scf convergence criterion : increment of total energy < .1000000D-07
                  and increment of one-electron energy < .1000000D-04

 MOs are in ASCII format !


    mo occupation :
   irrep   mo's   occupied
    a     1838      158
 
 number of basis functions   :  1838
 number of occupied orbitals :   158
 

 reading orbital data $uhfmo_alpha  from file alpha
 orbital characterization : expanded

 reading orbital data $uhfmo_beta  from file beta
 orbital characterization : expanded
 virtual MOs provided and orthogonalized by Cholesky decomposition
 virtual MOs provided and orthogonalized by Cholesky decomposition

 UHF mode switched on !

 closed shell shift switched on 
 all occupied orbitals are shifted by    0.05000

  
           ------------------------
               RI-J - INFORMATION
           ------------------------
 Contributions to RI integral batches: 
  neglected integral batches:                 74904
  direct contribution:                       160215
  memory contribution:                  8832
 Memory core needed for (P|Q) and Cholesky     45 MByte
 Memory core minimum needed except of (P|Q)     3 MByte
 Total minimum memory core needed (sum)        48 MByte
  
 ****************************************
 Memory allocated for RI-J   399 MByte
 ****************************************
                                            

 DSCF restart information will be dumped onto file alpha


 Starting SCF iterations

          Overall gridpoints after grid construction =         95948

 ITERATION  ENERGY          1e-ENERGY        2e-ENERGY     NORM[dD(SAO)]  TOL
   1  -3199.5539729396    -16716.579013     7324.2541114    0.000D+00 0.159D-12
                            Exc = -309.903201131     Coul =  7634.15731258    
                         Ntotal = 315.00176100      Nspin = 1.0000133805    
                             Na = 158.00088719         Nb = 157.00087381    
                            current damping = 1.000
 
          max. resid. norm for Fia-block=  5.398D-01 for orbital     94a    beta 
          max. resid. fock norm         =  7.681D+00 for orbital   1215a    beta 

 ITERATION  ENERGY          1e-ENERGY        2e-ENERGY     NORM[dD(SAO)]  TOL
   2  -3206.5760361084    -16660.559129     7261.2121639    0.733D+02 0.153D-12
                            Exc = -308.385634186     Coul =  7569.59779810    
                         Ntotal = 315.00262160      Nspin = 1.0000006978    
                             Na = 158.00131115         Nb = 157.00131045    
                            current damping = 0.950
 
          Norm of current diis error:  6.2434    
          max. resid. norm for Fia-block=  6.929D-01 for orbital    158a    alpha
          max. resid. fock norm         =  1.142D+00 for orbital   1767a    beta 

 ITERATION  ENERGY          1e-ENERGY        2e-ENERGY     NORM[dD(SAO)]  TOL
   3  -3207.6769516865    -16735.089023     7334.6411427    0.401D+02 0.112D-12
                            Exc = -312.086619357     Coul =  7646.72776210    
                         Ntotal = 315.00282180      Nspin = 1.0000254798    
                             Na = 158.00142364         Nb = 157.00139816    
                            current damping = 0.900
 
          Norm of current diis error:  4.3721    
          max. resid. norm for Fia-block=  2.379D-01 for orbital    153a    beta 
          max. resid. fock norm         =  3.134D-01 for orbital    159a    beta 

 ITERATION  ENERGY          1e-ENERGY        2e-ENERGY     NORM[dD(SAO)]  TOL
   4  -3208.9285655653    -16699.571914     7297.8724202    0.195D+02 0.869D-13
                            Exc = -311.134273658     Coul =  7609.00669389    
                         Ntotal = 315.00312276      Nspin = 1.0000242124    
                             Na = 158.00157349         Nb = 157.00154927    
                            current damping = 0.950
 
          Norm of current diis error:  2.0300    
          max. resid. norm for Fia-block=  1.035D-01 for orbital    154a    alpha
          max. resid. fock norm         =  1.897D-01 for orbital   1820a    alpha

 ITERATION  ENERGY          1e-ENERGY        2e-ENERGY     NORM[dD(SAO)]  TOL
   5  -3209.1393660110    -16712.341681     7310.4313867    0.196D+02 0.755D-13
                            Exc = -311.536652226     Coul =  7621.96803893    
                         Ntotal = 315.00367515      Nspin = 1.0000297093    
                             Na = 158.00185243         Nb = 157.00182272    
                            current damping = 1.000
 
          Norm of current diis error:  1.0747    
          max. resid. norm for Fia-block=  5.215D-02 for orbital    154a    beta 
          max. resid. fock norm         =  5.860D-02 for orbital    154a    beta 
          mo-orthogonalization: Cholesky decomposition

 ITERATION  ENERGY          1e-ENERGY        2e-ENERGY     NORM[dD(SAO)]  TOL
   6  -3209.2229016330    -16708.413816     7306.4199856    0.551D+01 0.669D-13
                            Exc = -311.550906342     Coul =  7617.97089199    
                         Ntotal = 315.00375634      Nspin = 1.0000381732    
                             Na = 158.00189725         Nb = 157.00185908    
                            current damping = 1.050
 
          Norm of current diis error: 0.55206    
          max. resid. norm for Fia-block=  2.179D-02 for orbital    156a    alpha
          max. resid. fock norm         =  3.600D-02 for orbital   1645a    alpha

 ITERATION  ENERGY          1e-ENERGY        2e-ENERGY     NORM[dD(SAO)]  TOL
   7  -3209.2401003817    -16714.147030     7312.1360015    0.216D+01 0.629D-13
                            Exc = -311.762825087     Coul =  7623.89882655    
                         Ntotal = 315.00384045      Nspin = 1.0000392773    
                             Na = 158.00193987         Nb = 157.00190059    
                            current damping = 1.100
 
          Norm of current diis error: 0.35127    
          max. resid. norm for Fia-block=  1.681D-02 for orbital    154a    beta 
          max. resid. fock norm         =  2.467D-02 for orbital    160a    beta 

 ITERATION  ENERGY          1e-ENERGY        2e-ENERGY     NORM[dD(SAO)]  TOL
   8  -3209.2448848154    -16708.087125     7306.0713115    0.170D+01 0.600D-13
                            Exc = -311.629652182     Coul =  7617.70096372    
                         Ntotal = 315.00396116      Nspin = 1.0000471345    
                             Na = 158.00200415         Nb = 157.00195701    
                            current damping = 1.150
 
          Norm of current diis error: 0.33801    
          max. resid. norm for Fia-block=  2.295D-02 for orbital    155a    alpha
          max. resid. fock norm         =  2.888D-02 for orbital    158a    alpha

 ITERATION  ENERGY          1e-ENERGY        2e-ENERGY     NORM[dD(SAO)]  TOL
   9  -3209.2475536743    -16712.957540     7310.9390576    0.118D+01 0.579D-13
                            Exc = -311.780209353     Coul =  7622.71926696    
                         Ntotal = 315.00400094      Nspin = 1.0000479095    
                             Na = 158.00202443         Nb = 157.00197652    
                            current damping = 1.200
 
          Norm of current diis error: 0.27057    
          max. resid. norm for Fia-block=  9.920D-03 for orbital    154a    beta 
          max. resid. fock norm         =  1.185D-02 for orbital    165a    beta 

 ITERATION  ENERGY          1e-ENERGY        2e-ENERGY     NORM[dD(SAO)]  TOL
  10  -3209.2527691895    -16711.541158     7309.5174602    0.453D+00 0.567D-13
                            Exc = -311.725534780     Coul =  7621.24299498    
                         Ntotal = 315.00399294      Nspin = 1.0000496079    
                             Na = 158.00202127         Nb = 157.00197167    
                            current damping = 1.250
 
          Norm of current diis error: 0.88768E-01
          max. resid. norm for Fia-block=  3.866D-03 for orbital    149a    alpha
          max. resid. fock norm         =  8.249D-03 for orbital   1824a    beta 
          mo-orthogonalization: Cholesky decomposition

 ITERATION  ENERGY          1e-ENERGY        2e-ENERGY     NORM[dD(SAO)]  TOL
  11  -3209.2532769699    -16711.803214     7309.7790085    0.243D+00 0.557D-13
                            Exc = -311.743168862     Coul =  7621.52217736    
                         Ntotal = 315.00401569      Nspin = 1.0000503646    
                             Na = 158.00203303         Nb = 157.00198266    
                            current damping = 1.300
 
          Norm of current diis error: 0.45425E-01
          max. resid. norm for Fia-block=  2.258D-03 for orbital    154a    beta 
          max. resid. fock norm         =  2.632D-03 for orbital   1824a    beta 

 ITERATION  ENERGY          1e-ENERGY        2e-ENERGY     NORM[dD(SAO)]  TOL
  12  -3209.2534142122    -16711.477114     7309.4527709    0.107D+00 0.546D-13
                            Exc = -311.738824414     Coul =  7621.19159527    
                         Ntotal = 315.00401699      Nspin = 1.0000511949    
                             Na = 158.00203409         Nb = 157.00198290    
                            current damping = 1.350
 
          Norm of current diis error: 0.37411E-01
          max. resid. norm for Fia-block=  2.301D-03 for orbital    155a    alpha
          max. resid. fock norm         =  3.516D-03 for orbital   1639a    alpha

 ITERATION  ENERGY          1e-ENERGY        2e-ENERGY     NORM[dD(SAO)]  TOL
  13  -3209.2534820211    -16712.169378     7310.1449673    0.411D-01 0.534D-13
                            Exc = -311.753201581     Coul =  7621.89816886    
                         Ntotal = 315.00401642      Nspin = 1.0000510994    
                             Na = 158.00203376         Nb = 157.00198266    
                            current damping = 1.400
 
          Norm of current diis error: 0.26597E-01
          max. resid. norm for Fia-block=  1.178D-03 for orbital    157a    beta 
          max. resid. fock norm         =  1.278D-03 for orbital    158a    beta 

 ITERATION  ENERGY          1e-ENERGY        2e-ENERGY     NORM[dD(SAO)]  TOL
  14  -3209.2535459495    -16711.834148     7309.8096735    0.283D-01 0.521D-13
                            Exc = -311.745058420     Coul =  7621.55473189    
                         Ntotal = 315.00402172      Nspin = 1.0000517345    
                             Na = 158.00203673         Nb = 157.00198499    
                            current damping = 1.450
 
          Norm of current diis error: 0.91873E-02
          max. resid. norm for Fia-block=  6.785D-04 for orbital    157a    beta 
          max. resid. fock norm         =  7.651D-04 for orbital    158a    beta 

 ITERATION  ENERGY          1e-ENERGY        2e-ENERGY     NORM[dD(SAO)]  TOL
  15  -3209.2535582290    -16711.779847     7309.7553605    0.161D-01 0.508D-13
                            Exc = -311.744937313     Coul =  7621.50029783    
                         Ntotal = 315.00402312      Nspin = 1.0000519324    
                             Na = 158.00203752         Nb = 157.00198559    
                            current damping = 1.300
 
          Norm of current diis error: 0.75623E-02
          max. resid. norm for Fia-block=  4.819D-04 for orbital    156a    alpha
          max. resid. fock norm         =  5.933D-04 for orbital   1639a    alpha
          mo-orthogonalization: Cholesky decomposition

 ITERATION  ENERGY          1e-ENERGY        2e-ENERGY     NORM[dD(SAO)]  TOL
  16  -3209.2535667015    -16711.791457     7309.7669616    0.861D-02 0.489D-13
                            Exc = -311.745765934     Coul =  7621.51272758    
                         Ntotal = 315.00402373      Nspin = 1.0000520694    
                             Na = 158.00203790         Nb = 157.00198583    
                            current damping = 1.350
 
          Norm of current diis error: 0.45128E-02
          max. resid. norm for Fia-block=  3.749D-04 for orbital    157a    beta 
          max. resid. fock norm         =  4.245D-04 for orbital    158a    beta 

 ITERATION  ENERGY          1e-ENERGY        2e-ENERGY     NORM[dD(SAO)]  TOL
  17  -3209.2535705584    -16711.800185     7309.7756862    0.661D-02 0.471D-13
                            Exc = -311.745022140     Coul =  7621.52070839    
                         Ntotal = 315.00402411      Nspin = 1.0000521797    
                             Na = 158.00203814         Nb = 157.00198596    
                            current damping = 1.200
 
          Norm of current diis error: 0.37500E-02
          max. resid. norm for Fia-block=  4.315D-04 for orbital    157a    alpha
          max. resid. fock norm         =  5.024D-04 for orbital    156a    alpha

 ITERATION  ENERGY          1e-ENERGY        2e-ENERGY     NORM[dD(SAO)]  TOL
  18  -3209.2535722987    -16711.868783     7309.8442820    0.440D-02 0.448D-13
                            Exc = -311.747408752     Coul =  7621.59169078    
                         Ntotal = 315.00402389      Nspin = 1.0000521865    
                             Na = 158.00203804         Nb = 157.00198585    
                            current damping = 1.050
 
          Norm of current diis error: 0.42158E-02
          max. resid. norm for Fia-block=  3.244D-04 for orbital    157a    beta 
          max. resid. fock norm         =  3.321D-04 for orbital    157a    beta 

 ITERATION  ENERGY          1e-ENERGY        2e-ENERGY     NORM[dD(SAO)]  TOL
  19  -3209.2535746367    -16711.798057     7309.7735539    0.499D-02 0.434D-13
                            Exc = -311.745592972     Coul =  7621.51914688    
                         Ntotal = 315.00402402      Nspin = 1.0000523620    
                             Na = 158.00203819         Nb = 157.00198583    
                            current damping = 1.100
 
          Norm of current diis error: 0.23022E-02
          max. resid. norm for Fia-block=  1.802D-04 for orbital    157a    alpha
          max. resid. fock norm         =  2.100D-04 for orbital    156a    alpha

 ITERATION  ENERGY          1e-ENERGY        2e-ENERGY     NORM[dD(SAO)]  TOL
  20  -3209.2535757235    -16711.805808     7309.7813034    0.233D-02 0.415D-13
                            Exc = -311.745719516     Coul =  7621.52702289    
                         Ntotal = 315.00402412      Nspin = 1.0000524198    
                             Na = 158.00203827         Nb = 157.00198585    
                            current damping = 1.150
 
          Norm of current diis error: 0.13468E-02
          max. resid. norm for Fia-block=  1.497D-04 for orbital    157a    beta 
          max. resid. fock norm         =  1.575D-04 for orbital    158a    beta 
          mo-orthogonalization: Cholesky decomposition

 ITERATION  ENERGY          1e-ENERGY        2e-ENERGY     NORM[dD(SAO)]  TOL
  21  -3209.2535762361    -16711.809632     7309.7851273    0.108D-02 0.401D-13
                            Exc = -311.745702718     Coul =  7621.53083004    
                         Ntotal = 315.00402385      Nspin = 1.0000524665    
                             Na = 158.00203816         Nb = 157.00198569    
                            current damping = 1.000
 
          Norm of current diis error: 0.12578E-02
          max. resid. norm for Fia-block=  1.068D-04 for orbital    157a    beta 
          max. resid. fock norm         =  1.132D-04 for orbital    158a    beta 

 ITERATION  ENERGY          1e-ENERGY        2e-ENERGY     NORM[dD(SAO)]  TOL
  22  -3209.2535766274    -16711.810011     7309.7855056    0.108D-02 0.159D-12
                            Exc = -311.745948934     Coul =  7621.53145452    
                         Ntotal = 315.00402376      Nspin = 1.0000525305    
                             Na = 158.00203814         Nb = 157.00198561    
                            current damping = 0.850
 
          Norm of current diis error: 0.76874E-03
          max. resid. norm for Fia-block=  9.805D-05 for orbital    157a    beta 
          max. resid. fock norm         =  1.041D-04 for orbital    157a    alpha

 ITERATION  ENERGY          1e-ENERGY        2e-ENERGY     NORM[dD(SAO)]  TOL
  23  -3209.2535769059    -16711.815548     7309.7910427    0.236D-01 0.101D-12
                            Exc = -311.745989615     Coul =  7621.53703236    
                         Ntotal = 315.00402369      Nspin = 1.0000525635    
                             Na = 158.00203813         Nb = 157.00198556    
                            current damping = 0.700
 
          Norm of current diis error: 0.45675E-03
          max. resid. norm for Fia-block=  7.991D-05 for orbital    157a    beta 
          max. resid. fock norm         =  8.173D-05 for orbital    157a    beta 

 ITERATION  ENERGY          1e-ENERGY        2e-ENERGY     NORM[dD(SAO)]  TOL
  24  -3209.2535770520    -16711.808656     7309.7841509    0.463D-02 0.741D-13
                            Exc = -311.745842051     Coul =  7621.52999296    
                         Ntotal = 315.00402358      Nspin = 1.0000526154    
                             Na = 158.00203810         Nb = 157.00198548    
                            current damping = 0.750
 
          Norm of current diis error: 0.59690E-03
          max. resid. norm for Fia-block=  6.602D-05 for orbital    157a    alpha
          max. resid. fock norm         =  7.262D-05 for orbital    157a    alpha

 ITERATION  ENERGY          1e-ENERGY        2e-ENERGY     NORM[dD(SAO)]  TOL
  25  -3209.2535771502    -16711.818097     7309.7935911    0.441D-02 0.626D-13
                            Exc = -311.746129483     Coul =  7621.53972057    
                         Ntotal = 315.00402344      Nspin = 1.0000526392    
                             Na = 158.00203804         Nb = 157.00198540    
                            current damping = 0.800
 
          Norm of current diis error: 0.40411E-03
          max. resid. norm for Fia-block=  4.555D-05 for orbital    157a    beta 
          max. resid. fock norm         =  4.799D-05 for orbital    158a    beta 
          mo-orthogonalization: Cholesky decomposition

 ITERATION  ENERGY          1e-ENERGY        2e-ENERGY     NORM[dD(SAO)]  TOL
  26  -3209.2535772016    -16711.812675     7309.7881694    0.403D-02 0.575D-13
                            Exc = -311.746005517     Coul =  7621.53417490    
                         Ntotal = 315.00402347      Nspin = 1.0000526801    
                             Na = 158.00203807         Nb = 157.00198539    
                            current damping = 0.850
 
          Norm of current diis error: 0.23838E-03
          max. resid. norm for Fia-block=  3.641D-05 for orbital    157a    beta 
          max. resid. fock norm         =  3.753D-05 for orbital    157a    beta 

 ITERATION  ENERGY          1e-ENERGY        2e-ENERGY     NORM[dD(SAO)]  TOL
  27  -3209.2535772322    -16711.813340     7309.7888344    0.169D-02 0.525D-13
                            Exc = -311.745963951     Coul =  7621.53479839    
                         Ntotal = 315.00402340      Nspin = 1.0000527015    
                             Na = 158.00203805         Nb = 157.00198535    
                            current damping = 0.900
 
          Norm of current diis error: 0.22763E-03
          max. resid. norm for Fia-block=  2.410D-05 for orbital    157a    beta 
          max. resid. fock norm         =  2.509D-05 for orbital    158a    beta 

 ITERATION  ENERGY          1e-ENERGY        2e-ENERGY     NORM[dD(SAO)]  TOL
  28  -3209.2535772500    -16711.812815     7309.7883096    0.121D-02 0.498D-13
                            Exc = -311.745992903     Coul =  7621.53430245    
                         Ntotal = 315.00402337      Nspin = 1.0000527233    
                             Na = 158.00203805         Nb = 157.00198532    
                            current damping = 0.950
 
          Norm of current diis error: 0.15312E-03
          max. resid. norm for Fia-block=  2.212D-05 for orbital    157a    alpha
          max. resid. fock norm         =  2.403D-05 for orbital    157a    alpha

 ITERATION  ENERGY          1e-ENERGY        2e-ENERGY     NORM[dD(SAO)]  TOL
  29  -3209.2535772579    -16711.815620     7309.7911144    0.904D-03 0.478D-13
                            Exc = -311.746076154     Coul =  7621.53719054    
                         Ntotal = 315.00402336      Nspin = 1.0000527372    
                             Na = 158.00203805         Nb = 157.00198531    
                            current damping = 1.000
 
          Norm of current diis error: 0.18480E-03
          max. resid. norm for Fia-block=  1.974D-05 for orbital    157a    beta 
          max. resid. fock norm         =  2.033D-05 for orbital    157a    beta 

 ITERATION  ENERGY          1e-ENERGY        2e-ENERGY     NORM[dD(SAO)]  TOL
  30  -3209.2535772661    -16711.813455     7309.7889493    0.424D-03 0.459D-13
                            Exc = -311.746024540     Coul =  7621.53497383    
                         Ntotal = 315.00402334      Nspin = 1.0000527512    
                             Na = 158.00203804         Nb = 157.00198529    
                            current damping = 1.050
 
          Norm of current diis error: 0.10056E-03
          max. resid. norm for Fia-block=  1.343D-05 for orbital    157a    alpha
          max. resid. fock norm         =  1.450D-05 for orbital    157a    alpha
          mo-orthogonalization: Cholesky decomposition

 ITERATION  ENERGY          1e-ENERGY        2e-ENERGY     NORM[dD(SAO)]  TOL
  31  -3209.2535772724    -16711.814072     7309.7895660    0.684D-03 0.441D-13
                            Exc = -311.746028673     Coul =  7621.53559463    
                         Ntotal = 315.00402331      Nspin = 1.0000527604    
                             Na = 158.00203803         Nb = 157.00198527    
                            current damping = 1.100
 
          Norm of current diis error: 0.72780E-04
          max. resid. norm for Fia-block=  1.195D-05 for orbital    157a    beta 
          max. resid. fock norm         =  1.236D-05 for orbital    157a    beta 

 ITERATION  ENERGY          1e-ENERGY        2e-ENERGY     NORM[dD(SAO)]  TOL
  32  -3209.2535772752    -16711.813473     7309.7889673    0.637D-03 0.421D-13
                            Exc = -311.746025505     Coul =  7621.53499279    
                         Ntotal = 315.00402331      Nspin = 1.0000527693    
                             Na = 158.00203804         Nb = 157.00198527    
                            current damping = 1.150
 
          Norm of current diis error: 0.60518E-04
          max. resid. norm for Fia-block=  8.790D-06 for orbital    157a    beta 
          max. resid. fock norm         =  8.981D-06 for orbital    157a    beta 

 ITERATION  ENERGY          1e-ENERGY        2e-ENERGY     NORM[dD(SAO)]  TOL
  33  -3209.2535772796    -16711.813795     7309.7892891    0.434D-03 0.410D-13
                            Exc = -311.746032088     Coul =  7621.53532123    
                         Ntotal = 315.00402330      Nspin = 1.0000527753    
                             Na = 158.00203804         Nb = 157.00198526    
                            current damping = 1.200
 
          Norm of current diis error: 0.48378E-04
          max. resid. norm for Fia-block=  9.490D-06 for orbital    157a    alpha
          max. resid. fock norm         =  1.448D-05 for orbital    797a    alpha

 ENERGY CONVERGED !

          Overall gridpoints after grid construction =        347535

 ITERATION  ENERGY          1e-ENERGY        2e-ENERGY     NORM[dD(SAO)]  TOL
  34  -3209.2545003363    -16711.813783     7309.7883543    0.529D-03 0.392D-13
                            Exc = -311.746958860     Coul =  7621.53531320    
                         Ntotal = 315.00008992      Nspin = 1.0000013021    
                             Na = 158.00004561         Nb = 157.00004431    
                            current damping = 1.250
 
          Norm of current diis error: 0.32135E-04
          max. resid. norm for Fia-block=  7.437D-06 for orbital    157a    beta 
          max. resid. fock norm         =  1.310D-05 for orbital    797a    beta 

 End of SCF iterations

   convergence criteria satisfied after    34 iterations


   *************************************************************************
   y                                                                        
   *************************************************************************


                  ------------------------------------------ 
                 |  total energy      =  -3209.25450033634  |
                  ------------------------------------------ 
                 :  kinetic energy    =   3198.59584103215  :
                 :  potential energy  =  -6407.85034136850  :
                 :  virial theorem    =      1.99667877406  :
                 :  wavefunction norm =      1.00000000000  :
                  .......................................... 


 <geterg> : there is no data group $energy 


 <skperg> : $end is missing 


 orbitals $uhfmo_beta  will be written to file beta

 orbitals $uhfmo_alpha  will be written to file alpha
 
 alpha: 

    irrep                154a        155a        156a        157a        158a   
 eigenvalues H         -0.28865    -0.27638    -0.27197    -0.25913    -0.23018
            eV          -7.8546     -7.5207     -7.4006     -7.0514     -6.2636
 occupation              1.0000      1.0000      1.0000      1.0000      1.0000

    irrep                159a        160a        161a        162a        163a   
 eigenvalues H         -0.19874    -0.18269    -0.17371    -0.17130    -0.16251
            eV          -5.4081     -4.9713     -4.7268     -4.6614     -4.4222
 
 beta:  

    irrep                153a        154a        155a        156a        157a   
 eigenvalues H         -0.29821    -0.28473    -0.25658    -0.25226    -0.24269
            eV          -8.1147     -7.7479     -6.9819     -6.8644     -6.6041
 occupation              1.0000      1.0000      1.0000      1.0000      1.0000

    irrep                158a        159a        160a        161a        162a   
 eigenvalues H         -0.19774    -0.18094    -0.17406    -0.16902    -0.16047
            eV          -5.3810     -4.9237     -4.7364     -4.5994     -4.3667
 

                                             _ _ _ 
  IRREP     alpha occ.     beta occ.      tr(D*D-D)


 a        158.00000000   157.00000000    -0.26446954

   -------------------------------------------------

   sum    158.00000000   157.00000000    -0.26446954

 <S*S>     0.77893909

 
 
 
 ==============================================================================
                           electrostatic moments
 ==============================================================================

 reference point for electrostatic moments:    0.00000   0.00000   0.00000

 
              nuc           elec       ->  total
 ------------------------------------------------------------------------------
                          charge      
 ------------------------------------------------------------------------------
         316.000000    -315.000000       1.000000
 a-b                                     1.000000
 
 ------------------------------------------------------------------------------
                       dipole moment  
 ------------------------------------------------------------------------------
   x   -1433.495837    1426.544929      -6.950908
   y   -1000.632568     996.688411      -3.944157
   z     613.900917    -613.951427      -0.050509
 
   | dipole moment | =     7.9921 a.u. =    20.3140 debye 
 
 ------------------------------------------------------------------------------
                     quadrupole moment
 ------------------------------------------------------------------------------
  xx   14413.587218  -14504.049293     -90.462075
  yy    7186.039926   -7324.808953    -138.769027
  zz    6606.333624   -6748.203469    -141.869845
  xy    2821.978969   -2809.016239      12.962730
  xz   -2307.595636    2298.442293      -9.153343
  yz   -2123.736215    2133.176624       9.440408
 
     1/3  trace=    -123.700316
     anisotropy=      59.294012
 
 ==============================================================================
 
HOMO-LUMO Separation
 HOMO         :   -0.23018005 H =     -6.26352 eV
 LUMO         :   -0.19874363 H =     -5.40809 eV
 HOMO-LUMO gap:    0.03143642 H =     +0.85543 eV
 
 ==============================================================================


    ------------------------------------------------------------------------
         total  cpu-time :  1 hours 22 minutes and 17 seconds
         total wall-time : 12 minutes and 32 seconds
    ------------------------------------------------------------------------

   ****  ridft : all done  ****


    2025-01-08 13:00:30.728 

 ridft ended normally
