# Supplementary material for: Electronic Effects Drive Selectivity in CO2 Reduction Catalysis by Heptacoordinated Cobalt Complexes
Source: Inorg Chem. 2026 May 21;65(22):12678–92. doi: 10.1021/acs.inorgchem.6c01633 (PMC13250995; doi:10.1021/acs.inorgchem.6c01633)
Supplement: Supplementary file 2 [file ic6c01633_si_002.zip › backup_paper_acscat_Co/Co0MeOLCOOH/doublet/bpy_det_O1/vacuo/energy]

$energy      SCF               SCFKIN            SCFPOT
     1 -3212.070228559      3200.829724127     -6412.899952687
     2 -3212.075512108      3200.880700779     -6412.956212887
     3 -3212.080672724      3200.981913664     -6413.062586388
     4 -3212.081803439      3201.184117067     -6413.265920506
     5 -3212.085986705      3201.158831979     -6413.244818685
     6 -3212.086989290      3201.154849569     -6413.241838860
     7 -3212.088442318      3201.168812649     -6413.257254967
     8 -3212.089701392      3201.211477544     -6413.301178935
     9 -3212.089881345      3201.221843386     -6413.311724731
    10 -3212.090790094      3201.115332833     -6413.206122927
    11 -3212.091358807      3201.141724836     -6413.233083643
    12 -3212.091689843      3201.152228488     -6413.243918330
    13 -3212.092061197      3201.176670913     -6413.268732111
    14 -3212.091950690      3201.166580948     -6413.258531638
    15 -3212.092293945      3201.147843183     -6413.240137128
    16 -3212.092628109      3201.145221667     -6413.237849776
    17 -3212.092708796      3201.148843122     -6413.241551918
    18 -3212.092999611      3201.142949448     -6413.235949059
    19 -3212.093255614      3201.143010120     -6413.236265734
    20 -3212.093579459      3201.144540894     -6413.238120353
    21 -3212.094272388      3201.146982565     -6413.241254953
    22 -3212.095066616      3201.136674105     -6413.231740721
    23 -3212.095703435      3201.127999352     -6413.223702787
    24 -3212.095979249      3201.127863686     -6413.223842935
    25 -3212.096191350      3201.130341953     -6413.226533303
    26 -3212.096322575      3201.131565074     -6413.227887649
    27 -3212.096483699      3201.129126530     -6413.225610230
    28 -3212.096590634      3201.130302722     -6413.226893356
    29 -3212.096691273      3201.132634950     -6413.229326223
    30 -3212.096778001      3201.134453304     -6413.231231305
    31 -3212.096816657      3201.138244972     -6413.235061630
    32 -3212.096884305      3201.132723263     -6413.229607568
    33 -3212.096894220      3201.133461464     -6413.230355684
    34 -3212.096903425      3201.137108232     -6413.234011657
    35 -3212.096917529      3201.141893903     -6413.238811432
    36 -3212.096933149      3201.134364387     -6413.231297537
    37 -3212.096934532      3201.134393036     -6413.231327568
    38 -3212.096945790      3201.137435627     -6413.234381417
    39 -3212.096950353      3201.137239158     -6413.234189511
    40 -3212.096953006      3201.138953869     -6413.235906875
    41 -3212.096955393      3201.136684618     -6413.233640011
    42 -3212.096957692      3201.137854794     -6413.234812485
    43 -3212.096956961      3201.139042007     -6413.235998968
    44 -3212.096957519      3201.139053118     -6413.236010636
    45 -3212.096958792      3201.139109901     -6413.236068692
    46 -3212.096959684      3201.138181915     -6413.235141599
    47 -3212.096960302      3201.138624379     -6413.235584681
    48 -3212.096960984      3201.138709437     -6413.235670422
    49 -3212.096960886      3201.138192092     -6413.235152978
    50 -3212.096961255      3201.138901001     -6413.235862257
    51 -3212.096961182      3201.139201936     -6413.236163118
$end
