# Supplementary material for: Electronic Effects Drive Selectivity in CO2 Reduction Catalysis by Heptacoordinated Cobalt Complexes
Source: Inorg Chem. 2026 May 21;65(22):12678–92. doi: 10.1021/acs.inorgchem.6c01633 (PMC13250995; doi:10.1021/acs.inorgchem.6c01633)
Supplement: Supplementary file 2 [file ic6c01633_si_002.zip › backup_paper_acscat_Co/Co0MeOLCOOH/doublet/bpy_det_O1/vacuo/job.last]

OPTIMIZATION CYCLE 50
Wed 25 Dec 2024 06:35:56 PM CET

   OpenMP run-time library returned nthreads =  8

 rdgrad (centipede31) : TURBOMOLE rev. V7-7 compiled 19 Oct 2022 at 02:10:57
 Copyright (C) 2022 TURBOMOLE GmbH, Karlsruhe


    2024-12-25 18:35:56.631 


 UHF modus switched on !


                                 r d g r a d

                          gradient for ridft program 

                        by K.Eichkorn, O.Treutler, H.Oehm, 
                             M.Haeser and R.Ahlrichs
                  (Chemical Physics Letters 242 (1995) 652-660)
                    parallel version: M.v.Arnim  &  R.Ahlrichs
                            quantum chemistry group
                             university  karlsruhe
                                   germany


                          References             
                                                 
          Density Functional:                              
              O. Treutler and R. Ahlrichs                      
              Efficient Molecular Numerical Integration Schemes
              J. Chem. Phys. 102: 346 (1995)                   
          Parallel Version:                                
              Performance of parallel TURBOMOLE for Density    
              Functional Calculations                          
              M. v. Arnim and R. Ahlrichs                      
              J. Comp. Chem. 19: 1746 (1998)                   
          RI-J Method:                                     
              Auxiliary Basis Sets to approximate Coulomb      
              Potentials                                       
              Chem. Phys. Lett. 240: 283 (1995)                
              K. Eichkorn, O. Treutler, H. Oehm, M. Haeser     
              and R. Ahlrichs                                  
              Chem. Phys. Lett. 242: 652 (1995)                
                                                           
              Auxiliary Basis Sets for Main Row Atoms and their
              Use to approximate Coulomb Potentials            
              K. Eichkorn, F. Weigend, O. Treutler and         
              R. Ahlrichs                                      
              Theo. Chem. Acc. 97: 119 (1997)                  
          Relativistic Two-component ECP formalism             
              Efficient two-component self-consistent field    
              procedures and gradients: implementation in      
              TURBOMOLE and application to Au20-               
              A. Baldes and F. Weigend                         
              Mol. Phys. 111: 2617 (2013)                      
          Relativistic all-electron 2c calculations (X2C, DLU) 
              Efficient implementation of one- and two-component
              analytical energy gradients in exact two-component
              theory                                           
              Y. J. Franzke, N. Middendorf and F. Weigend      
              J. Chem. Phys. 148: 104110 (2018)                
          Exploitation of symmetry in scalar X2C response      
              NMR shielding tensors and chemical shifts in     
              scalar-relativistic local exact two-component    
              theory                                           
              Y. J. Franzke and F. Weigend                     
              J. Chem. Theory Comput. 15: 1028 (2019)          
                                                              


          OpenMP Shared-Memory Parallelization:  8 CPUs.

            By: Yannick J. Franzke and Christof Holzer
 

   *************************************************************************
   y                                                                        
   *************************************************************************


 integral neglect threshold       :  0.20E-10
 integral storage threshold THIZE :  0.10E-04
 integral storage threshold THIME :         5

 B-P86 functional
 exchange:    LDA + Becke (B88)
 correlation: LDA (VWN) + Perdew (P86)
 A DFT gradient calculation using the RI-J approximation will be carried out.
  
  
 AUXILIARY BASIS SET information:

 symmetry group of the molecule :   c1 

 the group has the following generators :
   c1(z)

    1 symmetry operations found

 there are 1 real representations :   a   

 maximum number of shells which are related by symmetry :  1


    mo occupation :
   irrep   mo's   occupied
    a     1490      158
 
 number of basis functions   :  1490
 number of occupied orbitals :   158
 

 biggest AO integral is expected to be    16.578513373
  
           ------------------
           density functional
           ------------------
 B-P86 functional
 exchange:    LDA + Becke (B88)
 correlation: LDA (VWN) + Perdew (P86)
 iterations will be done with small grid
  
 spherical integration : Lebedev's spherical grid
 spherical gridsize    :                     3
    i.e. gridpoints    :                   302
  maximum batchsize    :                   100
 value for diffuse not defined
 radial integration    : Chebyshev 2nd kind (scaling 3)
 radial gridsize       :                     3
 integration cells     :                    71
 partition function    : becke
 partition sharpness   :                     3
  

 Using current-dependent DFT

  
           ------------------------
             RDGRAD - INFORMATION
           ------------------------
  
 Threshold for integral neglect (rithr1): 1E-10
 Threshold for integral neglect (rithr2): 1E-10
 Contributions to RI integral batches: 
  neglected integral batches:                 71860
  direct contribution:                        97793
     
 ****************************************
 Memory allocated for RDGRAD: 95 MiB
 ****************************************
                                            
     

 nuclear repulsion energy  :   6192.93129106    

  MOs are in ASCII format !


 reading orbital data $uhfmo_alpha  from file alpha
 orbital characterization : scfconv=6

 reading orbital data $uhfmo_beta  from file beta
 orbital characterization : scfconv=6
  Deviation of MOs from orthonormality   8.515430927363617E-011
  Deviation of MOs from orthonormality   8.191900795138332E-011

    ----------------------------------------
     S+T+V CONTRIBUTIONS TO ENERGY GRADIENT 
    ----------------------------------------

 1e-integral 1st. derivatives will be neglected if expon. factor < 0.393371E-13

  _________________________________
 |                                 |
 |         DFTD3 V3.1 Rev 0        |
 | S.Grimme, University Bonn       |
 |            June  2014           |
 |   see standalone version        |
 |       dftd3 -h for options      |
 |_________________________________|
 
 Please cite DFT-D3 work done with this code as:
 S. Grimme, J. Antony, S. Ehrlich and H. Krieg,
 J. Chem. Phys, 132 (2010), 154104.
 If used with BJ-damping cite also
 S. Grimme, S. Ehrlich and L. Goerigk,
 J. Comput. Chem. 32 (2011), 1456-1465
 For DFT-D2 the reference is
 S. Grimme, J. Comput. Chem., 27 (2006), 1787-1799
 
C6 coefficients used:
                     2  C6 for element                      1
Z=  1 CN= 0.912     C6(AA)=    3.03
Z=  1 CN= 0.000     C6(AA)=    7.59
                     5  C6 for element                      6
Z=  6 CN= 0.000     C6(AA)=   49.11
Z=  6 CN= 0.987     C6(AA)=   43.25
Z=  6 CN= 1.998     C6(AA)=   29.36
Z=  6 CN= 2.999     C6(AA)=   25.78
Z=  6 CN= 3.984     C6(AA)=   18.21
                     4  C6 for element                      7
Z=  7 CN= 0.000     C6(AA)=   25.27
Z=  7 CN= 0.994     C6(AA)=   22.12
Z=  7 CN= 2.014     C6(AA)=   19.68
Z=  7 CN= 2.990     C6(AA)=   15.58
                     3  C6 for element                      8
Z=  8 CN= 0.000     C6(AA)=   15.51
Z=  8 CN= 0.993     C6(AA)=   12.82
Z=  8 CN= 1.989     C6(AA)=   10.37
                     4  C6 for element                     27
Z= 27 CN= 0.000     C6(AA)=  532.78
Z= 27 CN= 1.715     C6(AA)=  186.55
Z= 27 CN= 2.926     C6(AA)=  148.07
Z= 27 CN= 7.779     C6(AA)=  118.29

#           XYZ [au]              R0(AA) [Ang.]  CN          C6(AA)     C8(AA)   C10(AA) [au]
  1  -3.98006  -2.05368   1.10680   co  0.979  5.272       146.7     12898.8   1389315.4
  2  -5.80124   0.58015  -1.09068   n   0.490  3.026        15.6       345.1      9327.2
  3  -6.85933   2.70473  -0.17634   c   0.561  3.208        25.0       722.6     25600.1
  4  -6.31548   3.22763   1.73894   h   0.363  1.005         3.1        37.3       552.8
  5  -8.54798   4.15858  -1.57125   c   0.561  3.126        25.4       733.4     25983.5
  6  -9.34613   5.86912  -0.75107   h   0.363  1.002         3.1        37.3       553.1
  7  -9.18704   3.37230  -4.00504   c   0.561  3.137        25.3       732.2     25941.5
  8 -10.52292   4.44882  -5.14417   h   0.363  1.002         3.1        37.3       553.1
  9  -8.07233   1.18374  -4.96040   c   0.561  3.158        25.2       729.8     25857.2
 10  -8.50205   0.52036  -6.86376   h   0.363  1.002         3.1        37.3       553.0
 11  -6.36509  -0.15709  -3.46748   c   0.561  3.260        24.6       712.4     25238.3
 12  -7.28520  -3.60402   1.48359   n   0.490  3.198        15.6       344.1      9299.4
 13  -8.19290  -5.18178  -0.28142   c   0.561  3.260        24.6       712.4     25240.0
 14 -10.71275  -5.92994  -0.31911   c   0.561  3.170        25.2       728.3     25802.2
 15 -11.38081  -7.20732  -1.78402   h   0.363  1.004         3.1        37.3       552.9
 16 -12.33559  -4.98813   1.56775   c   0.561  3.209        25.0       722.3     25590.7
 17 -14.81326  -5.54245   1.76009   o   0.469  2.045        10.4       209.8      5187.3
 18 -11.36506  -3.33126   3.40234   c   0.561  3.181        25.1       726.8     25750.1
 19 -12.63498  -2.59101   4.84089   h   0.363  1.003         3.1        37.3       553.0
 20  -8.82901  -2.66154   3.30769   c   0.561  3.310        24.2       699.5     24783.0
 21  -5.00541  -0.59871   4.47768   n   0.490  3.075        15.6       344.7      9315.2
 22  -3.58173   0.76942   6.08612   c   0.561  3.199        25.0       724.0     25650.7
 23  -1.59883   0.94637   5.54890   h   0.363  1.006         3.1        37.3       552.8
 24  -4.57100   1.86442   8.26414   c   0.561  3.129        25.3       733.1     25973.7
 25  -3.32869   2.94213   9.50176   h   0.363  1.002         3.1        37.3       553.0
 26  -7.13290   1.56469   8.81892   c   0.561  3.135        25.3       732.4     25949.6
 27  -7.96067   2.42127  10.49809   h   0.363  1.002         3.1        37.3       553.1
 28  -8.60861   0.11572   7.19316   c   0.561  3.160        25.2       729.6     25849.0
 29 -10.60369  -0.19808   7.59045   h   0.363  1.003         3.1        37.3       553.0
 30  -7.50291  -0.97226   5.06071   c   0.561  3.318        24.1       697.2     24700.2
 31  -0.34278  -4.59790   8.22438   n   0.490  2.152        19.4       428.5     11579.8
 32  -1.50170  -4.13965  10.42629   c   0.561  3.191        25.1       725.2     25694.6
 33  -0.30117  -3.42001  11.94512   h   0.363  1.002         3.1        37.3       553.1
 34  -4.07964  -4.54245  10.83081   c   0.561  3.126        25.4       733.4     25982.9
 35  -4.91975  -4.13984  12.66717   h   0.363  1.002         3.1        37.3       553.1
 36  -5.52137  -5.50963   8.84679   c   0.561  3.145        25.3       731.4     25912.1
 37  -7.52791  -5.90617   9.09717   h   0.363  1.002         3.1        37.3       553.0
 38  -4.34874  -5.97237   6.53886   c   0.561  3.178        25.1       727.2     25763.6
 39  -5.39301  -6.72701   4.93581   h   0.363  1.005         3.1        37.3       552.8
 40  -1.76345  -5.45552   6.29977   c   0.561  3.284        24.4       706.7     25036.3
 41  -1.60629  -5.43470   1.68740   n   0.490  2.826        15.9       350.0      9459.3
 42  -0.50740  -6.19879  -0.47552   c   0.561  3.256        24.7       713.1     25266.1
 43   1.76343  -7.52747  -0.55290   c   0.561  3.181        25.1       726.7     25746.8
 44   2.52874  -8.11623  -2.36922   h   0.363  1.004         3.1        37.3       552.9
 45   3.04505  -7.98325   1.72218   c   0.561  3.210        25.0       722.3     25588.8
 46   5.29600  -9.15089   1.92290   o   0.469  2.045        10.4       209.8      5187.3
 47   1.90384  -7.20402   3.98366   c   0.561  3.197        25.0       724.4     25664.5
 48   2.80813  -7.56403   5.79485   h   0.363  1.004         3.1        37.3       552.9
 49  -0.42848  -6.01256   3.90030   c   0.561  3.279        24.5       707.7     25073.4
 50  -4.20716  -4.23326  -2.55442   n   0.490  3.664        15.6       343.8      9289.8
 51  -4.89504  -2.37616  -4.50514   c   0.561  4.173        18.2       527.5     18687.3
 52  -5.94221  -3.25551  -6.08118   h   0.363  1.001         3.1        37.4       553.2
 53  -3.12571  -1.60316  -5.27113   h   0.363  1.005         3.1        37.3       552.8
 54  -6.21271  -6.13246  -2.09556   c   0.561  4.191        18.2       527.3     18683.4
 55  -7.07189  -6.76879  -3.88702   h   0.363  1.001         3.1        37.4       553.2
 56  -5.30621  -7.78584  -1.21875   h   0.363  1.005         3.1        37.3       552.8
 57  -1.73331  -5.42055  -2.94674   c   0.561  4.179        18.2       527.4     18686.0
 58  -1.84753  -7.06694  -4.23042   h   0.363  1.000         3.1        37.4       553.2
 59  -0.50098  -4.01093  -3.83782   h   0.363  1.005         3.1        37.3       552.8
 60 -15.90027  -7.22400  -0.07416   c   0.561  4.044        18.3       529.0     18742.6
 61   6.52278  -9.96615  -0.35617   c   0.561  4.045        18.3       529.0     18741.8
 62 -17.89109  -7.40034   0.45082   h   0.363  0.996         3.1        37.4       553.6
 63 -14.98793  -9.09083  -0.00016   h   0.363  0.995         3.1        37.4       553.7
 64 -15.74956  -6.42816  -1.98932   h   0.363  0.995         3.1        37.4       553.7
 65   5.36747 -11.37486  -1.35888   h   0.363  0.995         3.1        37.4       553.7
 66   8.29993 -10.82890   0.25072   h   0.363  0.996         3.1        37.4       553.6
 67   6.91866  -8.34930  -1.60268   h   0.363  0.995         3.1        37.4       553.7
 68  -0.84761  -0.36131   0.74715   c   0.561  3.022        25.6       741.3     26263.3
 69  -0.20627   0.11633  -1.77214   o   0.469  2.042        10.4       209.8      5187.6
 70   0.63851   0.28247   2.38921   o   0.469  1.051        12.8       257.7      6370.7
 71   1.44601   0.96644  -1.70734   h   0.363  1.009         3.1        37.3       552.5

molecular C6(AA) [au] =     62999.71

           DFT-D V3(BJ)
 DF b-p                                               
 parameters
 s6       :    1.0000
 s8       :    3.2822
 a1       :    0.3946
 a2       :    4.8516
 k1-k3    :   16.0000    1.3333   -4.0000
 
 Edisp /kcal,au:  -130.2764 -0.20760869

 E6    /kcal :   -48.5838
 E8    /kcal :   -81.6926
 % E8        : 62.71
 
 doing analytical gradient O(N^2) ...
 
 |G|=  9.171754840872814E-002

 setting up bound for integral derivative estimation

 increment for numerical differentiation : 0.00050000

 biggest AO integral is expected to be    16.578513373
 biggest cartesian 1st derivative AO integral is expected to be    55.953047518
          Overall gridpoints after grid construction =        347536

 Integrated ground state density     :   315.0000668093466    

 Integrated ground state spin density:   1.000000676676145    


          ------------------------------------------------
           cartesian gradient of the energy (hartree/bohr)
          ------------------------------------------------

  ATOM      1 co          2 n           3 c           4 h           5 c 
dE/dx -0.8158816D-04  0.4214366D-04  0.1624684D-04  0.1467786D-04 -0.2079318D-04
dE/dy -0.8263478D-04  0.1418818D-04 -0.2776293D-06 -0.1859049D-04  0.1006902D-04
dE/dz  0.9311556D-04  0.8411429D-05  0.1273829D-04  0.8750712D-05 -0.2525598D-04

  ATOM      6 h           7 c           8 h           9 c          10 h 
dE/dx  0.7156570D-05 -0.5063077D-05  0.5427374D-05  0.1269334D-04  0.1695373D-05
dE/dy  0.7547976D-05  0.7724013D-05  0.1067473D-04  0.3217842D-04  0.5200169D-05
dE/dz  0.4951457D-05  0.2068663D-04  0.1890580D-05  0.1767525D-04 -0.2447380D-05

  ATOM     11 c          12 n          13 c          14 c          15 h 
dE/dx -0.4140566D-04  0.3671780D-04  0.1394468D-04 -0.5508760D-05  0.3452718D-05
dE/dy -0.2442952D-04  0.4676154D-04 -0.2137642D-04  0.3856316D-05  0.9450240D-05
dE/dz  0.1085748D-04 -0.1191596D-04 -0.4408512D-05 -0.7004239D-05 -0.9639541D-05

  ATOM     16 c          17 o          18 c          19 h          20 c 
dE/dx  0.2682383D-04 -0.1387166D-04 -0.5688807D-05  0.7278401D-05 -0.2380640D-05
dE/dy  0.1355979D-04 -0.1266633D-05 -0.4381971D-06 -0.1117315D-04  0.1789059D-04
dE/dz -0.6716764D-05 -0.7852949D-05 -0.9999844D-05  0.1124439D-04 -0.5406464D-05

  ATOM     21 n          22 c          23 h          24 c          25 h 
dE/dx -0.1208732D-04  0.5624276D-05  0.3836100D-05 -0.6995655D-05  0.4906015D-05
dE/dy  0.4000796D-04 -0.4555450D-05 -0.5220782D-06  0.2644847D-05 -0.5450969D-05
dE/dz -0.4028302D-04  0.4440972D-05 -0.2025101D-05  0.5697809D-05  0.2776332D-05

  ATOM     26 c          27 h          28 c          29 h          30 c 
dE/dx  0.1063412D-04 -0.1890140D-05 -0.1118179D-05 -0.1977699D-05  0.1711356D-04
dE/dy -0.7792234D-05 -0.1981189D-05 -0.1196192D-04 -0.8994686D-06 -0.2661399D-04
dE/dz -0.6591052D-06  0.1012221D-05  0.7133626D-06 -0.2343586D-06  0.1217053D-04

  ATOM     31 n          32 c          33 h          34 c          35 h 
dE/dx  0.1311765D-04 -0.1018906D-05  0.1700339D-05  0.2760986D-05  0.4298863D-05
dE/dy -0.1306799D-04 -0.9735134D-05 -0.2461314D-05 -0.2080294D-05 -0.1788496D-04
dE/dz -0.5561928D-05 -0.1769306D-05 -0.2767209D-05 -0.5515966D-05 -0.2981776D-06

  ATOM     36 c          37 h          38 c          39 h          40 c 
dE/dx  0.1449043D-05  0.6808662D-05  0.5641818D-06  0.6336852D-05 -0.2179210D-04
dE/dy  0.2273292D-04 -0.2270927D-04  0.6814722D-05 -0.5429352D-05 -0.1242735D-04
dE/dz -0.8159979D-05 -0.1500851D-06 -0.7318919D-05 -0.6419629D-05 -0.3336703D-05

  ATOM     41 n          42 c          43 c          44 h          45 c 
dE/dx -0.2899334D-05  0.3669731D-04 -0.4954754D-06 -0.3049143D-05 -0.1386574D-04
dE/dy  0.3074545D-04 -0.3038278D-05  0.3362234D-05  0.7641340D-05  0.3106421D-05
dE/dz  0.6748797D-05 -0.9241400D-06 -0.2083423D-04 -0.6276370D-05  0.9175861D-05

  ATOM     46 o          47 c          48 h          49 c          50 n 
dE/dx  0.4629061D-05  0.1817591D-04  0.2096816D-05  0.6756151D-05  0.2280190D-05
dE/dy -0.1415850D-05 -0.1109982D-04 -0.1946875D-05  0.1413244D-04  0.4570891D-04
dE/dz -0.1006444D-04 -0.2714662D-05 -0.9447287D-05 -0.2146812D-04 -0.9124124D-04

  ATOM     51 c          52 h          53 h          54 c          55 h 
dE/dx  0.2758085D-04  0.1483045D-04 -0.1395596D-04 -0.9352826D-05  0.5971164D-05
dE/dy -0.3420458D-04  0.2240058D-04  0.4228602D-05  0.5256279D-05  0.1547450D-04
dE/dz  0.1873538D-04 -0.1017091D-04 -0.9490021D-05  0.1449218D-06 -0.6625628D-05

  ATOM     56 h          57 c          58 h          59 h          60 c 
dE/dx  0.6094218D-05  0.2387392D-05  0.1441264D-05 -0.7142243D-06  0.8145837D-05
dE/dy  0.1028772D-04 -0.6334981D-05  0.7059423D-06  0.7824004D-05 -0.1131739D-05
dE/dz -0.4021492D-05 -0.2458345D-04  0.2467021D-05  0.7910799D-05 -0.4528346D-05

  ATOM     61 c          62 h          63 h          64 h          65 h 
dE/dx  0.5694169D-05  0.2359610D-05  0.2972124D-05  0.3054169D-05 -0.1037237D-06
dE/dy  0.4927621D-05  0.3667129D-05  0.4316550D-05  0.7828976D-05  0.5048267D-05
dE/dz -0.7701635D-05 -0.3881037D-05 -0.9878782D-05 -0.6749663D-05 -0.8171875D-05

  ATOM     66 h          67 h          68 c          69 o          70 o 
dE/dx  0.1904859D-05  0.4299906D-05  0.2648787D-04 -0.5732416D-05  0.2179915D-04
dE/dy  0.2372495D-05  0.3254970D-05  0.5718420D-04 -0.7449677D-06  0.3056128D-07
dE/dz -0.9178310D-05 -0.7476093D-05 -0.4444393D-04  0.1637033D-04  0.1972638D-04

  ATOM     71 h 
dE/dx  0.9696841D-05
dE/dy -0.7451209D-05
dE/dz  0.5400118D-05
 
 resulting FORCE  (fx,fy,fz) = (0.209D-03,0.138D-03,-.191D-03)
 resulting MOMENT (mx,my,mz) = (0.313D-02,-.224D-03,-.978D-04)


 exx =      -0.000963 eyy =      -0.000616 ezz =      -0.000214
 eyz =       0.000380 exz =       0.000425 exy =      -0.000767


 **********************************************************************
  |maximum component of gradient| : 0.93115563E-04  (atom  1 co)       
   gradient norm                  : 0.27135048E-03
 **********************************************************************
   ***  cartesian gradients written onto <gradient>  ***


     --- calculation of the energy gradient finished ---


    ------------------------------------------------------------------------
         total  cpu-time :  3 minutes and 20 seconds
         total wall-time :  26.93 seconds
    ------------------------------------------------------------------------

   ****  rdgrad : all done  ****


    2024-12-25 18:36:23.526 

fine, there is no data group "$actual step"
next step = relax

 statpt (centipede31) : TURBOMOLE rev. V7-7 compiled 19 Oct 2022 at 01:15:37
 Copyright (C) 2022 TURBOMOLE GmbH, Karlsruhe


    2024-12-25 18:36:23.569 


                           this is S T A T P T   


                     hessian and coordinate update for
                          stationary point search 

                     by barbara unterreiner, marek sierka,
                           and reinhart ahlrichs

                          quantum chemistry group
                          universitaet  karlsruhe
                                  germany


              +--------------------------------------------------+
              | Atomic coordinate, charge and isotop information |
              +--------------------------------------------------+

                    atomic coordinates            atom    charge  isotop
         -3.98005699   -2.05368242    1.10680216    co    27.000     0
         -5.80124484    0.58015122   -1.09067603    n      7.000     0
         -6.85933289    2.70473323   -0.17633891    c      6.000     0
         -6.31547886    3.22762906    1.73894263    h      1.000     0
         -8.54797901    4.15857735   -1.57125202    c      6.000     0
         -9.34613207    5.86911974   -0.75106617    h      1.000     0
         -9.18703506    3.37230475   -4.00504206    c      6.000     0
        -10.52292477    4.44882474   -5.14416944    h      1.000     0
         -8.07233217    1.18373966   -4.96039718    c      6.000     0
         -8.50205163    0.52035745   -6.86375844    h      1.000     0
         -6.36509059   -0.15709340   -3.46747913    c      6.000     0
         -7.28520076   -3.60402398    1.48359265    n      7.000     0
         -8.19290237   -5.18178056   -0.28141917    c      6.000     0
        -10.71274540   -5.92993764   -0.31910789    c      6.000     0
        -11.38081270   -7.20732258   -1.78402298    h      1.000     0
        -12.33558585   -4.98813197    1.56774622    c      6.000     0
        -14.81325664   -5.54244500    1.76008804    o      8.000     0
        -11.36506001   -3.33125560    3.40233576    c      6.000     0
        -12.63497836   -2.59100692    4.84089238    h      1.000     0
         -8.82900636   -2.66153710    3.30769438    c      6.000     0
         -5.00540524   -0.59871184    4.47767655    n      7.000     0
         -3.58172998    0.76942006    6.08611562    c      6.000     0
         -1.59882512    0.94636990    5.54890001    h      1.000     0
         -4.57099558    1.86441998    8.26414497    c      6.000     0
         -3.32869189    2.94213040    9.50176118    h      1.000     0
         -7.13289794    1.56468990    8.81892099    c      6.000     0
         -7.96066701    2.42127169   10.49809462    h      1.000     0
         -8.60861306    0.11571794    7.19315539    c      6.000     0
        -10.60369472   -0.19808098    7.59044764    h      1.000     0
         -7.50290877   -0.97226357    5.06071277    c      6.000     0
         -0.34277904   -4.59790472    8.22437687    n      7.000     0
         -1.50170428   -4.13964637   10.42629133    c      6.000     0
         -0.30117358   -3.42001358   11.94512081    h      1.000     0
         -4.07964389   -4.54245399   10.83081385    c      6.000     0
         -4.91974932   -4.13984063   12.66717367    h      1.000     0
         -5.52137398   -5.50963351    8.84678934    c      6.000     0
         -7.52790929   -5.90616547    9.09716624    h      1.000     0
         -4.34874472   -5.97236845    6.53886284    c      6.000     0
         -5.39300578   -6.72700910    4.93580985    h      1.000     0
         -1.76344608   -5.45552368    6.29977315    c      6.000     0
         -1.60628545   -5.43469803    1.68739741    n      7.000     0
         -0.50739559   -6.19879409   -0.47551785    c      6.000     0
          1.76343148   -7.52747076   -0.55289830    c      6.000     0
          2.52873707   -8.11622764   -2.36921559    h      1.000     0
          3.04504827   -7.98324721    1.72217602    c      6.000     0
          5.29600217   -9.15089238    1.92290344    o      8.000     0
          1.90384064   -7.20401841    3.98366226    c      6.000     0
          2.80812625   -7.56403183    5.79484670    h      1.000     0
         -0.42848270   -6.01256343    3.90030138    c      6.000     0
         -4.20715789   -4.23325757   -2.55442134    n      7.000     0
         -4.89504284   -2.37615789   -4.50514466    c      6.000     0
         -5.94220678   -3.25550855   -6.08118154    h      1.000     0
         -3.12571241   -1.60316045   -5.27113344    h      1.000     0
         -6.21271150   -6.13246329   -2.09556462    c      6.000     0
         -7.07189000   -6.76879201   -3.88701530    h      1.000     0
         -5.30620722   -7.78583768   -1.21874503    h      1.000     0
         -1.73331423   -5.42054795   -2.94674221    c      6.000     0
         -1.84752722   -7.06694250   -4.23042040    h      1.000     0
         -0.50098169   -4.01093226   -3.83781775    h      1.000     0
        -15.90027030   -7.22400065   -0.07416175    c      6.000     0
          6.52278115   -9.96615294   -0.35616549    c      6.000     0
        -17.89109194   -7.40033650    0.45082102    h      1.000     0
        -14.98793195   -9.09083237   -0.00015643    h      1.000     0
        -15.74955884   -6.42816443   -1.98931870    h      1.000     0
          5.36747299  -11.37485856   -1.35888039    h      1.000     0
          8.29992738  -10.82890109    0.25072232    h      1.000     0
          6.91865621   -8.34930380   -1.60267825    h      1.000     0
         -0.84760605   -0.36131269    0.74714669    c      6.000     0
         -0.20626887    0.11632642   -1.77213870    o      8.000     0
          0.63851178    0.28247442    2.38921151    o      8.000     0
          1.44601211    0.96644302   -1.70734008    h      1.000     0
 
       center of nuclear mass  :   -4.50953326   -3.13029583    1.96806687
       center of nuclear charge:   -4.53633390   -3.16646984    1.94272166
  Keyword $statpt not found - using default options
 
        ***************  Stationary point options ******************
        ************************************************************
           Maximum allowed trust radius:           3.000000E-01
           Minimum allowed trust radius:           1.000000E-03
           Initial trust radius:                   1.500000E-01
           GDIIS used if gradient norm <           1.000000E-02
           Number of previous steps for GDIIS:       5
           Hessian update method:                  BFGS
                        *** Convergence criteria ***                
           Threshold for energy change:            1.000000E-06
           Threshold for max displacement element: 1.000000E-03
           Threshold for max gradient element :    1.000000E-03
           Threshold for RMS of displacement:      5.000000E-04
           Threshold for RMS of gradient:          5.000000E-04
        ************************************************************
 

  Keyword $statp missing in file <control>

  Keyword $statpt not found - using default options
     Number of symmetry restricted degrees of freedom:   213
     Constituted by:     3 translational degrees of freedom
                         3 rotational degrees of freedom
                       207 internal degrees of freedom

  *************************************************************************
   ATOM                      CARTESIAN COORDINATES
    1 co     -3.98005699249730     -2.05368242326123      1.10680215998137
    2 n      -5.80124483600891      0.58015121571721     -1.09067602999322
    3 c      -6.85933288707237      2.70473322835040     -0.17633891357427
    4 h      -6.31547885785312      3.22762906486961      1.73894262856923
    5 c      -8.54797901464782      4.15857734894237     -1.57125201734804
    6 h      -9.34613207052698      5.86911973633008     -0.75106616837602
    7 c      -9.18703505772644      3.37230475238325     -4.00504206102424
    8 h     -10.52292476578958      4.44882473944904     -5.14416944368059
    9 c      -8.07233217286380      1.18373965994855     -4.96039718025225
   10 h      -8.50205162690304      0.52035744963410     -6.86375843790761
   11 c      -6.36509059106458     -0.15709339734640     -3.46747913416430
   12 n      -7.28520076037029     -3.60402397848839      1.48359265479905
   13 c      -8.19290237276600     -5.18178055855759     -0.28141917168840
   14 c     -10.71274540038551     -5.92993763602134     -0.31910789406396
   15 h     -11.38081269609778     -7.20732258477344     -1.78402298260924
   16 c     -12.33558584557772     -4.98813196809208      1.56774622332676
   17 o     -14.81325663922688     -5.54244500349796      1.76008804001165
   18 c     -11.36506001343763     -3.33125559577545      3.40233576399019
   19 h     -12.63497836045036     -2.59100691647494      4.84089238160352
   20 c      -8.82900635847576     -2.66153710105458      3.30769437703084
   21 n      -5.00540524199537     -0.59871183575846      4.47767654801410
   22 c      -3.58172998373881      0.76942006099564      6.08611562433202
   23 h      -1.59882511908518      0.94636990428450      5.54890001054959
   24 c      -4.57099557705583      1.86441997571807      8.26414496640626
   25 h      -3.32869188614180      2.94213039678836      9.50176117791513
   26 c      -7.13289793728014      1.56468990166108      8.81892099208071
   27 h      -7.96066701361037      2.42127168642661     10.49809462177604
   28 c      -8.60861305520718      0.11571794205876      7.19315538642100
   29 h     -10.60369471718340     -0.19808097582115      7.59044763772523
   30 c      -7.50290876739301     -0.97226356894763      5.06071276705328
   31 n      -0.34277903750219     -4.59790471971507      8.22437686626705
   32 c      -1.50170428118997     -4.13964637041089     10.42629132882717
   33 h      -0.30117358351037     -3.42001357968565     11.94512081141779
   34 c      -4.07964389149786     -4.54245399007952     10.83081384528190
   35 h      -4.91974931631188     -4.13984063105232     12.66717366720203
   36 c      -5.52137398098728     -5.50963351386258      8.84678933997755
   37 h      -7.52790928877603     -5.90616547022489      9.09716624440567
   38 c      -4.34874471556493     -5.97236845103881      6.53886283655073
   39 h      -5.39300578186331     -6.72700909874451      4.93580985415060
   40 c      -1.76344607962939     -5.45552367801987      6.29977314697586
   41 n      -1.60628544559976     -5.43469803045440      1.68739740653758
   42 c      -0.50739559158740     -6.19879408629450     -0.47551785400988
   43 c       1.76343148326229     -7.52747076034688     -0.55289829641830
   44 h       2.52873706780806     -8.11622763620382     -2.36921559084294
   45 c       3.04504826790828     -7.98324720865907      1.72217602022294
   46 o       5.29600217347773     -9.15089238439620      1.92290343897518
   47 c       1.90384063727299     -7.20401840913265      3.98366226377470
   48 h       2.80812624544044     -7.56403182863122      5.79484670128320
   49 c      -0.42848270238107     -6.01256343481563      3.90030138080334
   50 n      -4.20715789272422     -4.23325756672791     -2.55442134227815
   51 c      -4.89504284358876     -2.37615788884210     -4.50514466320965
   52 h      -5.94220677758141     -3.25550855087961     -6.08118154243002
   53 h      -3.12571240761671     -1.60316044716100     -5.27113344064732
   54 c      -6.21271150193351     -6.13246329466429     -2.09556461959480
   55 h      -7.07189000365237     -6.76879200781187     -3.88701530101058
   56 h      -5.30620722424010     -7.78583768307544     -1.21874503137083
   57 c      -1.73331423079088     -5.42054795230921     -2.94674221032366
   58 h      -1.84752721561630     -7.06694249983601     -4.23042040391207
   59 h      -0.50098168588763     -4.01093225674439     -3.83781774672645
   60 c     -15.90027029646890     -7.22400064804109     -0.07416174758587
   61 c       6.52278114815245     -9.96615293970646     -0.35616548872784
   62 h     -17.89109194213825     -7.40033650228150      0.45082102443683
   63 h     -14.98793195057486     -9.09083237036338     -0.00015642773081
   64 h     -15.74955884095998     -6.42816442812863     -1.98931870360325
   65 h       5.36747298947731    -11.37485856386459     -1.35888039058400
   66 h       8.29992737891007    -10.82890109301043      0.25072231762720
   67 h       6.91865620996470     -8.34930380442617     -1.60267824901963
   68 c      -0.84760605381407     -0.36131269345368      0.74714668731715
   69 o      -0.20626886821758      0.11632641989463     -1.77213870161632
   70 o       0.63851177522111      0.28247442175492      2.38921151180024
   71 h       1.44601210631894      0.96644301742695     -1.70734008101350
  *************************************************************************
   ATOM                      CARTESIAN GRADIENTS  
    1 co     -0.00008158816471     -0.00008263478229      0.00009311556258
    2 n       0.00004214365620      0.00001418818273      0.00000841142854
    3 c       0.00001624683659     -0.00000027762935      0.00001273829219
    4 h       0.00001467786470     -0.00001859049003      0.00000875071209
    5 c      -0.00002079318329      0.00001006902308     -0.00002525597790
    6 h       0.00000715656990      0.00000754797555      0.00000495145748
    7 c      -0.00000506307695      0.00000772401340      0.00002068662721
    8 h       0.00000542737388      0.00001067473226      0.00000189058040
    9 c       0.00001269333589      0.00003217841613      0.00001767525071
   10 h       0.00000169537339      0.00000520016853     -0.00000244737975
   11 c      -0.00004140565515     -0.00002442952021      0.00001085748180
   12 n       0.00003671780459      0.00004676154092     -0.00001191595588
   13 c       0.00001394468358     -0.00002137642063     -0.00000440851173
   14 c      -0.00000550876039      0.00000385631588     -0.00000700423888
   15 h       0.00000345271754      0.00000945024040     -0.00000963954113
   16 c       0.00002682383277      0.00001355979484     -0.00000671676441
   17 o      -0.00001387166108     -0.00000126663324     -0.00000785294873
   18 c      -0.00000568880666     -0.00000043819707     -0.00000999984385
   19 h       0.00000727840073     -0.00001117315094      0.00001124439210
   20 c      -0.00000238064024      0.00001789059102     -0.00000540646445
   21 n      -0.00001208731737      0.00004000795860     -0.00004028302197
   22 c       0.00000562427608     -0.00000455545049      0.00000444097202
   23 h       0.00000383610010     -0.00000052207821     -0.00000202510054
   24 c      -0.00000699565485      0.00000264484696      0.00000569780882
   25 h       0.00000490601502     -0.00000545096943      0.00000277633214
   26 c       0.00001063411798     -0.00000779223389     -0.00000065910520
   27 h      -0.00000189013991     -0.00000198118858      0.00000101222099
   28 c      -0.00000111817949     -0.00001196192411      0.00000071336258
   29 h      -0.00000197769852     -0.00000089946856     -0.00000023435862
   30 c       0.00001711356405     -0.00002661399300      0.00001217052615
   31 n       0.00001311764845     -0.00001306798575     -0.00000556192772
   32 c      -0.00000101890574     -0.00000973513357     -0.00000176930606
   33 h       0.00000170033904     -0.00000246131370     -0.00000276720918
   34 c       0.00000276098603     -0.00000208029350     -0.00000551596609
   35 h       0.00000429886301     -0.00001788495685     -0.00000029817761
   36 c       0.00000144904310      0.00002273291710     -0.00000815997851
   37 h       0.00000680866158     -0.00002270927207     -0.00000015008515
   38 c       0.00000056418182      0.00000681472165     -0.00000731891861
   39 h       0.00000633685156     -0.00000542935228     -0.00000641962897
   40 c      -0.00002179210496     -0.00001242734851     -0.00000333670276
   41 n      -0.00000289933433      0.00003074545365      0.00000674879662
   42 c       0.00003669730616     -0.00000303827770     -0.00000092413999
   43 c      -0.00000049547536      0.00000336223405     -0.00002083422879
   44 h      -0.00000304914282      0.00000764133991     -0.00000627636992
   45 c      -0.00001386574211      0.00000310642117      0.00000917586114
   46 o       0.00000462906127     -0.00000141585001     -0.00001006444371
   47 c       0.00001817591225     -0.00001109982397     -0.00000271466195
   48 h       0.00000209681593     -0.00000194687496     -0.00000944728711
   49 c       0.00000675615065      0.00001413244219     -0.00002146812354
   50 n       0.00000228018993      0.00004570891184     -0.00009124124274
   51 c       0.00002758084504     -0.00003420458137      0.00001873538249
   52 h       0.00001483044579      0.00002240057605     -0.00001017091220
   53 h      -0.00001395596370      0.00000422860170     -0.00000949002124
   54 c      -0.00000935282562      0.00000525627937      0.00000014492178
   55 h       0.00000597116356      0.00001547450406     -0.00000662562776
   56 h       0.00000609421770      0.00001028772322     -0.00000402149205
   57 c       0.00000238739197     -0.00000633498149     -0.00002458344853
   58 h       0.00000144126398      0.00000070594233      0.00000246702123
   59 h      -0.00000071422433      0.00000782400358      0.00000791079880
   60 c       0.00000814583654     -0.00000113173875     -0.00000452834563
   61 c       0.00000569416886      0.00000492762128     -0.00000770163502
   62 h       0.00000235960975      0.00000366712894     -0.00000388103706
   63 h       0.00000297212374      0.00000431654995     -0.00000987878187
   64 h       0.00000305416883      0.00000782897585     -0.00000674966259
   65 h      -0.00000010372371      0.00000504826719     -0.00000817187501
   66 h       0.00000190485899      0.00000237249491     -0.00000917830992
   67 h       0.00000429990588      0.00000325496977     -0.00000747609317
   68 c       0.00002648786819      0.00005718420136     -0.00004444392962
   69 o      -0.00000573241569     -0.00000074496770      0.00001637032986
   70 o       0.00002179915487      0.00000003056128      0.00001972637757
   71 h       0.00000969684140     -0.00000745120861      0.00000540011806
  *************************************************************************

  norm of actual CARTESIAN gradient:  2.71350E-04
  norm of actual INTERNAL  gradient:  2.95679E-04

  ENERGY =   -3212.0969612550 a.u.; # of cycle =   50

  Approximate Hessian read from $hessapprox data section

  Hessian updated according to BFGS formula
  Number of zero Hessian eigenvalues:   0
  Number of structures for GDIIS interpolation:    5
  GDIIS step:     0.001973

  Transforming internal coordinate displacements to Cartesian space
      Iteration   1 residual norm     1.973015E-03
      Iteration   2 residual norm     9.307193E-07
      Iteration   3 residual norm     1.074749E-13
      Transformation converged
      Residual norm:    1.074749E-13 after    3 iterations

      ****************************************************************** 
                          CONVERGENCE INFORMATION

                               Converged?     Value      Criterion
             Energy change         yes      0.0000004   0.0000010
             RMS of displacement   yes      0.0001371   0.0005000
             RMS of gradient       yes      0.0000206   0.0005000
             MAX displacement      yes      0.0007163   0.0010000
             MAX gradient          yes      0.0001955   0.0010000
      ****************************************************************** 


    ------------------------------------------------------------------------
         total  cpu-time :   0.21 seconds
         total wall-time :   0.21 seconds
    ------------------------------------------------------------------------

   ****  statpt : all done  ****


    2024-12-25 18:36:23.773 

fine, there is no data group "$actual step"
next step = ridft

  ========================================================================
                license information 
 Customer : 200000000357083
 ID       : LKO2626211

 License file is VALID, continuing with full version
  ========================================================================

   OpenMP run-time library returned nthreads =  8

 ridft (centipede31) : TURBOMOLE rev. V7-7 compiled 26 Oct 2022 at 08:57:28
 Copyright (C) 2022 TURBOMOLE GmbH, Karlsruhe


    2024-12-25 18:36:24.051 


                                  r i d f t

                        DFT program with RI approximation 
                                for coulomb part 


                                                 
                                 References:     
                                                 
          TURBOMOLE:                             
              R. Ahlrichs, M. Baer, M. Haeser, H. Horn, and
              C. Koelmel
              Electronic structure calculations on workstation
              computers: the program system TURBOMOLE
              Chem. Phys. Lett. 162: 165 (1989)
          Density Functional:                              
              O. Treutler and R. Ahlrichs                      
              Efficient Molecular Numerical Integration Schemes
              J. Chem. Phys. 102: 346 (1995)                   
          Parallel Version:                                
              Performance of parallel TURBOMOLE for Density    
              Functional Calculations                          
              M. v. Arnim and R. Ahlrichs                      
              J. Comp. Chem. 19: 1746 (1998)                   
          RI-J Method:                                     
              Auxiliary Basis Sets to approximate Coulomb      
              Potentials                                       
              Chem. Phys. Lett. 240: 283 (1995)                
              K. Eichkorn, O. Treutler, H. Oehm, M. Haeser     
              and R. Ahlrichs                                  
              Chem. Phys. Lett. 242: 652 (1995)                
                                                           
              Auxiliary Basis Sets for Main Row Atoms and their
              Use to approximate Coulomb Potentials            
              K. Eichkorn, F. Weigend, O. Treutler and         
              R. Ahlrichs                                      
              Theo. Chem. Acc. 97: 119 (1997)                   
                                                           
              Accurate Coulomb-fitting basis sets for H to Rn 
              F. Weigend                                        
              Phys. Chem. Chem. Phys. 8: 1057 (2006)            
                                                           
          Multipole accelerated RI-J (MARI-J):             
              Fast evaluation of the Coulomb potential for     
              electron densities using multipole accelerated   
              resolution of identity approximation             
              M. Sierka, A. Hogekamp and R. Ahlrichs           
              J. Chem. Phys. 118: 9136 (2003)                  
          RI-JK Method:                                     
              A fully direct RI-HF algorithm: Implementation,
              optimised auxiliary basis sets, demonstration of
              accuracy and efficiency                         
              F. Weigend                                      
              Phys. Chem. Chem. Phys. 4: 4285 (2002)           
          Two-component HF and DFT with spin-orbit coupling:  
              Self-consistent treatment of spin-orbit         
              interactions with efficient Hartree-Fock and    
              density functional methods                      
              M. K. Armbruster, F. Weigend, C. van Wüllen and 
              W. Klopper                                      
              Phys. Chem. Chem. Phys. 10: 1748 (2008)         
          Two-component difference density and DIIS algorithm 
              Efficient two-component self-consistent field   
              procedures and gradients: implementation in     
              TURBOMOLE and application to Au20-              
              A. Baldes, F. Weigend                           
              Mol. Phys. 111: 2617 (2013)                     
          Relativistic all-electron 2c calculations           
              An efficient implementation of two-component    
              relativistic exact-decoupling methods for large 
              molecules                                       
              D. Peng, N. Middendorf, F. Weigend, M. Reiher   
              J. Chem. Phys. 138: 184105 (2013)               
          Finite nucleus model and SNSO approximation         
              Efficient implementation of one- and two-       
              component analytical energy gradients in exact  
              two-component theory                            
              Y. J. Franzke, N. Middendorf, F. Weigend        
              J. Chem. Phys. 148: 104110 (2018)               
          Grids for all-electron relativistic methods         
              Error-consistent segmented contracted all-      
              electron relativistic basis sets of double-     
              and triple-zeta quality for NMR shielding       
              constants                                       
              Y. J. Franzke, R. Tress, T. M. Pazdera,         
              F. Weigend                                      
              Phys. Chem. Chem. Phys. 21: 166658 (2019)       
          Seminumerical exchange algorithms                   
              Seminumerical calculation of the Hartree-Fock   
              exchange matirx: Application to two-component   
              procedures and efficient evaluation of local    
              hybrid functionsl                               
               P. Plessow, F. Weigend,                        
              J. Comput. Chem. 33: 810 (2012)                 
          Improved seminumerical algorithms                   
              C. Holzer,                                      
              J. Chem. Phys. 153 (2020), 184115               
                                         


          OpenMP Shared-Memory Parallelization:  8 CPUs.

            By: Christof Holzer and Yannick J. Franzke


              +--------------------------------------------------+
              |      general information about current run       |
              +--------------------------------------------------+

 
 B-P86 functional
 exchange:    LDA + Becke (B88)
 correlation: LDA (VWN) + Perdew (P86)
 A DFT calculation using the RI-J approximation will be carried out.
 Allocatable memory for RI due to $ricore (MB):                   500

   *************************************************************************
   y                                                                        
   *************************************************************************


              +--------------------------------------------------+
              | Atomic coordinate, charge and isotop information |
              +--------------------------------------------------+

                    atomic coordinates            atom    charge  isotop
         -3.98047911   -2.05396752    1.10657251    co    27.000     0
         -5.80161589    0.57966782   -1.09071430    n      7.000     0
         -6.85946345    2.70457147   -0.17681280    c      6.000     0
         -6.31592078    3.22755661    1.73852687    h      1.000     0
         -8.54759239    4.15852456   -1.57219277    c      6.000     0
         -9.34582922    5.86916983   -0.75232063    h      1.000     0
         -9.18643861    3.37203859   -4.00598731    c      6.000     0
        -10.52211431    4.44864468   -5.14528212    h      1.000     0
         -8.07199090    1.18318600   -4.96093259    c      6.000     0
         -8.50139653    0.51961766   -6.86429096    h      1.000     0
         -6.36507800   -0.15762458   -3.46761629    c      6.000     0
         -7.28577606   -3.60418509    1.48379617    n      7.000     0
         -8.19366201   -5.18177771   -0.28122565    c      6.000     0
        -10.71358728   -5.92963390   -0.31894575    c      6.000     0
        -11.38172404   -7.20745452   -1.78344650    h      1.000     0
        -12.33636582   -4.98737487    1.56775732    c      6.000     0
        -14.81418336   -5.54103257    1.75990140    o      8.000     0
        -11.36561788   -3.33060262    3.40235067    c      6.000     0
        -12.63575537   -2.58926757    4.84014656    h      1.000     0
         -8.82938540   -2.66155784    3.30797488    c      6.000     0
         -5.00540573   -0.59931194    4.47774724    n      7.000     0
         -3.58140459    0.76854673    6.08612514    c      6.000     0
         -1.59852403    0.94524360    5.54876733    h      1.000     0
         -4.57027903    1.86347561    8.26435993    c      6.000     0
         -3.32770737    2.94089902    9.50194870    h      1.000     0
         -7.13215353    1.56403119    8.81939906    c      6.000     0
         -7.95955196    2.42039132   10.49886286    h      1.000     0
         -8.60825178    0.11547332    7.19360752    c      6.000     0
        -10.60325324   -0.19837466    7.59122619    h      1.000     0
         -7.50295243   -0.97240698    5.06090090    c      6.000     0
         -0.34275989   -4.59847821    8.22476169    n      7.000     0
         -1.50181782   -4.14043225   10.42664347    c      6.000     0
         -0.30133831   -3.42115959   11.94567723    h      1.000     0
         -4.07979959   -4.54320443   10.83095736    c      6.000     0
         -4.92011544   -4.14022159   12.66713970    h      1.000     0
         -5.52139972   -5.51031961    8.84681207    c      6.000     0
         -7.52817237   -5.90594002    9.09674722    h      1.000     0
         -4.34856845   -5.97307876    6.53898313    c      6.000     0
         -5.39277657   -6.72742511    4.93575797    h      1.000     0
         -1.76327804   -5.45613158    6.30005165    c      6.000     0
         -1.60633328   -5.43550212    1.68773550    n      7.000     0
         -0.50741297   -6.19929677   -0.47523086    c      6.000     0
          1.76397660   -7.52704105   -0.55272496    c      6.000     0
          2.52941187   -8.11561503   -2.36905259    h      1.000     0
          3.04604780   -7.98204054    1.72225526    c      6.000     0
          5.29754635   -9.14868317    1.92281921    o      8.000     0
          1.90462845   -7.20333064    3.98380482    c      6.000     0
          2.80916150   -7.56295713    5.79494940    h      1.000     0
         -0.42822357   -6.01293539    3.90059054    c      6.000     0
         -4.20751751   -4.23393167   -2.55382744    n      7.000     0
         -4.89534815   -2.37699600   -4.50486678    c      6.000     0
         -5.94272605   -3.25659917   -6.08062603    h      1.000     0
         -3.12589737   -1.60435922   -5.27101936    h      1.000     0
         -6.21334594   -6.13295135   -2.09497578    c      6.000     0
         -7.07236241   -6.76948175   -3.88643563    h      1.000     0
         -5.30705930   -7.78625686   -1.21779522    h      1.000     0
         -1.73376791   -5.42138727   -2.94632277    c      6.000     0
         -1.84830401   -7.06791851   -4.22979600    h      1.000     0
         -0.50147901   -4.01204307   -3.83790603    h      1.000     0
        -15.90156770   -7.22207035   -0.07460974    c      6.000     0
          6.52439551   -9.96365056   -0.35631221    c      6.000     0
        -17.89255146   -7.39763185    0.45000579    h      1.000     0
        -14.98999968   -9.08927560   -0.00052105    h      1.000     0
        -15.75020627   -6.42623401   -1.98971253    h      1.000     0
          5.36952176  -11.37286138   -1.35881605    h      1.000     0
          8.30192384  -10.82568555    0.25047318    h      1.000     0
          6.91954360   -8.34673658   -1.60297535    h      1.000     0
         -0.84804068   -0.36195918    0.74677475    c      6.000     0
         -0.20653289    0.11528825   -1.77261541    o      8.000     0
          0.63803538    0.28205013    2.38876243    o      8.000     0
          1.44570725    0.96547985   -1.70776076    h      1.000     0
 
       center of nuclear mass  :   -4.50958502   -3.13039813    1.96807005
       center of nuclear charge:   -4.53637923   -3.16655876    1.94272442

              +--------------------------------------------------+
              |               basis set information              |
              +--------------------------------------------------+

              we will work with the 1s 3p 5d 7f 9g ... basis set
              ...i.e. with spherical basis functions...

   type   atoms  prim   cont   basis
   ---------------------------------------------------------------------------
    co       1     92     45   def2-TZVP   [6s4p4d1f|17s11p7d1f]
    n        6     46     31   def2-TZVP   [5s3p2d1f|11s6p2d1f]
    c       31     46     31   def2-TZVP   [5s3p2d1f|11s6p2d1f]
    h       29      8      6   def2-TZVP   [3s1p|5s1p]
    o        4     46     31   def2-TZVP   [5s3p2d1f|11s6p2d1f]
   ---------------------------------------------------------------------------
   total:   71   2210   1490
   ---------------------------------------------------------------------------

   total number of primitive shells          :  102
   total number of contracted shells         :  582
   total number of cartesian basis functions : 1702
   total number of SCF-basis functions       : 1490


 integral neglect threshold       :  0.20E-10
 integral storage threshold THIZE :  0.10E-04
 integral storage threshold THIME :         5

 RI-J AUXILIARY BASIS SET information:

              we will work with the 1s 3p 5d 7f 9g ... basis set
              ...i.e. with spherical basis functions...

   type   atoms  prim   cont   basis
   ---------------------------------------------------------------------------
    co       1    107     89   def2-TZVP   [8s5p5d2f3g|19s5p5d3f3g]
    n        6     70     49   def2-TZVP   [6s4p3d1f1g|12s5p4d2f1g]
    c       31     70     49   def2-TZVP   [6s4p3d1f1g|12s5p4d2f1g]
    h       29     16     11   def2-TZVP   [3s1p1d|5s2p1d]
    o        4     70     49   def2-TZVP   [6s4p3d1f1g|12s5p4d2f1g]
   ---------------------------------------------------------------------------
   total:   71   3441   2417
   ---------------------------------------------------------------------------

   total number of primitive shells          :  115
   total number of contracted shells         :  783
   total number of cartesian basis functions : 2967
   total number of SCF-basis functions       : 2417


 symmetry group of the molecule :   c1 

 the group has the following generators :
   c1(z)

    1 symmetry operations found

 there are 1 real representations :   a   

 maximum number of shells which are related by symmetry :  1

  
           ------------------
           density functional
           ------------------
 B-P86 functional
 exchange:    LDA + Becke (B88)
 correlation: LDA (VWN) + Perdew (P86)
 iterations will be done with small grid
  
 spherical integration : Lebedev's spherical grid
 spherical gridsize    :                     3
    i.e. gridpoints    :                   302
  maximum batchsize    :                   100
 value for diffuse not defined
 radial integration    : Chebyshev 2nd kind (scaling 3)
 radial gridsize       :                     3
 integration cells     :                    71
 partition function    : becke
 partition sharpness   :                     3
  

 biggest AO integral is expected to be    16.578513373

          ------------------------
          nuclear repulsion energy  :   6192.89834923    
          ------------------------

  _________________________________
 |                                 |
 |         DFTD3 V3.1 Rev 0        |
 | S.Grimme, University Bonn       |
 |            June  2014           |
 |   see standalone version        |
 |       dftd3 -h for options      |
 |_________________________________|
 
 Please cite DFT-D3 work done with this code as:
 S. Grimme, J. Antony, S. Ehrlich and H. Krieg,
 J. Chem. Phys, 132 (2010), 154104.
 If used with BJ-damping cite also
 S. Grimme, S. Ehrlich and L. Goerigk,
 J. Comput. Chem. 32 (2011), 1456-1465
 For DFT-D2 the reference is
 S. Grimme, J. Comput. Chem., 27 (2006), 1787-1799
 
C6 coefficients used:
                     2  C6 for element                      1
Z=  1 CN= 0.912     C6(AA)=    3.03
Z=  1 CN= 0.000     C6(AA)=    7.59
                     5  C6 for element                      6
Z=  6 CN= 0.000     C6(AA)=   49.11
Z=  6 CN= 0.987     C6(AA)=   43.25
Z=  6 CN= 1.998     C6(AA)=   29.36
Z=  6 CN= 2.999     C6(AA)=   25.78
Z=  6 CN= 3.984     C6(AA)=   18.21
                     4  C6 for element                      7
Z=  7 CN= 0.000     C6(AA)=   25.27
Z=  7 CN= 0.994     C6(AA)=   22.12
Z=  7 CN= 2.014     C6(AA)=   19.68
Z=  7 CN= 2.990     C6(AA)=   15.58
                     3  C6 for element                      8
Z=  8 CN= 0.000     C6(AA)=   15.51
Z=  8 CN= 0.993     C6(AA)=   12.82
Z=  8 CN= 1.989     C6(AA)=   10.37
                     4  C6 for element                     27
Z= 27 CN= 0.000     C6(AA)=  532.78
Z= 27 CN= 1.715     C6(AA)=  186.55
Z= 27 CN= 2.926     C6(AA)=  148.07
Z= 27 CN= 7.779     C6(AA)=  118.29

#           XYZ [au]              R0(AA) [Ang.]  CN          C6(AA)     C8(AA)   C10(AA) [au]
  1  -3.98048  -2.05397   1.10657   co  0.979  5.272       146.7     12898.9   1389330.6
  2  -5.80162   0.57967  -1.09071   n   0.490  3.026        15.6       345.1      9327.2
  3  -6.85946   2.70457  -0.17681   c   0.561  3.208        25.0       722.6     25600.2
  4  -6.31592   3.22756   1.73853   h   0.363  1.005         3.1        37.3       552.8
  5  -8.54759   4.15852  -1.57219   c   0.561  3.126        25.4       733.4     25983.5
  6  -9.34583   5.86917  -0.75232   h   0.363  1.002         3.1        37.3       553.1
  7  -9.18644   3.37204  -4.00599   c   0.561  3.137        25.3       732.2     25941.4
  8 -10.52211   4.44864  -5.14528   h   0.363  1.002         3.1        37.3       553.1
  9  -8.07199   1.18319  -4.96093   c   0.561  3.158        25.2       729.8     25857.2
 10  -8.50140   0.51962  -6.86429   h   0.363  1.002         3.1        37.3       553.0
 11  -6.36508  -0.15762  -3.46762   c   0.561  3.260        24.6       712.4     25238.0
 12  -7.28578  -3.60419   1.48380   n   0.490  3.198        15.6       344.1      9299.4
 13  -8.19366  -5.18178  -0.28123   c   0.561  3.260        24.6       712.4     25239.9
 14 -10.71359  -5.92963  -0.31895   c   0.561  3.170        25.2       728.3     25802.3
 15 -11.38172  -7.20745  -1.78345   h   0.363  1.004         3.1        37.3       552.9
 16 -12.33637  -4.98737   1.56776   c   0.561  3.209        25.0       722.3     25590.7
 17 -14.81418  -5.54103   1.75990   o   0.469  2.045        10.4       209.8      5187.3
 18 -11.36562  -3.33060   3.40235   c   0.561  3.181        25.1       726.8     25750.1
 19 -12.63576  -2.58927   4.84015   h   0.363  1.003         3.1        37.3       553.0
 20  -8.82939  -2.66156   3.30797   c   0.561  3.310        24.2       699.5     24783.3
 21  -5.00541  -0.59931   4.47775   n   0.490  3.075        15.6       344.7      9315.2
 22  -3.58140   0.76855   6.08613   c   0.561  3.199        25.0       724.0     25650.6
 23  -1.59852   0.94524   5.54877   h   0.363  1.006         3.1        37.3       552.8
 24  -4.57028   1.86348   8.26436   c   0.561  3.129        25.3       733.1     25973.7
 25  -3.32771   2.94090   9.50195   h   0.363  1.002         3.1        37.3       553.0
 26  -7.13215   1.56403   8.81940   c   0.561  3.135        25.3       732.4     25949.6
 27  -7.95955   2.42039  10.49886   h   0.363  1.002         3.1        37.3       553.1
 28  -8.60825   0.11547   7.19361   c   0.561  3.160        25.2       729.6     25849.0
 29 -10.60325  -0.19837   7.59123   h   0.363  1.003         3.1        37.3       553.0
 30  -7.50295  -0.97241   5.06090   c   0.561  3.318        24.1       697.2     24700.4
 31  -0.34276  -4.59848   8.22476   n   0.490  2.152        19.4       428.5     11579.8
 32  -1.50182  -4.14043  10.42664   c   0.561  3.191        25.1       725.2     25694.6
 33  -0.30134  -3.42116  11.94568   h   0.363  1.002         3.1        37.3       553.1
 34  -4.07980  -4.54320  10.83096   c   0.561  3.126        25.4       733.4     25982.9
 35  -4.92012  -4.14022  12.66714   h   0.363  1.002         3.1        37.3       553.1
 36  -5.52140  -5.51032   8.84681   c   0.561  3.145        25.3       731.4     25912.1
 37  -7.52817  -5.90594   9.09675   h   0.363  1.002         3.1        37.3       553.0
 38  -4.34857  -5.97308   6.53898   c   0.561  3.178        25.1       727.2     25763.7
 39  -5.39278  -6.72743   4.93576   h   0.363  1.005         3.1        37.3       552.8
 40  -1.76328  -5.45613   6.30005   c   0.561  3.284        24.4       706.7     25036.4
 41  -1.60633  -5.43550   1.68774   n   0.490  2.825        15.9       350.1      9460.1
 42  -0.50741  -6.19930  -0.47523   c   0.561  3.256        24.7       713.2     25266.4
 43   1.76398  -7.52704  -0.55272   c   0.561  3.181        25.1       726.7     25746.8
 44   2.52941  -8.11562  -2.36905   h   0.363  1.004         3.1        37.3       552.9
 45   3.04605  -7.98204   1.72226   c   0.561  3.210        25.0       722.3     25588.8
 46   5.29755  -9.14868   1.92282   o   0.469  2.045        10.4       209.8      5187.3
 47   1.90463  -7.20333   3.98380   c   0.561  3.197        25.0       724.4     25664.6
 48   2.80916  -7.56296   5.79495   h   0.363  1.004         3.1        37.3       552.9
 49  -0.42822  -6.01294   3.90059   c   0.561  3.279        24.5       707.7     25073.6
 50  -4.20752  -4.23393  -2.55383   n   0.490  3.665        15.6       343.8      9289.8
 51  -4.89535  -2.37700  -4.50487   c   0.561  4.173        18.2       527.5     18687.3
 52  -5.94273  -3.25660  -6.08063   h   0.363  1.001         3.1        37.4       553.2
 53  -3.12590  -1.60436  -5.27102   h   0.363  1.005         3.1        37.3       552.8
 54  -6.21335  -6.13295  -2.09498   c   0.561  4.191        18.2       527.3     18683.4
 55  -7.07236  -6.76948  -3.88644   h   0.363  1.001         3.1        37.4       553.2
 56  -5.30706  -7.78626  -1.21780   h   0.363  1.005         3.1        37.3       552.8
 57  -1.73377  -5.42139  -2.94632   c   0.561  4.179        18.2       527.4     18686.0
 58  -1.84830  -7.06792  -4.22980   h   0.363  1.000         3.1        37.4       553.2
 59  -0.50148  -4.01204  -3.83791   h   0.363  1.005         3.1        37.3       552.8
 60 -15.90157  -7.22207  -0.07461   c   0.561  4.044        18.3       529.0     18742.6
 61   6.52440  -9.96365  -0.35631   c   0.561  4.045        18.3       529.0     18741.8
 62 -17.89255  -7.39763   0.45001   h   0.363  0.996         3.1        37.4       553.6
 63 -14.99000  -9.08928  -0.00052   h   0.363  0.995         3.1        37.4       553.7
 64 -15.75021  -6.42623  -1.98971   h   0.363  0.995         3.1        37.4       553.7
 65   5.36952 -11.37286  -1.35882   h   0.363  0.995         3.1        37.4       553.7
 66   8.30192 -10.82569   0.25047   h   0.363  0.996         3.1        37.4       553.6
 67   6.91954  -8.34674  -1.60298   h   0.363  0.995         3.1        37.4       553.7
 68  -0.84804  -0.36196   0.74677   c   0.561  3.022        25.6       741.3     26263.2
 69  -0.20653   0.11529  -1.77262   o   0.469  2.042        10.4       209.8      5187.6
 70   0.63804   0.28205   2.38876   o   0.469  1.051        12.8       257.7      6370.7
 71   1.44571   0.96548  -1.70776   h   0.363  1.009         3.1        37.3       552.5

molecular C6(AA) [au] =     62999.86

           DFT-D V3(BJ)
 DF b-p                                               
 parameters
 s6       :    1.0000
 s8       :    3.2822
 a1       :    0.3946
 a2       :    4.8516
 k1-k3    :   16.0000    1.3333   -4.0000
 
 Edisp /kcal,au:  -130.2756 -0.20760736

 E6    /kcal :   -48.5835
 E8    /kcal :   -81.6921
 % E8        : 62.71
 nuclear repulsion energy                  =    6192.898349233
  DFT-D3 Energy contribution               =      -0.207607359
 nuclear repulsion + dispersion correction =    6192.690741874


         -----------------
         -S,T+V- integrals
         -----------------

 1e-integrals will be neglected if expon. factor < 0.196355E-11
 
 Difference densities algorithm switched on.
 The maximal number of linear combinations of
 difference densities is  20.

 DIIS switched on: error vector is FDS-SDF
 Max. Iterations for DIIS is     :   4
 DIIS matrix (see manual) 
    Scaling factor of diagonals  :  1.200
    threshold for scaling factor :  0.000

 scf convergence criterion : increment of total energy < .1000000D-05
                  and increment of one-electron energy < .1000000D-02

 MOs are in ASCII format !


    mo occupation :
   irrep   mo's   occupied
    a     1490      158
 
 number of basis functions   :  1490
 number of occupied orbitals :   158
 

 reading orbital data $uhfmo_alpha  from file alpha
 orbital characterization : scfconv=6

 reading orbital data $uhfmo_beta  from file beta
 orbital characterization : scfconv=6
 mo-orthogonalization by Cholesky decomposition
 mo-orthogonalization by Cholesky decomposition

 UHF mode switched on !

 closed shell shift switched on 
 all occupied orbitals are shifted by    0.05000

  
           ------------------------
               RI-J - INFORMATION
           ------------------------
 Contributions to RI integral batches: 
  neglected integral batches:                 71860
  direct contribution:                        87984
  memory contribution:                  9809
 Memory core needed for (P|Q) and Cholesky     45 MByte
 Memory core minimum needed except of (P|Q)     3 MByte
 Total minimum memory core needed (sum)        47 MByte
  
 ****************************************
 Memory allocated for RI-J   499 MByte
 ****************************************
                                            

 DSCF restart information will be dumped onto file alpha


 Starting SCF iterations

          Overall gridpoints after grid construction =         95948

 ITERATION  ENERGY          1e-ENERGY        2e-ENERGY     NORM[dD(SAO)]  TOL
   1  -3212.0976866405    -16712.572257     7307.7838282    0.000D+00 0.196D-10
                            Exc = -314.678343738     Coul =  7622.46217196    
                         Ntotal = 315.00358471      Nspin = 1.0000510168    
                             Na = 158.00181786         Nb = 157.00176684    
                            current damping = 1.000
 
          max. resid. norm for Fia-block=  3.692D-04 for orbital      1a    alpha
          max. resid. fock norm         =  3.675D-03 for orbital   1482a    beta 

 ITERATION  ENERGY          1e-ENERGY        2e-ENERGY     NORM[dD(SAO)]  TOL
   2  -3212.0976874388    -16712.573036     7307.7846069    0.246D-02 0.124D-10
                            Exc = -314.678429270     Coul =  7622.46303614    
                         Ntotal = 315.00358452      Nspin = 1.0000509915    
                             Na = 158.00181775         Nb = 157.00176676    
                            current damping = 1.000
 
          Norm of current diis error: 0.15271E-02
          max. resid. norm for Fia-block=  1.846D-04 for orbital      1a    alpha
          max. resid. fock norm         =  1.838D-03 for orbital   1482a    beta 

 ITERATION  ENERGY          1e-ENERGY        2e-ENERGY     NORM[dD(SAO)]  TOL
   3  -3212.0976875590    -16712.560956     7307.7725265    0.614D-03 0.938D-11
                            Exc = -314.677967162     Coul =  7622.45049362    
                         Ntotal = 315.00358433      Nspin = 1.0000509711    
                             Na = 158.00181765         Nb = 157.00176668    
                            current damping = 1.050
 
          Norm of current diis error: 0.13697E-02
          max. resid. norm for Fia-block=  1.091D-04 for orbital    155a    beta 
          max. resid. fock norm         =  9.190D-04 for orbital   1482a    beta 

 ITERATION  ENERGY          1e-ENERGY        2e-ENERGY     NORM[dD(SAO)]  TOL
   4  -3212.0976875001    -16712.593759     7307.8053292    0.635D-03 0.874D-11
                            Exc = -314.678963753     Coul =  7622.48429297    
                         Ntotal = 315.00358426      Nspin = 1.0000509385    
                             Na = 158.00181760         Nb = 157.00176666    
                            current damping = 1.100
 
          Norm of current diis error: 0.17054E-02
          max. resid. norm for Fia-block=  4.729D-05 for orbital      1a    alpha
          max. resid. fock norm         =  4.708D-04 for orbital   1482a    beta 

 ITERATION  ENERGY          1e-ENERGY        2e-ENERGY     NORM[dD(SAO)]  TOL
   5  -3212.0976876226    -16712.584837     7307.7964078    0.197D-03 0.831D-11
                            Exc = -314.678806850     Coul =  7622.47521470    
                         Ntotal = 315.00358428      Nspin = 1.0000509389    
                             Na = 158.00181761         Nb = 157.00176667    
                            current damping = 1.150
 
          Norm of current diis error: 0.12424E-02
          max. resid. norm for Fia-block=  4.217D-05 for orbital    155a    beta 
          max. resid. fock norm         =  2.469D-04 for orbital   1482a    beta 
          mo-orthogonalization: Cholesky decomposition

 ITERATION  ENERGY          1e-ENERGY        2e-ENERGY     NORM[dD(SAO)]  TOL
   6  -3212.0976879419    -16712.574036     7307.7856066    0.815D-04 0.791D-11
                            Exc = -314.678449769     Coul =  7622.46405640    
                         Ntotal = 315.00358429      Nspin = 1.0000509378    
                             Na = 158.00181761         Nb = 157.00176667    
                            current damping = 1.000
 
          Norm of current diis error: 0.29410E-03
          max. resid. norm for Fia-block=  1.326D-05 for orbital      1a    alpha
          max. resid. fock norm         =  1.325D-04 for orbital   1482a    beta 

 ENERGY CONVERGED !

          Overall gridpoints after grid construction =        347535

 ITERATION  ENERGY          1e-ENERGY        2e-ENERGY     NORM[dD(SAO)]  TOL
   7  -3212.0969611819    -16712.573071     7307.7853680    0.332D-04 0.752D-11
                            Exc = -314.677653110     Coul =  7622.46302112    
                         Ntotal = 315.00006674      Nspin = 1.0000006865    
                             Na = 158.00003371         Nb = 157.00003303    
                            current damping = 0.850
 
          Norm of current diis error: 0.12333E-03
          max. resid. norm for Fia-block=  6.628D-06 for orbital      1a    alpha
          max. resid. fock norm         =  6.598D-05 for orbital   1482a    beta 

 End of SCF iterations

   convergence criteria satisfied after     7 iterations


   *************************************************************************
   y                                                                        
   *************************************************************************


                  ------------------------------------------ 
                 |  total energy      =  -3212.09696118188  |
                  ------------------------------------------ 
                 :  kinetic energy    =   3201.13920193641  :
                 :  potential energy  =  -6413.23616311829  :
                 :  virial theorem    =      1.99658859637  :
                 :  wavefunction norm =      1.00000000000  :
                  .......................................... 


 orbitals $uhfmo_beta  will be written to file beta

 orbitals $uhfmo_alpha  will be written to file alpha
 
 alpha: 

    irrep                154a        155a        156a        157a        158a   
 eigenvalues H         -0.29105    -0.27908    -0.27478    -0.26177    -0.23286
            eV          -7.9200     -7.5941     -7.4772     -7.1231     -6.3365
 occupation              1.0000      1.0000      1.0000      1.0000      1.0000

    irrep                159a        160a        161a        162a        163a   
 eigenvalues H         -0.20072    -0.18443    -0.17545    -0.17294    -0.16409
            eV          -5.4620     -5.0186     -4.7744     -4.7059     -4.4652
 
 beta:  

    irrep                153a        154a        155a        156a        157a   
 eigenvalues H         -0.30093    -0.28712    -0.25943    -0.25534    -0.24587
            eV          -8.1889     -7.8129     -7.0594     -6.9481     -6.6906
 occupation              1.0000      1.0000      1.0000      1.0000      1.0000

    irrep                158a        159a        160a        161a        162a   
 eigenvalues H         -0.19975    -0.18272    -0.17569    -0.17071    -0.16219
            eV          -5.4355     -4.9722     -4.7809     -4.6454     -4.4133
 

                                             _ _ _ 
  IRREP     alpha occ.     beta occ.      tr(D*D-D)


 a        158.00000000   157.00000000    -0.26394546

   -------------------------------------------------

   sum    158.00000000   157.00000000    -0.26394546

 <S*S>     0.77789092

 
 
 
 ==============================================================================
                           electrostatic moments
 ==============================================================================

 reference point for electrostatic moments:    0.00000   0.00000   0.00000

 
              nuc           elec       ->  total
 ------------------------------------------------------------------------------
                          charge      
 ------------------------------------------------------------------------------
         316.000000    -315.000000       1.000000
 a-b                                     1.000000
 
 ------------------------------------------------------------------------------
                       dipole moment  
 ------------------------------------------------------------------------------
   x   -1433.495838    1426.557993      -6.937844
   y   -1000.632567     996.714497      -3.918070
   z     613.900916    -613.956250      -0.055334
 
   | dipole moment | =     7.9679 a.u. =    20.2525 debye 
 
 ------------------------------------------------------------------------------
                     quadrupole moment
 ------------------------------------------------------------------------------
  xx   14413.587255  -14503.032336     -89.445081
  yy    7186.039919   -7324.347343    -138.307424
  zz    6606.333625   -6747.429283    -141.095657
  xy    2821.978953   -2809.052691      12.926262
  xz   -2307.595633    2298.384526      -9.211106
  yz   -2123.736203    2133.430860       9.694657
 
     1/3  trace=    -122.949388
     anisotropy=      59.743616
 
 ==============================================================================
 
HOMO-LUMO Separation
 HOMO         :   -0.23286171 H =     -6.33649 eV
 LUMO         :   -0.20072436 H =     -5.46199 eV
 HOMO-LUMO gap:    0.03213736 H =     +0.87450 eV
 
 ==============================================================================


    ------------------------------------------------------------------------
         total  cpu-time :  6 minutes and 59 seconds
         total wall-time :  1 minutes and 10 seconds
    ------------------------------------------------------------------------

   ****  ridft : all done  ****


    2024-12-25 18:37:34.040 

fine, there is no data group "$actual step"
next step = rdgrad
 energy change  : actual value =  -0.3690E-06 threshold =   0.1000E-05
 geom. gradient : actual value =   0.1955E-03 threshold =   0.1000E-02

CONVERGENCY CRITERIA FULFILLED IN CYCLE 50
