# Supplementary material for: Electronic Effects Drive Selectivity in CO2 Reduction Catalysis by Heptacoordinated Cobalt Complexes
Source: Inorg Chem. 2026 May 21;65(22):12678–92. doi: 10.1021/acs.inorgchem.6c01633 (PMC13250995; doi:10.1021/acs.inorgchem.6c01633)
Supplement: Supplementary file 2 [file ic6c01633_si_002.zip › backup_paper_acscat_Co/Co0MeOLCOOH/doublet/bpy_det_O1/vacuo/thermo_new.out]

      -----------------------------------------------------------
     |                   =====================                   |
     |                        T H E R M O                        |
     |                   =====================                   |
     |                         S. Ehlert                         |
     |          Mulliken Center for Theoretical Chemistry        |
     |                    University of Bonn                     |
      -----------------------------------------------------------

   * xtb-thermo version 6.6.0 (8843059) compiled by 'stahn@majestix' on 2023-02-09

 * started run on 2025/01/09 at 11:33:28.100     
eigval :       -0.02    -0.01     0.00     0.01     0.02     0.02
eigval :        7.47    17.03    23.73    37.56    46.21    58.79
eigval :       60.24    70.10    72.60    78.89    93.19    97.28
eigval :      111.15   117.03   123.73   130.35   133.16   149.16
eigval :      151.47   156.69   168.60   180.60   182.36   202.75
eigval :      215.46   219.26   225.35   228.25   231.48   244.95
eigval :      248.31   253.59   273.33   278.82   290.14   303.23
eigval :      312.44   328.05   356.65   363.23   374.32   382.66
eigval :      400.16   407.00   420.87   427.31   441.88   444.54
eigval :      459.67   475.09   485.57   494.48   532.67   538.14
eigval :      552.35   566.61   569.39   575.25   593.45   608.98
eigval :      617.20   623.03   630.02   631.68   645.07   651.02
eigval :      665.70   685.35   690.90   703.96   707.68   725.18
eigval :      728.99   730.32   736.49   745.84   752.73   777.23
eigval :      787.30   816.14   819.49   829.83   848.49   868.51
eigval :      872.73   875.94   877.34   880.61   884.72   889.60
eigval :      925.49   933.45   941.23   944.65   947.19   950.72
eigval :      953.87   962.14   973.66   977.60   978.78   983.79
eigval :      984.57   993.54   994.30  1001.18  1033.45  1038.73
eigval :     1043.91  1049.90  1051.26  1080.76  1086.03  1091.41
eigval :     1097.41  1104.60  1115.40  1124.83  1125.47  1127.64
eigval :     1144.52  1149.87  1150.66  1158.57  1163.49  1165.12
eigval :     1173.33  1180.55  1201.58  1221.37  1222.74  1224.94
eigval :     1230.65  1253.06  1268.31  1273.72  1277.36  1285.40
eigval :     1293.69  1295.60  1308.27  1310.73  1318.54  1330.24
eigval :     1345.06  1348.38  1353.90  1363.41  1397.86  1401.66
eigval :     1407.67  1414.53  1422.33  1426.13  1432.00  1433.68
eigval :     1441.96  1444.60  1444.95  1445.88  1450.73  1453.00
eigval :     1455.64  1456.35  1462.59  1466.10  1471.97  1537.56
eigval :     1545.17  1549.38  1562.31  1563.59  1579.94  1590.62
eigval :     1592.46  1599.66  1604.40  1659.72  2915.38  2935.53
eigval :     2941.14  2953.75  2955.87  3002.59  3013.61  3022.78
eigval :     3025.64  3030.18  3083.76  3093.45  3095.40  3101.42
eigval :     3107.43  3109.70  3118.68  3121.09  3127.75  3128.23
eigval :     3129.73  3132.95  3136.42  3138.88  3140.50  3140.71
eigval :     3146.50  3149.82  3525.25

Molecule has no symmetry elements
It seems to be the C1 point group
c1  symmetry found (for desy threshold:  0.10E+00) used in thermo

          ...................................................
          :                      SETUP                      :
          :.................................................:
          :  # frequencies                         207      :
          :  # imaginary freq.                       0      :
          :  linear?                             false      :
          :  only rotor calc.                    false      :
          :  symmetry                               c1      :
          :  rotational number                       1      :
          :  scaling factor                  0.9914000      :
          :  rotor cutoff                  100.0000000 cm⁻¹ :
          :  imag. cutoff                  -50.0000000 cm⁻¹ :
          :.................................................:

    mode    ω/cm⁻¹     T·S(HO)/kcal·mol⁻¹    T·S(FR)/kcal·mol⁻¹   T·S(vib)
   ------------------------------------------------------------------------
       1      7.40    -2.56669 (  0.00%)    -1.62234 (100.00%)    -1.62236
       2     16.89    -2.07816 (  0.08%)    -1.37806 ( 99.92%)    -1.37863
       3     23.52    -1.88195 (  0.31%)    -1.27990 ( 99.69%)    -1.28173
       4     37.24    -1.61029 (  1.89%)    -1.14384 ( 98.11%)    -1.15264
       5     45.81    -1.48794 (  4.22%)    -1.08247 ( 95.78%)    -1.09957
       6     58.29    -1.34594 ( 10.35%)    -1.01110 ( 89.65%)    -1.04575
       7     59.72    -1.33163 ( 11.29%)    -1.00390 ( 88.71%)    -1.04089
       8     69.50    -1.24255 ( 18.91%)    -0.95900 ( 81.09%)    -1.01263
       9     71.98    -1.22195 ( 21.16%)    -0.94860 ( 78.84%)    -1.00645
      10     78.21    -1.17328 ( 27.23%)    -0.92399 ( 72.77%)    -0.99188
      11     92.39    -1.07595 ( 42.15%)    -0.87464 ( 57.85%)    -0.95950
      12     96.44    -1.05098 ( 46.38%)    -0.86194 ( 53.62%)    -0.94962
      13    110.19    -0.97360 ( 59.59%)    -0.82244 ( 40.41%)    -0.91252
      14    116.02    -0.94382 ( 64.44%)    -0.80718 ( 35.56%)    -0.89523
      15    122.67    -0.91172 ( 69.36%)    -0.79068 ( 30.64%)    -0.87464
      16    129.23    -0.88176 ( 73.61%)    -0.77524 ( 26.39%)    -0.85365
      17    132.02    -0.86953 ( 75.23%)    -0.76892 ( 24.77%)    -0.84461
      18    147.88    -0.80480 ( 82.71%)    -0.73531 ( 17.29%)    -0.79278
      19    150.16    -0.79611 ( 83.56%)    -0.73077 ( 16.44%)    -0.78537
      20    155.34    -0.77691 ( 85.34%)    -0.72073 ( 14.66%)    -0.76868
      21    167.15    -0.73563 ( 88.64%)    -0.69902 ( 11.36%)    -0.73147
      22    179.05    -0.69717 ( 91.13%)    -0.67865 (  8.87%)    -0.69553
      23    180.79    -0.69178 ( 91.44%)    -0.67578 (  8.56%)    -0.69041
      24    201.01    -0.63323 ( 94.23%)    -0.64438 (  5.77%)    -0.63387
      25    213.60    -0.60007 ( 95.42%)    -0.62637 (  4.58%)    -0.60128
      26    217.38    -0.59059 ( 95.71%)    -0.62119 (  4.29%)    -0.59190
      27    223.41    -0.57581 ( 96.14%)    -0.61308 (  3.86%)    -0.57725
      28    226.29    -0.56892 ( 96.33%)    -0.60928 (  3.67%)    -0.57041
      29    229.49    -0.56139 ( 96.52%)    -0.60512 (  3.48%)    -0.56291
      30    242.84    -0.53130 ( 97.20%)    -0.58837 (  2.80%)    -0.53289
      31    246.17    -0.52409 ( 97.35%)    -0.58433 (  2.65%)    -0.52569
      32    251.40    -0.51303 ( 97.56%)    -0.57810 (  2.44%)    -0.51462
      33    270.98    -0.47404 ( 98.18%)    -0.55589 (  1.82%)    -0.47553
      34    276.42    -0.46384 ( 98.32%)    -0.55001 (  1.68%)    -0.46529
      35    287.64    -0.44359 ( 98.56%)    -0.53821 (  1.44%)    -0.44495
      36    300.63    -0.42141 ( 98.79%)    -0.52514 (  1.21%)    -0.42266
      37    309.75    -0.40658 ( 98.93%)    -0.51628 (  1.07%)    -0.40776
   ------------------------------------------------------------------------

   temp. (K)  partition function   enthalpy   heat capacity  entropy
                                   cal/mol     cal/K/mol   cal/K/mol   J/K/mol
 298.15  VIB  0.101E+17            21662.597    128.463    130.015
         ROT  0.341E+08              888.752      2.981     37.448
         INT  0.343E+24            22551.349    131.444    167.463
         TR   0.145E+29             1481.254      4.968     45.080
         TOT                       24032.6029   136.4117   212.5435   889.2820

       T/K    H(0)-H(T)+PV         H(T)/Eh          T*S/Eh         G(T)/Eh
   ------------------------------------------------------------------------
    298.15    0.382984E-01    0.578461E+00    0.100986E+00    0.477475E+00
   ------------------------------------------------------------------------

         :::::::::::::::::::::::::::::::::::::::::::::::::::::
         ::                  THERMODYNAMIC                  ::
         :::::::::::::::::::::::::::::::::::::::::::::::::::::
         :: total free energy           0.477474656084 Eh   ::
         ::.................................................::
         :: total energy                0.000000000000 Eh   ::
         :: zero point energy           0.540162540412 Eh   ::
         :: G(RRHO) w/o ZPVE           -0.062687884328 Eh   ::
         :: G(RRHO) contrib.            0.477474656084 Eh   ::
         :::::::::::::::::::::::::::::::::::::::::::::::::::::

------------------------------------------------------------------------
 * finished run on 2025/01/09 at 11:33:28.256     
------------------------------------------------------------------------
 total:
 * wall-time:     0 d,  0 h,  0 min,  0.156 sec
 *  cpu-time:     0 d,  0 h,  0 min,  0.175 sec
 * ratio c/w:     1.124 speedup
