# Supplementary material for: Electronic Effects Drive Selectivity in CO2 Reduction Catalysis by Heptacoordinated Cobalt Complexes
Source: Inorg Chem. 2026 May 21;65(22):12678–92. doi: 10.1021/acs.inorgchem.6c01633 (PMC13250995; doi:10.1021/acs.inorgchem.6c01633)
Supplement: Supplementary file 2 [file ic6c01633_si_002.zip › backup_paper_acscat_Co/Co0MeOLCOOH/doublet/bpy_det_O1/vacuo/Co0MeOLCOOH_q.xyz]

71
Energy =
Co   -2.1063788   -1.0869128    0.5855730 
N    -3.0700829    0.3067470   -0.5771811 
C    -3.6298717    1.4311976   -0.0935653 
H    -3.3422413    1.7079494    0.9199888 
C    -4.5231911    2.2005964   -0.8319686 
H    -4.9455998    3.1058309   -0.3981109 
C    -4.8612540    1.7844060   -2.1198772 
H    -5.5680631    2.3541214   -2.7227660 
C    -4.2715136    0.6261151   -2.6252125 
H    -4.4987453    0.2749698   -3.6324263 
C    -3.3682542   -0.0834113   -1.8349835 
N    -3.8554667   -1.9072526    0.7851911 
C    -4.3358992   -2.7420787   -0.1488182 
C    -5.6693862   -3.1378271   -0.1687788 
H    -6.0229490   -3.8140207   -0.9437592 
C    -6.5281237   -2.6392051    0.8296214 
O    -7.8393282   -2.9321882    0.9312997 
C    -6.0144260   -1.7624790    1.8004464 
H    -6.6865538   -1.3701814    2.5612953 
C    -4.6723095   -1.4084358    1.7505049 
N    -2.6487466   -0.3171422    2.3695218 
C    -1.8951977    0.4066974    3.2206387 
H    -0.8459025    0.5002014    2.9362812 
C    -2.4184875    0.9861088    4.3733109 
H    -1.7609469    1.5562567    5.0282147 
C    -3.7741731    0.8276497    4.6670250 
H    -4.2120135    1.2808159    5.5557590 
C    -4.5552907    0.0611058    3.8066932 
H    -5.6110000   -0.1049754    4.0171039 
C    -3.9703914   -0.5145756    2.6781134 
N    -0.1813807   -2.4334099    4.3523565 
C    -0.7947278   -2.1910224    5.5175421 
H    -0.1594614   -1.8103997    6.3213802 
C    -2.1589370   -2.4041602    5.7314958 
H    -2.6036130   -2.1909109    6.7031617 
C    -2.9217989   -2.9159356    4.6815313 
H    -3.9837373   -3.1252889    4.8137913 
C    -2.3011633   -3.1608172    3.4602809 
H    -2.8537345   -3.5600001    2.6118906 
C    -0.9330866   -2.8872605    3.3338438 
N    -0.8500350   -2.8763439    0.8931112 
C    -0.2685114   -3.2805266   -0.2514813 
C     0.9334562   -3.9831386   -0.2924895 
H     1.3385071   -4.2945985   -1.2536486 
C     1.6118991   -4.2239139    0.9113782 
O     2.8033408   -4.8412746    1.0175121 
C     1.0078860   -3.8118384    2.1081387 
H     1.4865442   -4.0021446    3.0665552 
C    -0.2266062   -3.1819084    2.0641036 
N    -2.2265224   -2.2405002   -1.3514273 
C    -2.5905067   -1.2578521   -2.3838728 
H    -3.1447552   -1.7233181   -3.2177287 
H    -1.6541537   -0.8489903   -2.7893033 
C    -3.2879611   -3.2454181   -1.1086134 
H    -3.7425330   -3.5822555   -2.0566132 
H    -2.8083748   -4.1203097   -0.6444295 
C    -0.9174705   -2.8688746   -1.5591269 
H    -0.9780804   -3.7401814   -2.2383117 
H    -0.2653713   -2.1230818   -2.0309324 
C    -8.4147472   -3.8217550   -0.0394818 
C     3.4525614   -5.2725368   -0.1885523 
H    -9.4683305   -3.9146582    0.2381328 
H    -7.9323662   -4.8098375   -0.0002757 
H    -8.3346502   -3.4006166   -1.0529105 
H     2.8414286   -6.0182591   -0.7190545 
H     4.3931889   -5.7287061    0.1325447 
H     3.6616648   -4.4169028   -0.8482580 
C    -0.4487638   -0.1915405    0.3951762 
O    -0.1092925    0.0610079   -0.9380277 
O     0.3376338    0.1492545    1.2640786 
H     0.7650353    0.5109099   -0.9037081 
