# Supplementary material for: Electronic Effects Drive Selectivity in CO2 Reduction Catalysis by Heptacoordinated Cobalt Complexes
Source: Inorg Chem. 2026 May 21;65(22):12678–92. doi: 10.1021/acs.inorgchem.6c01633 (PMC13250995; doi:10.1021/acs.inorgchem.6c01633)
Supplement: Supplementary file 2 [file ic6c01633_si_002.zip › backup_paper_acscat_Co/Co0MeOLCOOH/doublet/carboxyl_O1/eps375/EN/B3LYP/SP_B3LYP.out]

  ========================================================================
                license information 
 Customer : 200000000357083
 ID       : LKO2626211

 License file is VALID, continuing with full version
  ========================================================================

   OpenMP run-time library returned nthreads =  8

 ridft (centipede31) : TURBOMOLE rev. V7-7 compiled 26 Oct 2022 at 08:57:28
 Copyright (C) 2022 TURBOMOLE GmbH, Karlsruhe


    2024-11-25 16:50:28.993 


                                  r i d f t

                        DFT program with RI approximation 
                                for coulomb part 


                                                 
                                 References:     
                                                 
          TURBOMOLE:                             
              R. Ahlrichs, M. Baer, M. Haeser, H. Horn, and
              C. Koelmel
              Electronic structure calculations on workstation
              computers: the program system TURBOMOLE
              Chem. Phys. Lett. 162: 165 (1989)
          Density Functional:                              
              O. Treutler and R. Ahlrichs                      
              Efficient Molecular Numerical Integration Schemes
              J. Chem. Phys. 102: 346 (1995)                   
          Parallel Version:                                
              Performance of parallel TURBOMOLE for Density    
              Functional Calculations                          
              M. v. Arnim and R. Ahlrichs                      
              J. Comp. Chem. 19: 1746 (1998)                   
          RI-J Method:                                     
              Auxiliary Basis Sets to approximate Coulomb      
              Potentials                                       
              Chem. Phys. Lett. 240: 283 (1995)                
              K. Eichkorn, O. Treutler, H. Oehm, M. Haeser     
              and R. Ahlrichs                                  
              Chem. Phys. Lett. 242: 652 (1995)                
                                                           
              Auxiliary Basis Sets for Main Row Atoms and their
              Use to approximate Coulomb Potentials            
              K. Eichkorn, F. Weigend, O. Treutler and         
              R. Ahlrichs                                      
              Theo. Chem. Acc. 97: 119 (1997)                   
                                                           
              Accurate Coulomb-fitting basis sets for H to Rn 
              F. Weigend                                        
              Phys. Chem. Chem. Phys. 8: 1057 (2006)            
                                                           
          Multipole accelerated RI-J (MARI-J):             
              Fast evaluation of the Coulomb potential for     
              electron densities using multipole accelerated   
              resolution of identity approximation             
              M. Sierka, A. Hogekamp and R. Ahlrichs           
              J. Chem. Phys. 118: 9136 (2003)                  
          RI-JK Method:                                     
              A fully direct RI-HF algorithm: Implementation,
              optimised auxiliary basis sets, demonstration of
              accuracy and efficiency                         
              F. Weigend                                      
              Phys. Chem. Chem. Phys. 4: 4285 (2002)           
          Two-component HF and DFT with spin-orbit coupling:  
              Self-consistent treatment of spin-orbit         
              interactions with efficient Hartree-Fock and    
              density functional methods                      
              M. K. Armbruster, F. Weigend, C. van Wüllen and 
              W. Klopper                                      
              Phys. Chem. Chem. Phys. 10: 1748 (2008)         
          Two-component difference density and DIIS algorithm 
              Efficient two-component self-consistent field   
              procedures and gradients: implementation in     
              TURBOMOLE and application to Au20-              
              A. Baldes, F. Weigend                           
              Mol. Phys. 111: 2617 (2013)                     
          Relativistic all-electron 2c calculations           
              An efficient implementation of two-component    
              relativistic exact-decoupling methods for large 
              molecules                                       
              D. Peng, N. Middendorf, F. Weigend, M. Reiher   
              J. Chem. Phys. 138: 184105 (2013)               
          Finite nucleus model and SNSO approximation         
              Efficient implementation of one- and two-       
              component analytical energy gradients in exact  
              two-component theory                            
              Y. J. Franzke, N. Middendorf, F. Weigend        
              J. Chem. Phys. 148: 104110 (2018)               
          Grids for all-electron relativistic methods         
              Error-consistent segmented contracted all-      
              electron relativistic basis sets of double-     
              and triple-zeta quality for NMR shielding       
              constants                                       
              Y. J. Franzke, R. Tress, T. M. Pazdera,         
              F. Weigend                                      
              Phys. Chem. Chem. Phys. 21: 166658 (2019)       
          Seminumerical exchange algorithms                   
              Seminumerical calculation of the Hartree-Fock   
              exchange matirx: Application to two-component   
              procedures and efficient evaluation of local    
              hybrid functionsl                               
               P. Plessow, F. Weigend,                        
              J. Comput. Chem. 33: 810 (2012)                 
          Improved seminumerical algorithms                   
              C. Holzer,                                      
              J. Chem. Phys. 153 (2020), 184115               
                                         


          OpenMP Shared-Memory Parallelization:  8 CPUs.

            By: Christof Holzer and Yannick J. Franzke


              +--------------------------------------------------+
              |      general information about current run       |
              +--------------------------------------------------+

 
 Becke-3-Parameter hybrid functional: B3-LYP
 exchange:    0.8*LDA + 0.72*B88 + 0.2*HF
 correlation: 0.19*LDA(VWN) + 0.81*LYP
 A Hybrid-DFT calculation using the RI-J approximation will be carried out.
 Allocatable memory for RI due to $ricore (MB):                   500

   *************************************************************************
   y                                                                        
   *************************************************************************


              +--------------------------------------------------+
              | Atomic coordinate, charge and isotop information |
              +--------------------------------------------------+

                    atomic coordinates            atom    charge  isotop
          0.17237477    0.18098323    1.19142829    co    27.000     0
         -1.04359634    4.87984639    0.89051737    n      7.000     0
         -1.63546253    5.95775751    3.11524734    c      6.000     0
         -1.03031912    4.94460409    4.80174854    h      1.000     0
         -2.91899173    8.24211514    3.33538097    c      6.000     0
         -3.35048272    9.01140015    5.19613873    h      1.000     0
         -3.60439029    9.51043468    1.12186124    c      6.000     0
         -4.60732974   11.30910228    1.20046364    h      1.000     0
         -2.95041409    8.44019510   -1.18894614    c      6.000     0
         -3.40597377    9.38602948   -2.96401634    h      1.000     0
         -1.68315714    6.11383036   -1.23234596    c      6.000     0
         -2.29984545   -0.62076124   -1.63561541    n      7.000     0
         -1.90826717   -0.63305050   -4.15484011    c      6.000     0
         -3.63668949   -1.66810982   -5.84958864    c      6.000     0
         -3.21586675   -1.59888556   -7.86055354    h      1.000     0
         -5.89895187   -2.69117296   -4.92314115    c      6.000     0
         -7.70178178   -3.78226397   -6.35865723    o      8.000     0
         -6.39928691   -2.49523255   -2.33023602    c      6.000     0
         -8.20727445   -3.14838615   -1.60215875    h      1.000     0
         -4.58004644   -1.43195131   -0.76010019    c      6.000     0
         -2.92818600    0.01957643    3.18287932    n      7.000     0
         -3.16760334    0.46315014    5.68871115    c      6.000     0
         -1.50027625    1.17645335    6.64626240    h      1.000     0
         -5.37192294   -0.01846905    7.02999737    c      6.000     0
         -5.43495438    0.40508094    9.04294044    h      1.000     0
         -7.45150607   -1.04349618    5.76952963    c      6.000     0
         -9.20586393   -1.45309886    6.76567117    h      1.000     0
         -7.22346942   -1.54723991    3.20101937    c      6.000     0
         -8.79658969   -2.37134928    2.16356294    h      1.000     0
         -4.96366670   -0.99717011    1.94664279    c      6.000     0
          0.86283591   -3.70656665    1.87584760    n      7.000     0
         -0.67236493   -5.36272772    3.03018548    c      6.000     0
         -2.61821744   -4.76441587    3.33391984    h      1.000     0
          0.12725000   -7.73827863    3.82829260    c      6.000     0
         -1.20103434   -9.01030619    4.75269371    h      1.000     0
          2.64266785   -8.42542953    3.42188451    c      6.000     0
          3.34952633  -10.25990082    4.03458890    h      1.000     0
          4.24237014   -6.72226681    2.21394814    c      6.000     0
          6.20694473   -7.22367786    1.87249277    h      1.000     0
          3.29355472   -4.37282587    1.44960513    c      6.000     0
          3.56295653   -0.29953161   -0.53988512    n      7.000     0
          4.82093682    1.43290959   -1.92853959    c      6.000     0
          7.35435525    1.16326079   -2.59126654    c      6.000     0
          8.23458118    2.62308802   -3.73912493    h      1.000     0
          8.66938807   -0.99529040   -1.81369658    c      6.000     0
         11.12622120   -1.46711325   -2.29873996    o      8.000     0
          7.33645369   -2.85855866   -0.48802461    c      6.000     0
          8.30206556   -4.59512192    0.03744851    h      1.000     0
          4.81153883   -2.46311117    0.11026665    c      6.000     0
          0.82178463    2.93676082   -3.54310553    n      7.000     0
         -1.01869958    4.92111593   -3.75215931    c      6.000     0
         -2.76191656    4.11272869   -4.55294890    h      1.000     0
         -0.44144815    6.44228952   -5.07677739    h      1.000     0
          0.41766765    0.73510592   -5.10094415    c      6.000     0
          0.16927297    1.16371527   -7.13422446    h      1.000     0
          2.06679554   -0.51809846   -4.96752231    h      1.000     0
          3.35498745    3.67348113   -2.88185332    c      6.000     0
          4.42942695    4.55799352   -4.44978724    h      1.000     0
          3.22731623    5.08113926   -1.34971326    h      1.000     0
         -7.24256529   -3.96680971   -9.04055787    c      6.000     0
         12.53053148    0.42858403   -3.66786997    c      6.000     0
         -8.89184077   -4.94114664   -9.81555912    h      1.000     0
         -5.52412621   -5.07242157   -9.41376461    h      1.000     0
         -7.07621686   -2.07655220   -9.88605101    h      1.000     0
         11.73381709    0.69965900   -5.56707761    h      1.000     0
         14.45563649   -0.30904033   -3.81018694    h      1.000     0
         12.53347719    2.22714579   -2.62920185    h      1.000     0
          2.27755726    1.07412694    3.96618610    c      6.000     0
          3.67403766    3.24462858    3.57256503    o      8.000     0
          2.59020338   -0.07996489    5.96376362    o      8.000     0
          4.73169942    3.46648091    5.08693391    h      1.000     0
 
       center of nuclear mass  :    0.04522467   -0.01271200    0.04544219
       center of nuclear charge:    0.04581283    0.00091100   -0.01240959

              +--------------------------------------------------+
              |               basis set information              |
              +--------------------------------------------------+

              we will work with the 1s 3p 5d 7f 9g ... basis set
              ...i.e. with spherical basis functions...

   type   atoms  prim   cont   basis
   ---------------------------------------------------------------------------
    co       1     95     48   def2-TZVPD   [6s5p4d1f|17s12p7d1f]
    n        6     52     37   def2-TZVPD   [6s3p3d1f|12s6p3d1f]
    c       31     52     37   def2-TZVPD   [6s3p3d1f|12s6p3d1f]
    h       29     11      9   def2-TZVPD   [3s2p|5s2p]
    o        4     55     40   def2-TZVPD   [6s4p3d1f|12s7p3d1f]
   ---------------------------------------------------------------------------
   total:   71   2558   1838
   ---------------------------------------------------------------------------

   total number of primitive shells          :  111
   total number of contracted shells         :  698
   total number of cartesian basis functions : 2091
   total number of SCF-basis functions       : 1838


 integral neglect threshold       :  0.16E-12
 integral storage threshold THIZE :  0.10E-04
 integral storage threshold THIME :         5

 RI-J AUXILIARY BASIS SET information:

              we will work with the 1s 3p 5d 7f 9g ... basis set
              ...i.e. with spherical basis functions...

   type   atoms  prim   cont   basis
   ---------------------------------------------------------------------------
    co       1    107     89   def2-TZVPD   [8s5p5d2f3g|19s5p5d3f3g]
    n        6     70     49   def2-TZVPD   [6s4p3d1f1g|12s5p4d2f1g]
    c       31     70     49   def2-TZVPD   [6s4p3d1f1g|12s5p4d2f1g]
    h       29     16     11   def2-TZVPD   [3s1p1d|5s2p1d]
    o        4     70     49   def2-TZVPD   [6s4p3d1f1g|12s5p4d2f1g]
   ---------------------------------------------------------------------------
   total:   71   3441   2417
   ---------------------------------------------------------------------------

   total number of primitive shells          :  115
   total number of contracted shells         :  783
   total number of cartesian basis functions : 2967
   total number of SCF-basis functions       : 2417


 symmetry group of the molecule :   c1 

 the group has the following generators :
   c1(z)

    1 symmetry operations found

 there are 1 real representations :   a   

 maximum number of shells which are related by symmetry :  1

 ==============================================================================
                      COSMO switched on
 ==============================================================================
 COSMO stati: segments per atom: H   92 other atoms  162
 COSMO statistics: nps   2617 npspher:   1399
 COSMO surface:
   number of segments: 2617
   area (bohr**2):     1700.850072
   volume (bohr**3):   4313.486947
 COSMO: check number of disjunct cavities:

       ... OK contiguous cavity found
 COSMO ISORAD CAVITY: check number of disjunct cavities:

       ... OK contiguous isorad cavity found
  
           ------------------
           density functional
           ------------------
 Becke-3-Parameter hybrid functional: B3-LYP
 exchange:    0.8*LDA + 0.72*B88 + 0.2*HF
 correlation: 0.19*LDA(VWN) + 0.81*LYP
 spherical integration : Lebedev's spherical grid
 spherical gridsize    :                     5
    i.e. gridpoints    :                   590
  maximum batchsize    :                   100
 value for diffuse not defined
 radial integration    : Chebyshev 2nd kind (scaling 3)
 radial gridsize       :                     8
 integration cells     :                    71
 partition function    : becke
 partition sharpness   :                     3
  

 biggest AO integral is expected to be    16.578513373

          ------------------------
          nuclear repulsion energy  :   6148.49941850    
          ------------------------

  _________________________________
 |                                 |
 |         DFTD3 V3.1 Rev 0        |
 | S.Grimme, University Bonn       |
 |            June  2014           |
 |   see standalone version        |
 |       dftd3 -h for options      |
 |_________________________________|
 
 Please cite DFT-D3 work done with this code as:
 S. Grimme, J. Antony, S. Ehrlich and H. Krieg,
 J. Chem. Phys, 132 (2010), 154104.
 If used with BJ-damping cite also
 S. Grimme, S. Ehrlich and L. Goerigk,
 J. Comput. Chem. 32 (2011), 1456-1465
 For DFT-D2 the reference is
 S. Grimme, J. Comput. Chem., 27 (2006), 1787-1799
 
C6 coefficients used:
                     2  C6 for element                      1
Z=  1 CN= 0.912     C6(AA)=    3.03
Z=  1 CN= 0.000     C6(AA)=    7.59
                     5  C6 for element                      6
Z=  6 CN= 0.000     C6(AA)=   49.11
Z=  6 CN= 0.987     C6(AA)=   43.25
Z=  6 CN= 1.998     C6(AA)=   29.36
Z=  6 CN= 2.999     C6(AA)=   25.78
Z=  6 CN= 3.984     C6(AA)=   18.21
                     4  C6 for element                      7
Z=  7 CN= 0.000     C6(AA)=   25.27
Z=  7 CN= 0.994     C6(AA)=   22.12
Z=  7 CN= 2.014     C6(AA)=   19.68
Z=  7 CN= 2.990     C6(AA)=   15.58
                     3  C6 for element                      8
Z=  8 CN= 0.000     C6(AA)=   15.51
Z=  8 CN= 0.993     C6(AA)=   12.82
Z=  8 CN= 1.989     C6(AA)=   10.37
                     4  C6 for element                     27
Z= 27 CN= 0.000     C6(AA)=  532.78
Z= 27 CN= 1.715     C6(AA)=  186.55
Z= 27 CN= 2.926     C6(AA)=  148.07
Z= 27 CN= 7.779     C6(AA)=  118.29

#           XYZ [au]              R0(AA) [Ang.]  CN          C6(AA)     C8(AA)   C10(AA) [au]
  1   0.17237   0.18098   1.19143   co  0.988  4.989       148.1     13018.8   1402246.3
  2  -1.04360   4.87985   0.89052   n   0.495  2.295        19.0       418.4     11307.9
  3  -1.63546   5.95776   3.11525   c   0.566  3.203        25.0       723.4     25628.6
  4  -1.03032   4.94460   4.80175   h   0.366  1.005         3.1        37.3       552.8
  5  -2.91899   8.24212   3.33538   c   0.566  3.124        25.4       733.6     25991.0
  6  -3.35048   9.01140   5.19614   h   0.366  1.002         3.1        37.3       553.1
  7  -3.60439   9.51043   1.12186   c   0.566  3.136        25.3       732.3     25945.4
  8  -4.60733  11.30910   1.20046   h   0.366  1.002         3.1        37.4       553.1
  9  -2.95041   8.44020  -1.18895   c   0.566  3.159        25.2       729.6     25850.6
 10  -3.40597   9.38603  -2.96402   h   0.366  1.002         3.1        37.3       553.0
 11  -1.68316   6.11383  -1.23235   c   0.566  3.235        24.8       717.6     25424.5
 12  -2.29985  -0.62076  -1.63562   n   0.495  3.097        15.6       344.6      9311.3
 13  -1.90827  -0.63305  -4.15484   c   0.566  3.257        24.7       713.0     25260.6
 14  -3.63669  -1.66811  -5.84959   c   0.566  3.180        25.1       726.9     25752.8
 15  -3.21587  -1.59889  -7.86055   h   0.366  1.004         3.1        37.3       552.9
 16  -5.89895  -2.69117  -4.92314   c   0.566  3.208        25.0       722.6     25600.5
 17  -7.70178  -3.78226  -6.35866   o   0.473  2.043        10.4       209.8      5187.5
 18  -6.39929  -2.49523  -2.33024   c   0.566  3.186        25.1       725.9     25719.5
 19  -8.20727  -3.14839  -1.60216   h   0.366  1.004         3.1        37.3       552.9
 20  -4.58005  -1.43195  -0.76010   c   0.566  3.317        24.1       697.5     24712.1
 21  -2.92819   0.01958   3.18288   n   0.495  3.116        15.6       344.4      9308.3
 22  -3.16760   0.46315   5.68871   c   0.566  3.213        25.0       721.7     25569.0
 23  -1.50028   1.17645   6.64626   h   0.366  1.006         3.1        37.3       552.7
 24  -5.37192  -0.01847   7.03000   c   0.566  3.127        25.4       733.3     25980.9
 25  -5.43495   0.40508   9.04294   h   0.366  1.002         3.1        37.3       553.0
 26  -7.45151  -1.04350   5.76953   c   0.566  3.133        25.3       732.6     25956.8
 27  -9.20586  -1.45310   6.76567   h   0.366  1.002         3.1        37.3       553.1
 28  -7.22347  -1.54724   3.20102   c   0.566  3.163        25.2       729.2     25834.4
 29  -8.79659  -2.37135   2.16356   h   0.366  1.004         3.1        37.3       552.9
 30  -4.96367  -0.99717   1.94664   c   0.566  3.327        24.0       694.5     24604.5
 31   0.86284  -3.70657   1.87585   n   0.495  2.953        15.7       346.2      9355.2
 32  -0.67236  -5.36273   3.03019   c   0.566  3.203        25.0       723.4     25630.8
 33  -2.61822  -4.76442   3.33392   h   0.366  1.006         3.1        37.3       552.8
 34   0.12725  -7.73828   3.82829   c   0.566  3.125        25.4       733.5     25986.1
 35  -1.20103  -9.01031   4.75269   h   0.366  1.002         3.1        37.3       553.1
 36   2.64267  -8.42543   3.42188   c   0.566  3.137        25.3       732.2     25942.9
 37   3.34953 -10.25990   4.03459   h   0.366  1.002         3.1        37.3       553.1
 38   4.24237  -6.72227   2.21395   c   0.566  3.161        25.2       729.4     25841.4
 39   6.20694  -7.22368   1.87249   h   0.366  1.003         3.1        37.3       553.0
 40   3.29355  -4.37283   1.44961   c   0.566  3.302        24.3       701.7     24861.4
 41   3.56296  -0.29953  -0.53989   n   0.495  3.103        15.6       344.5      9310.2
 42   4.82094   1.43291  -1.92854   c   0.566  3.261        24.6       712.1     25229.4
 43   7.35436   1.16326  -2.59127   c   0.566  3.185        25.1       726.2     25727.5
 44   8.23458   2.62309  -3.73912   h   0.366  1.004         3.1        37.3       552.9
 45   8.66939  -0.99529  -1.81370   c   0.566  3.207        25.0       722.7     25604.5
 46  11.12622  -1.46711  -2.29874   o   0.473  2.043        10.4       209.8      5187.5
 47   7.33645  -2.85856  -0.48802   c   0.566  3.191        25.1       725.2     25693.0
 48   8.30207  -4.59512   0.03745   h   0.366  1.004         3.1        37.3       552.9
 49   4.81154  -2.46311   0.11027   c   0.566  3.309        24.2       699.9     24796.1
 50   0.82178   2.93676  -3.54311   n   0.495  3.190        15.6       344.1      9300.1
 51  -1.01870   4.92112  -3.75216   c   0.566  4.158        18.2       527.6     18691.3
 52  -2.76192   4.11273  -4.55295   h   0.366  1.005         3.1        37.3       552.9
 53  -0.44145   6.44229  -5.07678   h   0.366  1.000         3.1        37.4       553.3
 54   0.41767   0.73511  -5.10094   c   0.566  4.162        18.2       527.5     18690.3
 55   0.16927   1.16372  -7.13422   h   0.366  1.000         3.1        37.4       553.2
 56   2.06680  -0.51810  -4.96752   h   0.366  1.006         3.1        37.3       552.8
 57   3.35499   3.67348  -2.88185   c   0.566  4.161        18.2       527.6     18690.7
 58   4.42943   4.55799  -4.44979   h   0.366  1.000         3.1        37.4       553.2
 59   3.22732   5.08114  -1.34971   h   0.366  1.005         3.1        37.3       552.9
 60  -7.24257  -3.96681  -9.04056   c   0.566  4.044        18.3       529.0     18742.7
 61  12.53053   0.42858  -3.66787   c   0.566  4.044        18.3       529.0     18742.5
 62  -8.89184  -4.94115  -9.81556   h   0.366  0.996         3.1        37.4       553.6
 63  -5.52413  -5.07242  -9.41376   h   0.366  0.995         3.1        37.4       553.7
 64  -7.07622  -2.07655  -9.88605   h   0.366  0.995         3.1        37.4       553.7
 65  11.73382   0.69966  -5.56708   h   0.366  0.995         3.1        37.4       553.7
 66  14.45564  -0.30904  -3.81019   h   0.366  0.996         3.1        37.4       553.6
 67  12.53348   2.22715  -2.62920   h   0.366  0.995         3.1        37.4       553.7
 68   2.27756   1.07413   3.96619   c   0.566  3.038        25.6       740.3     26228.1
 69   3.67404   3.24463   3.57257   o   0.473  2.044        10.4       209.8      5187.4
 70   2.59020  -0.07996   5.96376   o   0.473  1.050        12.8       257.7      6371.2
 71   4.73170   3.46648   5.08693   h   0.366  1.009         3.1        37.3       552.5

molecular C6(AA) [au] =     62960.58

           DFT-D V3(BJ)
 DF b3-lyp                                            
 parameters
 s6       :    1.0000
 s8       :    1.9889
 a1       :    0.3981
 a2       :    4.4211
 k1-k3    :   16.0000    1.3333   -4.0000
 
 Edisp /kcal,au:  -130.2634 -0.20758790

 E6    /kcal :   -60.6915
 E8    /kcal :   -69.5719
 % E8        : 53.41
 nuclear repulsion energy                  =    6148.499418503
  DFT-D3 Energy contribution               =      -0.207587903
 nuclear repulsion + dispersion correction =    6148.291830601


         -----------------
         -S,T+V- integrals
         -----------------

 1e-integrals will be neglected if expon. factor < 0.159826E-13
 
 Difference densities algorithm switched on.
 The maximal number of linear combinations of
 difference densities is  20.

 DIIS switched on: error vector is FDS-SDF
 Max. Iterations for DIIS is     :   4
 DIIS matrix (see manual) 
    Scaling factor of diagonals  :  1.200
    threshold for scaling factor :  0.000

 scf convergence criterion : increment of total energy < .1000000D-07
                  and increment of one-electron energy < .1000000D-04

 MOs are in ASCII format !


    mo occupation :
   irrep   mo's   occupied
    a     1838      158
 
 number of basis functions   :  1838
 number of occupied orbitals :   158
 

 reading orbital data $uhfmo_alpha  from file alpha
 orbital characterization : expanded

 reading orbital data $uhfmo_beta  from file beta
 orbital characterization : expanded
 virtual MOs provided and orthogonalized by Cholesky decomposition
 virtual MOs provided and orthogonalized by Cholesky decomposition

 UHF mode switched on !

 closed shell shift switched on 
 all occupied orbitals are shifted by    0.05000

  
           ------------------------
               RI-J - INFORMATION
           ------------------------
 Contributions to RI integral batches: 
  neglected integral batches:                 76651
  direct contribution:                       156699
  memory contribution:                 10601
 Memory core needed for (P|Q) and Cholesky     45 MByte
 Memory core minimum needed except of (P|Q)     3 MByte
 Total minimum memory core needed (sum)        48 MByte
  
 ****************************************
 Memory allocated for RI-J   490 MByte
 ****************************************
                                            

 DSCF restart information will be dumped onto file alpha


 Starting SCF iterations

          Overall gridpoints after grid construction =       1098255

 ITERATION  ENERGY          1e-ENERGY        2e-ENERGY     NORM[dD(SAO)]  TOL
   1  -3200.9320809712    -16633.286192     7284.0622805    0.000D+00 0.159D-12
                            Exc = -251.248735695     Coul =  7595.20002528    
                            exK = -59.8890090640    
                         Ntotal = 314.99996809      Nspin =0.99999988001    
                             Na = 157.99998399         Nb = 156.99998411    
                          Ediel =-0.986484539323E-01
                            current damping = 1.000
 
          max. resid. norm for Fia-block=  5.548D-01 for orbital     95a    beta 
          max. resid. fock norm         =  7.212D+00 for orbital   1012a    alpha

 ITERATION  ENERGY          1e-ENERGY        2e-ENERGY     NORM[dD(SAO)]  TOL
   2  -3208.0087906549    -16578.097479     7221.7968573    0.983D+02 0.151D-12
                            Exc = -250.261389819      Eck =  7472.05824711    
                         Ntotal = 314.99997072      Nspin = 1.0000000005    
                             Na = 157.99998536         Nb = 156.99998536    
                          Ediel =-0.786675233061E-01
                            current damping = 0.950
 
          Norm of current diis error:  6.3761    
          max. resid. norm for Fia-block=  6.829D-01 for orbital    158a    alpha
          max. resid. fock norm         =  1.129D+00 for orbital   1774a    alpha

 ITERATION  ENERGY          1e-ENERGY        2e-ENERGY     NORM[dD(SAO)]  TOL
   3  -3209.2023185516    -16642.771271     7285.2771215    0.393D+02 0.122D-12
                            Exc = -253.065049163      Eck =  7538.34217062    
                         Ntotal = 314.99996973      Nspin = 1.0000001299    
                             Na = 157.99998493         Nb = 156.99998480    
                          Ediel =-0.701918444219E-01
                            current damping = 0.900
 
          Norm of current diis error:  4.2951    
          max. resid. norm for Fia-block=  2.652D-01 for orbital    157a    beta 
          max. resid. fock norm         =  3.279D-01 for orbital    159a    beta 

 ITERATION  ENERGY          1e-ENERGY        2e-ENERGY     NORM[dD(SAO)]  TOL
   4  -3210.3425090916    -16615.057963     7256.4236231    0.236D+02 0.804D-13
                            Exc = -252.464360511      Eck =  7508.88798362    
                         Ntotal = 314.99997023      Nspin = 1.0000000284    
                             Na = 157.99998513         Nb = 156.99998510    
                          Ediel =-0.734966413635E-01
                            current damping = 0.950
 
          Norm of current diis error:  2.0054    
          max. resid. norm for Fia-block=  9.089D-02 for orbital    155a    alpha
          max. resid. fock norm         =  1.838D-01 for orbital   1821a    alpha

 ITERATION  ENERGY          1e-ENERGY        2e-ENERGY     NORM[dD(SAO)]  TOL
   5  -3210.5405478312    -16624.830255     7265.9978769    0.208D+02 0.701D-13
                            Exc = -252.824903327      Eck =  7518.82278023    
                         Ntotal = 314.99996745      Nspin =0.99999998717    
                             Na = 157.99998372         Nb = 156.99998373    
                          Ediel =-0.699844607063E-01
                            current damping = 1.000
 
          Norm of current diis error:  1.1110    
          max. resid. norm for Fia-block=  6.778D-02 for orbital    154a    beta 
          max. resid. fock norm         =  7.329D-02 for orbital    154a    beta 
          mo-orthogonalization: Cholesky decomposition

 ITERATION  ENERGY          1e-ENERGY        2e-ENERGY     NORM[dD(SAO)]  TOL
   6  -3210.6268788803    -16622.422510     7263.5038006    0.497D+01 0.625D-13
                            Exc = -252.849666489      Eck =  7516.35346705    
                         Ntotal = 314.99996737      Nspin =0.99999994487    
                             Na = 157.99998366         Nb = 156.99998371    
                          Ediel =-0.720546117946E-01
                            current damping = 1.050
 
          Norm of current diis error: 0.57513    
          max. resid. norm for Fia-block=  2.762D-02 for orbital    155a    alpha
          max. resid. fock norm         =  4.073D-02 for orbital   1665a    beta 

 ITERATION  ENERGY          1e-ENERGY        2e-ENERGY     NORM[dD(SAO)]  TOL
   7  -3210.6490205330    -16626.193175     7267.2523237    0.181D+01 0.583D-13
                            Exc = -252.994832647      Eck =  7520.24715633    
                         Ntotal = 314.99996684      Nspin =0.99999990926    
                             Na = 157.99998337         Nb = 156.99998346    
                          Ediel =-0.730932274534E-01
                            current damping = 1.100
 
          Norm of current diis error: 0.34123    
          max. resid. norm for Fia-block=  2.361D-02 for orbital    153a    beta 
          max. resid. fock norm         =  3.287D-02 for orbital    166a    beta 

 ITERATION  ENERGY          1e-ENERGY        2e-ENERGY     NORM[dD(SAO)]  TOL
   8  -3210.6582646283    -16623.116859     7264.1667638    0.136D+01 0.553D-13
                            Exc = -252.940293943      Eck =  7517.10705772    
                         Ntotal = 314.99996680      Nspin =0.99999988884    
                             Na = 157.99998334         Nb = 156.99998346    
                          Ediel =-0.737624247398E-01
                            current damping = 1.150
 
          Norm of current diis error: 0.22845    
          max. resid. norm for Fia-block=  1.888D-02 for orbital    155a    beta 
          max. resid. fock norm         =  2.699D-02 for orbital    154a    alpha

 ITERATION  ENERGY          1e-ENERGY        2e-ENERGY     NORM[dD(SAO)]  TOL
   9  -3210.6618385894    -16625.819505     7266.8658357    0.828D+00 0.531D-13
                            Exc = -253.014186452      Eck =  7519.88002215    
                         Ntotal = 314.99996650      Nspin =0.99999988375    
                             Na = 157.99998319         Nb = 156.99998331    
                          Ediel =-0.737759051407E-01
                            current damping = 1.200
 
          Norm of current diis error: 0.13557    
          max. resid. norm for Fia-block=  1.105D-02 for orbital    153a    beta 
          max. resid. fock norm         =  1.408D-02 for orbital    166a    beta 

 ITERATION  ENERGY          1e-ENERGY        2e-ENERGY     NORM[dD(SAO)]  TOL
  10  -3210.6637880374    -16625.162923     7266.2073045    0.361D+00 0.518D-13
                            Exc = -253.001049807      Eck =  7519.20835436    
                         Ntotal = 314.99996647      Nspin =0.99999987532    
                             Na = 157.99998317         Nb = 156.99998330    
                          Ediel =-0.744906998830E-01
                            current damping = 1.250
 
          Norm of current diis error: 0.68676E-01
          max. resid. norm for Fia-block=  6.438D-03 for orbital    158a    alpha
          max. resid. fock norm         =  7.248D-03 for orbital    158a    alpha
          mo-orthogonalization: Cholesky decomposition

 ITERATION  ENERGY          1e-ENERGY        2e-ENERGY     NORM[dD(SAO)]  TOL
  11  -3210.6644039315    -16625.206099     7266.2498640    0.130D+00 0.505D-13
                            Exc = -253.010741276      Eck =  7519.26060528    
                         Ntotal = 314.99996645      Nspin =0.99999987329    
                             Na = 157.99998316         Nb = 156.99998329    
                          Ediel =-0.746547770754E-01
                            current damping = 1.300
 
          Norm of current diis error: 0.40702E-01
          max. resid. norm for Fia-block=  5.121D-03 for orbital    158a    alpha
          max. resid. fock norm         =  5.326D-03 for orbital    158a    alpha

 ITERATION  ENERGY          1e-ENERGY        2e-ENERGY     NORM[dD(SAO)]  TOL
  12  -3210.6646901669    -16625.182560     7266.2260396    0.123D+00 0.492D-13
                            Exc = -253.008908993      Eck =  7519.23494857    
                         Ntotal = 314.99996642      Nspin =0.99999987394    
                             Na = 157.99998315         Nb = 156.99998327    
                          Ediel =-0.747639968276E-01
                            current damping = 1.350
 
          Norm of current diis error: 0.27517E-01
          max. resid. norm for Fia-block=  4.470D-03 for orbital    158a    alpha
          max. resid. fock norm         =  4.951D-03 for orbital    158a    alpha

 ITERATION  ENERGY          1e-ENERGY        2e-ENERGY     NORM[dD(SAO)]  TOL
  13  -3210.6648294118    -16625.464615     7266.5079551    0.564D-01 0.478D-13
                            Exc = -253.017023465      Eck =  7519.52497859    
                         Ntotal = 314.99996638      Nspin =0.99999987448    
                             Na = 157.99998313         Nb = 156.99998325    
                          Ediel =-0.748998022519E-01
                            current damping = 1.400
 
          Norm of current diis error: 0.20199E-01
          max. resid. norm for Fia-block=  3.659D-03 for orbital    158a    alpha
          max. resid. fock norm         =  3.855D-03 for orbital    158a    alpha

 ITERATION  ENERGY          1e-ENERGY        2e-ENERGY     NORM[dD(SAO)]  TOL
  14  -3210.6649150785    -16625.217855     7266.2611089    0.239D-01 0.465D-13
                            Exc = -253.012119609      Eck =  7519.27322847    
                         Ntotal = 314.99996639      Nspin =0.99999987578    
                             Na = 157.99998313         Nb = 156.99998326    
                          Ediel =-0.749879849309E-01
                            current damping = 1.450
 
          Norm of current diis error: 0.16455E-01
          max. resid. norm for Fia-block=  3.227D-03 for orbital    158a    alpha
          max. resid. fock norm         =  3.505D-03 for orbital    158a    alpha

 ITERATION  ENERGY          1e-ENERGY        2e-ENERGY     NORM[dD(SAO)]  TOL
  15  -3210.6649755300    -16625.289398     7266.3325915    0.176D-01 0.450D-13
                            Exc = -253.014770109      Eck =  7519.34736162    
                         Ntotal = 314.99996639      Nspin =0.99999987777    
                             Na = 157.99998313         Nb = 156.99998326    
                          Ediel =-0.750016697593E-01
                            current damping = 1.500
 
          Norm of current diis error: 0.98658E-02
          max. resid. norm for Fia-block=  2.860D-03 for orbital    158a    alpha
          max. resid. fock norm         =  2.964D-03 for orbital    158a    alpha
          mo-orthogonalization: Cholesky decomposition

 ITERATION  ENERGY          1e-ENERGY        2e-ENERGY     NORM[dD(SAO)]  TOL
  16  -3210.6650128710    -16625.309019     7266.3521752    0.122D-01 0.435D-13
                            Exc = -253.014395227      Eck =  7519.36657043    
                         Ntotal = 314.99996638      Nspin =0.99999987940    
                             Na = 157.99998313         Nb = 156.99998325    
                          Ediel =-0.750462522485E-01
                            current damping = 1.350
 
          Norm of current diis error: 0.73935E-02
          max. resid. norm for Fia-block=  2.620D-03 for orbital    158a    alpha
          max. resid. fock norm         =  2.721D-03 for orbital    158a    alpha

 ITERATION  ENERGY          1e-ENERGY        2e-ENERGY     NORM[dD(SAO)]  TOL
  17  -3210.6650418810    -16625.324627     7266.3677542    0.105D-01 0.414D-13
                            Exc = -253.015437924      Eck =  7519.38319212    
                         Ntotal = 314.99996637      Nspin =0.99999988116    
                             Na = 157.99998313         Nb = 156.99998325    
                          Ediel =-0.750852692481E-01
                            current damping = 1.200
 
          Norm of current diis error: 0.57540E-02
          max. resid. norm for Fia-block=  2.182D-03 for orbital    158a    alpha
          max. resid. fock norm         =  2.254D-03 for orbital    158a    alpha

 ITERATION  ENERGY          1e-ENERGY        2e-ENERGY     NORM[dD(SAO)]  TOL
  18  -3210.6650623598    -16625.281666     7266.3247732    0.121D-01 0.390D-13
                            Exc = -253.014319373      Eck =  7519.33909256    
                         Ntotal = 314.99996638      Nspin =0.99999988313    
                             Na = 157.99998313         Nb = 156.99998325    
                          Ediel =-0.751025271161E-01
                            current damping = 1.250
 
          Norm of current diis error: 0.56082E-02
          max. resid. norm for Fia-block=  1.905D-03 for orbital    158a    alpha
          max. resid. fock norm         =  2.022D-03 for orbital    158a    alpha

 ITERATION  ENERGY          1e-ENERGY        2e-ENERGY     NORM[dD(SAO)]  TOL
  19  -3210.6650776717    -16625.347200     7266.3902914    0.891D-02 0.359D-13
                            Exc = -253.015871413      Eck =  7519.40616284    
                         Ntotal = 314.99996638      Nspin =0.99999988491    
                             Na = 157.99998313         Nb = 156.99998325    
                          Ediel =-0.751129118377E-01
                            current damping = 1.300
 
          Norm of current diis error: 0.45499E-02
          max. resid. norm for Fia-block=  1.558D-03 for orbital    158a    alpha
          max. resid. fock norm         =  1.619D-03 for orbital    158a    alpha

 ITERATION  ENERGY          1e-ENERGY        2e-ENERGY     NORM[dD(SAO)]  TOL
  20  -3210.6650882909    -16625.318182     7266.3612635    0.581D-02 0.328D-13
                            Exc = -253.015034613      Eck =  7519.37629809    
                         Ntotal = 314.99996638      Nspin =0.99999988635    
                             Na = 157.99998313         Nb = 156.99998324    
                          Ediel =-0.751350311368E-01
                            current damping = 1.350
 
          Norm of current diis error: 0.32713E-02
          max. resid. norm for Fia-block=  1.697D-03 for orbital    158a    alpha
          max. resid. fock norm         =  1.764D-03 for orbital    158a    alpha
          mo-orthogonalization: Cholesky decomposition

 ITERATION  ENERGY          1e-ENERGY        2e-ENERGY     NORM[dD(SAO)]  TOL
  21  -3210.6650977126    -16625.315322     7266.3583932    0.126D-01 0.280D-13
                            Exc = -253.015247475      Eck =  7519.37364072    
                         Ntotal = 314.99996638      Nspin =0.99999988849    
                             Na = 157.99998313         Nb = 156.99998325    
                          Ediel =-0.751447959960E-01
                            current damping = 1.200
 
          Norm of current diis error: 0.27022E-02
          max. resid. norm for Fia-block=  1.407D-03 for orbital    158a    alpha
          max. resid. fock norm         =  2.193D-03 for orbital    782a    alpha

 ITERATION  ENERGY          1e-ENERGY        2e-ENERGY     NORM[dD(SAO)]  TOL
  22  -3210.6651047694    -16625.316433     7266.3594975    0.126D-01 0.159D-12
                            Exc = -253.015002978     Coul =  7579.63762429    
                            exK = -60.2631238168    
                         Ntotal = 314.99996638      Nspin =0.99999988915    
                             Na = 157.99998313         Nb = 156.99998325    
                          Ediel =-0.751523623357E-01
                            current damping = 1.250
 
          Norm of current diis error: 0.22695E-02
          max. resid. norm for Fia-block=  1.187D-03 for orbital    158a    alpha
          max. resid. fock norm         =  2.261D-03 for orbital    782a    alpha

 ITERATION  ENERGY          1e-ENERGY        2e-ENERGY     NORM[dD(SAO)]  TOL
  23  -3210.6651096391    -16625.330955     7266.3740145    0.371D+00 0.101D-12
                            Exc = -253.015448015      Eck =  7519.38946252    
                         Ntotal = 314.99996638      Nspin =0.99999988993    
                             Na = 157.99998313         Nb = 156.99998324    
                          Ediel =-0.751614606416E-01
                            current damping = 1.100
 
          Norm of current diis error: 0.20685E-02
          max. resid. norm for Fia-block=  9.083D-04 for orbital    158a    alpha
          max. resid. fock norm         =  1.697D-03 for orbital    782a    alpha

 ITERATION  ENERGY          1e-ENERGY        2e-ENERGY     NORM[dD(SAO)]  TOL
  24  -3210.6651128975    -16625.303416     7266.3464729    0.574D-01 0.696D-13
                            Exc = -253.014796699      Eck =  7519.36126961    
                         Ntotal = 314.99996638      Nspin =0.99999989053    
                             Na = 157.99998314         Nb = 156.99998325    
                          Ediel =-0.751688237212E-01
                            current damping = 1.150
 
          Norm of current diis error: 0.19672E-02
          max. resid. norm for Fia-block=  8.025D-04 for orbital    158a    alpha
          max. resid. fock norm         =  1.269D-03 for orbital    782a    alpha

 ITERATION  ENERGY          1e-ENERGY        2e-ENERGY     NORM[dD(SAO)]  TOL
  25  -3210.6651155144    -16625.317006     7266.3600596    0.344D-01 0.554D-13
                            Exc = -253.015144373      Eck =  7519.37520396    
                         Ntotal = 314.99996638      Nspin =0.99999989100    
                             Na = 157.99998314         Nb = 156.99998325    
                          Ediel =-0.751697152725E-01
                            current damping = 1.200
 
          Norm of current diis error: 0.13293E-02
          max. resid. norm for Fia-block=  7.915D-04 for orbital    158a    alpha
          max. resid. fock norm         =  8.232D-04 for orbital    158a    alpha
          mo-orthogonalization: Cholesky decomposition

 ITERATION  ENERGY          1e-ENERGY        2e-ENERGY     NORM[dD(SAO)]  TOL
  26  -3210.6651175240    -16625.319327     7266.3623793    0.624D-01 0.531D-13
                            Exc = -253.015052596      Eck =  7519.37743190    
                         Ntotal = 314.99996638      Nspin =0.99999989143    
                             Na = 157.99998314         Nb = 156.99998325    
                          Ediel =-0.751761028962E-01
                            current damping = 1.050
 
          Norm of current diis error: 0.11042E-02
          max. resid. norm for Fia-block=  5.906D-04 for orbital    158a    alpha
          max. resid. fock norm         =  6.092D-04 for orbital    158a    alpha

 ITERATION  ENERGY          1e-ENERGY        2e-ENERGY     NORM[dD(SAO)]  TOL
  27  -3210.6651188651    -16625.317514     7266.3605647    0.247D-01 0.504D-13
                            Exc = -253.015137441      Eck =  7519.37570210    
                         Ntotal = 314.99996639      Nspin =0.99999989175    
                             Na = 157.99998314         Nb = 156.99998325    
                          Ediel =-0.751789019943E-01
                            current damping = 1.100
 
          Norm of current diis error: 0.92809E-03
          max. resid. norm for Fia-block=  4.505D-04 for orbital    158a    alpha
          max. resid. fock norm         =  4.657D-04 for orbital    158a    alpha

 ITERATION  ENERGY          1e-ENERGY        2e-ENERGY     NORM[dD(SAO)]  TOL
  28  -3210.6651196852    -16625.310661     7266.3537103    0.234D-01 0.479D-13
                            Exc = -253.014913439      Eck =  7519.36862370    
                         Ntotal = 314.99996639      Nspin =0.99999989199    
                             Na = 157.99998314         Nb = 156.99998325    
                          Ediel =-0.751806157473E-01
                            current damping = 0.950
 
          Norm of current diis error: 0.89183E-03
          max. resid. norm for Fia-block=  3.631D-04 for orbital    158a    alpha
          max. resid. fock norm         =  3.783D-04 for orbital    158a    alpha

 ITERATION  ENERGY          1e-ENERGY        2e-ENERGY     NORM[dD(SAO)]  TOL
  29  -3210.6651203165    -16625.322277     7266.3653256    0.100D-01 0.450D-13
                            Exc = -253.015172495      Eck =  7519.38049811    
                         Ntotal = 314.99996639      Nspin =0.99999989210    
                             Na = 157.99998314         Nb = 156.99998325    
                          Ediel =-0.751819940520E-01
                            current damping = 1.000
 
          Norm of current diis error: 0.77803E-03
          max. resid. norm for Fia-block=  2.779D-04 for orbital    158a    alpha
          max. resid. fock norm         =  2.880D-04 for orbital    158a    alpha

 ITERATION  ENERGY          1e-ENERGY        2e-ENERGY     NORM[dD(SAO)]  TOL
  30  -3210.6651207100    -16625.315912     7266.3589612    0.995D-02 0.423D-13
                            Exc = -253.015006310      Eck =  7519.37396747    
                         Ntotal = 314.99996639      Nspin =0.99999989206    
                             Na = 157.99998314         Nb = 156.99998325    
                          Ediel =-0.751854967696E-01
                            current damping = 1.050
 
          Norm of current diis error: 0.57374E-03
          max. resid. norm for Fia-block=  2.629D-04 for orbital    158a    alpha
          max. resid. fock norm         =  3.375D-04 for orbital    761a    alpha
          mo-orthogonalization: Cholesky decomposition

 ITERATION  ENERGY          1e-ENERGY        2e-ENERGY     NORM[dD(SAO)]  TOL
  31  -3210.6651210287    -16625.315217     7266.3582652    0.109D-01 0.381D-13
                            Exc = -253.015036422      Eck =  7519.37330167    
                         Ntotal = 314.99996639      Nspin =0.99999989193    
                             Na = 157.99998314         Nb = 156.99998325    
                          Ediel =-0.751855538385E-01
                            current damping = 0.900
 
          Norm of current diis error: 0.48156E-03
          max. resid. norm for Fia-block=  2.166D-04 for orbital    158a    alpha
          max. resid. fock norm         =  5.237D-04 for orbital    751a    beta 

 ITERATION  ENERGY          1e-ENERGY        2e-ENERGY     NORM[dD(SAO)]  TOL
  32  -3210.6651212593    -16625.315610     7266.3586585    0.146D-01 0.326D-13
                            Exc = -253.014983712      Eck =  7519.37364220    
                         Ntotal = 314.99996639      Nspin =0.99999989156    
                             Na = 157.99998314         Nb = 156.99998325    
                          Ediel =-0.751869943906E-01
                            current damping = 0.950
 
          Norm of current diis error: 0.41892E-03
          max. resid. norm for Fia-block=  1.478D-04 for orbital    158a    alpha
          max. resid. fock norm         =  8.769D-04 for orbital    751a    beta 

 ITERATION  ENERGY          1e-ENERGY        2e-ENERGY     NORM[dD(SAO)]  TOL
  33  -3210.6651213764    -16625.318875     7266.3619235    0.144D-01 0.276D-13
                            Exc = -253.015084072      Eck =  7519.37700758    
                         Ntotal = 314.99996639      Nspin =0.99999989091    
                             Na = 157.99998314         Nb = 156.99998325    
                          Ediel =-0.751881110676E-01
                            current damping = 0.800
 
          Norm of current diis error: 0.40046E-03
          max. resid. norm for Fia-block=  1.330D-04 for orbital    158a    alpha
          max. resid. fock norm         =  1.393D-03 for orbital    751a    beta 

 ITERATION  ENERGY          1e-ENERGY        2e-ENERGY     NORM[dD(SAO)]  TOL
  34  -3210.6651214909    -16625.313368     7266.3564158    0.174D+00 0.256D-13
                            Exc = -253.014957869      Eck =  7519.37137365    
                         Ntotal = 314.99996639      Nspin =0.99999989048    
                             Na = 157.99998314         Nb = 156.99998325    
                          Ediel =-0.751891775055E-01
                            current damping = 0.850
 
          Norm of current diis error: 0.36315E-03
          max. resid. norm for Fia-block=  1.073D-04 for orbital    158a    alpha
          max. resid. fock norm         =  1.887D-03 for orbital    751a    beta 

 ITERATION  ENERGY          1e-ENERGY        2e-ENERGY     NORM[dD(SAO)]  TOL
  35  -3210.6651216057    -16625.316134     7266.3591823    0.126D-01 0.262D-13
                            Exc = -253.015022220      Eck =  7519.37420449    
                         Ntotal = 314.99996639      Nspin =0.99999989073    
                             Na = 157.99998314         Nb = 156.99998325    
                          Ediel =-0.751888441363E-01
                            current damping = 0.900
 
          Norm of current diis error: 0.26531E-03
          max. resid. norm for Fia-block=  9.737D-05 for orbital    158a    alpha
          max. resid. fock norm         =  1.201D-03 for orbital    751a    beta 
          mo-orthogonalization: Cholesky decomposition

 ITERATION  ENERGY          1e-ENERGY        2e-ENERGY     NORM[dD(SAO)]  TOL
  36  -3210.6651217464    -16625.316273     7266.3593211    0.674D-02 0.271D-13
                            Exc = -253.014999863      Eck =  7519.37432095    
                         Ntotal = 314.99996639      Nspin =0.99999989282    
                             Na = 157.99998314         Nb = 156.99998325    
                          Ediel =-0.751901037330E-01
                            current damping = 0.750
 
          Norm of current diis error: 0.22731E-03
          max. resid. norm for Fia-block=  8.413D-05 for orbital    158a    alpha
          max. resid. fock norm         =  3.222D-03 for orbital    751a    beta 

 ITERATION  ENERGY          1e-ENERGY        2e-ENERGY     NORM[dD(SAO)]  TOL
  37  -3210.6651216974    -16625.316238     7266.3592856    0.385D+00 0.455D-13
                            Exc = -253.015024317      Eck =  7519.37430993    
                         Ntotal = 314.99996639      Nspin =0.99999989252    
                             Na = 157.99998314         Nb = 156.99998325    
                          Ediel =-0.751903858068E-01
                            current damping = 0.800
 
          Norm of current diis error: 0.20174E-03
          max. resid. norm for Fia-block=  5.312D-05 for orbital    158a    alpha
          max. resid. fock norm         =  2.061D-03 for orbital    751a    beta 

 ITERATION  ENERGY          1e-ENERGY        2e-ENERGY     NORM[dD(SAO)]  TOL
  38  -3210.6651217326    -16625.314548     7266.3575953    0.210D-01 0.456D-13
                            Exc = -253.014980189      Eck =  7519.37257551    
                         Ntotal = 314.99996639      Nspin =0.99999989274    
                             Na = 157.99998314         Nb = 156.99998325    
                          Ediel =-0.751905087008E-01
                            current damping = 0.650
 
          Norm of current diis error: 0.19159E-03
          max. resid. norm for Fia-block=  4.049D-05 for orbital    158a    alpha
          max. resid. fock norm         =  1.350D-03 for orbital    751a    beta 

 ITERATION  ENERGY          1e-ENERGY        2e-ENERGY     NORM[dD(SAO)]  TOL
  39  -3210.6651217716    -16625.316328     7266.3593757    0.866D-02 0.444D-13
                            Exc = -253.015011934      Eck =  7519.37438767    
                         Ntotal = 314.99996639      Nspin =0.99999989292    
                             Na = 157.99998314         Nb = 156.99998325    
                          Ediel =-0.751905961139E-01
                            current damping = 0.700
 
          Norm of current diis error: 0.15866E-03
          max. resid. norm for Fia-block=  4.211D-05 for orbital    158a    alpha
          max. resid. fock norm         =  1.069D-03 for orbital    773a    beta 

 ITERATION  ENERGY          1e-ENERGY        2e-ENERGY     NORM[dD(SAO)]  TOL
  40  -3210.6651217852    -16625.315439     7266.3584864    0.350D-01 0.433D-13
                            Exc = -253.014986556      Eck =  7519.37347298    
                         Ntotal = 314.99996639      Nspin =0.99999989270    
                             Na = 157.99998314         Nb = 156.99998325    
                          Ediel =-0.751914086768E-01
                            current damping = 0.750
 
          Norm of current diis error: 0.14462E-03
          max. resid. norm for Fia-block=  3.384D-05 for orbital    158a    alpha
          max. resid. fock norm         =  5.257D-04 for orbital    782a    alpha
          mo-orthogonalization: Cholesky decomposition

 ITERATION  ENERGY          1e-ENERGY        2e-ENERGY     NORM[dD(SAO)]  TOL
  41  -3210.6651218323    -16625.315977     7266.3590241    0.909D-02 0.423D-13
                            Exc = -253.015007734      Eck =  7519.37403181    
                         Ntotal = 314.99996639      Nspin =0.99999989307    
                             Na = 157.99998314         Nb = 156.99998325    
                          Ediel =-0.751912665932E-01
                            current damping = 0.800
 
          Norm of current diis error: 0.11950E-03
          max. resid. norm for Fia-block=  3.834D-05 for orbital    158a    alpha
          max. resid. fock norm         =  4.611D-04 for orbital    779a    alpha

 ITERATION  ENERGY          1e-ENERGY        2e-ENERGY     NORM[dD(SAO)]  TOL
  42  -3210.6651218160    -16625.315167     7266.3582150    0.218D-01 0.412D-13
                            Exc = -253.014979113      Eck =  7519.37319407    
                         Ntotal = 314.99996639      Nspin =0.99999989291    
                             Na = 157.99998314         Nb = 156.99998325    
                          Ediel =-0.751914439178E-01
                            current damping = 0.850
 
          Norm of current diis error: 0.11643E-03
          max. resid. norm for Fia-block=  2.738D-05 for orbital    156a    beta 
          max. resid. fock norm         =  2.368D-04 for orbital    773a    alpha

 ITERATION  ENERGY          1e-ENERGY        2e-ENERGY     NORM[dD(SAO)]  TOL
  43  -3210.6651218165    -16625.315976     7266.3590235    0.218D-01 0.159D-12
                            Exc = -253.014994318     Coul =  7579.63717812    
                            exK = -60.2631602745    
                         Ntotal = 314.99996639      Nspin =0.99999989340    
                             Na = 157.99998314         Nb = 156.99998325    
                          Ediel =-0.751916541631E-01
                            current damping = 0.900
 
          Norm of current diis error: 0.92952E-04
          max. resid. norm for Fia-block=  1.768D-05 for orbital    156a    beta 
          max. resid. fock norm         =  5.115D-04 for orbital    761a    alpha

 ITERATION  ENERGY          1e-ENERGY        2e-ENERGY     NORM[dD(SAO)]  TOL
  44  -3210.6651218290    -16625.315653     7266.3587006    0.727D-01 0.101D-12
                            Exc = -253.014992535      Eck =  7519.37369317    
                         Ntotal = 314.99996639      Nspin =0.99999989337    
                             Na = 157.99998314         Nb = 156.99998325    
                          Ediel =-0.751918432239E-01
                            current damping = 0.950
 
          Norm of current diis error: 0.80753E-04
          max. resid. norm for Fia-block=  2.233D-05 for orbital    156a    beta 
          max. resid. fock norm         =  6.311D-04 for orbital    761a    alpha

 ITERATION  ENERGY          1e-ENERGY        2e-ENERGY     NORM[dD(SAO)]  TOL
  45  -3210.6651218389    -16625.315897     7266.3589449    0.330D-01 0.626D-13
                            Exc = -253.015001698      Eck =  7519.37394662    
                         Ntotal = 314.99996639      Nspin =0.99999989326    
                             Na = 157.99998314         Nb = 156.99998325    
                          Ediel =-0.751917819514E-01
                            current damping = 1.000
 
          Norm of current diis error: 0.75626E-04
          max. resid. norm for Fia-block=  1.726D-05 for orbital    156a    beta 
          max. resid. fock norm         =  3.311D-04 for orbital    707a    beta 
          mo-orthogonalization: Cholesky decomposition

 ITERATION  ENERGY          1e-ENERGY        2e-ENERGY     NORM[dD(SAO)]  TOL
  46  -3210.6651218408    -16625.315492     7266.3585393    0.272D-01 0.540D-13
                            Exc = -253.014987674      Eck =  7519.37352693    
                         Ntotal = 314.99996639      Nspin =0.99999989318    
                             Na = 157.99998314         Nb = 156.99998325    
                          Ediel =-0.751919281187E-01
                            current damping = 1.050
 
          Norm of current diis error: 0.69187E-04
          max. resid. norm for Fia-block=  2.306D-05 for orbital    156a    beta 
          max. resid. fock norm         =  5.921D-04 for orbital    707a    beta 

 ITERATION  ENERGY          1e-ENERGY        2e-ENERGY     NORM[dD(SAO)]  TOL
  47  -3210.6651218324    -16625.316147     7266.3591945    0.264D-01 0.457D-13
                            Exc = -253.015002016      Eck =  7519.37419648    
                         Ntotal = 314.99996639      Nspin =0.99999989299    
                             Na = 157.99998314         Nb = 156.99998325    
                          Ediel =-0.751920068362E-01
                            current damping = 1.100
 
          Norm of current diis error: 0.63535E-04
          max. resid. norm for Fia-block=  1.797D-05 for orbital    156a    beta 
          max. resid. fock norm         =  5.185D-04 for orbital    751a    beta 

 ITERATION  ENERGY          1e-ENERGY        2e-ENERGY     NORM[dD(SAO)]  TOL
  48  -3210.6651218238    -16625.315965     7266.3590128    0.344D-01 0.432D-13
                            Exc = -253.014999887      Eck =  7519.37401266    
                         Ntotal = 314.99996639      Nspin =0.99999989283    
                             Na = 157.99998314         Nb = 156.99998325    
                          Ediel =-0.751920700709E-01
                            current damping = 1.150
 
          Norm of current diis error: 0.55124E-04
          max. resid. norm for Fia-block=  1.348D-05 for orbital    156a    beta 
          max. resid. fock norm         =  4.325D-04 for orbital    751a    beta 

 ITERATION  ENERGY          1e-ENERGY        2e-ENERGY     NORM[dD(SAO)]  TOL
  49  -3210.6651218128    -16625.315739     7266.3587868    0.138D-01 0.455D-13
                            Exc = -253.014994851      Eck =  7519.37378164    
                         Ntotal = 314.99996639      Nspin =0.99999989278    
                             Na = 157.99998314         Nb = 156.99998325    
                          Ediel =-0.751920638608E-01
                            current damping = 1.200
 
          Norm of current diis error: 0.48692E-04
          max. resid. norm for Fia-block=  1.481D-05 for orbital    156a    beta 
          max. resid. fock norm         =  3.794D-04 for orbital    707a    beta 

 ITERATION  ENERGY          1e-ENERGY        2e-ENERGY     NORM[dD(SAO)]  TOL
  50  -3210.6651217960    -16625.315549     7266.3585968    0.214D-01 0.454D-13
                            Exc = -253.014988214      Eck =  7519.37358498    
                         Ntotal = 314.99996639      Nspin =0.99999989281    
                             Na = 157.99998314         Nb = 156.99998325    
                          Ediel =-0.751921399571E-01
                            current damping = 1.250
 
          Norm of current diis error: 0.47939E-04
          max. resid. norm for Fia-block=  9.976D-06 for orbital    156a    beta 
          max. resid. fock norm         =  2.466D-04 for orbital    821a    beta 
          mo-orthogonalization: Cholesky decomposition

 ITERATION  ENERGY          1e-ENERGY        2e-ENERGY     NORM[dD(SAO)]  TOL
  51  -3210.6651217987    -16625.315779     7266.3588270    0.255D-01 0.456D-13
                            Exc = -253.014993672      Eck =  7519.37382071    
                         Ntotal = 314.99996639      Nspin =0.99999989266    
                             Na = 157.99998314         Nb = 156.99998325    
                          Ediel =-0.751921520961E-01
                            current damping = 1.300
 
          Norm of current diis error: 0.41940E-04
          max. resid. norm for Fia-block=  1.121D-05 for orbital    156a    beta 
          max. resid. fock norm         =  2.624D-04 for orbital    796a    beta 

 ITERATION  ENERGY          1e-ENERGY        2e-ENERGY     NORM[dD(SAO)]  TOL
  52  -3210.6651217964    -16625.315838     7266.3588858    0.114D-01 0.454D-13
                            Exc = -253.014995995      Eck =  7519.37388178    
                         Ntotal = 314.99996639      Nspin =0.99999989249    
                             Na = 157.99998314         Nb = 156.99998325    
                          Ediel =-0.751921746575E-01
                            current damping = 1.150
 
          Norm of current diis error: 0.39919E-04
          max. resid. norm for Fia-block=  1.359D-05 for orbital    156a    beta 
          max. resid. fock norm         =  3.990D-04 for orbital    707a    beta 

 ITERATION  ENERGY          1e-ENERGY        2e-ENERGY     NORM[dD(SAO)]  TOL
  53  -3210.6651217875    -16625.315713     7266.3587603    0.479D-01 0.455D-13
                            Exc = -253.014993763      Eck =  7519.37375403    
                         Ntotal = 314.99996639      Nspin =0.99999989245    
                             Na = 157.99998314         Nb = 156.99998325    
                          Ediel =-0.751921930171E-01
                            current damping = 1.200
 
          Norm of current diis error: 0.36018E-04
          max. resid. norm for Fia-block=  8.562D-06 for orbital    156a    beta 
          max. resid. fock norm         =  2.946D-04 for orbital    751a    beta 

 ITERATION  ENERGY          1e-ENERGY        2e-ENERGY     NORM[dD(SAO)]  TOL
  54  -3210.6651217768    -16625.315649     7266.3586964    0.633D-02 0.456D-13
                            Exc = -253.014990953      Eck =  7519.37368731    
                         Ntotal = 314.99996639      Nspin =0.99999989250    
                             Na = 157.99998314         Nb = 156.99998325    
                          Ediel =-0.751922312837E-01
                            current damping = 1.250
 
          Norm of current diis error: 0.34125E-04
          max. resid. norm for Fia-block=  1.239D-05 for orbital    156a    beta 
          max. resid. fock norm         =  3.458D-04 for orbital    751a    beta 

 ITERATION  ENERGY          1e-ENERGY        2e-ENERGY     NORM[dD(SAO)]  TOL
  55  -3210.6651217769    -16625.315786     7266.3588336    0.194D-01 0.454D-13
                            Exc = -253.014993278      Eck =  7519.37382690    
                         Ntotal = 314.99996639      Nspin =0.99999989231    
                             Na = 157.99998314         Nb = 156.99998325    
                          Ediel =-0.751922504392E-01
                            current damping = 1.300
 
          Norm of current diis error: 0.30884E-04
          max. resid. norm for Fia-block=  1.126D-05 for orbital    156a    beta 
          max. resid. fock norm         =  2.407D-04 for orbital    729a    beta 
          mo-orthogonalization: Cholesky decomposition

 ITERATION  ENERGY          1e-ENERGY        2e-ENERGY     NORM[dD(SAO)]  TOL
  56  -3210.6651217850    -16625.315845     7266.3588931    0.210D-01 0.454D-13
                            Exc = -253.014995790      Eck =  7519.37388888    
                         Ntotal = 314.99996639      Nspin =0.99999989219    
                             Na = 157.99998314         Nb = 156.99998325    
                          Ediel =-0.751922606236E-01
                            current damping = 1.150
 
          Norm of current diis error: 0.29416E-04
          max. resid. norm for Fia-block=  8.753D-06 for orbital    156a    beta 
          max. resid. fock norm         =  2.425D-04 for orbital    729a    beta 

 ITERATION  ENERGY          1e-ENERGY        2e-ENERGY     NORM[dD(SAO)]  TOL
  57  -3210.6651217838    -16625.315632     7266.3586798    0.182D-01 0.454D-13
                            Exc = -253.014991300      Eck =  7519.37367112    
                         Ntotal = 314.99996639      Nspin =0.99999989215    
                             Na = 157.99998314         Nb = 156.99998325    
                          Ediel =-0.751922775386E-01
                            current damping = 1.200
 
          Norm of current diis error: 0.26677E-04
          max. resid. norm for Fia-block=  8.663D-06 for orbital    156a    beta 
          max. resid. fock norm         =  3.772D-04 for orbital    751a    beta 

 ITERATION  ENERGY          1e-ENERGY        2e-ENERGY     NORM[dD(SAO)]  TOL
  58  -3210.6651217717    -16625.315576     7266.3586238    0.426D-01 0.455D-13
                            Exc = -253.014988877      Eck =  7519.37361266    
                         Ntotal = 314.99996639      Nspin =0.99999989209    
                             Na = 157.99998314         Nb = 156.99998325    
                          Ediel =-0.751923025921E-01
                            current damping = 1.250
 
          Norm of current diis error: 0.26852E-04
          max. resid. norm for Fia-block=  5.673D-06 for orbital    156a    beta 
          max. resid. fock norm         =  2.148D-04 for orbital    751a    beta 

 ITERATION  ENERGY          1e-ENERGY        2e-ENERGY     NORM[dD(SAO)]  TOL
  59  -3210.6651217788    -16625.315661     7266.3587084    0.275D-02 0.456D-13
                            Exc = -253.014990619      Eck =  7519.37369898    
                         Ntotal = 314.99996639      Nspin =0.99999989207    
                             Na = 157.99998314         Nb = 156.99998325    
                          Ediel =-0.751923057149E-01
                            current damping = 1.300
 
          Norm of current diis error: 0.23564E-04
          max. resid. norm for Fia-block=  4.456D-06 for orbital    156a    beta 
          max. resid. fock norm         =  1.865D-04 for orbital    782a    beta 

 ITERATION  ENERGY          1e-ENERGY        2e-ENERGY     NORM[dD(SAO)]  TOL
  60  -3210.6651217794    -16625.315739     7266.3587866    0.724D-02 0.456D-13
                            Exc = -253.014992970      Eck =  7519.37377959    
                         Ntotal = 314.99996639      Nspin =0.99999989195    
                             Na = 157.99998314         Nb = 156.99998325    
                          Ediel =-0.751923037097E-01
                            current damping = 1.150
 
          Norm of current diis error: 0.21792E-04
          max. resid. norm for Fia-block=  7.146D-06 for orbital    156a    beta 
          max. resid. fock norm         =  2.649D-04 for orbital    782a    beta 
          mo-orthogonalization: Cholesky decomposition

 ENERGY CONVERGED !


 ITERATION  ENERGY          1e-ENERGY        2e-ENERGY     NORM[dD(SAO)]  TOL
  61  -3210.6651217810    -16625.315736     7266.3587840    0.340D-01 0.454D-13
                            Exc = -253.014993380      Eck =  7519.37377738    
                         Ntotal = 314.99996639      Nspin =0.99999989181    
                             Na = 157.99998314         Nb = 156.99998325    
                          Ediel =-0.751923106350E-01
                            current damping = 1.200
 
          Norm of current diis error: 0.20465E-04
          max. resid. norm for Fia-block=  6.640D-06 for orbital    156a    beta 
          max. resid. fock norm         =  3.015D-04 for orbital    782a    beta 

 End of SCF iterations

   convergence criteria satisfied after    61 iterations


   *************************************************************************
   y                                                                        
   *************************************************************************


                  ------------------------------------------ 
                 |  total energy      =  -3210.66512178102  |
                  ------------------------------------------ 
                 :  kinetic energy    =   3199.54457710947  :
                 :  potential energy  =  -6410.20969889048  :
                 :  virial theorem    =      1.99653637354  :
                 :  wavefunction norm =      1.00000000000  :
                  .......................................... 


 <geterg> : there is no data group $energy 


 <skperg> : $end is missing 


 orbitals $uhfmo_beta  will be written to file beta

 orbitals $uhfmo_alpha  will be written to file alpha
 
 alpha: 

    irrep                154a        155a        156a        157a        158a   
 eigenvalues H         -0.24520    -0.23609    -0.23199    -0.21255    -0.19159
            eV          -6.6723     -6.4243     -6.3127     -5.7837     -5.2135
 occupation              1.0000      1.0000      1.0000      1.0000      1.0000

    irrep                159a        160a        161a        162a        163a   
 eigenvalues H         -0.08496    -0.07932    -0.05783    -0.05161    -0.04575
            eV          -2.3119     -2.1583     -1.5737     -1.4045     -1.2449
 
 beta:  

    irrep                153a        154a        155a        156a        157a   
 eigenvalues H         -0.23887    -0.23203    -0.22106    -0.21360    -0.20186
            eV          -6.4999     -6.3139     -6.0154     -5.8125     -5.4928
 occupation              1.0000      1.0000      1.0000      1.0000      1.0000

    irrep                158a        159a        160a        161a        162a   
 eigenvalues H         -0.08483    -0.07850    -0.05756    -0.05083    -0.04518
            eV          -2.3083     -2.1362     -1.5664     -1.3832     -1.2293
 
 ==============================================================================
                                  COSMO RESULTS
 ==============================================================================
  PARAMETER:
    dx [A]:      0.300
    bas. grd. points:  19546
    nspa:       162
    nsph:        92
    nps:       2286
    npspher:      0
    disex:   10.0000    
    disex2:  3953.55    
    rsolv [A]: 1.3000
    routf:     0.8500
    phsran:    0.0    
    ampran:   0.10E-04
    cavity:  closed
    epsilon:    37.500
    refind:     1.300
    fepsi:      0.9605263
  CAVITY VOLUME/AREA [a.u.]:
    surface: V1.0, A matrix: V1.0
    area:  1744.17
    volume:  4391.04
  SCREENING CHARGE:
    cosmo      :  -1.046744
    correction :   0.045911
    total      :  -1.000833
  ENERGIES [a.u.]:
    Total energy            =   -3210.6651217810158
    Total energy + OC corr. =    -3210.6612109507
    Dielectric energy       =       -0.0751923106
    Diel. energy + OC corr. =       -0.0712814803
  ELEMENT RADIUS [A]: ATOM LIST
    co 2.00: 1
    n  1.83: 2,12,21,31,41,50
    c  2.00: 3,5,7,9,11,13,14,16,18,20,22,24,26,28,30,32,34,36,38,40,42,43,45,
             47,49,51,54,57,60,61,68
    h  1.30: 4,6,8,10,15,19,23,25,27,29,33,35,37,39,44,48,52,53,55,56,58,59,
             62-67,71
    o  1.72: 17,46,69,70
   ATOM; AV. RADIUS; DEVIATION; MAX. RADIUS; MIN. RADIUS - values in A
    2 n    2.10   0.27   2.13   2.04
    3 c    2.16   0.16   2.48   2.01
    4 h    1.36   0.06   1.43   1.30
    5 c    2.05   0.05   2.22   2.00
    6 h    1.31   0.01   1.34   1.30
    7 c    2.03   0.03   2.11   2.00
    8 h    1.31   0.01   1.33   1.30
    9 c    2.05   0.05   2.22   2.00
   10 h    1.32   0.02   1.41   1.30
   11 c    2.16   0.16   2.36   2.06
   13 c    2.23   0.23   2.53   2.03
   14 c    2.08   0.08   2.31   2.00
   15 h    1.34   0.04   1.45   1.30
   16 c    2.05   0.05   2.12   2.00
   17 o    1.75   0.03   1.83   1.72
   18 c    2.07   0.07   2.23   2.00
   19 h    1.33   0.03   1.40   1.30
   20 c    2.28   0.28   2.44   2.04
   22 c    2.17   0.17   2.54   2.04
   23 h    1.34   0.04   1.44   1.30
   24 c    2.06   0.06   2.29   2.00
   25 h    1.31   0.01   1.34   1.30
   26 c    2.04   0.04   2.25   2.00
   27 h    1.31   0.01   1.33   1.30
   28 c    2.06   0.06   2.28   2.00
   29 h    1.33   0.03   1.39   1.30
   30 c    2.19   0.19   2.39   2.04
   31 n    2.06   0.23   2.25   1.95
   32 c    2.14   0.14   2.39   2.01
   33 h    1.45   0.15   1.54   1.38
   34 c    2.04   0.04   2.20   2.00
   35 h    1.31   0.01   1.34   1.30
   36 c    2.03   0.03   2.17   2.00
   37 h    1.31   0.01   1.34   1.30
   38 c    2.05   0.05   2.28   2.00
   39 h    1.32   0.02   1.38   1.30
   40 c    2.15   0.15   2.53   2.00
   42 c    2.31   0.31   2.43   2.12
   43 c    2.08   0.08   2.32   2.00
   44 h    1.34   0.04   1.42   1.30
   45 c    2.07   0.07   2.24   2.00
   46 o    1.75   0.03   1.81   1.72
   47 c    2.06   0.06   2.29   2.00
   48 h    1.33   0.03   1.39   1.30
   49 c    2.18   0.18   2.46   2.02
   50 n    2.01   0.18   2.02   1.99
   51 c    2.13   0.13   2.49   2.00
   52 h    1.36   0.06   1.54   1.30
   53 h    1.32   0.02   1.40   1.30
   54 c    2.09   0.09   2.32   2.00
   55 h    1.32   0.02   1.38   1.30
   56 h    1.37   0.07   1.49   1.30
   57 c    2.10   0.10   2.31   2.00
   58 h    1.32   0.02   1.39   1.30
   59 h    1.36   0.06   1.52   1.30
   60 c    2.04   0.04   2.25   2.00
   61 c    2.04   0.04   2.27   2.00
   62 h    1.31   0.01   1.34   1.30
   63 h    1.32   0.02   1.39   1.30
   64 h    1.32   0.02   1.42   1.30
   65 h    1.32   0.02   1.41   1.30
   66 h    1.31   0.01   1.33   1.30
   67 h    1.32   0.02   1.44   1.30
   68 c    2.17   0.17   2.32   2.08
   69 o    1.81   0.09   2.10   1.72
   70 o    1.77   0.05   2.04   1.72
   71 h    1.31   0.01   1.37   1.30
 ==============================================================================

                                             _ _ _ 
  IRREP     alpha occ.     beta occ.      tr(D*D-D)


 a        158.00000000   157.00000000    -0.25791156

   -------------------------------------------------

   sum    158.00000000   157.00000000    -0.25791156

 <S*S>     0.76582313

 
 
 
 ==============================================================================
                           electrostatic moments
 ==============================================================================

 reference point for electrostatic moments:    0.00000   0.00000   0.00000

 
              nuc           elec       ->  total
 ------------------------------------------------------------------------------
                          charge      
 ------------------------------------------------------------------------------
         316.000000    -315.000000       1.000000
 a-b                                     1.000000
 
 ------------------------------------------------------------------------------
                       dipole moment  
 ------------------------------------------------------------------------------
   x      14.476856     -15.667667      -1.190812
   y       0.287874      -0.621342      -0.333467
   z      -3.921430       0.917853      -3.003577
 
   | dipole moment | =     3.2482 a.u. =     8.2561 debye 
 
 ------------------------------------------------------------------------------
                     quadrupole moment
 ------------------------------------------------------------------------------
  xx    7950.855604   -8075.902259    -125.046655
  yy    5097.468000   -5242.982282    -145.514283
  zz    4583.811440   -4728.387372    -144.575932
  xy    -293.078540     295.967843       2.889303
  xz    -165.654792     150.661456     -14.993336
  yz      29.622088     -32.579687      -2.957599
 
     1/3  trace=    -138.378957
     anisotropy=      33.560173
 
 ==============================================================================
 
HOMO-LUMO Separation
 HOMO         :   -0.19158989 H =     -5.21343 eV
 LUMO         :   -0.08495918 H =     -2.31186 eV
 HOMO-LUMO gap:    0.10663071 H =     +2.90157 eV
 
 ==============================================================================


    ------------------------------------------------------------------------
         total  cpu-time :   5 days  1 hours  3 minutes and 40 seconds
         total wall-time : 15 hours 51 minutes and 57 seconds
    ------------------------------------------------------------------------

   ****  ridft : all done  ****


    2024-11-26 08:42:26.018 

 ridft ended normally
