# Supplementary material for: Electronic Effects Drive Selectivity in CO2 Reduction Catalysis by Heptacoordinated Cobalt Complexes
Source: Inorg Chem. 2026 May 21;65(22):12678–92. doi: 10.1021/acs.inorgchem.6c01633 (PMC13250995; doi:10.1021/acs.inorgchem.6c01633)
Supplement: Supplementary file 2 [file ic6c01633_si_002.zip › backup_paper_acscat_Co/Co0MeOLCOOH/doublet/carboxyl_O1/eps375/energy]

$energy      SCF               SCFKIN            SCFPOT
     1 -3212.138200483      3202.719707649     -6414.857908132
     2 -3212.140565750      3201.806446368     -6413.947012118
     3 -3212.147308342      3201.529644175     -6413.676952517
     4 -3212.136234980      3201.588668718     -6413.724903698
     5 -3212.145910876      3201.478917205     -6413.624828082
     6 -3212.148530123      3201.424758534     -6413.573288657
     7 -3212.151050871      3201.317410745     -6413.468461616
     8 -3212.151651658      3201.197737831     -6413.349389488
     9 -3212.152386322      3201.097597338     -6413.249983661
    10 -3212.153000679      3201.099844455     -6413.252845134
    11 -3212.153540823      3201.071515295     -6413.225056117
    12 -3212.154011392      3201.106746103     -6413.260757495
    13 -3212.154258881      3201.155243062     -6413.309501944
    14 -3212.154477379      3201.168423939     -6413.322901318
    15 -3212.154648856      3201.138811295     -6413.293460150
    16 -3212.154876360      3201.129597729     -6413.284474089
    17 -3212.154952278      3201.157767414     -6413.312719692
    18 -3212.154979371      3201.159843578     -6413.314822950
    19 -3212.155102577      3201.150472058     -6413.305574635
    20 -3212.155164927      3201.149657700     -6413.304822628
    21 -3212.155200177      3201.154495920     -6413.309696097
    22 -3212.155194784      3201.159189746     -6413.314384530
    23 -3212.155265540      3201.160887242     -6413.316152782
    24 -3212.155271575      3201.158723952     -6413.313995527
    25 -3212.155286227      3201.160602682     -6413.315888909
    26 -3212.155297943      3201.160093073     -6413.315391015
    27 -3212.155294400      3201.159239334     -6413.314533734
    28 -3212.155296340      3201.157640760     -6413.312937099
    29 -3212.155305907      3201.158376748     -6413.313682655
    30 -3212.155287337      3201.160094747     -6413.315382084
    31 -3212.155302739      3201.159284786     -6413.314587525
    32 -3212.155287291      3201.159571338     -6413.314858630
    33 -3212.155305881      3201.159083905     -6413.314389786
    34 -3212.155305172      3201.160748550     -6413.316053723
    35 -3212.155301160      3201.159717807     -6413.315018967
$end
