# Supplementary material for: Electronic Effects Drive Selectivity in CO2 Reduction Catalysis by Heptacoordinated Cobalt Complexes
Source: Inorg Chem. 2026 May 21;65(22):12678–92. doi: 10.1021/acs.inorgchem.6c01633 (PMC13250995; doi:10.1021/acs.inorgchem.6c01633)
Supplement: Supplementary file 2 [file ic6c01633_si_002.zip › backup_paper_acscat_Co/Co0MeOLCOOH/doublet/carboxyl_O1/eps375/job.last]

OPTIMIZATION CYCLE 34
Wed 20 Nov 2024 10:35:44 PM CET

   OpenMP run-time library returned nthreads =  8

 rdgrad (centipede32) : TURBOMOLE rev. V7-7 compiled 19 Oct 2022 at 02:10:57
 Copyright (C) 2022 TURBOMOLE GmbH, Karlsruhe


    2024-11-20 22:35:45.052 


 UHF modus switched on !


                                 r d g r a d

                          gradient for ridft program 

                        by K.Eichkorn, O.Treutler, H.Oehm, 
                             M.Haeser and R.Ahlrichs
                  (Chemical Physics Letters 242 (1995) 652-660)
                    parallel version: M.v.Arnim  &  R.Ahlrichs
                            quantum chemistry group
                             university  karlsruhe
                                   germany


                          References             
                                                 
          Density Functional:                              
              O. Treutler and R. Ahlrichs                      
              Efficient Molecular Numerical Integration Schemes
              J. Chem. Phys. 102: 346 (1995)                   
          Parallel Version:                                
              Performance of parallel TURBOMOLE for Density    
              Functional Calculations                          
              M. v. Arnim and R. Ahlrichs                      
              J. Comp. Chem. 19: 1746 (1998)                   
          RI-J Method:                                     
              Auxiliary Basis Sets to approximate Coulomb      
              Potentials                                       
              Chem. Phys. Lett. 240: 283 (1995)                
              K. Eichkorn, O. Treutler, H. Oehm, M. Haeser     
              and R. Ahlrichs                                  
              Chem. Phys. Lett. 242: 652 (1995)                
                                                           
              Auxiliary Basis Sets for Main Row Atoms and their
              Use to approximate Coulomb Potentials            
              K. Eichkorn, F. Weigend, O. Treutler and         
              R. Ahlrichs                                      
              Theo. Chem. Acc. 97: 119 (1997)                  
          Relativistic Two-component ECP formalism             
              Efficient two-component self-consistent field    
              procedures and gradients: implementation in      
              TURBOMOLE and application to Au20-               
              A. Baldes and F. Weigend                         
              Mol. Phys. 111: 2617 (2013)                      
          Relativistic all-electron 2c calculations (X2C, DLU) 
              Efficient implementation of one- and two-component
              analytical energy gradients in exact two-component
              theory                                           
              Y. J. Franzke, N. Middendorf and F. Weigend      
              J. Chem. Phys. 148: 104110 (2018)                
          Exploitation of symmetry in scalar X2C response      
              NMR shielding tensors and chemical shifts in     
              scalar-relativistic local exact two-component    
              theory                                           
              Y. J. Franzke and F. Weigend                     
              J. Chem. Theory Comput. 15: 1028 (2019)          
                                                              


          OpenMP Shared-Memory Parallelization:  8 CPUs.

            By: Yannick J. Franzke and Christof Holzer
 

   *************************************************************************
   y                                                                        
   *************************************************************************


 integral neglect threshold       :  0.20E-10
 integral storage threshold THIZE :  0.10E-04
 integral storage threshold THIME :         5

 B-P86 functional
 exchange:    LDA + Becke (B88)
 correlation: LDA (VWN) + Perdew (P86)
 A DFT gradient calculation using the RI-J approximation will be carried out.
  
  
 AUXILIARY BASIS SET information:

 symmetry group of the molecule :   c1 

 the group has the following generators :
   c1(z)

    1 symmetry operations found

 there are 1 real representations :   a   

 maximum number of shells which are related by symmetry :  1


    mo occupation :
   irrep   mo's   occupied
    a     1490      158
 
 number of basis functions   :  1490
 number of occupied orbitals :   158
 

 biggest AO integral is expected to be    16.578513373
  
           ------------------
           density functional
           ------------------
 B-P86 functional
 exchange:    LDA + Becke (B88)
 correlation: LDA (VWN) + Perdew (P86)
 iterations will be done with small grid
  
 spherical integration : Lebedev's spherical grid
 spherical gridsize    :                     3
    i.e. gridpoints    :                   302
  maximum batchsize    :                   100
 value for diffuse not defined
 radial integration    : Chebyshev 2nd kind (scaling 3)
 radial gridsize       :                     3
 integration cells     :                    71
 partition function    : becke
 partition sharpness   :                     3
  

 Using current-dependent DFT

  
           ------------------------
             RDGRAD - INFORMATION
           ------------------------
  
 Threshold for integral neglect (rithr1): 1E-10
 Threshold for integral neglect (rithr2): 1E-10
 Contributions to RI integral batches: 
  neglected integral batches:                 73586
  direct contribution:                        96067
     
 ****************************************
 Memory allocated for RDGRAD: 95 MiB
 ****************************************
                                            
     

 nuclear repulsion energy  :   6148.44156387    

  MOs are in ASCII format !


 reading orbital data $uhfmo_alpha  from file alpha
 orbital characterization : scfconv=6

 reading orbital data $uhfmo_beta  from file beta
 orbital characterization : scfconv=6
  Deviation of MOs from orthonormality   1.359930935082881E-010
  W A R N I N G 
  Deviation of MOs from orthonormality   1.379368205134111E-010
  W A R N I N G 

    ----------------------------------------
     S+T+V CONTRIBUTIONS TO ENERGY GRADIENT 
    ----------------------------------------
 ==============================================================================
                      COSMO switched on
 ==============================================================================

 1e-integral 1st. derivatives will be neglected if expon. factor < 0.393371E-13

COSMO: already initialized
  _________________________________
 |                                 |
 |         DFTD3 V3.1 Rev 0        |
 | S.Grimme, University Bonn       |
 |            June  2014           |
 |   see standalone version        |
 |       dftd3 -h for options      |
 |_________________________________|
 
 Please cite DFT-D3 work done with this code as:
 S. Grimme, J. Antony, S. Ehrlich and H. Krieg,
 J. Chem. Phys, 132 (2010), 154104.
 If used with BJ-damping cite also
 S. Grimme, S. Ehrlich and L. Goerigk,
 J. Comput. Chem. 32 (2011), 1456-1465
 For DFT-D2 the reference is
 S. Grimme, J. Comput. Chem., 27 (2006), 1787-1799
 
C6 coefficients used:
                     2  C6 for element                      1
Z=  1 CN= 0.912     C6(AA)=    3.03
Z=  1 CN= 0.000     C6(AA)=    7.59
                     5  C6 for element                      6
Z=  6 CN= 0.000     C6(AA)=   49.11
Z=  6 CN= 0.987     C6(AA)=   43.25
Z=  6 CN= 1.998     C6(AA)=   29.36
Z=  6 CN= 2.999     C6(AA)=   25.78
Z=  6 CN= 3.984     C6(AA)=   18.21
                     4  C6 for element                      7
Z=  7 CN= 0.000     C6(AA)=   25.27
Z=  7 CN= 0.994     C6(AA)=   22.12
Z=  7 CN= 2.014     C6(AA)=   19.68
Z=  7 CN= 2.990     C6(AA)=   15.58
                     3  C6 for element                      8
Z=  8 CN= 0.000     C6(AA)=   15.51
Z=  8 CN= 0.993     C6(AA)=   12.82
Z=  8 CN= 1.989     C6(AA)=   10.37
                     4  C6 for element                     27
Z= 27 CN= 0.000     C6(AA)=  532.78
Z= 27 CN= 1.715     C6(AA)=  186.55
Z= 27 CN= 2.926     C6(AA)=  148.07
Z= 27 CN= 7.779     C6(AA)=  118.29

#           XYZ [au]              R0(AA) [Ang.]  CN          C6(AA)     C8(AA)   C10(AA) [au]
  1   0.17232   0.18099   1.19140   co  0.979  4.988       148.1     13018.8   1402246.3
  2  -1.04474   4.87968   0.89047   n   0.490  2.295        19.0       418.4     11308.0
  3  -1.63728   5.95733   3.11512   c   0.561  3.203        25.0       723.4     25628.6
  4  -1.03369   4.94344   4.80173   h   0.363  1.005         3.1        37.3       552.8
  5  -2.91990   8.24223   3.33513   c   0.561  3.124        25.4       733.6     25991.0
  6  -3.35204   9.01125   5.19585   h   0.363  1.002         3.1        37.3       553.1
  7  -3.60351   9.51141   1.12157   c   0.561  3.136        25.3       732.3     25945.4
  8  -4.60534  11.31070   1.20006   h   0.363  1.002         3.1        37.4       553.1
  9  -2.94902   8.44128  -1.18916   c   0.561  3.159        25.2       729.6     25850.6
 10  -3.40335   9.38767  -2.96425   h   0.363  1.002         3.1        37.3       553.0
 11  -1.68293   6.11430  -1.23245   c   0.561  3.235        24.8       717.6     25424.4
 12  -2.29991  -0.62094  -1.63564   n   0.490  3.097        15.6       344.6      9311.3
 13  -1.90831  -0.63298  -4.15486   c   0.561  3.257        24.7       713.0     25260.8
 14  -3.63669  -1.66799  -5.84968   c   0.561  3.180        25.1       726.9     25752.8
 15  -3.21577  -1.59877  -7.86063   h   0.363  1.004         3.1        37.3       552.9
 16  -5.89895  -2.69116  -4.92333   c   0.561  3.208        25.0       722.6     25600.6
 17  -7.70184  -3.78199  -6.35896   o   0.469  2.043        10.4       209.8      5187.5
 18  -6.39925  -2.49553  -2.33039   c   0.561  3.186        25.1       725.9     25719.5
 19  -8.20723  -3.14877  -1.60236   h   0.363  1.004         3.1        37.3       552.9
 20  -4.58003  -1.43234  -0.76016   c   0.561  3.317        24.1       697.5     24712.3
 21  -2.92824   0.01899   3.18293   n   0.490  3.116        15.6       344.4      9308.3
 22  -3.16766   0.46227   5.68882   c   0.561  3.213        25.0       721.7     25569.0
 23  -1.50045   1.17588   6.64635   h   0.363  1.006         3.1        37.3       552.7
 24  -5.37187  -0.01979   7.03011   c   0.561  3.127        25.4       733.3     25980.9
 25  -5.43487   0.40339   9.04313   h   0.363  1.002         3.1        37.3       553.0
 26  -7.45139  -1.04486   5.76955   c   0.561  3.133        25.3       732.6     25956.8
 27  -9.20561  -1.45497   6.76574   h   0.363  1.002         3.1        37.3       553.1
 28  -7.22341  -1.54814   3.20095   c   0.561  3.163        25.2       729.2     25834.4
 29  -8.79656  -2.37206   2.16338   h   0.363  1.004         3.1        37.3       552.9
 30  -4.96366  -0.99774   1.94661   c   0.561  3.327        24.0       694.5     24604.6
 31   0.86300  -3.70650   1.87654   n   0.490  2.953        15.7       346.2      9355.3
 32  -0.67191  -5.36236   3.03169   c   0.561  3.203        25.0       723.4     25630.8
 33  -2.61759  -4.76383   3.33608   h   0.363  1.006         3.1        37.3       552.8
 34   0.12781  -7.73784   3.82990   c   0.561  3.125        25.4       733.5     25986.1
 35  -1.20022  -9.00958   4.75508   h   0.363  1.002         3.1        37.3       553.1
 36   2.64299  -8.42531   3.42258   c   0.561  3.137        25.3       732.2     25942.9
 37   3.34992 -10.25975   4.03529   h   0.363  1.002         3.1        37.3       553.1
 38   4.24239  -6.72245   2.21381   c   0.561  3.161        25.2       729.4     25841.4
 39   6.20684  -7.22403   1.87185   h   0.363  1.003         3.1        37.3       553.0
 40   3.29352  -4.37300   1.44957   c   0.561  3.302        24.3       701.7     24861.5
 41   3.56290  -0.29968  -0.53992   n   0.490  3.103        15.6       344.5      9310.2
 42   4.82094   1.43280  -1.92850   c   0.561  3.261        24.6       712.1     25229.4
 43   7.35432   1.16305  -2.59133   c   0.561  3.185        25.1       726.2     25727.4
 44   8.23448   2.62276  -3.73940   h   0.363  1.004         3.1        37.3       552.9
 45   8.66928  -0.99559  -1.81393   c   0.561  3.207        25.0       722.7     25604.6
 46  11.12607  -1.46749  -2.29907   o   0.469  2.043        10.4       209.8      5187.5
 47   7.33628  -2.85889  -0.48838   c   0.561  3.191        25.1       725.2     25692.9
 48   8.30174  -4.59564   0.03673   h   0.363  1.004         3.1        37.3       552.9
 49   4.81142  -2.46336   0.11007   c   0.561  3.309        24.2       699.9     24796.3
 50   0.82180   2.93688  -3.54284   n   0.490  3.190        15.6       344.1      9300.1
 51  -1.01838   4.92150  -3.75218   c   0.561  4.158        18.2       527.6     18691.3
 52  -2.76162   4.11329  -4.55309   h   0.363  1.005         3.1        37.3       552.9
 53  -0.44075   6.44251  -5.07680   h   0.363  1.000         3.1        37.4       553.3
 54   0.41757   0.73533  -5.10085   c   0.561  4.162        18.2       527.5     18690.3
 55   0.16915   1.16418  -7.13407   h   0.363  1.000         3.1        37.4       553.2
 56   2.06670  -0.51788  -4.96758   h   0.363  1.006         3.1        37.3       552.8
 57   3.35508   3.67343  -2.88178   c   0.561  4.161        18.2       527.6     18690.6
 58   4.42948   4.55783  -4.44981   h   0.363  1.000         3.1        37.4       553.2
 59   3.22762   5.08118  -1.34970   h   0.363  1.005         3.1        37.3       552.9
 60  -7.24272  -3.96619  -9.04090   c   0.561  4.044        18.3       529.0     18742.7
 61  12.53043   0.42820  -3.66817   c   0.561  4.044        18.3       529.0     18742.5
 62  -8.89204  -4.94039  -9.81596   h   0.363  0.996         3.1        37.4       553.6
 63  -5.52431  -5.07178  -9.41431   h   0.363  0.995         3.1        37.4       553.7
 64  -7.07639  -2.07581  -9.88614   h   0.363  0.995         3.1        37.4       553.7
 65  11.73365   0.69939  -5.56734   h   0.363  0.995         3.1        37.4       553.7
 66  14.45549  -0.30952  -3.81060   h   0.363  0.996         3.1        37.4       553.6
 67  12.53350   2.22671  -2.62941   h   0.363  0.995         3.1        37.4       553.7
 68   2.27741   1.07498   3.96595   c   0.561  3.038        25.6       740.3     26228.2
 69   3.67343   3.24576   3.57189   o   0.469  2.044        10.4       209.8      5187.4
 70   2.59041  -0.07872   5.96368   o   0.469  1.050        12.8       257.7      6371.2
 71   4.73112   3.46806   5.08616   h   0.363  1.009         3.1        37.3       552.5

molecular C6(AA) [au] =     62960.63

           DFT-D V3(BJ)
 DF b-p                                               
 parameters
 s6       :    1.0000
 s8       :    3.2822
 a1       :    0.3946
 a2       :    4.8516
 k1-k3    :   16.0000    1.3333   -4.0000
 
 Edisp /kcal,au:  -126.3907 -0.20141634

 E6    /kcal :   -47.1616
 E8    /kcal :   -79.2291
 % E8        : 62.69
 
 doing analytical gradient O(N^2) ...
 
 |G|=  7.098043149613308E-002

 setting up bound for integral derivative estimation

 increment for numerical differentiation : 0.00050000

 biggest AO integral is expected to be    16.578513373
 biggest cartesian 1st derivative AO integral is expected to be    55.953047518
          Overall gridpoints after grid construction =        348234

 Integrated ground state density     :   315.0001601522990    

 Integrated ground state spin density:  0.9999982076784721    


          ------------------------------------------------
           cartesian gradient of the energy (hartree/bohr)
          ------------------------------------------------

  ATOM      1 co          2 n           3 c           4 h           5 c 
dE/dx  0.8380608D-04 -0.5425875D-05  0.2046811D-04 -0.1044488D-04 -0.7656939D-05
dE/dy  0.3134888D-04  0.2914719D-05 -0.2936387D-04  0.9491450D-05  0.1719870D-04
dE/dz -0.1224031D-04  0.3047738D-04 -0.3091203D-04  0.1487709D-04 -0.3850737D-06

  ATOM      6 h           7 c           8 h           9 c          10 h 
dE/dx -0.4027341D-05 -0.4697230D-05  0.4310847D-05  0.1162008D-04  0.1170476D-04
dE/dy -0.6226712D-05 -0.2877461D-05  0.2567481D-05 -0.1105356D-04  0.8090410D-05
dE/dz  0.3351763D-05  0.2149050D-04 -0.4341482D-05 -0.2195855D-05  0.1840773D-05

  ATOM     11 c          12 n          13 c          14 c          15 h 
dE/dx -0.1123409D-04 -0.3626401D-04  0.1753388D-04  0.9396997D-06  0.1153912D-04
dE/dy  0.9268393D-05 -0.1545324D-04  0.9924995D-05  0.2160185D-04 -0.1701981D-05
dE/dz -0.9193116D-05 -0.2820404D-04  0.6340534D-06  0.2619540D-05  0.1567838D-05

  ATOM     16 c          17 o          18 c          19 h          20 c 
dE/dx -0.1985234D-04  0.1840325D-04  0.1018846D-04 -0.1316863D-06  0.1605328D-04
dE/dy -0.1808744D-04  0.1373314D-04 -0.9545173D-05  0.7720740D-05 -0.1182653D-04
dE/dz -0.2536376D-05 -0.1495064D-05 -0.6235347D-05  0.1442344D-05  0.5971184D-06

  ATOM     21 n          22 c          23 h          24 c          25 h 
dE/dx -0.1849623D-04 -0.2482955D-06 -0.2592194D-05  0.6827014D-05 -0.4217831D-05
dE/dy -0.2090079D-04 -0.6377787D-05  0.7349746D-06  0.5950634D-05  0.4216568D-05
dE/dz  0.7608817D-05  0.6214215D-05  0.3001578D-05 -0.6722744D-06 -0.9503041D-06

  ATOM     26 c          27 h          28 c          29 h          30 c 
dE/dx -0.2070485D-05  0.8180105D-06 -0.5522543D-06 -0.1223490D-05  0.1050982D-04
dE/dy -0.1991799D-05 -0.3592209D-05 -0.5316596D-05  0.1566665D-05  0.2604293D-04
dE/dz -0.1065353D-04  0.7586108D-06 -0.1516455D-05 -0.7648565D-06  0.5062902D-05

  ATOM     31 n          32 c          33 h          34 c          35 h 
dE/dx  0.8396363D-07  0.3717892D-05 -0.2163308D-05 -0.1447440D-05  0.2041323D-05
dE/dy -0.6209445D-05  0.3382648D-05  0.1282740D-05  0.4409059D-05  0.3726645D-05
dE/dz  0.1212807D-04 -0.3356887D-05 -0.7432335D-06  0.6056949D-05  0.6963407D-05

  ATOM     36 c          37 h          38 c          39 h          40 c 
dE/dx  0.6576560D-05  0.2821959D-05  0.4192236D-05 -0.4535797D-05  0.6020335D-06
dE/dy -0.4433600D-05  0.2803599D-05  0.6165503D-05 -0.2734466D-05  0.6049587D-05
dE/dz -0.4573428D-05  0.6147347D-05 -0.1542950D-04  0.3856360D-05 -0.4680130D-06

  ATOM     41 n          42 c          43 c          44 h          45 c 
dE/dx -0.3260039D-04 -0.1556790D-04  0.1505206D-04 -0.2564080D-05  0.1398427D-04
dE/dy -0.3403366D-05  0.1853784D-04 -0.5994585D-05  0.6551785D-06 -0.6214612D-06
dE/dz  0.6043006D-05  0.3299829D-05  0.1015274D-04 -0.2764951D-05  0.4523293D-05

  ATOM     46 o          47 c          48 h          49 c          50 n 
dE/dx -0.7157362D-05  0.5769471D-05 -0.2168141D-05  0.1497899D-05  0.2668499D-04
dE/dy  0.7613541D-05  0.2112544D-04 -0.9308596D-05 -0.2144823D-04  0.6653817D-05
dE/dz  0.5259659D-05  0.1554821D-04 -0.4479553D-05  0.9191399D-05  0.8119111D-06

  ATOM     51 c          52 h          53 h          54 c          55 h 
dE/dx -0.1028777D-04  0.2725291D-05  0.1476420D-04 -0.5049333D-05  0.5392374D-05
dE/dy  0.1934772D-04 -0.2842091D-05 -0.9638310D-05 -0.2601561D-04  0.1283966D-04
dE/dz  0.4813373D-05  0.6549028D-05 -0.1290674D-05 -0.6022394D-05  0.6375061D-05

  ATOM     56 h          57 c          58 h          59 h          60 c 
dE/dx  0.3026227D-05 -0.3580802D-06  0.2531887D-05  0.3259579D-05  0.7105951D-05
dE/dy -0.1031183D-05 -0.8963020D-05  0.1886654D-05  0.3175762D-05  0.5474027D-06
dE/dz  0.9478651D-05 -0.3474076D-05 -0.3199762D-06  0.2419324D-05 -0.2524417D-06

  ATOM     61 c          62 h          63 h          64 h          65 h 
dE/dx  0.3603833D-05  0.4337436D-05  0.4102032D-05 -0.1780799D-05  0.3262282D-05
dE/dy  0.3203423D-05  0.3893411D-05 -0.1531486D-05  0.1258781D-05 -0.9494324D-06
dE/dz  0.3634517D-05 -0.3029409D-05  0.1410796D-05  0.6339129D-06  0.4187760D-05

  ATOM     66 h          67 h          68 c          69 o          70 o 
dE/dx  0.2977485D-05  0.3270665D-05 -0.1286093D-04  0.1407713D-04  0.5517367D-05
dE/dy  0.1182714D-05  0.5432026D-06 -0.6356659D-04  0.5413337D-04  0.1411301D-04
dE/dz  0.5029562D-05  0.6148087D-05  0.1545342D-04  0.8978785D-06 -0.1793830D-04

  ATOM     71 h 
dE/dx -0.9786359D-06
dE/dy -0.2702590D-05
dE/dz  0.9712347D-06
 
 resulting FORCE  (fx,fy,fz) = (0.159D-03,0.552D-04,0.831D-04)
 resulting MOMENT (mx,my,mz) = (0.312D-03,-.109D-02,0.984D-04)


 exx =      -0.000028 eyy =       0.000036 ezz =      -0.000106
 eyz =       0.000011 exz =       0.000062 exy =       0.000087


 **********************************************************************
  |maximum component of gradient| : 0.83806076E-04  (atom  1 co)       
   gradient norm                  : 0.19178763E-03
 **********************************************************************
   ***  cartesian gradients written onto <gradient>  ***


     --- calculation of the energy gradient finished ---


    ------------------------------------------------------------------------
         total  cpu-time :  5 minutes and 37 seconds
         total wall-time :  44.51 seconds
    ------------------------------------------------------------------------

   ****  rdgrad : all done  ****


    2024-11-20 22:36:29.529 

fine, there is no data group "$actual step"
next step = relax

 statpt (centipede32) : TURBOMOLE rev. V7-7 compiled 19 Oct 2022 at 01:15:37
 Copyright (C) 2022 TURBOMOLE GmbH, Karlsruhe


    2024-11-20 22:36:29.587 


                           this is S T A T P T   


                     hessian and coordinate update for
                          stationary point search 

                     by barbara unterreiner, marek sierka,
                           and reinhart ahlrichs

                          quantum chemistry group
                          universitaet  karlsruhe
                                  germany


              +--------------------------------------------------+
              | Atomic coordinate, charge and isotop information |
              +--------------------------------------------------+

                    atomic coordinates            atom    charge  isotop
          0.17232306    0.18099023    1.19139924    co    27.000     0
         -1.04473957    4.87967670    0.89046801    n      7.000     0
         -1.63728428    5.95732741    3.11511769    c      6.000     0
         -1.03368864    4.94343701    4.80173293    h      1.000     0
         -2.91989836    8.24222890    3.33513069    c      6.000     0
         -3.35203700    9.01124510    5.19585053    h      1.000     0
         -3.60350835    9.51140997    1.12156808    c      6.000     0
         -4.60533502   11.31070292    1.20006330    h      1.000     0
         -2.94901969    8.44128317   -1.18916004    c      6.000     0
         -3.40335295    9.38766878   -2.96425281    h      1.000     0
         -1.68293321    6.11429591   -1.23245354    c      6.000     0
         -2.29990867   -0.62093608   -1.63563901    n      7.000     0
         -1.90831220   -0.63298254   -4.15485601    c      6.000     0
         -3.63668931   -1.66798947   -5.84968016    c      6.000     0
         -3.21576742   -1.59877104   -7.86062586    h      1.000     0
         -5.89895385   -2.69116105   -4.92332705    c      6.000     0
         -7.70183582   -3.78198847   -6.35895819    o      8.000     0
         -6.39924923   -2.49553477   -2.33039040    c      6.000     0
         -8.20722855   -3.14876514   -1.60235572    h      1.000     0
         -4.58003106   -1.43234455   -0.76016371    c      6.000     0
         -2.92824011    0.01898675    3.18292829    n      7.000     0
         -3.16765766    0.46227213    5.68881512    c      6.000     0
         -1.50045042    1.17588117    6.64635371    h      1.000     0
         -5.37187404   -0.01979207    7.03010681    c      6.000     0
         -5.43486531    0.40338580    9.04313055    h      1.000     0
         -7.45138991   -1.04485919    5.76955327    c      6.000     0
         -9.20560731   -1.45497340    6.76573754    h      1.000     0
         -7.22341284   -1.54814050    3.20095155    c      6.000     0
         -8.79655843   -2.37206376    2.16338332    h      1.000     0
         -4.96366440   -0.99773728    1.94660614    c      6.000     0
          0.86300070   -3.70649682    1.87653868    n      7.000     0
         -0.67190881   -5.36236448    3.03169095    c      6.000     0
         -2.61759161   -4.76382985    3.33607906    h      1.000     0
          0.12780675   -7.73784348    3.82990326    c      6.000     0
         -1.20022088   -9.00957728    4.75508046    h      1.000     0
          2.64299437   -8.42530783    3.42258368    c      6.000     0
          3.34992344  -10.25975085    4.03529348    h      1.000     0
          4.24238875   -6.72244992    2.21381236    c      6.000     0
          6.20683587   -7.22402981    1.87185361    h      1.000     0
          3.29351554   -4.37299833    1.44956598    c      6.000     0
          3.56289778   -0.29968051   -0.53992433    n      7.000     0
          4.82093705    1.43279707   -1.92849782    c      6.000     0
          7.35432241    1.16305148   -2.59133356    c      6.000     0
          8.23447905    2.62276364   -3.73939642    h      1.000     0
          8.66928455   -0.99558798   -1.81392644    c      6.000     0
         11.12607367   -1.46749276   -2.29907499    o      8.000     0
          7.33628074   -2.85888847   -0.48838266    c      6.000     0
          8.30174301   -4.59564231    0.03672901    h      1.000     0
          4.81142177   -2.46335540    0.11007481    c      6.000     0
          0.82180456    2.93687662   -3.54284228    n      7.000     0
         -1.01837782    4.92149593   -3.75217970    c      6.000     0
         -2.76162439    4.11328684   -4.55308968    h      1.000     0
         -0.44074811    6.44250907   -5.07680378    h      1.000     0
          0.41756646    0.73533240   -5.10085105    c      6.000     0
          0.16914869    1.16417561   -7.13407486    h      1.000     0
          2.06670184   -0.51788275   -4.96758305    h      1.000     0
          3.35507836    3.67343096   -2.88178247    c      6.000     0
          4.42948128    4.55782829   -4.44981130    h      1.000     0
          3.22761641    5.08117527   -1.34969871    h      1.000     0
         -7.24271579   -3.96618525   -9.04090012    c      6.000     0
         12.53042669    0.42819993   -3.66817314    c      6.000     0
         -8.89203933   -4.94039182   -9.81596396    h      1.000     0
         -5.52430830   -5.07178007   -9.41430501    h      1.000     0
         -7.07638787   -2.07581375   -9.88613955    h      1.000     0
         11.73364640    0.69939153   -5.56733698    h      1.000     0
         14.45548668   -0.30952270   -3.81059594    h      1.000     0
         12.53350019    2.22670856   -2.62941300    h      1.000     0
          2.27740843    1.07498022    3.96595359    c      6.000     0
          3.67342979    3.24575640    3.57188550    o      8.000     0
          2.59040621   -0.07872040    5.96368270    o      8.000     0
          4.73112178    3.46805928    5.08616300    h      1.000     0
 
       center of nuclear mass  :    0.04519409   -0.01271609    0.04543721
       center of nuclear charge:    0.04578543    0.00090849   -0.01241448
  Keyword $statpt not found - using default options
 
        ***************  Stationary point options ******************
        ************************************************************
           Maximum allowed trust radius:           3.000000E-01
           Minimum allowed trust radius:           1.000000E-03
           Initial trust radius:                   1.500000E-01
           GDIIS used if gradient norm <           1.000000E-02
           Number of previous steps for GDIIS:       5
           Hessian update method:                  BFGS
                        *** Convergence criteria ***                
           Threshold for energy change:            1.000000E-06
           Threshold for max displacement element: 1.000000E-03
           Threshold for max gradient element :    1.000000E-03
           Threshold for RMS of displacement:      5.000000E-04
           Threshold for RMS of gradient:          5.000000E-04
        ************************************************************
 

  Keyword $statp missing in file <control>

  Keyword $statpt not found - using default options
     Number of symmetry restricted degrees of freedom:   213
     Constituted by:     3 translational degrees of freedom
                         3 rotational degrees of freedom
                       207 internal degrees of freedom

  *************************************************************************
   ATOM                      CARTESIAN COORDINATES
    1 co      0.17232306114136      0.18099023129131      1.19139924355896
    2 n      -1.04473957320331      4.87967670473587      0.89046800804834
    3 c      -1.63728427821287      5.95732741435672      3.11511769093889
    4 h      -1.03368864476852      4.94343701049816      4.80173292609013
    5 c      -2.91989835545682      8.24222890471647      3.33513068563380
    6 h      -3.35203699966467      9.01124510289656      5.19585053029025
    7 c      -3.60350834555984      9.51140997208305      1.12156807640168
    8 h      -4.60533502218373     11.31070292189721      1.20006330183427
    9 c      -2.94901968688450      8.44128316519086     -1.18916003867215
   10 h      -3.40335294705882      9.38766878135061     -2.96425280862495
   11 c      -1.68293321004531      6.11429590670693     -1.23245354106179
   12 n      -2.29990866982303     -0.62093608044413     -1.63563900729222
   13 c      -1.90831219822080     -0.63298253718509     -4.15485601162882
   14 c      -3.63668930517906     -1.66798947246384     -5.84968015867889
   15 h      -3.21576741643876     -1.59877103930460     -7.86062586466329
   16 c      -5.89895385462210     -2.69116104539822     -4.92332704660711
   17 o      -7.70183581934436     -3.78198846700391     -6.35895819040638
   18 c      -6.39924923144356     -2.49553477347986     -2.33039040083741
   19 h      -8.20722854923432     -3.14876513589895     -1.60235571555879
   20 c      -4.58003105772604     -1.43234455089739     -0.76016371477480
   21 n      -2.92824011473579      0.01898675390438      3.18292829401146
   22 c      -3.16765766165292      0.46227212926381      5.68881512441599
   23 h      -1.50045041737650      1.17588117170166      6.64635370639052
   24 c      -5.37187403841916     -0.01979206590729      7.03010680504825
   25 h      -5.43486530829696      0.40338579821663      9.04313055147828
   26 c      -7.45138991162612     -1.04485919156580      5.76955326748540
   27 h      -9.20560731258480     -1.45497339932544      6.76573754085487
   28 c      -7.22341284331542     -1.54814050077471      3.20095155067284
   29 h      -8.79655842638339     -2.37206375925914      2.16338331907221
   30 c      -4.96366439624350     -0.99773728256549      1.94660614159921
   31 n       0.86300070291712     -3.70649682324692      1.87653868030958
   32 c      -0.67190880659234     -5.36236447853402      3.03169094621543
   33 h      -2.61759161405378     -4.76382984559734      3.33607906085896
   34 c       0.12780674723047     -7.73784348113167      3.82990325744889
   35 h      -1.20022087964081     -9.00957727798401      4.75508045911435
   36 c       2.64299436672095     -8.42530782670281      3.42258368428680
   37 h       3.34992343890623    -10.25975085425101      4.03529348479882
   38 c       4.24238875407039     -6.72244992012215      2.21381235944255
   39 h       6.20683586612511     -7.22402981481837      1.87185361299303
   40 c       3.29351554047247     -4.37299833142343      1.44956597738846
   41 n       3.56289778073235     -0.29968051460074     -0.53992433356268
   42 c       4.82093704952564      1.43279707218111     -1.92849781688005
   43 c       7.35432240919450      1.16305147517740     -2.59133355916905
   44 h       8.23447905199875      2.62276363959527     -3.73939642351326
   45 c       8.66928454870878     -0.99558797554941     -1.81392644108333
   46 o      11.12607366625518     -1.46749276470414     -2.29907499353315
   47 c       7.33628073774077     -2.85888847490362     -0.48838266357436
   48 h       8.30174301119839     -4.59564231358910      0.03672901017785
   49 c       4.81142177179605     -2.46335540206329      0.11007481204794
   50 n       0.82180456029146      2.93687661810229     -3.54284228415571
   51 c      -1.01837781977648      4.92149593058453     -3.75217970354404
   52 h      -2.76162438712884      4.11328684368191     -4.55308968067930
   53 h      -0.44074810986642      6.44250907473591     -5.07680377708069
   54 c       0.41756646093656      0.73533239754331     -5.10085105262585
   55 h       0.16914868827806      1.16417560729442     -7.13407485998571
   56 h       2.06670184197806     -0.51788275463836     -4.96758305268048
   57 c       3.35507835531915      3.67343096462107     -2.88178247278302
   58 h       4.42948127789202      4.55782828751364     -4.44981130117902
   59 h       3.22761641056803      5.08117526745243     -1.34969871381788
   60 c      -7.24271578555424     -3.96618524864828     -9.04090011722199
   61 c      12.53042668644085      0.42819993097831     -3.66817314265399
   62 h      -8.89203933024418     -4.94039182191222     -9.81596395664562
   63 h      -5.52430830090387     -5.07178006593697     -9.41430501433205
   64 h      -7.07638787315443     -2.07581375404186     -9.88613955449206
   65 h      11.73364640103061      0.69939152961496     -5.56733698249588
   66 h      14.45548667947642     -0.30952270077095     -3.81059593888900
   67 h      12.53350018960328      2.22670855579179     -2.62941300366315
   68 c       2.27740842563936      1.07498021543922      3.96595359406198
   69 o       3.67342979180099      3.24575640095106      3.57188549623894
   70 o       2.59040621316993     -0.07872040228976      5.96368270244056
   71 h       4.73112178170019      3.46805927661668      5.08616300251076
  *************************************************************************
   ATOM                      CARTESIAN GRADIENTS  
    1 co      0.00008380607590      0.00003134887687     -0.00001224031132
    2 n      -0.00000542587503      0.00000291471917      0.00003047738357
    3 c       0.00002046811391     -0.00002936387205     -0.00003091202559
    4 h      -0.00001044487774      0.00000949144976      0.00001487709100
    5 c      -0.00000765693926      0.00001719870283     -0.00000038507368
    6 h      -0.00000402734120     -0.00000622671244      0.00000335176306
    7 c      -0.00000469723011     -0.00000287746085      0.00002149049731
    8 h       0.00000431084672      0.00000256748060     -0.00000434148167
    9 c       0.00001162008416     -0.00001105355534     -0.00000219585467
   10 h       0.00001170475874      0.00000809040962      0.00000184077259
   11 c      -0.00001123409061      0.00000926839273     -0.00000919311608
   12 n      -0.00003626401330     -0.00001545324500     -0.00002820403873
   13 c       0.00001753388373      0.00000992499504      0.00000063405344
   14 c       0.00000093969971      0.00002160185009      0.00000261953995
   15 h       0.00001153911760     -0.00000170198106      0.00000156783782
   16 c      -0.00001985234062     -0.00001808743954     -0.00000253637558
   17 o       0.00001840324772      0.00001373313778     -0.00000149506388
   18 c       0.00001018846234     -0.00000954517271     -0.00000623534669
   19 h      -0.00000013168630      0.00000772074023      0.00000144234351
   20 c       0.00001605327708     -0.00001182653337      0.00000059711844
   21 n      -0.00001849623358     -0.00002090079153      0.00000760881678
   22 c      -0.00000024829547     -0.00000637778739      0.00000621421541
   23 h      -0.00000259219383      0.00000073497462      0.00000300157798
   24 c       0.00000682701438      0.00000595063371     -0.00000067227435
   25 h      -0.00000421783095      0.00000421656752     -0.00000095030413
   26 c      -0.00000207048526     -0.00000199179874     -0.00001065353005
   27 h       0.00000081801053     -0.00000359220922      0.00000075861080
   28 c      -0.00000055225426     -0.00000531659627     -0.00000151645462
   29 h      -0.00000122348953      0.00000156666460     -0.00000076485646
   30 c       0.00001050981855      0.00002604293305      0.00000506290235
   31 n       0.00000008396363     -0.00000620944463      0.00001212807231
   32 c       0.00000371789182      0.00000338264805     -0.00000335688713
   33 h      -0.00000216330819      0.00000128273993     -0.00000074323347
   34 c      -0.00000144744009      0.00000440905918      0.00000605694873
   35 h       0.00000204132276      0.00000372664541      0.00000696340726
   36 c       0.00000657656012     -0.00000443359953     -0.00000457342769
   37 h       0.00000282195867      0.00000280359941      0.00000614734710
   38 c       0.00000419223619      0.00000616550308     -0.00001542949944
   39 h      -0.00000453579712     -0.00000273446640      0.00000385636049
   40 c       0.00000060203354      0.00000604958656     -0.00000046801301
   41 n      -0.00003260038759     -0.00000340336606      0.00000604300566
   42 c      -0.00001556789788      0.00001853783922      0.00000329982859
   43 c       0.00001505205688     -0.00000599458540      0.00001015274475
   44 h      -0.00000256408002      0.00000065517847     -0.00000276495108
   45 c       0.00001398427081     -0.00000062146125      0.00000452329288
   46 o      -0.00000715736217      0.00000761354071      0.00000525965871
   47 c       0.00000576947064      0.00002112543719      0.00001554820813
   48 h      -0.00000216814091     -0.00000930859573     -0.00000447955260
   49 c       0.00000149789934     -0.00002144823354      0.00000919139926
   50 n       0.00002668499175      0.00000665381656      0.00000081191106
   51 c      -0.00001028777213      0.00001934771910      0.00000481337325
   52 h       0.00000272529103     -0.00000284209074      0.00000654902791
   53 h       0.00001476420289     -0.00000963831014     -0.00000129067421
   54 c      -0.00000504933330     -0.00002601560816     -0.00000602239356
   55 h       0.00000539237401      0.00001283965917      0.00000637506110
   56 h       0.00000302622694     -0.00000103118329      0.00000947865137
   57 c      -0.00000035808022     -0.00000896301965     -0.00000347407615
   58 h       0.00000253188726      0.00000188665366     -0.00000031997619
   59 h       0.00000325957882      0.00000317576244      0.00000241932425
   60 c       0.00000710595106      0.00000054740271     -0.00000025244167
   61 c       0.00000360383295      0.00000320342310      0.00000363451653
   62 h       0.00000433743587      0.00000389341129     -0.00000302940930
   63 h       0.00000410203151     -0.00000153148647      0.00000141079600
   64 h      -0.00000178079884      0.00000125878126      0.00000063391286
   65 h       0.00000326228249     -0.00000094943238      0.00000418775985
   66 h       0.00000297748544      0.00000118271413      0.00000502956184
   67 h       0.00000327066494      0.00000054320257      0.00000614808734
   68 c      -0.00001286092780     -0.00006356658865      0.00001545342024
   69 o       0.00001407712687      0.00005413337426      0.00000089787851
   70 o       0.00000551736672      0.00001411300970     -0.00001793829795
   71 h      -0.00000097863594     -0.00000270258983      0.00000097123468
  *************************************************************************

  norm of actual CARTESIAN gradient:  1.91788E-04
  norm of actual INTERNAL  gradient:  3.38770E-04

  ENERGY =   -3212.1553051720 a.u.; # of cycle =   34

  Approximate Hessian read from $hessapprox data section

  Hessian updated according to BFGS formula
  Number of zero Hessian eigenvalues:   0
  Number of structures for GDIIS interpolation:    5
  GDIIS step:     0.000961

  Transforming internal coordinate displacements to Cartesian space
      Iteration   1 residual norm     9.614187E-04
      Iteration   2 residual norm     1.554201E-06
      Iteration   3 residual norm     1.556490E-13
      Transformation converged
      Residual norm:    1.556490E-13 after    3 iterations

      ****************************************************************** 
                          CONVERGENCE INFORMATION

                               Converged?     Value      Criterion
             Energy change         yes      0.0000007   0.0000010
             RMS of displacement   yes      0.0000668   0.0005000
             RMS of gradient       yes      0.0000235   0.0005000
             MAX displacement      yes      0.0006363   0.0010000
             MAX gradient          yes      0.0001705   0.0010000
      ****************************************************************** 


    ------------------------------------------------------------------------
         total  cpu-time :   0.27 seconds
         total wall-time :   0.27 seconds
    ------------------------------------------------------------------------

   ****  statpt : all done  ****


    2024-11-20 22:36:29.854 

fine, there is no data group "$actual step"
next step = ridft

  ========================================================================
                license information 
 Customer : 200000000357083
 ID       : LKO2626211

 License file is VALID, continuing with full version
  ========================================================================

   OpenMP run-time library returned nthreads =  8

 ridft (centipede32) : TURBOMOLE rev. V7-7 compiled 26 Oct 2022 at 08:57:28
 Copyright (C) 2022 TURBOMOLE GmbH, Karlsruhe


    2024-11-20 22:36:30.131 


                                  r i d f t

                        DFT program with RI approximation 
                                for coulomb part 


                                                 
                                 References:     
                                                 
          TURBOMOLE:                             
              R. Ahlrichs, M. Baer, M. Haeser, H. Horn, and
              C. Koelmel
              Electronic structure calculations on workstation
              computers: the program system TURBOMOLE
              Chem. Phys. Lett. 162: 165 (1989)
          Density Functional:                              
              O. Treutler and R. Ahlrichs                      
              Efficient Molecular Numerical Integration Schemes
              J. Chem. Phys. 102: 346 (1995)                   
          Parallel Version:                                
              Performance of parallel TURBOMOLE for Density    
              Functional Calculations                          
              M. v. Arnim and R. Ahlrichs                      
              J. Comp. Chem. 19: 1746 (1998)                   
          RI-J Method:                                     
              Auxiliary Basis Sets to approximate Coulomb      
              Potentials                                       
              Chem. Phys. Lett. 240: 283 (1995)                
              K. Eichkorn, O. Treutler, H. Oehm, M. Haeser     
              and R. Ahlrichs                                  
              Chem. Phys. Lett. 242: 652 (1995)                
                                                           
              Auxiliary Basis Sets for Main Row Atoms and their
              Use to approximate Coulomb Potentials            
              K. Eichkorn, F. Weigend, O. Treutler and         
              R. Ahlrichs                                      
              Theo. Chem. Acc. 97: 119 (1997)                   
                                                           
              Accurate Coulomb-fitting basis sets for H to Rn 
              F. Weigend                                        
              Phys. Chem. Chem. Phys. 8: 1057 (2006)            
                                                           
          Multipole accelerated RI-J (MARI-J):             
              Fast evaluation of the Coulomb potential for     
              electron densities using multipole accelerated   
              resolution of identity approximation             
              M. Sierka, A. Hogekamp and R. Ahlrichs           
              J. Chem. Phys. 118: 9136 (2003)                  
          RI-JK Method:                                     
              A fully direct RI-HF algorithm: Implementation,
              optimised auxiliary basis sets, demonstration of
              accuracy and efficiency                         
              F. Weigend                                      
              Phys. Chem. Chem. Phys. 4: 4285 (2002)           
          Two-component HF and DFT with spin-orbit coupling:  
              Self-consistent treatment of spin-orbit         
              interactions with efficient Hartree-Fock and    
              density functional methods                      
              M. K. Armbruster, F. Weigend, C. van Wüllen and 
              W. Klopper                                      
              Phys. Chem. Chem. Phys. 10: 1748 (2008)         
          Two-component difference density and DIIS algorithm 
              Efficient two-component self-consistent field   
              procedures and gradients: implementation in     
              TURBOMOLE and application to Au20-              
              A. Baldes, F. Weigend                           
              Mol. Phys. 111: 2617 (2013)                     
          Relativistic all-electron 2c calculations           
              An efficient implementation of two-component    
              relativistic exact-decoupling methods for large 
              molecules                                       
              D. Peng, N. Middendorf, F. Weigend, M. Reiher   
              J. Chem. Phys. 138: 184105 (2013)               
          Finite nucleus model and SNSO approximation         
              Efficient implementation of one- and two-       
              component analytical energy gradients in exact  
              two-component theory                            
              Y. J. Franzke, N. Middendorf, F. Weigend        
              J. Chem. Phys. 148: 104110 (2018)               
          Grids for all-electron relativistic methods         
              Error-consistent segmented contracted all-      
              electron relativistic basis sets of double-     
              and triple-zeta quality for NMR shielding       
              constants                                       
              Y. J. Franzke, R. Tress, T. M. Pazdera,         
              F. Weigend                                      
              Phys. Chem. Chem. Phys. 21: 166658 (2019)       
          Seminumerical exchange algorithms                   
              Seminumerical calculation of the Hartree-Fock   
              exchange matirx: Application to two-component   
              procedures and efficient evaluation of local    
              hybrid functionsl                               
               P. Plessow, F. Weigend,                        
              J. Comput. Chem. 33: 810 (2012)                 
          Improved seminumerical algorithms                   
              C. Holzer,                                      
              J. Chem. Phys. 153 (2020), 184115               
                                         


          OpenMP Shared-Memory Parallelization:  8 CPUs.

            By: Christof Holzer and Yannick J. Franzke


              +--------------------------------------------------+
              |      general information about current run       |
              +--------------------------------------------------+

 
 B-P86 functional
 exchange:    LDA + Becke (B88)
 correlation: LDA (VWN) + Perdew (P86)
 A DFT calculation using the RI-J approximation will be carried out.
 Allocatable memory for RI due to $ricore (MB):                   500

   *************************************************************************
   y                                                                        
   *************************************************************************


              +--------------------------------------------------+
              | Atomic coordinate, charge and isotop information |
              +--------------------------------------------------+

                    atomic coordinates            atom    charge  isotop
          0.17237472    0.18098322    1.19142826    co    27.000     0
         -1.04359634    4.87984633    0.89051738    n      7.000     0
         -1.63546262    5.95775753    3.11524737    c      6.000     0
         -1.03031909    4.94460400    4.80174856    h      1.000     0
         -2.91899178    8.24211516    3.33538097    c      6.000     0
         -3.35048274    9.01140022    5.19613878    h      1.000     0
         -3.60439026    9.51043473    1.12186115    c      6.000     0
         -4.60732979   11.30910230    1.20046358    h      1.000     0
         -2.95041403    8.44019503   -1.18894606    c      6.000     0
         -3.40597376    9.38602945   -2.96401638    h      1.000     0
         -1.68315721    6.11383035   -1.23234601    c      6.000     0
         -2.29984539   -0.62076130   -1.63561531    n      7.000     0
         -1.90826711   -0.63305043   -4.15484008    c      6.000     0
         -3.63668956   -1.66810988   -5.84958857    c      6.000     0
         -3.21586673   -1.59888564   -7.86055355    h      1.000     0
         -5.89895184   -2.69117292   -4.92314122    c      6.000     0
         -7.70178176   -3.78226399   -6.35865727    o      8.000     0
         -6.39928696   -2.49523255   -2.33023600    c      6.000     0
         -8.20727450   -3.14838621   -1.60215883    h      1.000     0
         -4.58004650   -1.43195124   -0.76010028    c      6.000     0
         -2.92818603    0.01957640    3.18287938    n      7.000     0
         -3.16760342    0.46315017    5.68871112    c      6.000     0
         -1.50027632    1.17645330    6.64626246    h      1.000     0
         -5.37192296   -0.01846897    7.02999739    c      6.000     0
         -5.43495437    0.40508090    9.04294035    h      1.000     0
         -7.45150603   -1.04349628    5.76952967    c      6.000     0
         -9.20586388   -1.45309879    6.76567124    h      1.000     0
         -7.22346948   -1.54723982    3.20101936    c      6.000     0
         -8.79658972   -2.37134927    2.16356300    h      1.000     0
         -4.96366671   -0.99717018    1.94664281    c      6.000     0
          0.86283589   -3.70656666    1.87584759    n      7.000     0
         -0.67236491   -5.36272771    3.03018549    c      6.000     0
         -2.61821742   -4.76441584    3.33391992    h      1.000     0
          0.12724996   -7.73827855    3.82829264    c      6.000     0
         -1.20103433   -9.01030610    4.75269366    h      1.000     0
          2.64266778   -8.42542949    3.42188442    c      6.000     0
          3.34952633  -10.25990073    4.03458893    h      1.000     0
          4.24237006   -6.72226678    2.21394812    c      6.000     0
          6.20694473   -7.22367783    1.87249272    h      1.000     0
          3.29355476   -4.37282589    1.44960515    c      6.000     0
          3.56295647   -0.29953162   -0.53988503    n      7.000     0
          4.82093682    1.43290960   -1.92853951    c      6.000     0
          7.35435530    1.16326082   -2.59126655    c      6.000     0
          8.23458123    2.62308801   -3.73912496    h      1.000     0
          8.66938806   -0.99529037   -1.81369652    c      6.000     0
         11.12622111   -1.46711335   -2.29873994    o      8.000     0
          7.33645370   -2.85855859   -0.48802451    c      6.000     0
          8.30206558   -4.59512192    0.03744855    h      1.000     0
          4.81153882   -2.46311124    0.11026657    c      6.000     0
          0.82178457    2.93676074   -3.54310555    n      7.000     0
         -1.01869958    4.92111598   -3.75215924    c      6.000     0
         -2.76191653    4.11272878   -4.55294898    h      1.000     0
         -0.44144810    6.44228948   -5.07677748    h      1.000     0
          0.41766771    0.73510583   -5.10094406    c      6.000     0
          0.16927306    1.16371527   -7.13422450    h      1.000     0
          2.06679562   -0.51809839   -4.96752237    h      1.000     0
          3.35498740    3.67348110   -2.88185336    c      6.000     0
          4.42942687    4.55799353   -4.44978724    h      1.000     0
          3.22731627    5.08113934   -1.34971328    h      1.000     0
         -7.24256527   -3.96680964   -9.04055792    c      6.000     0
         12.53053149    0.42858394   -3.66786994    c      6.000     0
         -8.89184086   -4.94114656   -9.81555907    h      1.000     0
         -5.52412620   -5.07242164   -9.41376458    h      1.000     0
         -7.07621678   -2.07655220   -9.88605108    h      1.000     0
         11.73381705    0.69965892   -5.56707761    h      1.000     0
         14.45563655   -0.30904035   -3.81018694    h      1.000     0
         12.53347717    2.22714589   -2.62920187    h      1.000     0
          2.27755725    1.07412700    3.96618606    c      6.000     0
          3.67403764    3.24462852    3.57256494    o      8.000     0
          2.59020332   -0.07996495    5.96376370    o      8.000     0
          4.73169935    3.46648091    5.08693393    h      1.000     0
 
       center of nuclear mass  :    0.04522465   -0.01271200    0.04544219
       center of nuclear charge:    0.04581282    0.00091099   -0.01240958

              +--------------------------------------------------+
              |               basis set information              |
              +--------------------------------------------------+

              we will work with the 1s 3p 5d 7f 9g ... basis set
              ...i.e. with spherical basis functions...

   type   atoms  prim   cont   basis
   ---------------------------------------------------------------------------
    co       1     92     45   def2-TZVP   [6s4p4d1f|17s11p7d1f]
    n        6     46     31   def2-TZVP   [5s3p2d1f|11s6p2d1f]
    c       31     46     31   def2-TZVP   [5s3p2d1f|11s6p2d1f]
    h       29      8      6   def2-TZVP   [3s1p|5s1p]
    o        4     46     31   def2-TZVP   [5s3p2d1f|11s6p2d1f]
   ---------------------------------------------------------------------------
   total:   71   2210   1490
   ---------------------------------------------------------------------------

   total number of primitive shells          :  102
   total number of contracted shells         :  582
   total number of cartesian basis functions : 1702
   total number of SCF-basis functions       : 1490


 integral neglect threshold       :  0.20E-10
 integral storage threshold THIZE :  0.10E-04
 integral storage threshold THIME :         5

 RI-J AUXILIARY BASIS SET information:

              we will work with the 1s 3p 5d 7f 9g ... basis set
              ...i.e. with spherical basis functions...

   type   atoms  prim   cont   basis
   ---------------------------------------------------------------------------
    co       1    107     89   def2-TZVP   [8s5p5d2f3g|19s5p5d3f3g]
    n        6     70     49   def2-TZVP   [6s4p3d1f1g|12s5p4d2f1g]
    c       31     70     49   def2-TZVP   [6s4p3d1f1g|12s5p4d2f1g]
    h       29     16     11   def2-TZVP   [3s1p1d|5s2p1d]
    o        4     70     49   def2-TZVP   [6s4p3d1f1g|12s5p4d2f1g]
   ---------------------------------------------------------------------------
   total:   71   3441   2417
   ---------------------------------------------------------------------------

   total number of primitive shells          :  115
   total number of contracted shells         :  783
   total number of cartesian basis functions : 2967
   total number of SCF-basis functions       : 2417


 symmetry group of the molecule :   c1 

 the group has the following generators :
   c1(z)

    1 symmetry operations found

 there are 1 real representations :   a   

 maximum number of shells which are related by symmetry :  1

 ==============================================================================
                      COSMO switched on
 ==============================================================================
 COSMO stati: segments per atom: H   32 other atoms   92
 COSMO statistics: nps   2020 npspher:    806
 COSMO surface:
   number of segments: 2020
   area (bohr**2):     1700.832282
   volume (bohr**3):   4313.456977
 COSMO: check number of disjunct cavities:

       ... OK contiguous cavity found
  
           ------------------
           density functional
           ------------------
 B-P86 functional
 exchange:    LDA + Becke (B88)
 correlation: LDA (VWN) + Perdew (P86)
 iterations will be done with small grid
  
 spherical integration : Lebedev's spherical grid
 spherical gridsize    :                     3
    i.e. gridpoints    :                   302
  maximum batchsize    :                   100
 value for diffuse not defined
 radial integration    : Chebyshev 2nd kind (scaling 3)
 radial gridsize       :                     3
 integration cells     :                    71
 partition function    : becke
 partition sharpness   :                     3
  

 biggest AO integral is expected to be    16.578513373

          ------------------------
          nuclear repulsion energy  :   6148.49942506    
          ------------------------

  _________________________________
 |                                 |
 |         DFTD3 V3.1 Rev 0        |
 | S.Grimme, University Bonn       |
 |            June  2014           |
 |   see standalone version        |
 |       dftd3 -h for options      |
 |_________________________________|
 
 Please cite DFT-D3 work done with this code as:
 S. Grimme, J. Antony, S. Ehrlich and H. Krieg,
 J. Chem. Phys, 132 (2010), 154104.
 If used with BJ-damping cite also
 S. Grimme, S. Ehrlich and L. Goerigk,
 J. Comput. Chem. 32 (2011), 1456-1465
 For DFT-D2 the reference is
 S. Grimme, J. Comput. Chem., 27 (2006), 1787-1799
 
C6 coefficients used:
                     2  C6 for element                      1
Z=  1 CN= 0.912     C6(AA)=    3.03
Z=  1 CN= 0.000     C6(AA)=    7.59
                     5  C6 for element                      6
Z=  6 CN= 0.000     C6(AA)=   49.11
Z=  6 CN= 0.987     C6(AA)=   43.25
Z=  6 CN= 1.998     C6(AA)=   29.36
Z=  6 CN= 2.999     C6(AA)=   25.78
Z=  6 CN= 3.984     C6(AA)=   18.21
                     4  C6 for element                      7
Z=  7 CN= 0.000     C6(AA)=   25.27
Z=  7 CN= 0.994     C6(AA)=   22.12
Z=  7 CN= 2.014     C6(AA)=   19.68
Z=  7 CN= 2.990     C6(AA)=   15.58
                     3  C6 for element                      8
Z=  8 CN= 0.000     C6(AA)=   15.51
Z=  8 CN= 0.993     C6(AA)=   12.82
Z=  8 CN= 1.989     C6(AA)=   10.37
                     4  C6 for element                     27
Z= 27 CN= 0.000     C6(AA)=  532.78
Z= 27 CN= 1.715     C6(AA)=  186.55
Z= 27 CN= 2.926     C6(AA)=  148.07
Z= 27 CN= 7.779     C6(AA)=  118.29

#           XYZ [au]              R0(AA) [Ang.]  CN          C6(AA)     C8(AA)   C10(AA) [au]
  1   0.17237   0.18098   1.19143   co  0.979  4.989       148.1     13018.8   1402246.3
  2  -1.04360   4.87985   0.89052   n   0.490  2.295        19.0       418.4     11307.9
  3  -1.63546   5.95776   3.11525   c   0.561  3.203        25.0       723.4     25628.6
  4  -1.03032   4.94460   4.80175   h   0.363  1.005         3.1        37.3       552.8
  5  -2.91899   8.24212   3.33538   c   0.561  3.124        25.4       733.6     25991.0
  6  -3.35048   9.01140   5.19614   h   0.363  1.002         3.1        37.3       553.1
  7  -3.60439   9.51043   1.12186   c   0.561  3.136        25.3       732.3     25945.4
  8  -4.60733  11.30910   1.20046   h   0.363  1.002         3.1        37.4       553.1
  9  -2.95041   8.44020  -1.18895   c   0.561  3.159        25.2       729.6     25850.6
 10  -3.40597   9.38603  -2.96402   h   0.363  1.002         3.1        37.3       553.0
 11  -1.68316   6.11383  -1.23235   c   0.561  3.235        24.8       717.6     25424.5
 12  -2.29985  -0.62076  -1.63562   n   0.490  3.097        15.6       344.6      9311.3
 13  -1.90827  -0.63305  -4.15484   c   0.561  3.257        24.7       713.0     25260.6
 14  -3.63669  -1.66811  -5.84959   c   0.561  3.180        25.1       726.9     25752.8
 15  -3.21587  -1.59889  -7.86055   h   0.363  1.004         3.1        37.3       552.9
 16  -5.89895  -2.69117  -4.92314   c   0.561  3.208        25.0       722.6     25600.5
 17  -7.70178  -3.78226  -6.35866   o   0.469  2.043        10.4       209.8      5187.5
 18  -6.39929  -2.49523  -2.33024   c   0.561  3.186        25.1       725.9     25719.5
 19  -8.20727  -3.14839  -1.60216   h   0.363  1.004         3.1        37.3       552.9
 20  -4.58005  -1.43195  -0.76010   c   0.561  3.317        24.1       697.5     24712.1
 21  -2.92819   0.01958   3.18288   n   0.490  3.116        15.6       344.4      9308.3
 22  -3.16760   0.46315   5.68871   c   0.561  3.213        25.0       721.7     25569.0
 23  -1.50028   1.17645   6.64626   h   0.363  1.006         3.1        37.3       552.7
 24  -5.37192  -0.01847   7.03000   c   0.561  3.127        25.4       733.3     25980.9
 25  -5.43495   0.40508   9.04294   h   0.363  1.002         3.1        37.3       553.0
 26  -7.45151  -1.04350   5.76953   c   0.561  3.133        25.3       732.6     25956.8
 27  -9.20586  -1.45310   6.76567   h   0.363  1.002         3.1        37.3       553.1
 28  -7.22347  -1.54724   3.20102   c   0.561  3.163        25.2       729.2     25834.4
 29  -8.79659  -2.37135   2.16356   h   0.363  1.004         3.1        37.3       552.9
 30  -4.96367  -0.99717   1.94664   c   0.561  3.327        24.0       694.5     24604.5
 31   0.86284  -3.70657   1.87585   n   0.490  2.953        15.7       346.2      9355.2
 32  -0.67236  -5.36273   3.03019   c   0.561  3.203        25.0       723.4     25630.8
 33  -2.61822  -4.76442   3.33392   h   0.363  1.006         3.1        37.3       552.8
 34   0.12725  -7.73828   3.82829   c   0.561  3.125        25.4       733.5     25986.1
 35  -1.20103  -9.01031   4.75269   h   0.363  1.002         3.1        37.3       553.1
 36   2.64267  -8.42543   3.42188   c   0.561  3.137        25.3       732.2     25942.9
 37   3.34953 -10.25990   4.03459   h   0.363  1.002         3.1        37.3       553.1
 38   4.24237  -6.72227   2.21395   c   0.561  3.161        25.2       729.4     25841.4
 39   6.20694  -7.22368   1.87249   h   0.363  1.003         3.1        37.3       553.0
 40   3.29355  -4.37283   1.44961   c   0.561  3.302        24.3       701.7     24861.4
 41   3.56296  -0.29953  -0.53989   n   0.490  3.103        15.6       344.5      9310.2
 42   4.82094   1.43291  -1.92854   c   0.561  3.261        24.6       712.1     25229.4
 43   7.35436   1.16326  -2.59127   c   0.561  3.185        25.1       726.2     25727.5
 44   8.23458   2.62309  -3.73912   h   0.363  1.004         3.1        37.3       552.9
 45   8.66939  -0.99529  -1.81370   c   0.561  3.207        25.0       722.7     25604.5
 46  11.12622  -1.46711  -2.29874   o   0.469  2.043        10.4       209.8      5187.5
 47   7.33645  -2.85856  -0.48802   c   0.561  3.191        25.1       725.2     25693.0
 48   8.30207  -4.59512   0.03745   h   0.363  1.004         3.1        37.3       552.9
 49   4.81154  -2.46311   0.11027   c   0.561  3.309        24.2       699.9     24796.1
 50   0.82178   2.93676  -3.54311   n   0.490  3.190        15.6       344.1      9300.1
 51  -1.01870   4.92112  -3.75216   c   0.561  4.158        18.2       527.6     18691.3
 52  -2.76192   4.11273  -4.55295   h   0.363  1.005         3.1        37.3       552.9
 53  -0.44145   6.44229  -5.07678   h   0.363  1.000         3.1        37.4       553.3
 54   0.41767   0.73511  -5.10094   c   0.561  4.162        18.2       527.5     18690.3
 55   0.16927   1.16372  -7.13422   h   0.363  1.000         3.1        37.4       553.2
 56   2.06680  -0.51810  -4.96752   h   0.363  1.006         3.1        37.3       552.8
 57   3.35499   3.67348  -2.88185   c   0.561  4.161        18.2       527.6     18690.7
 58   4.42943   4.55799  -4.44979   h   0.363  1.000         3.1        37.4       553.2
 59   3.22732   5.08114  -1.34971   h   0.363  1.005         3.1        37.3       552.9
 60  -7.24257  -3.96681  -9.04056   c   0.561  4.044        18.3       529.0     18742.7
 61  12.53053   0.42858  -3.66787   c   0.561  4.044        18.3       529.0     18742.5
 62  -8.89184  -4.94115  -9.81556   h   0.363  0.996         3.1        37.4       553.6
 63  -5.52413  -5.07242  -9.41376   h   0.363  0.995         3.1        37.4       553.7
 64  -7.07622  -2.07655  -9.88605   h   0.363  0.995         3.1        37.4       553.7
 65  11.73382   0.69966  -5.56708   h   0.363  0.995         3.1        37.4       553.7
 66  14.45564  -0.30904  -3.81019   h   0.363  0.996         3.1        37.4       553.6
 67  12.53348   2.22715  -2.62920   h   0.363  0.995         3.1        37.4       553.7
 68   2.27756   1.07413   3.96619   c   0.561  3.038        25.6       740.3     26228.1
 69   3.67404   3.24463   3.57256   o   0.469  2.044        10.4       209.8      5187.4
 70   2.59020  -0.07996   5.96376   o   0.469  1.050        12.8       257.7      6371.2
 71   4.73170   3.46648   5.08693   h   0.363  1.009         3.1        37.3       552.5

molecular C6(AA) [au] =     62960.58

           DFT-D V3(BJ)
 DF b-p                                               
 parameters
 s6       :    1.0000
 s8       :    3.2822
 a1       :    0.3946
 a2       :    4.8516
 k1-k3    :   16.0000    1.3333   -4.0000
 
 Edisp /kcal,au:  -126.3925 -0.20141927

 E6    /kcal :   -47.1623
 E8    /kcal :   -79.2303
 % E8        : 62.69
 nuclear repulsion energy                  =    6148.499425062
  DFT-D3 Energy contribution               =      -0.201419272
 nuclear repulsion + dispersion correction =    6148.298005790


         -----------------
         -S,T+V- integrals
         -----------------

 1e-integrals will be neglected if expon. factor < 0.196355E-11
 
 Difference densities algorithm switched on.
 The maximal number of linear combinations of
 difference densities is  20.

 DIIS switched on: error vector is FDS-SDF
 Max. Iterations for DIIS is     :   4
 DIIS matrix (see manual) 
    Scaling factor of diagonals  :  1.200
    threshold for scaling factor :  0.000

 scf convergence criterion : increment of total energy < .1000000D-05
                  and increment of one-electron energy < .1000000D-02

 MOs are in ASCII format !


    mo occupation :
   irrep   mo's   occupied
    a     1490      158
 
 number of basis functions   :  1490
 number of occupied orbitals :   158
 

 reading orbital data $uhfmo_alpha  from file alpha
 orbital characterization : scfconv=6

 reading orbital data $uhfmo_beta  from file beta
 orbital characterization : scfconv=6
 mo-orthogonalization by Cholesky decomposition
 mo-orthogonalization by Cholesky decomposition

 UHF mode switched on !

 closed shell shift switched on 
 all occupied orbitals are shifted by    0.05000

  
           ------------------------
               RI-J - INFORMATION
           ------------------------
 Contributions to RI integral batches: 
  neglected integral batches:                 73584
  direct contribution:                        86471
  memory contribution:                  9598
 Memory core needed for (P|Q) and Cholesky     45 MByte
 Memory core minimum needed except of (P|Q)     3 MByte
 Total minimum memory core needed (sum)        47 MByte
  
 ****************************************
 Memory allocated for RI-J   483 MByte
 ****************************************
                                            

 DSCF restart information will be dumped onto file alpha


 Starting SCF iterations

          Overall gridpoints after grid construction =         96108

 ITERATION  ENERGY          1e-ENERGY        2e-ENERGY     NORM[dD(SAO)]  TOL
   1  -3212.1553515417    -16625.565889     7265.1125318    0.000D+00 0.196D-10
                            Exc = -314.704352339     Coul =  7579.81688416    
                         Ntotal = 315.00138421      Nspin = 1.0000687192    
                             Na = 158.00072646         Nb = 157.00065775    
                          Ediel =-0.726892334172E-01
                            current damping = 1.000
 
          max. resid. norm for Fia-block=  3.074D-04 for orbital     14a    alpha
          max. resid. fock norm         =  2.528D-03 for orbital   1488a    beta 

 ITERATION  ENERGY          1e-ENERGY        2e-ENERGY     NORM[dD(SAO)]  TOL
   2  -3212.1553525052    -16625.557244     7265.1038854    0.211D-02 0.124D-10
                            Exc = -314.704132675     Coul =  7579.80801812    
                         Ntotal = 315.00138442      Nspin = 1.0000687373    
                             Na = 158.00072658         Nb = 157.00065784    
                          Ediel =-0.726906562874E-01
                            current damping = 1.000
 
          Norm of current diis error: 0.16093E-02
          max. resid. norm for Fia-block=  1.541D-04 for orbital     14a    alpha
          max. resid. fock norm         =  1.264D-03 for orbital   1488a    beta 

 ITERATION  ENERGY          1e-ENERGY        2e-ENERGY     NORM[dD(SAO)]  TOL
   3  -3212.1553520602    -16625.602449     7265.1490910    0.126D-02 0.939D-11
                            Exc = -314.705382487     Coul =  7579.85447347    
                         Ntotal = 315.00138469      Nspin = 1.0000686878    
                             Na = 158.00072669         Nb = 157.00065800    
                          Ediel =-0.726873961404E-01
                            current damping = 1.050
 
          Norm of current diis error: 0.30228E-02
          max. resid. norm for Fia-block=  7.732D-05 for orbital     14a    alpha
          max. resid. fock norm         =  6.314D-04 for orbital   1488a    beta 

 ITERATION  ENERGY          1e-ENERGY        2e-ENERGY     NORM[dD(SAO)]  TOL
   4  -3212.1553526115    -16625.587769     7265.1344102    0.178D-03 0.852D-11
                            Exc = -314.704946521     Coul =  7579.83935674    
                         Ntotal = 315.00138473      Nspin = 1.0000687025    
                             Na = 158.00072671         Nb = 157.00065801    
                          Ediel =-0.726883670960E-01
                            current damping = 1.100
 
          Norm of current diis error: 0.18085E-02
          max. resid. norm for Fia-block=  7.813D-05 for orbital    155a    beta 
          max. resid. fock norm         =  3.235D-04 for orbital   1488a    beta 

 ITERATION  ENERGY          1e-ENERGY        2e-ENERGY     NORM[dD(SAO)]  TOL
   5  -3212.1553529023    -16625.559994     7265.1066348    0.739D-04 0.781D-11
                            Exc = -314.704193013     Coul =  7579.81082784    
                         Ntotal = 315.00138469      Nspin = 1.0000687352    
                             Na = 158.00072671         Nb = 157.00065798    
                          Ediel =-0.726903641357E-01
                            current damping = 0.950
 
          Norm of current diis error: 0.39711E-03
          max. resid. norm for Fia-block=  2.092D-05 for orbital     14a    alpha
          max. resid. fock norm         =  1.695D-04 for orbital   1488a    beta 
          mo-orthogonalization: Cholesky decomposition

 ENERGY CONVERGED !

          Overall gridpoints after grid construction =        348231

 ITERATION  ENERGY          1e-ENERGY        2e-ENERGY     NORM[dD(SAO)]  TOL
   6  -3212.1553011600    -16625.562178     7265.1088708    0.441D-04 0.726D-11
                            Exc = -314.704220986     Coul =  7579.81309181    
                         Ntotal = 315.00016029      Nspin =0.99999822492    
                             Na = 158.00007926         Nb = 157.00008103    
                          Ediel =-0.726904617736E-01
                            current damping = 1.000
 
          Norm of current diis error: 0.17867E-03
          max. resid. norm for Fia-block=  1.024D-05 for orbital     14a    alpha
          max. resid. fock norm         =  8.280D-05 for orbital   1488a    beta 

 End of SCF iterations

   convergence criteria satisfied after     6 iterations


   *************************************************************************
   y                                                                        
   *************************************************************************


                  ------------------------------------------ 
                 |  total energy      =  -3212.15530115996  |
                  ------------------------------------------ 
                 :  kinetic energy    =   3201.15971780743  :
                 :  potential energy  =  -6413.31501896739  :
                 :  virial theorem    =      1.99657688302  :
                 :  wavefunction norm =      1.00000000000  :
                  .......................................... 


 orbitals $uhfmo_beta  will be written to file beta

 orbitals $uhfmo_alpha  will be written to file alpha
 
 alpha: 

    irrep                154a        155a        156a        157a        158a   
 eigenvalues H         -0.20160    -0.19266    -0.18536    -0.17157    -0.14615
            eV          -5.4859     -5.2426     -5.0440     -4.6687     -3.9769
 occupation              1.0000      1.0000      1.0000      1.0000      1.0000

    irrep                159a        160a        161a        162a        163a   
 eigenvalues H         -0.11022    -0.10830    -0.09001    -0.08512    -0.08012
            eV          -2.9993     -2.9470     -2.4494     -2.3161     -2.1802
 
 beta:  

    irrep                153a        154a        155a        156a        157a   
 eigenvalues H         -0.20912    -0.19246    -0.17704    -0.16812    -0.15746
            eV          -5.6904     -5.2371     -4.8176     -4.5747     -4.2848
 occupation              1.0000      1.0000      1.0000      1.0000      1.0000

    irrep                158a        159a        160a        161a        162a   
 eigenvalues H         -0.11018    -0.10715    -0.08749    -0.08266    -0.07895
            eV          -2.9981     -2.9156     -2.3809     -2.2493     -2.1483
 
 ==============================================================================
                                  COSMO RESULTS
 ==============================================================================
  PARAMETER:
    nppa:      1082
    nspa:        92
    nsph:        32
    nps:       2020
    npspher:    806
    disex:   10.0000    
    disex2:  4296.13    
    rsolv [A]: 1.3000
    routf:     0.8500
    phsran:    0.0    
    ampran:   0.10E-04
    cavity:  closed
    epsilon:    37.500
    refind:     1.300
    fepsi:      0.9605263
  CAVITY VOLUME/AREA [a.u.]:
    surface: V1.0, A matrix: V1.0
    area:  1700.83
    volume:  4313.46
  SCREENING CHARGE:
    cosmo      :  -1.044144
    correction :   0.043937
    total      :  -1.000206
  ENERGIES [a.u.]:
    Total energy            =   -3212.1553011599590
    Total energy + OC corr. =    -3212.1515464166
    Dielectric energy       =       -0.0726904618
    Diel. energy + OC corr. =       -0.0689357184
  ELEMENT RADIUS [A]: ATOM LIST
    co 2.00: 1
    n  1.83: 2,12,21,31,41,50
    c  2.00: 3,5,7,9,11,13,14,16,18,20,22,24,26,28,30,32,34,36,38,40,42,43,45,
             47,49,51,54,57,60,61,68
    h  1.30: 4,6,8,10,15,19,23,25,27,29,33,35,37,39,44,48,52,53,55,56,58,59,
             62-67,71
    o  1.72: 17,46,69,70
 ==============================================================================

                                             _ _ _ 
  IRREP     alpha occ.     beta occ.      tr(D*D-D)


 a        158.00000000   157.00000000    -0.26164202

   -------------------------------------------------

   sum    158.00000000   157.00000000    -0.26164202

 <S*S>     0.77328403

 
 
 
 ==============================================================================
                           electrostatic moments
 ==============================================================================

 reference point for electrostatic moments:    0.00000   0.00000   0.00000

 
              nuc           elec       ->  total
 ------------------------------------------------------------------------------
                          charge      
 ------------------------------------------------------------------------------
         316.000000    -315.000000       1.000000
 a-b                                     1.000000
 
 ------------------------------------------------------------------------------
                       dipole moment  
 ------------------------------------------------------------------------------
   x      14.476850     -15.160265      -0.683415
   y       0.287873      -0.418062      -0.130189
   z      -3.921429       1.090692      -2.830736
 
   | dipole moment | =     2.9150 a.u. =     7.4091 debye 
 
 ------------------------------------------------------------------------------
                     quadrupole moment
 ------------------------------------------------------------------------------
  xx    7950.855592   -8073.943338    -123.087746
  yy    5097.467976   -5241.493652    -144.025677
  zz    4583.811441   -4726.393601    -142.582160
  xy    -293.078555     296.117606       3.039050
  xz    -165.654799     153.005146     -12.649653
  yz      29.622094     -31.799100      -2.177005
 
     1/3  trace=    -136.565194
     anisotropy=      30.532329
 
 ==============================================================================
 
HOMO-LUMO Separation
 HOMO         :   -0.14614830 H =     -3.97690 eV
 LUMO         :   -0.11021992 H =     -2.99924 eV
 HOMO-LUMO gap:    0.03592838 H =     +0.97766 eV
 
 ==============================================================================


    ------------------------------------------------------------------------
         total  cpu-time :  8 minutes and 37 seconds
         total wall-time :  1 minutes and 24 seconds
    ------------------------------------------------------------------------

   ****  ridft : all done  ****


    2024-11-20 22:37:54.181 

fine, there is no data group "$actual step"
next step = rdgrad
 energy change  : actual value =   0.7090E-06 threshold =   0.1000E-05
 geom. gradient : actual value =   0.1705E-03 threshold =   0.1000E-02

CONVERGENCY CRITERIA FULFILLED IN CYCLE 34
