# Supplementary material for: Electronic Effects Drive Selectivity in CO2 Reduction Catalysis by Heptacoordinated Cobalt Complexes
Source: Inorg Chem. 2026 May 21;65(22):12678–92. doi: 10.1021/acs.inorgchem.6c01633 (PMC13250995; doi:10.1021/acs.inorgchem.6c01633)
Supplement: Supplementary file 2 [file ic6c01633_si_002.zip › backup_paper_acscat_Co/Co0MeOLCOOH/doublet/carboxyl_O1/eps375/Co0MeOLCOOH_d.xyz]

71
Energy =
Co    0.0912168    0.0957722    0.6304767 
N    -0.5522474    2.5823035    0.4712415 
C    -0.8654495    3.1527095    1.6485179 
H    -0.5452214    2.6165718    2.5409759 
C    -1.5446639    4.3615395    1.7650076 
H    -1.7729991    4.7686276    2.7496782 
C    -1.9073612    5.0327053    0.5936634 
H    -2.4380939    5.9845192    0.6352580 
C    -1.5612919    4.4663589   -0.6291632 
H    -1.8023637    4.9668729   -1.5684899 
C    -0.8906884    3.2352997   -0.6521294 
N    -1.2170258   -0.3284927   -0.8655304 
C    -1.0098115   -0.3349959   -2.1986467 
C    -1.9244532   -0.8827257   -3.0954690 
H    -1.7017634   -0.8460938   -4.1596258 
C    -3.1215909   -1.4241074   -2.6052141 
O    -4.0756074   -2.0014879   -3.3648565 
C    -3.3863568   -1.3204202   -1.2331078 
H    -4.3431026   -1.6660542   -0.8478259 
C    -2.4236562   -0.7577560   -0.4022277 
N    -1.5495293    0.0103594    1.6843072 
C    -1.6762235    0.2450885    3.0103363 
H    -0.7939120    0.6225523    3.5170506 
C    -2.8426992   -0.0097734    3.7201144 
H    -2.8760540    0.2143596    4.7853180 
C    -3.9431672   -0.5521944    3.0531036 
H    -4.8715334   -0.7689468    3.5802390 
C    -3.8224954   -0.8187641    1.6939065 
H    -4.6549548   -1.2548640    1.1449082 
C    -2.6266593   -0.5276797    1.0301190 
N     0.4565931   -1.9614306    0.9926558 
C    -0.3558002   -2.8378333    1.6035051 
H    -1.3855010   -2.5212203    1.7642344 
C     0.0673378   -4.0949207    2.0258452 
H    -0.6355600   -4.7680487    2.5150172 
C     1.3984396   -4.4585453    1.8107833 
H     1.7724930   -5.4293057    2.1350125 
C     2.2449656   -3.5572704    1.1715709 
H     3.2845737   -3.8226057    0.9908805 
C     1.7428741   -2.3139998    0.7670980 
N     1.8854354   -0.1585053   -0.2856949 
C     2.5511299    0.7582631   -1.0205392 
C     3.8917572    0.6155711   -1.3712392 
H     4.3575527    1.3880784   -1.9786597 
C     4.5876426   -0.5266850   -0.9597669 
O     5.8877427   -0.7763629   -1.2164408 
C     3.8822841   -1.5126841   -0.2582515 
H     4.3932639   -2.4316338    0.0198169 
C     2.5461567   -1.3034223    0.0583506 
N     0.4348697    1.5540669   -1.8749307 
C    -0.5390726    2.6041424   -1.9855572 
H    -1.4615433    2.1763623   -2.4093168 
H    -0.2336043    3.4091128   -2.6865149 
C     0.2210202    0.3890013   -2.6993034 
H     0.0895754    0.6158116   -3.7752690 
H     1.0937011   -0.2741659   -2.6286996 
C     1.7753829    1.9439225   -1.5250111 
H     2.3439518    2.4119863   -2.3547260 
H     1.7078222    2.6888231   -0.7142375 
C    -3.8326005   -2.0991453   -4.7840572 
C     6.6308717    0.2267969   -1.9409532 
H    -4.7053595   -2.6147422   -5.1941702 
H    -2.9232417   -2.6842099   -4.9815497 
H    -3.7445727   -1.0988641   -5.2314729 
H     6.2092686    0.3702436   -2.9459706 
H     7.6495934   -0.1635371   -2.0162641 
H     6.6324305    1.1785548   -1.3913137 
C     1.2052314    0.5684035    2.0988153 
O     1.9442170    1.7169835    1.8905200 
O     1.3706766   -0.0423156    3.1558878 
H     2.5039075    1.8343827    2.6918895 
