# Supplementary material for: Electronic Effects Drive Selectivity in CO2 Reduction Catalysis by Heptacoordinated Cobalt Complexes
Source: Inorg Chem. 2026 May 21;65(22):12678–92. doi: 10.1021/acs.inorgchem.6c01633 (PMC13250995; doi:10.1021/acs.inorgchem.6c01633)
Supplement: Supplementary file 2 [file ic6c01633_si_002.zip › backup_paper_acscat_Co/Co0MeOLCOOH/doublet/carboxyl_O1/vacuo/vibspectrum]

$vibrational spectrum
#  mode     symmetry     wave number   IR intensity    selection rules
#                         cm**(-1)        km/mol         IR     RAMAN
     1                       -0.00         0.00000        -       -
     2                       -0.00         0.00000        -       -
     3                       -0.00         0.00000        -       -
     4                       -0.00         0.00000        -       -
     5                        0.00         0.00000        -       -
     6                        0.00         0.00000        -       -
     7        a              13.01         0.08619       YES     YES
     8        a              17.28         0.10397       YES     YES
     9        a              19.49         0.38709       YES     YES
    10        a              35.95         2.07003       YES     YES
    11        a              44.03         0.60681       YES     YES
    12        a              47.79         0.39791       YES     YES
    13        a              58.71         0.62205       YES     YES
    14        a              62.33         0.34471       YES     YES
    15        a              78.24         1.26147       YES     YES
    16        a              87.88         3.91885       YES     YES
    17        a              97.02         0.55752       YES     YES
    18        a              98.97         0.47083       YES     YES
    19        a             109.70         0.51299       YES     YES
    20        a             123.25         0.59621       YES     YES
    21        a             126.42         0.96605       YES     YES
    22        a             138.69         1.16014       YES     YES
    23        a             145.42         0.06217       YES     YES
    24        a             148.28         0.46403       YES     YES
    25        a             159.95         1.06077       YES     YES
    26        a             165.50         0.31411       YES     YES
    27        a             171.93         1.96110       YES     YES
    28        a             177.94         1.35684       YES     YES
    29        a             184.20         0.38309       YES     YES
    30        a             192.28         1.87495       YES     YES
    31        a             207.63         0.86300       YES     YES
    32        a             214.84         2.16750       YES     YES
    33        a             222.94         0.24706       YES     YES
    34        a             229.32         0.18513       YES     YES
    35        a             234.02         4.22658       YES     YES
    36        a             243.33         1.51008       YES     YES
    37        a             253.54         0.97454       YES     YES
    38        a             263.03         0.52628       YES     YES
    39        a             277.31         1.18625       YES     YES
    40        a             284.32        12.57699       YES     YES
    41        a             296.54         1.27272       YES     YES
    42        a             305.62         2.62157       YES     YES
    43        a             308.68         0.20023       YES     YES
    44        a             321.59         1.49758       YES     YES
    45        a             340.14         0.82460       YES     YES
    46        a             342.40         1.84713       YES     YES
    47        a             352.72         2.64490       YES     YES
    48        a             377.49         5.98454       YES     YES
    49        a             401.00         0.09190       YES     YES
    50        a             404.48         4.01631       YES     YES
    51        a             410.40         1.28276       YES     YES
    52        a             415.08         2.25836       YES     YES
    53        a             433.96         4.80325       YES     YES
    54        a             438.74         1.71341       YES     YES
    55        a             448.02         5.65867       YES     YES
    56        a             463.97         0.25409       YES     YES
    57        a             471.00         1.97081       YES     YES
    58        a             475.24         5.05011       YES     YES
    59        a             523.02         2.87297       YES     YES
    60        a             529.69         0.96019       YES     YES
    61        a             534.95        21.47155       YES     YES
    62        a             555.71         3.41988       YES     YES
    63        a             569.02         2.77859       YES     YES
    64        a             574.66         6.53094       YES     YES
    65        a             575.52         6.51759       YES     YES
    66        a             612.73         1.58262       YES     YES
    67        a             618.43         4.70241       YES     YES
    68        a             619.92         8.10577       YES     YES
    69        a             626.96         3.63547       YES     YES
    70        a             628.91         1.76122       YES     YES
    71        a             637.50        17.40819       YES     YES
    72        a             647.09        29.19087       YES     YES
    73        a             657.49         1.90466       YES     YES
    74        a             663.23         1.33923       YES     YES
    75        a             685.17         7.50224       YES     YES
    76        a             696.14        32.38306       YES     YES
    77        a             703.35         6.87259       YES     YES
    78        a             721.41         6.57203       YES     YES
    79        a             725.08        20.93281       YES     YES
    80        a             727.45         3.21444       YES     YES
    81        a             732.76         3.76930       YES     YES
    82        a             736.14         5.26924       YES     YES
    83        a             742.51        29.01614       YES     YES
    84        a             773.19        34.58336       YES     YES
    85        a             777.84        26.03873       YES     YES
    86        a             813.84         3.57506       YES     YES
    87        a             823.38        15.32729       YES     YES
    88        a             825.20         7.98799       YES     YES
    89        a             843.09        10.98853       YES     YES
    90        a             843.24        10.80488       YES     YES
    91        a             862.76         4.28903       YES     YES
    92        a             864.45         1.27516       YES     YES
    93        a             869.12         2.36317       YES     YES
    94        a             869.99         2.20587       YES     YES
    95        a             879.23         1.54732       YES     YES
    96        a             882.75        15.49587       YES     YES
    97        a             930.58        16.79633       YES     YES
    98        a             933.78         0.02593       YES     YES
    99        a             941.18         3.53636       YES     YES
   100        a             945.35         4.84372       YES     YES
   101        a             947.23        12.59545       YES     YES
   102        a             957.99       108.17572       YES     YES
   103        a             961.38        78.76135       YES     YES
   104        a             964.01         0.23323       YES     YES
   105        a             969.24         8.76661       YES     YES
   106        a             974.20        44.08722       YES     YES
   107        a             975.68        55.94381       YES     YES
   108        a             976.89        24.54851       YES     YES
   109        a             987.76        17.49783       YES     YES
   110        a             990.61         1.40783       YES     YES
   111        a             992.97         3.86869       YES     YES
   112        a             994.61        35.28658       YES     YES
   113        a            1005.45        10.74671       YES     YES
   114        a            1041.57        80.16176       YES     YES
   115        a            1043.76        63.78825       YES     YES
   116        a            1054.83         7.84137       YES     YES
   117        a            1061.74        20.19763       YES     YES
   118        a            1064.69         5.48830       YES     YES
   119        a            1079.99        11.44793       YES     YES
   120        a            1084.71        13.06883       YES     YES
   121        a            1099.35         3.23468       YES     YES
   122        a            1119.69        27.90244       YES     YES
   123        a            1122.90        18.08334       YES     YES
   124        a            1125.96         0.69878       YES     YES
   125        a            1128.15         0.76107       YES     YES
   126        a            1148.88         5.48366       YES     YES
   127        a            1152.18        43.26490       YES     YES
   128        a            1155.10         2.07002       YES     YES
   129        a            1156.06         1.73830       YES     YES
   130        a            1160.35        26.41846       YES     YES
   131        a            1164.14         2.36273       YES     YES
   132        a            1165.23         5.67266       YES     YES
   133        a            1174.52        30.23518       YES     YES
   134        a            1178.72        51.86002       YES     YES
   135        a            1204.43         2.16431       YES     YES
   136        a            1216.63         2.49848       YES     YES
   137        a            1229.46       138.80375       YES     YES
   138        a            1230.33        88.97354       YES     YES
   139        a            1230.90        45.61394       YES     YES
   140        a            1261.15         9.60529       YES     YES
   141        a            1268.55        31.64258       YES     YES
   142        a            1274.65         4.10074       YES     YES
   143        a            1280.31         5.28335       YES     YES
   144        a            1286.95         7.11988       YES     YES
   145        a            1290.91         4.18220       YES     YES
   146        a            1298.58         4.37649       YES     YES
   147        a            1310.53         2.54103       YES     YES
   148        a            1311.89         2.97019       YES     YES
   149        a            1319.89        17.93937       YES     YES
   150        a            1341.07        78.64574       YES     YES
   151        a            1348.31        87.80343       YES     YES
   152        a            1354.11        38.73384       YES     YES
   153        a            1360.26        14.12110       YES     YES
   154        a            1367.91        17.05121       YES     YES
   155        a            1400.28       194.57912       YES     YES
   156        a            1404.31        64.56152       YES     YES
   157        a            1421.95        26.91035       YES     YES
   158        a            1428.44         3.48239       YES     YES
   159        a            1431.72         2.83796       YES     YES
   160        a            1433.90         4.85924       YES     YES
   161        a            1436.42        12.79532       YES     YES
   162        a            1437.57        13.53085       YES     YES
   163        a            1437.97        29.79961       YES     YES
   164        a            1444.82        10.96201       YES     YES
   165        a            1446.05         8.19640       YES     YES
   166        a            1447.12         7.52693       YES     YES
   167        a            1450.47        20.11456       YES     YES
   168        a            1451.16         8.84039       YES     YES
   169        a            1454.45       123.43299       YES     YES
   170        a            1457.90       109.36477       YES     YES
   171        a            1467.73         1.86562       YES     YES
   172        a            1473.00        69.38247       YES     YES
   173        a            1474.89        38.36306       YES     YES
   174        a            1535.41        19.28895       YES     YES
   175        a            1542.22        46.22266       YES     YES
   176        a            1550.12        12.11992       YES     YES
   177        a            1564.42         6.04046       YES     YES
   178        a            1568.42         4.19819       YES     YES
   179        a            1587.84        13.96732       YES     YES
   180        a            1590.90        27.31616       YES     YES
   181        a            1592.40        13.13056       YES     YES
   182        a            1600.85       359.02666       YES     YES
   183        a            1607.08       294.39907       YES     YES
   184        a            1643.89       219.77198       YES     YES
   185        a            2855.87        74.31080       YES     YES
   186        a            2861.39        85.96140       YES     YES
   187        a            2874.15       105.93304       YES     YES
   188        a            2956.29        34.83325       YES     YES
   189        a            2957.12        39.51607       YES     YES
   190        a            2966.77         1.07395       YES     YES
   191        a            2971.95         3.58034       YES     YES
   192        a            3014.22         3.30317       YES     YES
   193        a            3026.18        17.26582       YES     YES
   194        a            3027.12        17.26932       YES     YES
   195        a            3094.81         8.85595       YES     YES
   196        a            3095.36         8.12954       YES     YES
   197        a            3102.40         3.62239       YES     YES
   198        a            3115.74         0.54427       YES     YES
   199        a            3118.04         2.03647       YES     YES
   200        a            3122.79         7.77243       YES     YES
   201        a            3122.94         0.24474       YES     YES
   202        a            3125.38         0.37003       YES     YES
   203        a            3134.66         2.05022       YES     YES
   204        a            3136.23         7.14203       YES     YES
   205        a            3136.94         4.34043       YES     YES
   206        a            3138.21         2.02053       YES     YES
   207        a            3141.63         0.34345       YES     YES
   208        a            3142.30         2.38183       YES     YES
   209        a            3142.88         3.13403       YES     YES
   210        a            3149.36         0.37884       YES     YES
   211        a            3154.14         0.71920       YES     YES
   212        a            3158.54        10.70013       YES     YES
   213        a            3529.54         9.96350       YES     YES
$end
