# Supplementary material for: Electronic Effects Drive Selectivity in CO2 Reduction Catalysis by Heptacoordinated Cobalt Complexes
Source: Inorg Chem. 2026 May 21;65(22):12678–92. doi: 10.1021/acs.inorgchem.6c01633 (PMC13250995; doi:10.1021/acs.inorgchem.6c01633)
Supplement: Supplementary file 2 [file ic6c01633_si_002.zip › backup_paper_acscat_Co/Co0MeOLCOOH/doublet/carboxyl_O1/vacuo/EN/B3LYPst/SP_B3LYPst.out]

  ========================================================================
                license information 
 Customer : 200000000357083
 ID       : LKO2626211

 License file is VALID, continuing with full version
  ========================================================================

   OpenMP run-time library returned nthreads =  8

 ridft (dryad112) : TURBOMOLE rev. V7-7 compiled 26 Oct 2022 at 08:57:28
 Copyright (C) 2022 TURBOMOLE GmbH, Karlsruhe


    2024-11-25 18:18:44.210 


                                  r i d f t

                        DFT program with RI approximation 
                                for coulomb part 


                                                 
                                 References:     
                                                 
          TURBOMOLE:                             
              R. Ahlrichs, M. Baer, M. Haeser, H. Horn, and
              C. Koelmel
              Electronic structure calculations on workstation
              computers: the program system TURBOMOLE
              Chem. Phys. Lett. 162: 165 (1989)
          Density Functional:                              
              O. Treutler and R. Ahlrichs                      
              Efficient Molecular Numerical Integration Schemes
              J. Chem. Phys. 102: 346 (1995)                   
          Parallel Version:                                
              Performance of parallel TURBOMOLE for Density    
              Functional Calculations                          
              M. v. Arnim and R. Ahlrichs                      
              J. Comp. Chem. 19: 1746 (1998)                   
          RI-J Method:                                     
              Auxiliary Basis Sets to approximate Coulomb      
              Potentials                                       
              Chem. Phys. Lett. 240: 283 (1995)                
              K. Eichkorn, O. Treutler, H. Oehm, M. Haeser     
              and R. Ahlrichs                                  
              Chem. Phys. Lett. 242: 652 (1995)                
                                                           
              Auxiliary Basis Sets for Main Row Atoms and their
              Use to approximate Coulomb Potentials            
              K. Eichkorn, F. Weigend, O. Treutler and         
              R. Ahlrichs                                      
              Theo. Chem. Acc. 97: 119 (1997)                   
                                                           
              Accurate Coulomb-fitting basis sets for H to Rn 
              F. Weigend                                        
              Phys. Chem. Chem. Phys. 8: 1057 (2006)            
                                                           
          Multipole accelerated RI-J (MARI-J):             
              Fast evaluation of the Coulomb potential for     
              electron densities using multipole accelerated   
              resolution of identity approximation             
              M. Sierka, A. Hogekamp and R. Ahlrichs           
              J. Chem. Phys. 118: 9136 (2003)                  
          RI-JK Method:                                     
              A fully direct RI-HF algorithm: Implementation,
              optimised auxiliary basis sets, demonstration of
              accuracy and efficiency                         
              F. Weigend                                      
              Phys. Chem. Chem. Phys. 4: 4285 (2002)           
          Two-component HF and DFT with spin-orbit coupling:  
              Self-consistent treatment of spin-orbit         
              interactions with efficient Hartree-Fock and    
              density functional methods                      
              M. K. Armbruster, F. Weigend, C. van Wüllen and 
              W. Klopper                                      
              Phys. Chem. Chem. Phys. 10: 1748 (2008)         
          Two-component difference density and DIIS algorithm 
              Efficient two-component self-consistent field   
              procedures and gradients: implementation in     
              TURBOMOLE and application to Au20-              
              A. Baldes, F. Weigend                           
              Mol. Phys. 111: 2617 (2013)                     
          Relativistic all-electron 2c calculations           
              An efficient implementation of two-component    
              relativistic exact-decoupling methods for large 
              molecules                                       
              D. Peng, N. Middendorf, F. Weigend, M. Reiher   
              J. Chem. Phys. 138: 184105 (2013)               
          Finite nucleus model and SNSO approximation         
              Efficient implementation of one- and two-       
              component analytical energy gradients in exact  
              two-component theory                            
              Y. J. Franzke, N. Middendorf, F. Weigend        
              J. Chem. Phys. 148: 104110 (2018)               
          Grids for all-electron relativistic methods         
              Error-consistent segmented contracted all-      
              electron relativistic basis sets of double-     
              and triple-zeta quality for NMR shielding       
              constants                                       
              Y. J. Franzke, R. Tress, T. M. Pazdera,         
              F. Weigend                                      
              Phys. Chem. Chem. Phys. 21: 166658 (2019)       
          Seminumerical exchange algorithms                   
              Seminumerical calculation of the Hartree-Fock   
              exchange matirx: Application to two-component   
              procedures and efficient evaluation of local    
              hybrid functionsl                               
               P. Plessow, F. Weigend,                        
              J. Comput. Chem. 33: 810 (2012)                 
          Improved seminumerical algorithms                   
              C. Holzer,                                      
              J. Chem. Phys. 153 (2020), 184115               
                                         


          OpenMP Shared-Memory Parallelization:  8 CPUs.

            By: Christof Holzer and Yannick J. Franzke


              +--------------------------------------------------+
              |      general information about current run       |
              +--------------------------------------------------+

 
 XCfun self-defined functional
  USE AT YOUR OWN RISK !!
 XCfun self-defined functional
  USE AT YOUR OWN RISK !!
 XCFun library is being used, version:   1.99000000000000     
 XCFun DFT library Copyright 2009-2011 Ulf Ekstrom and contributors.
See http://
 admol.org/xcfun for more information.

This is free software; see the source co
 de for copying conditions.
There is ABSOLUTELY NO WARRANTY; not even for MERCHA
 NTABILITY or
FITNESS FOR A PARTICULAR PURPOSE. For details see the documentatio
 n.
Scientific users of this library should cite
U. Ekstrom, L. Visscher, R. Bas
 t, A. J. Thorvaldsen and K. Ruud;
J.Chem.Theor.Comp. 2010, DOI: 10.1021/ct10011
 7s

 Now setting/adding functional from XCFun
   using a non-predfined Turbomole-own definition:
   slaterx with factor   0.130000000000000     

XCFun uses functional:  slaterx

 XCfun self-defined functional
  USE AT YOUR OWN RISK !!
 Now setting/adding functional from XCFun
   using a non-predfined Turbomole-own definition:
   beckex with factor   0.720000000000000     

XCFun uses functional:  slaterx beckex

 XCfun self-defined functional
  USE AT YOUR OWN RISK !!
 Now setting/adding functional from XCFun
   using a non-predfined Turbomole-own definition:
   vwn5c with factor   0.190000000000000     

XCFun uses functional:  slaterx beckex vwn5c

 XCfun self-defined functional
  USE AT YOUR OWN RISK !!
 Now setting/adding functional from XCFun
   using a non-predfined Turbomole-own definition:
   lypc with factor   0.810000000000000     

XCFun uses functional:  slaterx beckex vwn5c lypc

 XCfun self-defined functional
  USE AT YOUR OWN RISK !!
 Using HF exchange portion of:   0.150000000000000     
 A Hybrid-DFT calculation using the RI-J approximation will be carried out.
 Allocatable memory for RI due to $ricore (MB):                   500

   *************************************************************************
   y                                                                        
   *************************************************************************


              +--------------------------------------------------+
              | Atomic coordinate, charge and isotop information |
              +--------------------------------------------------+

                    atomic coordinates            atom    charge  isotop
          0.11912739    0.15599481    1.13793638    co    27.000     0
         -1.12331236    4.77078670    0.86053536    n      7.000     0
         -1.64048561    5.85008790    3.10064864    c      6.000     0
         -1.14356210    4.75076127    4.76838675    h      1.000     0
         -2.72109035    8.23320961    3.35717915    c      6.000     0
         -3.09681231    9.00214069    5.22942796    h      1.000     0
         -3.27075574    9.60117801    1.16996686    c      6.000     0
         -4.10394374   11.48217379    1.27932210    h      1.000     0
         -2.69975326    8.52088376   -1.15803305    c      6.000     0
         -3.05545376    9.53897182   -2.91546587    h      1.000     0
         -1.64400617    6.09597340   -1.24062429    c      6.000     0
         -2.36758382   -0.65167300   -1.69272917    n      7.000     0
         -1.98187692   -0.64862978   -4.21247241    c      6.000     0
         -3.72410179   -1.64373518   -5.91715674    c      6.000     0
         -3.30188577   -1.56776763   -7.92818420    h      1.000     0
         -6.00168230   -2.64642311   -5.00101525    c      6.000     0
         -7.82193964   -3.70466955   -6.42994621    o      8.000     0
         -6.49123343   -2.46178251   -2.40606620    c      6.000     0
         -8.30838273   -3.10595858   -1.69488402    h      1.000     0
         -4.65955326   -1.43889624   -0.82290278    c      6.000     0
         -2.98287146   -0.08646914    3.14856605    n      7.000     0
         -3.19314185    0.24827392    5.67435055    c      6.000     0
         -1.48816216    0.85883725    6.64155717    h      1.000     0
         -5.39398096   -0.25867743    7.01165021    c      6.000     0
         -5.43302006    0.07511321    9.04195684    h      1.000     0
         -7.49842778   -1.19991014    5.72946574    c      6.000     0
         -9.25257929   -1.61922430    6.72194310    h      1.000     0
         -7.28885489   -1.61839906    3.14525638    c      6.000     0
         -8.87700472   -2.38998331    2.09058757    h      1.000     0
         -5.03102051   -1.05113238    1.89324706    c      6.000     0
          0.88349534   -3.71244861    1.87254152    n      7.000     0
         -0.62126050   -5.36402861    3.07240574    c      6.000     0
         -2.59020073   -4.81172459    3.30488438    h      1.000     0
          0.23652190   -7.66683847    4.00571558    c      6.000     0
         -1.06818829   -8.93649651    4.96587768    h      1.000     0
          2.78171389   -8.28421616    3.69785085    c      6.000     0
          3.53642119  -10.05409037    4.43077792    h      1.000     0
          4.34891971   -6.58997464    2.44023245    c      6.000     0
          6.34055347   -7.03096831    2.18426394    h      1.000     0
          3.34257459   -4.31904238    1.53025751    c      6.000     0
          3.54261930   -0.30098462   -0.57911791    n      7.000     0
          4.78706650    1.42546804   -1.98435945    c      6.000     0
          7.32789795    1.18444046   -2.62995320    c      6.000     0
          8.19673204    2.64513186   -3.78607857    h      1.000     0
          8.67565421   -0.93721836   -1.80512422    c      6.000     0
         11.13747659   -1.38872288   -2.25741977    o      8.000     0
          7.36017183   -2.78936577   -0.44764532    c      6.000     0
          8.36142451   -4.49105111    0.12038198    h      1.000     0
          4.82730217   -2.42532232    0.13298853    c      6.000     0
          0.77559765    2.90815112   -3.61382664    n      7.000     0
         -1.08572627    4.87798255   -3.77519092    c      6.000     0
         -2.85453184    4.03809415   -4.48517727    h      1.000     0
         -0.57823881    6.38506521   -5.14504885    h      1.000     0
          0.36603353    0.69404198   -5.14603415    c      6.000     0
          0.14759404    1.09495796   -7.19208069    h      1.000     0
          2.00591367   -0.56663665   -4.96834698    h      1.000     0
          3.30431879    3.65175854   -2.94626558    c      6.000     0
          4.37582392    4.54725402   -4.51314994    h      1.000     0
          3.16963744    5.05486356   -1.41013801    h      1.000     0
         -7.39348241   -3.90190197   -9.10495709    c      6.000     0
         12.54823103    0.48627359   -3.62632944    c      6.000     0
         -9.06093479   -4.85910607   -9.86213596    h      1.000     0
         -5.69356189   -5.03157779   -9.50024415    h      1.000     0
         -7.21733953   -2.01799658   -9.96733096    h      1.000     0
         11.79478305    0.72103143   -5.55016323    h      1.000     0
         14.48176819   -0.23697128   -3.71960821    h      1.000     0
         12.52520378    2.30641905   -2.62248330    h      1.000     0
          2.21117251    1.11298557    3.91094695    c      6.000     0
          3.67926483    3.22765033    3.41623763    o      8.000     0
          2.43337973    0.06926470    5.96164014    o      8.000     0
          4.69518575    3.48977462    4.95054690    h      1.000     0
 
       center of nuclear mass  :    0.03251590   -0.01379234    0.03292715
       center of nuclear charge:    0.03451775    0.00007909   -0.02348814

              +--------------------------------------------------+
              |               basis set information              |
              +--------------------------------------------------+

              we will work with the 1s 3p 5d 7f 9g ... basis set
              ...i.e. with spherical basis functions...

   type   atoms  prim   cont   basis
   ---------------------------------------------------------------------------
    co       1     95     48   def2-TZVPD   [6s5p4d1f|17s12p7d1f]
    n        6     52     37   def2-TZVPD   [6s3p3d1f|12s6p3d1f]
    c       31     52     37   def2-TZVPD   [6s3p3d1f|12s6p3d1f]
    h       29     11      9   def2-TZVPD   [3s2p|5s2p]
    o        4     55     40   def2-TZVPD   [6s4p3d1f|12s7p3d1f]
   ---------------------------------------------------------------------------
   total:   71   2558   1838
   ---------------------------------------------------------------------------

   total number of primitive shells          :  111
   total number of contracted shells         :  698
   total number of cartesian basis functions : 2091
   total number of SCF-basis functions       : 1838


 integral neglect threshold       :  0.16E-12
 integral storage threshold THIZE :  0.10E-04
 integral storage threshold THIME :         5

 RI-J AUXILIARY BASIS SET information:

              we will work with the 1s 3p 5d 7f 9g ... basis set
              ...i.e. with spherical basis functions...

   type   atoms  prim   cont   basis
   ---------------------------------------------------------------------------
    co       1    107     89   def2-TZVPD   [8s5p5d2f3g|19s5p5d3f3g]
    n        6     70     49   def2-TZVPD   [6s4p3d1f1g|12s5p4d2f1g]
    c       31     70     49   def2-TZVPD   [6s4p3d1f1g|12s5p4d2f1g]
    h       29     16     11   def2-TZVPD   [3s1p1d|5s2p1d]
    o        4     70     49   def2-TZVPD   [6s4p3d1f1g|12s5p4d2f1g]
   ---------------------------------------------------------------------------
   total:   71   3441   2417
   ---------------------------------------------------------------------------

   total number of primitive shells          :  115
   total number of contracted shells         :  783
   total number of cartesian basis functions : 2967
   total number of SCF-basis functions       : 2417


 symmetry group of the molecule :   c1 

 the group has the following generators :
   c1(z)

    1 symmetry operations found

 there are 1 real representations :   a   

 maximum number of shells which are related by symmetry :  1

  
           ------------------
           density functional
           ------------------
 XCfun self-defined functional
  USE AT YOUR OWN RISK !!
 XCfun self-defined functional
  USE AT YOUR OWN RISK !!
 XCFun library is being used, version:   1.99000000000000     
 XCFun DFT library Copyright 2009-2011 Ulf Ekstrom and contributors.
See http://
 admol.org/xcfun for more information.

This is free software; see the source co
 de for copying conditions.
There is ABSOLUTELY NO WARRANTY; not even for MERCHA
 NTABILITY or
FITNESS FOR A PARTICULAR PURPOSE. For details see the documentatio
 n.
Scientific users of this library should cite
U. Ekstrom, L. Visscher, R. Bas
 t, A. J. Thorvaldsen and K. Ruud;
J.Chem.Theor.Comp. 2010, DOI: 10.1021/ct10011
 7s

 Now setting/adding functional from XCFun
   using a non-predfined Turbomole-own definition:
   slaterx with factor   0.130000000000000     

XCFun uses functional:  slaterx

 XCfun self-defined functional
  USE AT YOUR OWN RISK !!
 Now setting/adding functional from XCFun
   using a non-predfined Turbomole-own definition:
   beckex with factor   0.720000000000000     

XCFun uses functional:  slaterx beckex

 XCfun self-defined functional
  USE AT YOUR OWN RISK !!
 Now setting/adding functional from XCFun
   using a non-predfined Turbomole-own definition:
   vwn5c with factor   0.190000000000000     

XCFun uses functional:  slaterx beckex vwn5c

 XCfun self-defined functional
  USE AT YOUR OWN RISK !!
 Now setting/adding functional from XCFun
   using a non-predfined Turbomole-own definition:
   lypc with factor   0.810000000000000     

XCFun uses functional:  slaterx beckex vwn5c lypc

 XCfun self-defined functional
  USE AT YOUR OWN RISK !!
 Using HF exchange portion of:   0.150000000000000     
 iterations will be done with small grid
  
 spherical integration : Lebedev's spherical grid
 spherical gridsize    :                     3
    i.e. gridpoints    :                   302
  maximum batchsize    :                   100
 value for diffuse not defined
 radial integration    : Chebyshev 2nd kind (scaling 3)
 radial gridsize       :                     3
 integration cells     :                    71
 partition function    : becke
 partition sharpness   :                     3
  

 biggest AO integral is expected to be    16.578513373

          ------------------------
          nuclear repulsion energy  :   6146.46458812    
          ------------------------

 XCFun library is being used, version:   1.99000000000000     
 XCFun DFT library Copyright 2009-2011 Ulf Ekstrom and contributors.
See http://
 admol.org/xcfun for more information.

This is free software; see the source co
 de for copying conditions.
There is ABSOLUTELY NO WARRANTY; not even for MERCHA
 NTABILITY or
FITNESS FOR A PARTICULAR PURPOSE. For details see the documentatio
 n.
Scientific users of this library should cite
U. Ekstrom, L. Visscher, R. Bas
 t, A. J. Thorvaldsen and K. Ruud;
J.Chem.Theor.Comp. 2010, DOI: 10.1021/ct10011
 7s

 Now setting/adding functional from XCFun
   using a non-predfined Turbomole-own definition:
   slaterx with factor   0.130000000000000     

XCFun uses functional:  slaterx

 Now setting/adding functional from XCFun
   using a non-predfined Turbomole-own definition:
   beckex with factor   0.720000000000000     

XCFun uses functional:  slaterx beckex

 Now setting/adding functional from XCFun
   using a non-predfined Turbomole-own definition:
   vwn5c with factor   0.190000000000000     

XCFun uses functional:  slaterx beckex vwn5c

 Now setting/adding functional from XCFun
   using a non-predfined Turbomole-own definition:
   lypc with factor   0.810000000000000     

XCFun uses functional:  slaterx beckex vwn5c lypc

 Using HF exchange portion of:   0.150000000000000     
  _________________________________
 |                                 |
 |         DFTD3 V3.1 Rev 0        |
 | S.Grimme, University Bonn       |
 |            June  2014           |
 |   see standalone version        |
 |       dftd3 -h for options      |
 |_________________________________|
 
 Please cite DFT-D3 work done with this code as:
 S. Grimme, J. Antony, S. Ehrlich and H. Krieg,
 J. Chem. Phys, 132 (2010), 154104.
 If used with BJ-damping cite also
 S. Grimme, S. Ehrlich and L. Goerigk,
 J. Comput. Chem. 32 (2011), 1456-1465
 For DFT-D2 the reference is
 S. Grimme, J. Comput. Chem., 27 (2006), 1787-1799
 
C6 coefficients used:
                     2  C6 for element                      1
Z=  1 CN= 0.912     C6(AA)=    3.03
Z=  1 CN= 0.000     C6(AA)=    7.59
                     5  C6 for element                      6
Z=  6 CN= 0.000     C6(AA)=   49.11
Z=  6 CN= 0.987     C6(AA)=   43.25
Z=  6 CN= 1.998     C6(AA)=   29.36
Z=  6 CN= 2.999     C6(AA)=   25.78
Z=  6 CN= 3.984     C6(AA)=   18.21
                     4  C6 for element                      7
Z=  7 CN= 0.000     C6(AA)=   25.27
Z=  7 CN= 0.994     C6(AA)=   22.12
Z=  7 CN= 2.014     C6(AA)=   19.68
Z=  7 CN= 2.990     C6(AA)=   15.58
                     3  C6 for element                      8
Z=  8 CN= 0.000     C6(AA)=   15.51
Z=  8 CN= 0.993     C6(AA)=   12.82
Z=  8 CN= 1.989     C6(AA)=   10.37
                     4  C6 for element                     27
Z= 27 CN= 0.000     C6(AA)=  532.78
Z= 27 CN= 1.715     C6(AA)=  186.55
Z= 27 CN= 2.926     C6(AA)=  148.07
Z= 27 CN= 7.779     C6(AA)=  118.29

#           XYZ [au]              R0(AA) [Ang.]  CN          C6(AA)     C8(AA)   C10(AA) [au]
  1   0.11913   0.15599   1.13794   co  0.988  4.984       148.1     13018.8   1402246.3
  2  -1.12331   4.77079   0.86054   n   0.495  2.325        18.8       415.1     11217.0
  3  -1.64049   5.85009   3.10065   c   0.566  3.206        25.0       723.0     25613.8
  4  -1.14356   4.75076   4.76839   h   0.366  1.005         3.1        37.3       552.8
  5  -2.72109   8.23321   3.35718   c   0.566  3.125        25.4       733.5     25986.2
  6  -3.09681   9.00214   5.22943   h   0.366  1.002         3.1        37.3       553.1
  7  -3.27076   9.60118   1.16997   c   0.566  3.137        25.3       732.2     25941.6
  8  -4.10394  11.48217   1.27932   h   0.366  1.002         3.1        37.3       553.1
  9  -2.69975   8.52088  -1.15803   c   0.566  3.160        25.2       729.5     25847.1
 10  -3.05545   9.53897  -2.91547   h   0.366  1.002         3.1        37.3       553.0
 11  -1.64401   6.09597  -1.24062   c   0.566  3.238        24.8       717.1     25406.2
 12  -2.36758  -0.65167  -1.69273   n   0.495  3.088        15.6       344.6      9312.8
 13  -1.98188  -0.64863  -4.21247   c   0.566  3.256        24.7       713.1     25265.6
 14  -3.72410  -1.64374  -5.91716   c   0.566  3.179        25.1       727.0     25755.3
 15  -3.30189  -1.56777  -7.92818   h   0.366  1.004         3.1        37.3       552.9
 16  -6.00168  -2.64642  -5.00102   c   0.566  3.207        25.0       722.7     25605.1
 17  -7.82194  -3.70467  -6.42995   o   0.473  2.045        10.4       209.8      5187.3
 18  -6.49123  -2.46178  -2.40607   c   0.566  3.188        25.1       725.7     25709.4
 19  -8.30838  -3.10596  -1.69488   h   0.366  1.004         3.1        37.3       552.9
 20  -4.65955  -1.43890  -0.82290   c   0.566  3.313        24.2       698.7     24754.1
 21  -2.98287  -0.08647   3.14857   n   0.495  3.111        15.6       344.5      9309.0
 22  -3.19314   0.24827   5.67435   c   0.566  3.213        25.0       721.8     25571.7
 23  -1.48816   0.85884   6.64156   h   0.366  1.007         3.1        37.3       552.7
 24  -5.39398  -0.25868   7.01165   c   0.566  3.127        25.4       733.2     25977.9
 25  -5.43302   0.07511   9.04196   h   0.366  1.002         3.1        37.3       553.0
 26  -7.49843  -1.19991   5.72947   c   0.566  3.133        25.3       732.7     25958.6
 27  -9.25258  -1.61922   6.72194   h   0.366  1.002         3.1        37.3       553.1
 28  -7.28885  -1.61840   3.14526   c   0.566  3.164        25.2       729.1     25829.9
 29  -8.87700  -2.38998   2.09059   h   0.366  1.004         3.1        37.3       552.9
 30  -5.03102  -1.05113   1.89325   c   0.566  3.322        24.1       695.8     24652.3
 31   0.88350  -3.71245   1.87254   n   0.495  2.950        15.7       346.2      9356.6
 32  -0.62126  -5.36403   3.07241   c   0.566  3.204        25.0       723.1     25620.6
 33  -2.59020  -4.81172   3.30488   h   0.366  1.006         3.1        37.3       552.8
 34   0.23652  -7.66684   4.00572   c   0.566  3.126        25.4       733.3     25981.9
 35  -1.06819  -8.93650   4.96588   h   0.366  1.002         3.1        37.3       553.1
 36   2.78171  -8.28422   3.69785   c   0.566  3.137        25.3       732.2     25940.5
 37   3.53642 -10.05409   4.43078   h   0.366  1.002         3.1        37.3       553.1
 38   4.34892  -6.58997   2.44023   c   0.566  3.163        25.2       729.2     25835.1
 39   6.34055  -7.03097   2.18426   h   0.366  1.003         3.1        37.3       553.0
 40   3.34257  -4.31904   1.53026   c   0.566  3.303        24.3       701.5     24854.5
 41   3.54262  -0.30098  -0.57912   n   0.495  3.093        15.6       344.6      9312.0
 42   4.78707   1.42547  -1.98436   c   0.566  3.260        24.6       712.4     25240.5
 43   7.32790   1.18444  -2.62995   c   0.566  3.185        25.1       726.2     25727.9
 44   8.19673   2.64513  -3.78608   h   0.366  1.004         3.1        37.3       552.9
 45   8.67565  -0.93722  -1.80512   c   0.566  3.207        25.0       722.7     25605.9
 46  11.13748  -1.38872  -2.25742   o   0.473  2.045        10.4       209.8      5187.3
 47   7.36017  -2.78937  -0.44765   c   0.566  3.193        25.1       724.9     25682.7
 48   8.36142  -4.49105   0.12038   h   0.366  1.004         3.1        37.3       552.9
 49   4.82730  -2.42532   0.13299   c   0.566  3.307        24.2       700.2     24808.9
 50   0.77560   2.90815  -3.61383   n   0.495  3.188        15.6       344.1      9300.3
 51  -1.08573   4.87798  -3.77519   c   0.566  4.157        18.2       527.6     18691.6
 52  -2.85453   4.03809  -4.48518   h   0.366  1.005         3.1        37.3       552.9
 53  -0.57824   6.38507  -5.14505   h   0.366  1.000         3.1        37.4       553.3
 54   0.36603   0.69404  -5.14603   c   0.566  4.160        18.2       527.6     18690.9
 55   0.14759   1.09496  -7.19208   h   0.366  1.000         3.1        37.4       553.3
 56   2.00591  -0.56664  -4.96835   h   0.366  1.006         3.1        37.3       552.8
 57   3.30432   3.65176  -2.94627   c   0.566  4.160        18.2       527.6     18690.8
 58   4.37582   4.54725  -4.51315   h   0.366  1.000         3.1        37.4       553.3
 59   3.16964   5.05486  -1.41014   h   0.366  1.005         3.1        37.3       552.8
 60  -7.39348  -3.90190  -9.10496   c   0.566  4.044        18.3       529.0     18742.2
 61  12.54823   0.48627  -3.62633   c   0.566  4.045        18.3       529.0     18742.0
 62  -9.06093  -4.85911  -9.86214   h   0.366  0.996         3.1        37.4       553.6
 63  -5.69356  -5.03158  -9.50024   h   0.366  0.995         3.1        37.4       553.7
 64  -7.21734  -2.01800  -9.96733   h   0.366  0.995         3.1        37.4       553.7
 65  11.79478   0.72103  -5.55016   h   0.366  0.995         3.1        37.4       553.7
 66  14.48177  -0.23697  -3.71961   h   0.366  0.996         3.1        37.4       553.6
 67  12.52520   2.30642  -2.62248   h   0.366  0.995         3.1        37.4       553.7
 68   2.21117   1.11299   3.91095   c   0.566  3.039        25.6       740.3     26227.7
 69   3.67926   3.22765   3.41624   o   0.473  2.045        10.4       209.8      5187.3
 70   2.43338   0.06926   5.96164   o   0.473  1.051        12.8       257.7      6370.7
 71   4.69519   3.48977   4.95055   h   0.366  1.010         3.1        37.3       552.4

molecular C6(AA) [au] =     62953.49

           DFT-D V3(BJ)
 DF b3-lyp                                            
 parameters
 s6       :    1.0000
 s8       :    1.9889
 a1       :    0.3981
 a2       :    4.4211
 k1-k3    :   16.0000    1.3333   -4.0000
 
 Edisp /kcal,au:  -130.3231 -0.20768310

 E6    /kcal :   -60.7078
 E8    /kcal :   -69.6153
 % E8        : 53.42
 nuclear repulsion energy                  =    6146.464588116
  DFT-D3 Energy contribution               =      -0.207683096
 nuclear repulsion + dispersion correction =    6146.256905020


         -----------------
         -S,T+V- integrals
         -----------------

 1e-integrals will be neglected if expon. factor < 0.159826E-13
 
 Difference densities algorithm switched on.
 The maximal number of linear combinations of
 difference densities is  20.

 DIIS switched on: error vector is FDS-SDF
 Max. Iterations for DIIS is     :   4
 DIIS matrix (see manual) 
    Scaling factor of diagonals  :  1.200
    threshold for scaling factor :  0.000

 scf convergence criterion : increment of total energy < .1000000D-07
                  and increment of one-electron energy < .1000000D-04

 MOs are in ASCII format !


    mo occupation :
   irrep   mo's   occupied
    a     1838      158
 
 number of basis functions   :  1838
 number of occupied orbitals :   158
 

 reading orbital data $uhfmo_alpha  from file alpha
 orbital characterization : expanded

 reading orbital data $uhfmo_beta  from file beta
 orbital characterization : expanded
 virtual MOs provided and orthogonalized by Cholesky decomposition
 virtual MOs provided and orthogonalized by Cholesky decomposition

 UHF mode switched on !

 closed shell shift switched on 
 all occupied orbitals are shifted by    0.05000

  
           ------------------------
               RI-J - INFORMATION
           ------------------------
 Contributions to RI integral batches: 
  neglected integral batches:                 76859
  direct contribution:                       156431
  memory contribution:                 10661
 Memory core needed for (P|Q) and Cholesky     45 MByte
 Memory core minimum needed except of (P|Q)     3 MByte
 Total minimum memory core needed (sum)        48 MByte
  
 ****************************************
 Memory allocated for RI-J   495 MByte
 ****************************************
                                            

 DSCF restart information will be dumped onto file alpha


 Starting SCF iterations

          Overall gridpoints after grid construction =         96080

 ITERATION  ENERGY          1e-ENERGY        2e-ENERGY     NORM[dD(SAO)]  TOL
   1  -3199.5153731727    -16629.302584     7283.5303060    0.000D+00 0.159D-12
                            Exc = -264.921279915     Coul =  7593.36987607    
                            exK = -44.9182901219    
                         Ntotal = 315.00072332      Nspin =0.99995412926    
                             Na = 158.00033872         Nb = 157.00038460    
                            current damping = 1.000
 
          max. resid. norm for Fia-block=  5.617D-01 for orbital     91a    beta 
          max. resid. fock norm         =  7.203D+00 for orbital   1012a    alpha

 ITERATION  ENERGY          1e-ENERGY        2e-ENERGY     NORM[dD(SAO)]  TOL
   2  -3206.6384231254    -16573.281689     7220.3863612    0.962D+02 0.151D-12
                            Exc = -263.817952965      Eck =  7484.20431416    
                         Ntotal = 315.00095413      Nspin =0.99999058573    
                             Na = 158.00047236         Nb = 157.00048177    
                            current damping = 0.950
 
          Norm of current diis error:  6.3409    
          max. resid. norm for Fia-block=  6.871D-01 for orbital    158a    alpha
          max. resid. fock norm         =  1.129D+00 for orbital   1773a    alpha

 ITERATION  ENERGY          1e-ENERGY        2e-ENERGY     NORM[dD(SAO)]  TOL
   3  -3207.8004859891    -16640.399474     7286.3420834    0.403D+02 0.121D-12
                            Exc = -266.839045693      Eck =  7553.18112914    
                         Ntotal = 315.00081856      Nspin =0.99998410967    
                             Na = 158.00040133         Nb = 157.00041722    
                            current damping = 0.900
 
          Norm of current diis error:  4.3184    
          max. resid. norm for Fia-block=  2.665D-01 for orbital    157a    beta 
          max. resid. fock norm         =  3.266D-01 for orbital    159a    beta 

 ITERATION  ENERGY          1e-ENERGY        2e-ENERGY     NORM[dD(SAO)]  TOL
   4  -3208.9632552175    -16609.941010     7254.7208501    0.234D+02 0.800D-13
                            Exc = -266.132300378      Eck =  7520.85315052    
                         Ntotal = 315.00075291      Nspin =0.99999851311    
                             Na = 158.00037571         Nb = 157.00037720    
                            current damping = 0.950
 
          Norm of current diis error:  2.0332    
          max. resid. norm for Fia-block=  9.644D-02 for orbital    154a    alpha
          max. resid. fock norm         =  1.979D-01 for orbital   1821a    alpha

 ITERATION  ENERGY          1e-ENERGY        2e-ENERGY     NORM[dD(SAO)]  TOL
   5  -3209.1645646967    -16620.522587     7265.1011173    0.226D+02 0.695D-13
                            Exc = -266.512511661      Eck =  7531.61362894    
                         Ntotal = 315.00067373      Nspin = 1.0000044278    
                             Na = 158.00033908         Nb = 157.00033465    
                            current damping = 1.000
 
          Norm of current diis error:  1.1098    
          max. resid. norm for Fia-block=  6.134D-02 for orbital    154a    beta 
          max. resid. fock norm         =  6.720D-02 for orbital    154a    beta 
          mo-orthogonalization: Cholesky decomposition

 ITERATION  ENERGY          1e-ENERGY        2e-ENERGY     NORM[dD(SAO)]  TOL
   6  -3209.2500940975    -16617.629003     7262.1220037    0.566D+01 0.620D-13
                            Exc = -266.532222418      Eck =  7528.65422616    
                         Ntotal = 315.00065704      Nspin = 1.0000130893    
                             Na = 158.00033506         Nb = 157.00032198    
                            current damping = 1.050
 
          Norm of current diis error: 0.56557    
          max. resid. norm for Fia-block=  2.493D-02 for orbital    155a    alpha
          max. resid. fock norm         =  3.823D-02 for orbital   1665a    beta 

 ITERATION  ENERGY          1e-ENERGY        2e-ENERGY     NORM[dD(SAO)]  TOL
   7  -3209.2703086393    -16621.600587     7266.0733734    0.202D+01 0.583D-13
                            Exc = -266.687054734      Eck =  7532.76042818    
                         Ntotal = 315.00062705      Nspin = 1.0000186280    
                             Na = 158.00032284         Nb = 157.00030421    
                            current damping = 1.100
 
          Norm of current diis error: 0.33897    
          max. resid. norm for Fia-block=  2.216D-02 for orbital    154a    beta 
          max. resid. fock norm         =  2.849D-02 for orbital    166a    beta 

 ITERATION  ENERGY          1e-ENERGY        2e-ENERGY     NORM[dD(SAO)]  TOL
   8  -3209.2783272089    -16617.729277     7262.1940447    0.151D+01 0.554D-13
                            Exc = -266.618267430      Eck =  7528.81231215    
                         Ntotal = 315.00062160      Nspin = 1.0000254286    
                             Na = 158.00032351         Nb = 157.00029809    
                            current damping = 1.150
 
          Norm of current diis error: 0.24593    
          max. resid. norm for Fia-block=  2.008D-02 for orbital    155a    alpha
          max. resid. fock norm         =  2.697D-02 for orbital    155a    alpha

 ITERATION  ENERGY          1e-ENERGY        2e-ENERGY     NORM[dD(SAO)]  TOL
   9  -3209.2814185832    -16621.022765     7265.4844413    0.106D+01 0.535D-13
                            Exc = -266.707077599      Eck =  7532.19151892    
                         Ntotal = 315.00063078      Nspin = 1.0000269731    
                             Na = 158.00032888         Nb = 157.00030190    
                            current damping = 1.200
 
          Norm of current diis error: 0.16095    
          max. resid. norm for Fia-block=  1.033D-02 for orbital    154a    beta 
          max. resid. fock norm         =  1.463D-02 for orbital    166a    beta 

 ITERATION  ENERGY          1e-ENERGY        2e-ENERGY     NORM[dD(SAO)]  TOL
  10  -3209.2838168019    -16620.150627     7264.6099051    0.436D+00 0.524D-13
                            Exc = -266.683826619      Eck =  7531.29373171    
                         Ntotal = 315.00062606      Nspin = 1.0000303885    
                             Na = 158.00032822         Nb = 157.00029784    
                            current damping = 1.250
 
          Norm of current diis error: 0.68116E-01
          max. resid. norm for Fia-block=  5.270D-03 for orbital    158a    alpha
          max. resid. fock norm         =  6.065D-03 for orbital    158a    alpha
          mo-orthogonalization: Cholesky decomposition

 ITERATION  ENERGY          1e-ENERGY        2e-ENERGY     NORM[dD(SAO)]  TOL
  11  -3209.2843349052    -16620.135891     7264.5946506    0.195D+00 0.512D-13
                            Exc = -266.696845907      Eck =  7531.29149652    
                         Ntotal = 315.00062535      Nspin = 1.0000328222    
                             Na = 158.00032909         Nb = 157.00029626    
                            current damping = 1.100
 
          Norm of current diis error: 0.41223E-01
          max. resid. norm for Fia-block=  3.825D-03 for orbital    158a    alpha
          max. resid. fock norm         =  4.099D-03 for orbital    166a    beta 

 ITERATION  ENERGY          1e-ENERGY        2e-ENERGY     NORM[dD(SAO)]  TOL
  12  -3209.2845720416    -16619.924805     7264.3833276    0.154D+00 0.502D-13
                            Exc = -266.690755162      Eck =  7531.07408279    
                         Ntotal = 315.00062874      Nspin = 1.0000346862    
                             Na = 158.00033171         Nb = 157.00029703    
                            current damping = 0.950
 
          Norm of current diis error: 0.33834E-01
          max. resid. norm for Fia-block=  3.192D-03 for orbital    158a    alpha
          max. resid. fock norm         =  4.024D-03 for orbital    158a    alpha

 ITERATION  ENERGY          1e-ENERGY        2e-ENERGY     NORM[dD(SAO)]  TOL
  13  -3209.2846734899    -16620.585720     7265.0441418    0.658D-01 0.491D-13
                            Exc = -266.705102805      Eck =  7531.74924456    
                         Ntotal = 315.00062969      Nspin = 1.0000358312    
                             Na = 158.00033276         Nb = 157.00029693    
                            current damping = 1.000
 
          Norm of current diis error: 0.28971E-01
          max. resid. norm for Fia-block=  2.642D-03 for orbital    158a    alpha
          max. resid. fock norm         =  3.174D-03 for orbital    166a    beta 

 ITERATION  ENERGY          1e-ENERGY        2e-ENERGY     NORM[dD(SAO)]  TOL
  14  -3209.2847759848    -16620.193691     7264.6520103    0.248D-01 0.478D-13
                            Exc = -266.697363249      Eck =  7531.34937358    
                         Ntotal = 315.00063020      Nspin = 1.0000372941    
                             Na = 158.00033375         Nb = 157.00029645    
                            current damping = 1.050
 
          Norm of current diis error: 0.15120E-01
          max. resid. norm for Fia-block=  2.093D-03 for orbital    158a    alpha
          max. resid. fock norm         =  2.412D-03 for orbital    158a    alpha

 ITERATION  ENERGY          1e-ENERGY        2e-ENERGY     NORM[dD(SAO)]  TOL
  15  -3209.2848173641    -16620.205290     7264.6635674    0.180D-01 0.465D-13
                            Exc = -266.700939598      Eck =  7531.36450698    
                         Ntotal = 315.00063205      Nspin = 1.0000381735    
                             Na = 158.00033511         Nb = 157.00029694    
                            current damping = 1.100
 
          Norm of current diis error: 0.10528E-01
          max. resid. norm for Fia-block=  1.697D-03 for orbital    158a    alpha
          max. resid. fock norm         =  1.774D-03 for orbital    158a    alpha
          mo-orthogonalization: Cholesky decomposition

 ITERATION  ENERGY          1e-ENERGY        2e-ENERGY     NORM[dD(SAO)]  TOL
  16  -3209.2848439643    -16620.167861     7264.6261118    0.133D-01 0.452D-13
                            Exc = -266.698714529      Eck =  7531.32482629    
                         Ntotal = 315.00063307      Nspin = 1.0000389049    
                             Na = 158.00033599         Nb = 157.00029708    
                            current damping = 1.150
 
          Norm of current diis error: 0.71289E-02
          max. resid. norm for Fia-block=  1.319D-03 for orbital    158a    alpha
          max. resid. fock norm         =  1.377D-03 for orbital    158a    alpha

 ITERATION  ENERGY          1e-ENERGY        2e-ENERGY     NORM[dD(SAO)]  TOL
  17  -3209.2848597798    -16620.201580     7264.6598155    0.101D-01 0.437D-13
                            Exc = -266.699477737      Eck =  7531.35929325    
                         Ntotal = 315.00063334      Nspin = 1.0000394724    
                             Na = 158.00033640         Nb = 157.00029693    
                            current damping = 1.200
 
          Norm of current diis error: 0.47738E-02
          max. resid. norm for Fia-block=  1.595D-03 for orbital    158a    alpha
          max. resid. fock norm         =  1.685D-03 for orbital    158a    alpha

 ITERATION  ENERGY          1e-ENERGY        2e-ENERGY     NORM[dD(SAO)]  TOL
  18  -3209.2848744767    -16620.216257     7264.6744773    0.148D-01 0.411D-13
                            Exc = -266.699751806      Eck =  7531.37422914    
                         Ntotal = 315.00063439      Nspin = 1.0000400488    
                             Na = 158.00033722         Nb = 157.00029717    
                            current damping = 1.050
 
          Norm of current diis error: 0.34788E-02
          max. resid. norm for Fia-block=  1.231D-03 for orbital    158a    alpha
          max. resid. fock norm         =  1.280D-03 for orbital    158a    alpha

 ITERATION  ENERGY          1e-ENERGY        2e-ENERGY     NORM[dD(SAO)]  TOL
  19  -3209.2848839538    -16620.179197     7264.6374079    0.209D-01 0.382D-13
                            Exc = -266.699064118      Eck =  7531.33647201    
                         Ntotal = 315.00063498      Nspin = 1.0000405640    
                             Na = 158.00033777         Nb = 157.00029721    
                            current damping = 1.100
 
          Norm of current diis error: 0.36529E-02
          max. resid. norm for Fia-block=  1.205D-03 for orbital    158a    alpha
          max. resid. fock norm         =  1.277D-03 for orbital    158a    alpha

 ITERATION  ENERGY          1e-ENERGY        2e-ENERGY     NORM[dD(SAO)]  TOL
  20  -3209.2848919787    -16620.213611     7264.6718144    0.741D-02 0.344D-13
                            Exc = -266.699719816      Eck =  7531.37153419    
                         Ntotal = 315.00063575      Nspin = 1.0000409751    
                             Na = 158.00033836         Nb = 157.00029739    
                            current damping = 1.150
 
          Norm of current diis error: 0.23160E-02
          max. resid. norm for Fia-block=  1.008D-03 for orbital    158a    alpha
          max. resid. fock norm         =  1.049D-03 for orbital    158a    alpha
          mo-orthogonalization: Cholesky decomposition

 ITERATION  ENERGY          1e-ENERGY        2e-ENERGY     NORM[dD(SAO)]  TOL
  21  -3209.2848969616    -16620.195991     7264.6541892    0.108D-01 0.306D-13
                            Exc = -266.699261647      Eck =  7531.35345083    
                         Ntotal = 315.00063616      Nspin = 1.0000413354    
                             Na = 158.00033875         Nb = 157.00029741    
                            current damping = 1.200
 
          Norm of current diis error: 0.21556E-02
          max. resid. norm for Fia-block=  8.220D-04 for orbital    158a    alpha
          max. resid. fock norm         =  8.643D-04 for orbital    158a    alpha

 ITERATION  ENERGY          1e-ENERGY        2e-ENERGY     NORM[dD(SAO)]  TOL
  22  -3209.2849004542    -16620.206088     7264.6642824    0.108D-01 0.159D-12
                            Exc = -266.699624320     Coul =  7576.53591085    
                            exK = -45.1720040883    
                         Ntotal = 315.00063670      Nspin = 1.0000415941    
                             Na = 158.00033915         Nb = 157.00029755    
                            current damping = 1.250
 
          Norm of current diis error: 0.14945E-02
          max. resid. norm for Fia-block=  7.218D-04 for orbital    158a    alpha
          max. resid. fock norm         =  1.254D-03 for orbital    796a    beta 

 ITERATION  ENERGY          1e-ENERGY        2e-ENERGY     NORM[dD(SAO)]  TOL
  23  -3209.2849027970    -16620.196571     7264.6547634    0.261D+00 0.101D-12
                            Exc = -266.699277227      Eck =  7531.35404062    
                         Ntotal = 315.00063709      Nspin = 1.0000417995    
                             Na = 158.00033945         Nb = 157.00029765    
                            current damping = 1.300
 
          Norm of current diis error: 0.12912E-02
          max. resid. norm for Fia-block=  5.587D-04 for orbital    158a    alpha
          max. resid. fock norm         =  1.070D-03 for orbital    796a    beta 

 ITERATION  ENERGY          1e-ENERGY        2e-ENERGY     NORM[dD(SAO)]  TOL
  24  -3209.2849042964    -16620.210482     7264.6686726    0.364D-01 0.694D-13
                            Exc = -266.699617737      Eck =  7531.36829034    
                         Ntotal = 315.00063736      Nspin = 1.0000419389    
                             Na = 158.00033965         Nb = 157.00029771    
                            current damping = 1.350
 
          Norm of current diis error: 0.10909E-02
          max. resid. norm for Fia-block=  3.983D-04 for orbital    158a    alpha
          max. resid. fock norm         =  4.084D-04 for orbital    158a    alpha

 ITERATION  ENERGY          1e-ENERGY        2e-ENERGY     NORM[dD(SAO)]  TOL
  25  -3209.2849051542    -16620.197355     7264.6555444    0.289D-01 0.614D-13
                            Exc = -266.699369492      Eck =  7531.35491390    
                         Ntotal = 315.00063756      Nspin = 1.0000420498    
                             Na = 158.00033980         Nb = 157.00029775    
                            current damping = 1.400
 
          Norm of current diis error: 0.90951E-03
          max. resid. norm for Fia-block=  3.769D-04 for orbital    158a    alpha
          max. resid. fock norm         =  4.199D-04 for orbital    762a    alpha
          mo-orthogonalization: Cholesky decomposition

 ITERATION  ENERGY          1e-ENERGY        2e-ENERGY     NORM[dD(SAO)]  TOL
  26  -3209.2849058632    -16620.202949     7264.6611383    0.232D-01 0.529D-13
                            Exc = -266.699475414      Eck =  7531.36061371    
                         Ntotal = 315.00063782      Nspin = 1.0000421280    
                             Na = 158.00033997         Nb = 157.00029784    
                            current damping = 1.450
 
          Norm of current diis error: 0.73232E-03
          max. resid. norm for Fia-block=  2.904D-04 for orbital    158a    alpha
          max. resid. fock norm         =  5.918D-04 for orbital    762a    alpha

 ITERATION  ENERGY          1e-ENERGY        2e-ENERGY     NORM[dD(SAO)]  TOL
  27  -3209.2849063009    -16620.199009     7264.6571977    0.210D-01 0.449D-13
                            Exc = -266.699321660      Eck =  7531.35651934    
                         Ntotal = 315.00063792      Nspin = 1.0000421928    
                             Na = 158.00034006         Nb = 157.00029786    
                            current damping = 1.500
 
          Norm of current diis error: 0.67177E-03
          max. resid. norm for Fia-block=  2.139D-04 for orbital    158a    alpha
          max. resid. fock norm         =  7.101D-04 for orbital    762a    alpha

 ITERATION  ENERGY          1e-ENERGY        2e-ENERGY     NORM[dD(SAO)]  TOL
  28  -3209.2849065986    -16620.202411     7264.6605996    0.160D-01 0.391D-13
                            Exc = -266.699455162      Eck =  7531.36005472    
                         Ntotal = 315.00063802      Nspin = 1.0000422344    
                             Na = 158.00034013         Nb = 157.00029789    
                            current damping = 1.550
 
          Norm of current diis error: 0.54121E-03
          max. resid. norm for Fia-block=  2.189D-04 for orbital    158a    alpha
          max. resid. fock norm         =  1.134D-03 for orbital    762a    alpha

 ITERATION  ENERGY          1e-ENERGY        2e-ENERGY     NORM[dD(SAO)]  TOL
  29  -3209.2849068551    -16620.197952     7264.6561404    0.101D-01 0.337D-13
                            Exc = -266.699350435      Eck =  7531.35549079    
                         Ntotal = 315.00063815      Nspin = 1.0000422714    
                             Na = 158.00034021         Nb = 157.00029794    
                            current damping = 1.600
 
          Norm of current diis error: 0.49900E-03
          max. resid. norm for Fia-block=  1.654D-04 for orbital    158a    alpha
          max. resid. fock norm         =  1.410D-03 for orbital    762a    alpha

 ITERATION  ENERGY          1e-ENERGY        2e-ENERGY     NORM[dD(SAO)]  TOL
  30  -3209.2849070328    -16620.202716     7264.6609036    0.783D-02 0.299D-13
                            Exc = -266.699428812      Eck =  7531.36033242    
                         Ntotal = 315.00063823      Nspin = 1.0000422923    
                             Na = 158.00034026         Nb = 157.00029797    
                            current damping = 1.650
 
          Norm of current diis error: 0.42228E-03
          max. resid. norm for Fia-block=  1.467D-04 for orbital    158a    alpha
          max. resid. fock norm         =  1.875D-03 for orbital    762a    alpha
          mo-orthogonalization: Cholesky decomposition

 ITERATION  ENERGY          1e-ENERGY        2e-ENERGY     NORM[dD(SAO)]  TOL
  31  -3209.2849071644    -16620.199497     7264.6576844    0.654D-02 0.269D-13
                            Exc = -266.699360332      Eck =  7531.35704474    
                         Ntotal = 315.00063827      Nspin = 1.0000423135    
                             Na = 158.00034029         Nb = 157.00029798    
                            current damping = 1.700
 
          Norm of current diis error: 0.37499E-03
          max. resid. norm for Fia-block=  1.395D-04 for orbital    158a    alpha
          max. resid. fock norm         =  3.087D-03 for orbital    762a    alpha

 ITERATION  ENERGY          1e-ENERGY        2e-ENERGY     NORM[dD(SAO)]  TOL
  32  -3209.2849072822    -16620.201188     7264.6593755    0.738D-02 0.240D-13
                            Exc = -266.699423761      Eck =  7531.35879922    
                         Ntotal = 315.00063834      Nspin = 1.0000423224    
                             Na = 158.00034033         Nb = 157.00029801    
                            current damping = 1.750
 
          Norm of current diis error: 0.32875E-03
          max. resid. norm for Fia-block=  1.156D-04 for orbital    158a    alpha
          max. resid. fock norm         =  3.815D-03 for orbital    762a    alpha

 ITERATION  ENERGY          1e-ENERGY        2e-ENERGY     NORM[dD(SAO)]  TOL
  33  -3209.2849073661    -16620.199250     7264.6574374    0.525D-02 0.220D-13
                            Exc = -266.699352774      Eck =  7531.35679021    
                         Ntotal = 315.00063839      Nspin = 1.0000423277    
                             Na = 158.00034036         Nb = 157.00029803    
                            current damping = 1.800
 
          Norm of current diis error: 0.28995E-03
          max. resid. norm for Fia-block=  1.032D-04 for orbital    158a    alpha
          max. resid. fock norm         =  5.850D-03 for orbital    762a    alpha

 ITERATION  ENERGY          1e-ENERGY        2e-ENERGY     NORM[dD(SAO)]  TOL
  34  -3209.2849074390    -16620.201312     7264.6595000    0.388D-01 0.201D-13
                            Exc = -266.699398406      Eck =  7531.35889842    
                         Ntotal = 315.00063841      Nspin = 1.0000423214    
                             Na = 158.00034037         Nb = 157.00029805    
                            current damping = 1.850
 
          Norm of current diis error: 0.24832E-03
          max. resid. norm for Fia-block=  9.787D-05 for orbital    158a    alpha
          max. resid. fock norm         =  7.947D-03 for orbital    762a    alpha

 ITERATION  ENERGY          1e-ENERGY        2e-ENERGY     NORM[dD(SAO)]  TOL
  35  -3209.2849075322    -16620.199238     7264.6574253    0.123D+00 0.201D-13
                            Exc = -266.699362306      Eck =  7531.35678757    
                         Ntotal = 315.00063843      Nspin = 1.0000423089    
                             Na = 158.00034037         Nb = 157.00029806    
                            current damping = 1.900
 
          Norm of current diis error: 0.22462E-03
          max. resid. norm for Fia-block=  8.250D-05 for orbital    158a    alpha
          max. resid. fock norm         =  5.808D-03 for orbital    762a    alpha
          mo-orthogonalization: Cholesky decomposition

 ITERATION  ENERGY          1e-ENERGY        2e-ENERGY     NORM[dD(SAO)]  TOL
  36  -3209.2849076891    -16620.200692     7264.6588795    0.686D-01 0.201D-13
                            Exc = -266.699391792      Eck =  7531.35827134    
                         Ntotal = 315.00063847      Nspin = 1.0000422992    
                             Na = 158.00034039         Nb = 157.00029809    
                            current damping = 1.950
 
          Norm of current diis error: 0.19402E-03
          max. resid. norm for Fia-block=  9.960D-05 for orbital    141a    alpha
          max. resid. fock norm         =  1.470D-02 for orbital    731a    alpha

 ITERATION  ENERGY          1e-ENERGY        2e-ENERGY     NORM[dD(SAO)]  TOL
  37  -3209.2849077135    -16620.199528     7264.6577149    0.562D-01 0.208D-13
                            Exc = -266.699354272      Eck =  7531.35706922    
                         Ntotal = 315.00063854      Nspin = 1.0000423380    
                             Na = 158.00034044         Nb = 157.00029810    
                            current damping = 2.000
 
          Norm of current diis error: 0.17930E-03
          max. resid. norm for Fia-block=  9.397D-05 for orbital    139a    beta 
          max. resid. fock norm         =  1.238D-02 for orbital    762a    alpha

 ITERATION  ENERGY          1e-ENERGY        2e-ENERGY     NORM[dD(SAO)]  TOL
  38  -3209.2849076174    -16620.200445     7264.6586327    0.780D+00 0.216D-13
                            Exc = -266.699384491      Eck =  7531.35801722    
                         Ntotal = 315.00063859      Nspin = 1.0000424030    
                             Na = 158.00034049         Nb = 157.00029809    
                            current damping = 2.050
 
          Norm of current diis error: 0.15181E-03
          max. resid. norm for Fia-block=  5.002D-05 for orbital    158a    alpha
          max. resid. fock norm         =  6.391D-03 for orbital    762a    beta 

 ITERATION  ENERGY          1e-ENERGY        2e-ENERGY     NORM[dD(SAO)]  TOL
  39  -3209.2849075569    -16620.200113     7264.6583001    0.156D-01 0.226D-13
                            Exc = -266.699380746      Eck =  7531.35768088    
                         Ntotal = 315.00063860      Nspin = 1.0000424469    
                             Na = 158.00034052         Nb = 157.00029807    
                            current damping = 2.100
 
          Norm of current diis error: 0.14023E-03
          max. resid. norm for Fia-block=  4.187D-05 for orbital    158a    alpha
          max. resid. fock norm         =  4.424D-03 for orbital    786a    alpha

 ITERATION  ENERGY          1e-ENERGY        2e-ENERGY     NORM[dD(SAO)]  TOL
  40  -3209.2849075061    -16620.200085     7264.6582720    0.736D-01 0.277D-13
                            Exc = -266.699374689      Eck =  7531.35764669    
                         Ntotal = 315.00063859      Nspin = 1.0000424570    
                             Na = 158.00034052         Nb = 157.00029807    
                            current damping = 2.150
 
          Norm of current diis error: 0.12639E-03
          max. resid. norm for Fia-block=  3.522D-05 for orbital    158a    alpha
          max. resid. fock norm         =  3.801D-03 for orbital    855a    beta 
          mo-orthogonalization: Cholesky decomposition

 ITERATION  ENERGY          1e-ENERGY        2e-ENERGY     NORM[dD(SAO)]  TOL
  41  -3209.2849075422    -16620.199669     7264.6578560    0.246D+00 0.456D-13
                            Exc = -266.699360854      Eck =  7531.35721689    
                         Ntotal = 315.00063860      Nspin = 1.0000424418    
                             Na = 158.00034052         Nb = 157.00029808    
                            current damping = 2.000
 
          Norm of current diis error: 0.12058E-03
          max. resid. norm for Fia-block=  4.212D-05 for orbital    139a    beta 
          max. resid. fock norm         =  5.605D-03 for orbital    762a    beta 

 ITERATION  ENERGY          1e-ENERGY        2e-ENERGY     NORM[dD(SAO)]  TOL
  42  -3209.2849075842    -16620.200089     7264.6582766    0.329D-01 0.443D-13
                            Exc = -266.699370893      Eck =  7531.35764753    
                         Ntotal = 315.00063863      Nspin = 1.0000424161    
                             Na = 158.00034053         Nb = 157.00029811    
                            current damping = 2.050
 
          Norm of current diis error: 0.10867E-03
          max. resid. norm for Fia-block=  5.819D-05 for orbital    139a    beta 
          max. resid. fock norm         =  7.771D-03 for orbital    762a    beta 

 ITERATION  ENERGY          1e-ENERGY        2e-ENERGY     NORM[dD(SAO)]  TOL
  43  -3209.2849075759    -16620.199764     7264.6579509    0.329D-01 0.159D-12
                            Exc = -266.699367485     Coul =  7576.52927631    
                            exK = -45.1719578787    
                         Ntotal = 315.00063869      Nspin = 1.0000423860    
                             Na = 158.00034054         Nb = 157.00029815    
                            current damping = 2.100
 
          Norm of current diis error: 0.98638E-04
          max. resid. norm for Fia-block=  2.926D-05 for orbital    156a    beta 
          max. resid. fock norm         =  3.034D-03 for orbital    762a    beta 

 ITERATION  ENERGY          1e-ENERGY        2e-ENERGY     NORM[dD(SAO)]  TOL
  44  -3209.2849075831    -16620.199647     7264.6578343    0.411D+00 0.101D-12
                            Exc = -266.699363471      Eck =  7531.35719777    
                         Ntotal = 315.00063873      Nspin = 1.0000423735    
                             Na = 158.00034055         Nb = 157.00029818    
                            current damping = 1.950
 
          Norm of current diis error: 0.91974E-04
          max. resid. norm for Fia-block=  2.296D-05 for orbital    156a    beta 
          max. resid. fock norm         =  7.317D-04 for orbital    762a    beta 

 ITERATION  ENERGY          1e-ENERGY        2e-ENERGY     NORM[dD(SAO)]  TOL
  45  -3209.2849075909    -16620.199695     7264.6578821    0.552D-01 0.817D-13
                            Exc = -266.699361611      Eck =  7531.35724370    
                         Ntotal = 315.00063874      Nspin = 1.0000423680    
                             Na = 158.00034055         Nb = 157.00029819    
                            current damping = 2.000
 
          Norm of current diis error: 0.84586E-04
          max. resid. norm for Fia-block=  3.052D-05 for orbital    156a    beta 
          max. resid. fock norm         =  5.371D-04 for orbital    762a    beta 
          mo-orthogonalization: Cholesky decomposition

 ITERATION  ENERGY          1e-ENERGY        2e-ENERGY     NORM[dD(SAO)]  TOL
  46  -3209.2849076020    -16620.200292     7264.6584798    0.330D-01 0.654D-13
                            Exc = -266.699377645      Eck =  7531.35785748    
                         Ntotal = 315.00063876      Nspin = 1.0000423614    
                             Na = 158.00034056         Nb = 157.00029820    
                            current damping = 1.850
 
          Norm of current diis error: 0.83055E-04
          max. resid. norm for Fia-block=  2.194D-05 for orbital    156a    beta 
          max. resid. fock norm         =  4.691D-04 for orbital    855a    beta 

 ITERATION  ENERGY          1e-ENERGY        2e-ENERGY     NORM[dD(SAO)]  TOL
  47  -3209.2849076083    -16620.199579     7264.6577662    0.135D-01 0.580D-13
                            Exc = -266.699359690      Eck =  7531.35712590    
                         Ntotal = 315.00063877      Nspin = 1.0000423581    
                             Na = 158.00034056         Nb = 157.00029820    
                            current damping = 1.900
 
          Norm of current diis error: 0.70900E-04
          max. resid. norm for Fia-block=  2.903D-05 for orbital    156a    beta 
          max. resid. fock norm         =  6.554D-04 for orbital    855a    beta 

 ITERATION  ENERGY          1e-ENERGY        2e-ENERGY     NORM[dD(SAO)]  TOL
  48  -3209.2849076093    -16620.199868     7264.6580551    0.224D-01 0.499D-13
                            Exc = -266.699365863      Eck =  7531.35742098    
                         Ntotal = 315.00063878      Nspin = 1.0000423525    
                             Na = 158.00034057         Nb = 157.00029822    
                            current damping = 1.950
 
          Norm of current diis error: 0.59587E-04
          max. resid. norm for Fia-block=  2.947D-05 for orbital    156a    beta 
          max. resid. fock norm         =  7.620D-04 for orbital    855a    beta 

 ITERATION  ENERGY          1e-ENERGY        2e-ENERGY     NORM[dD(SAO)]  TOL
  49  -3209.2849076010    -16620.199749     7264.6579362    0.392D-01 0.455D-13
                            Exc = -266.699362949      Eck =  7531.35729916    
                         Ntotal = 315.00063879      Nspin = 1.0000423475    
                             Na = 158.00034057         Nb = 157.00029822    
                            current damping = 2.000
 
          Norm of current diis error: 0.51397E-04
          max. resid. norm for Fia-block=  1.789D-05 for orbital    156a    beta 
          max. resid. fock norm         =  4.318D-04 for orbital    768a    beta 

 ITERATION  ENERGY          1e-ENERGY        2e-ENERGY     NORM[dD(SAO)]  TOL
  50  -3209.2849076008    -16620.199794     7264.6579815    0.147D-01 0.456D-13
                            Exc = -266.699364358      Eck =  7531.35734585    
                         Ntotal = 315.00063880      Nspin = 1.0000423448    
                             Na = 158.00034057         Nb = 157.00029823    
                            current damping = 2.050
 
          Norm of current diis error: 0.47078E-04
          max. resid. norm for Fia-block=  1.610D-05 for orbital    156a    beta 
          max. resid. fock norm         =  3.489D-04 for orbital    895a    alpha
          mo-orthogonalization: Cholesky decomposition

 ITERATION  ENERGY          1e-ENERGY        2e-ENERGY     NORM[dD(SAO)]  TOL
  51  -3209.2849076051    -16620.199673     7264.6578600    0.686D-02 0.459D-13
                            Exc = -266.699360767      Eck =  7531.35722075    
                         Ntotal = 315.00063881      Nspin = 1.0000423424    
                             Na = 158.00034058         Nb = 157.00029823    
                            current damping = 2.100
 
          Norm of current diis error: 0.43609E-04
          max. resid. norm for Fia-block=  1.688D-05 for orbital    156a    beta 
          max. resid. fock norm         =  4.352D-04 for orbital    731a    alpha

 ITERATION  ENERGY          1e-ENERGY        2e-ENERGY     NORM[dD(SAO)]  TOL
  52  -3209.2849076131    -16620.199918     7264.6581058    0.496D-01 0.455D-13
                            Exc = -266.699366322      Eck =  7531.35747213    
                         Ntotal = 315.00063882      Nspin = 1.0000423390    
                             Na = 158.00034058         Nb = 157.00029824    
                            current damping = 2.150
 
          Norm of current diis error: 0.41160E-04
          max. resid. norm for Fia-block=  1.262D-05 for orbital    156a    beta 
          max. resid. fock norm         =  2.965D-04 for orbital    731a    beta 

 ITERATION  ENERGY          1e-ENERGY        2e-ENERGY     NORM[dD(SAO)]  TOL
  53  -3209.2849076147    -16620.199653     7264.6578400    0.709D-02 0.456D-13
                            Exc = -266.699359981      Eck =  7531.35719997    
                         Ntotal = 315.00063882      Nspin = 1.0000423370    
                             Na = 158.00034058         Nb = 157.00029824    
                            current damping = 2.200
 
          Norm of current diis error: 0.37265E-04
          max. resid. norm for Fia-block=  1.545D-05 for orbital    156a    beta 
          max. resid. fock norm         =  4.091D-04 for orbital    761a    alpha

 ITERATION  ENERGY          1e-ENERGY        2e-ENERGY     NORM[dD(SAO)]  TOL
  54  -3209.2849075977    -16620.199826     7264.6580135    0.209D-01 0.455D-13
                            Exc = -266.699364594      Eck =  7531.35737813    
                         Ntotal = 315.00063883      Nspin = 1.0000423343    
                             Na = 158.00034058         Nb = 157.00029825    
                            current damping = 2.250
 
          Norm of current diis error: 0.32935E-04
          max. resid. norm for Fia-block=  1.044D-05 for orbital    156a    beta 
          max. resid. fock norm         =  2.411D-04 for orbital    807a    alpha

 ENERGY CONVERGED !

          Overall gridpoints after grid construction =        348114

 ITERATION  ENERGY          1e-ENERGY        2e-ENERGY     NORM[dD(SAO)]  TOL
  55  -3209.2846058201    -16620.199814     7264.6583035    0.607D-02 0.454D-13
                            Exc = -266.699062226      Eck =  7531.35736570    
                         Ntotal = 314.99989570      Nspin =0.99999908348    
                             Na = 157.99994739         Nb = 156.99994831    
                            current damping = 2.300
 
          Norm of current diis error: 0.30625E-04
          max. resid. norm for Fia-block=  8.982D-06 for orbital    156a    beta 
          max. resid. fock norm         =  2.378D-04 for orbital    778a    alpha

 End of SCF iterations

   convergence criteria satisfied after    55 iterations


   *************************************************************************
   y                                                                        
   *************************************************************************


                  ------------------------------------------ 
                 |  total energy      =  -3209.28460582010  |
                  ------------------------------------------ 
                 :  kinetic energy    =   3198.49194327173  :
                 :  potential energy  =  -6407.77654909182  :
                 :  virial theorem    =      1.99663705035  :
                 :  wavefunction norm =      1.00000000000  :
                  .......................................... 


 <geterg> : there is no data group $energy 


 <skperg> : $end is missing 


 orbitals $uhfmo_beta  will be written to file beta

 orbitals $uhfmo_alpha  will be written to file alpha
 
 alpha: 

    irrep                154a        155a        156a        157a        158a   
 eigenvalues H         -0.31093    -0.30496    -0.29669    -0.28585    -0.25856
            eV          -8.4608     -8.2985     -8.0733     -7.7783     -7.0359
 occupation              1.0000      1.0000      1.0000      1.0000      1.0000

    irrep                159a        160a        161a        162a        163a   
 eigenvalues H         -0.17743    -0.16818    -0.15087    -0.14263    -0.13962
            eV          -4.8281     -4.5766     -4.1053     -3.8813     -3.7994
 
 beta:  

    irrep                153a        154a        155a        156a        157a   
 eigenvalues H         -0.30767    -0.29994    -0.28812    -0.27855    -0.26939
            eV          -8.3723     -8.1618     -7.8403     -7.5799     -7.3306
 occupation              1.0000      1.0000      1.0000      1.0000      1.0000

    irrep                158a        159a        160a        161a        162a   
 eigenvalues H         -0.17713    -0.16739    -0.15064    -0.14162    -0.13821
            eV          -4.8201     -4.5549     -4.0991     -3.8538     -3.7608
 

                                             _ _ _ 
  IRREP     alpha occ.     beta occ.      tr(D*D-D)


 a        158.00000000   157.00000000    -0.26095970

   -------------------------------------------------

   sum    158.00000000   157.00000000    -0.26095970

 <S*S>     0.77191941

 
 
 
 ==============================================================================
                           electrostatic moments
 ==============================================================================

 reference point for electrostatic moments:    0.00000   0.00000   0.00000

 
              nuc           elec       ->  total
 ------------------------------------------------------------------------------
                          charge      
 ------------------------------------------------------------------------------
         316.000000    -315.000000       1.000000
 a-b                                     1.000000
 
 ------------------------------------------------------------------------------
                       dipole moment  
 ------------------------------------------------------------------------------
   x      10.907610     -11.551237      -0.643626
   y       0.024992      -0.323840      -0.298848
   z      -7.422252       5.576388      -1.845864
 
   | dipole moment | =     1.9776 a.u. =     5.0265 debye 
 
 ------------------------------------------------------------------------------
                     quadrupole moment
 ------------------------------------------------------------------------------
  xx    8008.259840   -8134.186271    -125.926431
  yy    5040.494336   -5187.054468    -146.560132
  zz    4638.556318   -4784.359961    -145.803643
  xy    -208.300061     210.556814       2.256753
  xz     -91.086294      81.439488      -9.646806
  yz     -42.857860      40.580634      -2.277227
 
     1/3  trace=    -139.430069
     anisotropy=      26.846442
 
 ==============================================================================
 
HOMO-LUMO Separation
 HOMO         :   -0.25856278 H =     -7.03586 eV
 LUMO         :   -0.17742679 H =     -4.82803 eV
 HOMO-LUMO gap:    0.08113600 H =     +2.20782 eV
 
 ==============================================================================


    ------------------------------------------------------------------------
         total  cpu-time :   4 days 10 hours 24 minutes and  5 seconds
         total wall-time : 13 hours 21 minutes and 36 seconds
    ------------------------------------------------------------------------

   ****  ridft : all done  ****


    2024-11-26 07:40:19.750 

 ridft ended normally
