# Supplementary material for: Electronic Effects Drive Selectivity in CO2 Reduction Catalysis by Heptacoordinated Cobalt Complexes
Source: Inorg Chem. 2026 May 21;65(22):12678–92. doi: 10.1021/acs.inorgchem.6c01633 (PMC13250995; doi:10.1021/acs.inorgchem.6c01633)
Supplement: Supplementary file 2 [file ic6c01633_si_002.zip › backup_paper_acscat_Co/Co0MeOLCOOH/doublet/carboxyl_O1/vacuo/EN/PBE0/SP_PBE0.out]

  ========================================================================
                license information 
 Customer : 200000000357083
 ID       : LKO2626211

 License file is VALID, continuing with full version
  ========================================================================

   OpenMP run-time library returned nthreads =  8

 ridft (dryad21) : TURBOMOLE rev. V7-7 compiled 26 Oct 2022 at 08:57:28
 Copyright (C) 2022 TURBOMOLE GmbH, Karlsruhe


    2024-11-25 17:53:29.257 


                                  r i d f t

                        DFT program with RI approximation 
                                for coulomb part 


                                                 
                                 References:     
                                                 
          TURBOMOLE:                             
              R. Ahlrichs, M. Baer, M. Haeser, H. Horn, and
              C. Koelmel
              Electronic structure calculations on workstation
              computers: the program system TURBOMOLE
              Chem. Phys. Lett. 162: 165 (1989)
          Density Functional:                              
              O. Treutler and R. Ahlrichs                      
              Efficient Molecular Numerical Integration Schemes
              J. Chem. Phys. 102: 346 (1995)                   
          Parallel Version:                                
              Performance of parallel TURBOMOLE for Density    
              Functional Calculations                          
              M. v. Arnim and R. Ahlrichs                      
              J. Comp. Chem. 19: 1746 (1998)                   
          RI-J Method:                                     
              Auxiliary Basis Sets to approximate Coulomb      
              Potentials                                       
              Chem. Phys. Lett. 240: 283 (1995)                
              K. Eichkorn, O. Treutler, H. Oehm, M. Haeser     
              and R. Ahlrichs                                  
              Chem. Phys. Lett. 242: 652 (1995)                
                                                           
              Auxiliary Basis Sets for Main Row Atoms and their
              Use to approximate Coulomb Potentials            
              K. Eichkorn, F. Weigend, O. Treutler and         
              R. Ahlrichs                                      
              Theo. Chem. Acc. 97: 119 (1997)                   
                                                           
              Accurate Coulomb-fitting basis sets for H to Rn 
              F. Weigend                                        
              Phys. Chem. Chem. Phys. 8: 1057 (2006)            
                                                           
          Multipole accelerated RI-J (MARI-J):             
              Fast evaluation of the Coulomb potential for     
              electron densities using multipole accelerated   
              resolution of identity approximation             
              M. Sierka, A. Hogekamp and R. Ahlrichs           
              J. Chem. Phys. 118: 9136 (2003)                  
          RI-JK Method:                                     
              A fully direct RI-HF algorithm: Implementation,
              optimised auxiliary basis sets, demonstration of
              accuracy and efficiency                         
              F. Weigend                                      
              Phys. Chem. Chem. Phys. 4: 4285 (2002)           
          Two-component HF and DFT with spin-orbit coupling:  
              Self-consistent treatment of spin-orbit         
              interactions with efficient Hartree-Fock and    
              density functional methods                      
              M. K. Armbruster, F. Weigend, C. van Wüllen and 
              W. Klopper                                      
              Phys. Chem. Chem. Phys. 10: 1748 (2008)         
          Two-component difference density and DIIS algorithm 
              Efficient two-component self-consistent field   
              procedures and gradients: implementation in     
              TURBOMOLE and application to Au20-              
              A. Baldes, F. Weigend                           
              Mol. Phys. 111: 2617 (2013)                     
          Relativistic all-electron 2c calculations           
              An efficient implementation of two-component    
              relativistic exact-decoupling methods for large 
              molecules                                       
              D. Peng, N. Middendorf, F. Weigend, M. Reiher   
              J. Chem. Phys. 138: 184105 (2013)               
          Finite nucleus model and SNSO approximation         
              Efficient implementation of one- and two-       
              component analytical energy gradients in exact  
              two-component theory                            
              Y. J. Franzke, N. Middendorf, F. Weigend        
              J. Chem. Phys. 148: 104110 (2018)               
          Grids for all-electron relativistic methods         
              Error-consistent segmented contracted all-      
              electron relativistic basis sets of double-     
              and triple-zeta quality for NMR shielding       
              constants                                       
              Y. J. Franzke, R. Tress, T. M. Pazdera,         
              F. Weigend                                      
              Phys. Chem. Chem. Phys. 21: 166658 (2019)       
          Seminumerical exchange algorithms                   
              Seminumerical calculation of the Hartree-Fock   
              exchange matirx: Application to two-component   
              procedures and efficient evaluation of local    
              hybrid functionsl                               
               P. Plessow, F. Weigend,                        
              J. Comput. Chem. 33: 810 (2012)                 
          Improved seminumerical algorithms                   
              C. Holzer,                                      
              J. Chem. Phys. 153 (2020), 184115               
                                         


          OpenMP Shared-Memory Parallelization:  8 CPUs.

            By: Christof Holzer and Yannick J. Franzke


              +--------------------------------------------------+
              |      general information about current run       |
              +--------------------------------------------------+

 
 PBE0 hybrid functional
 exchange:    3/4 (LDA+PBE) + 1/4 HF
 correlation: LDA (PW) + PBE
 A Hybrid-DFT calculation using the RI-J approximation will be carried out.
 Allocatable memory for RI due to $ricore (MB):                   500

   *************************************************************************
   y                                                                        
   *************************************************************************


              +--------------------------------------------------+
              | Atomic coordinate, charge and isotop information |
              +--------------------------------------------------+

                    atomic coordinates            atom    charge  isotop
          0.11912739    0.15599481    1.13793638    co    27.000     0
         -1.12331236    4.77078670    0.86053536    n      7.000     0
         -1.64048561    5.85008790    3.10064864    c      6.000     0
         -1.14356210    4.75076127    4.76838675    h      1.000     0
         -2.72109035    8.23320961    3.35717915    c      6.000     0
         -3.09681231    9.00214069    5.22942796    h      1.000     0
         -3.27075574    9.60117801    1.16996686    c      6.000     0
         -4.10394374   11.48217379    1.27932210    h      1.000     0
         -2.69975326    8.52088376   -1.15803305    c      6.000     0
         -3.05545376    9.53897182   -2.91546587    h      1.000     0
         -1.64400617    6.09597340   -1.24062429    c      6.000     0
         -2.36758382   -0.65167300   -1.69272917    n      7.000     0
         -1.98187692   -0.64862978   -4.21247241    c      6.000     0
         -3.72410179   -1.64373518   -5.91715674    c      6.000     0
         -3.30188577   -1.56776763   -7.92818420    h      1.000     0
         -6.00168230   -2.64642311   -5.00101525    c      6.000     0
         -7.82193964   -3.70466955   -6.42994621    o      8.000     0
         -6.49123343   -2.46178251   -2.40606620    c      6.000     0
         -8.30838273   -3.10595858   -1.69488402    h      1.000     0
         -4.65955326   -1.43889624   -0.82290278    c      6.000     0
         -2.98287146   -0.08646914    3.14856605    n      7.000     0
         -3.19314185    0.24827392    5.67435055    c      6.000     0
         -1.48816216    0.85883725    6.64155717    h      1.000     0
         -5.39398096   -0.25867743    7.01165021    c      6.000     0
         -5.43302006    0.07511321    9.04195684    h      1.000     0
         -7.49842778   -1.19991014    5.72946574    c      6.000     0
         -9.25257929   -1.61922430    6.72194310    h      1.000     0
         -7.28885489   -1.61839906    3.14525638    c      6.000     0
         -8.87700472   -2.38998331    2.09058757    h      1.000     0
         -5.03102051   -1.05113238    1.89324706    c      6.000     0
          0.88349534   -3.71244861    1.87254152    n      7.000     0
         -0.62126050   -5.36402861    3.07240574    c      6.000     0
         -2.59020073   -4.81172459    3.30488438    h      1.000     0
          0.23652190   -7.66683847    4.00571558    c      6.000     0
         -1.06818829   -8.93649651    4.96587768    h      1.000     0
          2.78171389   -8.28421616    3.69785085    c      6.000     0
          3.53642119  -10.05409037    4.43077792    h      1.000     0
          4.34891971   -6.58997464    2.44023245    c      6.000     0
          6.34055347   -7.03096831    2.18426394    h      1.000     0
          3.34257459   -4.31904238    1.53025751    c      6.000     0
          3.54261930   -0.30098462   -0.57911791    n      7.000     0
          4.78706650    1.42546804   -1.98435945    c      6.000     0
          7.32789795    1.18444046   -2.62995320    c      6.000     0
          8.19673204    2.64513186   -3.78607857    h      1.000     0
          8.67565421   -0.93721836   -1.80512422    c      6.000     0
         11.13747659   -1.38872288   -2.25741977    o      8.000     0
          7.36017183   -2.78936577   -0.44764532    c      6.000     0
          8.36142451   -4.49105111    0.12038198    h      1.000     0
          4.82730217   -2.42532232    0.13298853    c      6.000     0
          0.77559765    2.90815112   -3.61382664    n      7.000     0
         -1.08572627    4.87798255   -3.77519092    c      6.000     0
         -2.85453184    4.03809415   -4.48517727    h      1.000     0
         -0.57823881    6.38506521   -5.14504885    h      1.000     0
          0.36603353    0.69404198   -5.14603415    c      6.000     0
          0.14759404    1.09495796   -7.19208069    h      1.000     0
          2.00591367   -0.56663665   -4.96834698    h      1.000     0
          3.30431879    3.65175854   -2.94626558    c      6.000     0
          4.37582392    4.54725402   -4.51314994    h      1.000     0
          3.16963744    5.05486356   -1.41013801    h      1.000     0
         -7.39348241   -3.90190197   -9.10495709    c      6.000     0
         12.54823103    0.48627359   -3.62632944    c      6.000     0
         -9.06093479   -4.85910607   -9.86213596    h      1.000     0
         -5.69356189   -5.03157779   -9.50024415    h      1.000     0
         -7.21733953   -2.01799658   -9.96733096    h      1.000     0
         11.79478305    0.72103143   -5.55016323    h      1.000     0
         14.48176819   -0.23697128   -3.71960821    h      1.000     0
         12.52520378    2.30641905   -2.62248330    h      1.000     0
          2.21117251    1.11298557    3.91094695    c      6.000     0
          3.67926483    3.22765033    3.41623763    o      8.000     0
          2.43337973    0.06926470    5.96164014    o      8.000     0
          4.69518575    3.48977462    4.95054690    h      1.000     0
 
       center of nuclear mass  :    0.03251590   -0.01379234    0.03292715
       center of nuclear charge:    0.03451775    0.00007909   -0.02348814

              +--------------------------------------------------+
              |               basis set information              |
              +--------------------------------------------------+

              we will work with the 1s 3p 5d 7f 9g ... basis set
              ...i.e. with spherical basis functions...

   type   atoms  prim   cont   basis
   ---------------------------------------------------------------------------
    co       1     95     48   def2-TZVPD   [6s5p4d1f|17s12p7d1f]
    n        6     52     37   def2-TZVPD   [6s3p3d1f|12s6p3d1f]
    c       31     52     37   def2-TZVPD   [6s3p3d1f|12s6p3d1f]
    h       29     11      9   def2-TZVPD   [3s2p|5s2p]
    o        4     55     40   def2-TZVPD   [6s4p3d1f|12s7p3d1f]
   ---------------------------------------------------------------------------
   total:   71   2558   1838
   ---------------------------------------------------------------------------

   total number of primitive shells          :  111
   total number of contracted shells         :  698
   total number of cartesian basis functions : 2091
   total number of SCF-basis functions       : 1838


 integral neglect threshold       :  0.16E-12
 integral storage threshold THIZE :  0.10E-04
 integral storage threshold THIME :         5

 RI-J AUXILIARY BASIS SET information:

              we will work with the 1s 3p 5d 7f 9g ... basis set
              ...i.e. with spherical basis functions...

   type   atoms  prim   cont   basis
   ---------------------------------------------------------------------------
    co       1    107     89   def2-TZVPD   [8s5p5d2f3g|19s5p5d3f3g]
    n        6     70     49   def2-TZVPD   [6s4p3d1f1g|12s5p4d2f1g]
    c       31     70     49   def2-TZVPD   [6s4p3d1f1g|12s5p4d2f1g]
    h       29     16     11   def2-TZVPD   [3s1p1d|5s2p1d]
    o        4     70     49   def2-TZVPD   [6s4p3d1f1g|12s5p4d2f1g]
   ---------------------------------------------------------------------------
   total:   71   3441   2417
   ---------------------------------------------------------------------------

   total number of primitive shells          :  115
   total number of contracted shells         :  783
   total number of cartesian basis functions : 2967
   total number of SCF-basis functions       : 2417


 symmetry group of the molecule :   c1 

 the group has the following generators :
   c1(z)

    1 symmetry operations found

 there are 1 real representations :   a   

 maximum number of shells which are related by symmetry :  1

  
           ------------------
           density functional
           ------------------
 PBE0 hybrid functional
 exchange:    3/4 (LDA+PBE) + 1/4 HF
 correlation: LDA (PW) + PBE
 iterations will be done with small grid
  
 spherical integration : Lebedev's spherical grid
 spherical gridsize    :                     3
    i.e. gridpoints    :                   302
  maximum batchsize    :                   100
 value for diffuse not defined
 radial integration    : Chebyshev 2nd kind (scaling 3)
 radial gridsize       :                     3
 integration cells     :                    71
 partition function    : becke
 partition sharpness   :                     3
  

 biggest AO integral is expected to be    16.578513373

          ------------------------
          nuclear repulsion energy  :   6146.46458812    
          ------------------------

  _________________________________
 |                                 |
 |         DFTD3 V3.1 Rev 0        |
 | S.Grimme, University Bonn       |
 |            June  2014           |
 |   see standalone version        |
 |       dftd3 -h for options      |
 |_________________________________|
 
 Please cite DFT-D3 work done with this code as:
 S. Grimme, J. Antony, S. Ehrlich and H. Krieg,
 J. Chem. Phys, 132 (2010), 154104.
 If used with BJ-damping cite also
 S. Grimme, S. Ehrlich and L. Goerigk,
 J. Comput. Chem. 32 (2011), 1456-1465
 For DFT-D2 the reference is
 S. Grimme, J. Comput. Chem., 27 (2006), 1787-1799
 
C6 coefficients used:
                     2  C6 for element                      1
Z=  1 CN= 0.912     C6(AA)=    3.03
Z=  1 CN= 0.000     C6(AA)=    7.59
                     5  C6 for element                      6
Z=  6 CN= 0.000     C6(AA)=   49.11
Z=  6 CN= 0.987     C6(AA)=   43.25
Z=  6 CN= 1.998     C6(AA)=   29.36
Z=  6 CN= 2.999     C6(AA)=   25.78
Z=  6 CN= 3.984     C6(AA)=   18.21
                     4  C6 for element                      7
Z=  7 CN= 0.000     C6(AA)=   25.27
Z=  7 CN= 0.994     C6(AA)=   22.12
Z=  7 CN= 2.014     C6(AA)=   19.68
Z=  7 CN= 2.990     C6(AA)=   15.58
                     3  C6 for element                      8
Z=  8 CN= 0.000     C6(AA)=   15.51
Z=  8 CN= 0.993     C6(AA)=   12.82
Z=  8 CN= 1.989     C6(AA)=   10.37
                     4  C6 for element                     27
Z= 27 CN= 0.000     C6(AA)=  532.78
Z= 27 CN= 1.715     C6(AA)=  186.55
Z= 27 CN= 2.926     C6(AA)=  148.07
Z= 27 CN= 7.779     C6(AA)=  118.29

#           XYZ [au]              R0(AA) [Ang.]  CN          C6(AA)     C8(AA)   C10(AA) [au]
  1   0.11913   0.15599   1.13794   co  1.028  4.984       148.1     13018.8   1402246.3
  2  -1.12331   4.77079   0.86054   n   0.515  2.325        18.8       415.1     11217.0
  3  -1.64049   5.85009   3.10065   c   0.590  3.206        25.0       723.0     25613.8
  4  -1.14356   4.75076   4.76839   h   0.381  1.005         3.1        37.3       552.8
  5  -2.72109   8.23321   3.35718   c   0.590  3.125        25.4       733.5     25986.2
  6  -3.09681   9.00214   5.22943   h   0.381  1.002         3.1        37.3       553.1
  7  -3.27076   9.60118   1.16997   c   0.590  3.137        25.3       732.2     25941.6
  8  -4.10394  11.48217   1.27932   h   0.381  1.002         3.1        37.3       553.1
  9  -2.69975   8.52088  -1.15803   c   0.590  3.160        25.2       729.5     25847.1
 10  -3.05545   9.53897  -2.91547   h   0.381  1.002         3.1        37.3       553.0
 11  -1.64401   6.09597  -1.24062   c   0.590  3.238        24.8       717.1     25406.2
 12  -2.36758  -0.65167  -1.69273   n   0.515  3.088        15.6       344.6      9312.8
 13  -1.98188  -0.64863  -4.21247   c   0.590  3.256        24.7       713.1     25265.6
 14  -3.72410  -1.64374  -5.91716   c   0.590  3.179        25.1       727.0     25755.3
 15  -3.30189  -1.56777  -7.92818   h   0.381  1.004         3.1        37.3       552.9
 16  -6.00168  -2.64642  -5.00102   c   0.590  3.207        25.0       722.7     25605.1
 17  -7.82194  -3.70467  -6.42995   o   0.493  2.045        10.4       209.8      5187.3
 18  -6.49123  -2.46178  -2.40607   c   0.590  3.188        25.1       725.7     25709.4
 19  -8.30838  -3.10596  -1.69488   h   0.381  1.004         3.1        37.3       552.9
 20  -4.65955  -1.43890  -0.82290   c   0.590  3.313        24.2       698.7     24754.1
 21  -2.98287  -0.08647   3.14857   n   0.515  3.111        15.6       344.5      9309.0
 22  -3.19314   0.24827   5.67435   c   0.590  3.213        25.0       721.8     25571.7
 23  -1.48816   0.85884   6.64156   h   0.381  1.007         3.1        37.3       552.7
 24  -5.39398  -0.25868   7.01165   c   0.590  3.127        25.4       733.2     25977.9
 25  -5.43302   0.07511   9.04196   h   0.381  1.002         3.1        37.3       553.0
 26  -7.49843  -1.19991   5.72947   c   0.590  3.133        25.3       732.7     25958.6
 27  -9.25258  -1.61922   6.72194   h   0.381  1.002         3.1        37.3       553.1
 28  -7.28885  -1.61840   3.14526   c   0.590  3.164        25.2       729.1     25829.9
 29  -8.87700  -2.38998   2.09059   h   0.381  1.004         3.1        37.3       552.9
 30  -5.03102  -1.05113   1.89325   c   0.590  3.322        24.1       695.8     24652.3
 31   0.88350  -3.71245   1.87254   n   0.515  2.950        15.7       346.2      9356.6
 32  -0.62126  -5.36403   3.07241   c   0.590  3.204        25.0       723.1     25620.6
 33  -2.59020  -4.81172   3.30488   h   0.381  1.006         3.1        37.3       552.8
 34   0.23652  -7.66684   4.00572   c   0.590  3.126        25.4       733.3     25981.9
 35  -1.06819  -8.93650   4.96588   h   0.381  1.002         3.1        37.3       553.1
 36   2.78171  -8.28422   3.69785   c   0.590  3.137        25.3       732.2     25940.5
 37   3.53642 -10.05409   4.43078   h   0.381  1.002         3.1        37.3       553.1
 38   4.34892  -6.58997   2.44023   c   0.590  3.163        25.2       729.2     25835.1
 39   6.34055  -7.03097   2.18426   h   0.381  1.003         3.1        37.3       553.0
 40   3.34257  -4.31904   1.53026   c   0.590  3.303        24.3       701.5     24854.5
 41   3.54262  -0.30098  -0.57912   n   0.515  3.093        15.6       344.6      9312.0
 42   4.78707   1.42547  -1.98436   c   0.590  3.260        24.6       712.4     25240.5
 43   7.32790   1.18444  -2.62995   c   0.590  3.185        25.1       726.2     25727.9
 44   8.19673   2.64513  -3.78608   h   0.381  1.004         3.1        37.3       552.9
 45   8.67565  -0.93722  -1.80512   c   0.590  3.207        25.0       722.7     25605.9
 46  11.13748  -1.38872  -2.25742   o   0.493  2.045        10.4       209.8      5187.3
 47   7.36017  -2.78937  -0.44765   c   0.590  3.193        25.1       724.9     25682.7
 48   8.36142  -4.49105   0.12038   h   0.381  1.004         3.1        37.3       552.9
 49   4.82730  -2.42532   0.13299   c   0.590  3.307        24.2       700.2     24808.9
 50   0.77560   2.90815  -3.61383   n   0.515  3.188        15.6       344.1      9300.3
 51  -1.08573   4.87798  -3.77519   c   0.590  4.157        18.2       527.6     18691.6
 52  -2.85453   4.03809  -4.48518   h   0.381  1.005         3.1        37.3       552.9
 53  -0.57824   6.38507  -5.14505   h   0.381  1.000         3.1        37.4       553.3
 54   0.36603   0.69404  -5.14603   c   0.590  4.160        18.2       527.6     18690.9
 55   0.14759   1.09496  -7.19208   h   0.381  1.000         3.1        37.4       553.3
 56   2.00591  -0.56664  -4.96835   h   0.381  1.006         3.1        37.3       552.8
 57   3.30432   3.65176  -2.94627   c   0.590  4.160        18.2       527.6     18690.8
 58   4.37582   4.54725  -4.51315   h   0.381  1.000         3.1        37.4       553.3
 59   3.16964   5.05486  -1.41014   h   0.381  1.005         3.1        37.3       552.8
 60  -7.39348  -3.90190  -9.10496   c   0.590  4.044        18.3       529.0     18742.2
 61  12.54823   0.48627  -3.62633   c   0.590  4.045        18.3       529.0     18742.0
 62  -9.06093  -4.85911  -9.86214   h   0.381  0.996         3.1        37.4       553.6
 63  -5.69356  -5.03158  -9.50024   h   0.381  0.995         3.1        37.4       553.7
 64  -7.21734  -2.01800  -9.96733   h   0.381  0.995         3.1        37.4       553.7
 65  11.79478   0.72103  -5.55016   h   0.381  0.995         3.1        37.4       553.7
 66  14.48177  -0.23697  -3.71961   h   0.381  0.996         3.1        37.4       553.6
 67  12.52520   2.30642  -2.62248   h   0.381  0.995         3.1        37.4       553.7
 68   2.21117   1.11299   3.91095   c   0.590  3.039        25.6       740.3     26227.7
 69   3.67926   3.22765   3.41624   o   0.493  2.045        10.4       209.8      5187.3
 70   2.43338   0.06926   5.96164   o   0.493  1.051        12.8       257.7      6370.7
 71   4.69519   3.48977   4.95055   h   0.381  1.010         3.1        37.3       552.4

molecular C6(AA) [au] =     62953.49

           DFT-D V3(BJ)
 DF pbe0                                              
 parameters
 s6       :    1.0000
 s8       :    1.2177
 a1       :    0.4145
 a2       :    4.8593
 k1-k3    :   16.0000    1.3333   -4.0000
 
 Edisp /kcal,au:   -70.9593 -0.11308089

 E6    /kcal :   -44.2581
 E8    /kcal :   -26.7013
 % E8        : 37.63
 nuclear repulsion energy                  =    6146.464588116
  DFT-D3 Energy contribution               =      -0.113080892
 nuclear repulsion + dispersion correction =    6146.351507223


         -----------------
         -S,T+V- integrals
         -----------------

 1e-integrals will be neglected if expon. factor < 0.159826E-13
 
 Difference densities algorithm switched on.
 The maximal number of linear combinations of
 difference densities is  20.

 DIIS switched on: error vector is FDS-SDF
 Max. Iterations for DIIS is     :   4
 DIIS matrix (see manual) 
    Scaling factor of diagonals  :  1.200
    threshold for scaling factor :  0.000

 scf convergence criterion : increment of total energy < .1000000D-07
                  and increment of one-electron energy < .1000000D-04

 MOs are in ASCII format !


    mo occupation :
   irrep   mo's   occupied
    a     1838      158
 
 number of basis functions   :  1838
 number of occupied orbitals :   158
 

 reading orbital data $uhfmo_alpha  from file alpha
 orbital characterization : expanded

 reading orbital data $uhfmo_beta  from file beta
 orbital characterization : expanded
 virtual MOs provided and orthogonalized by Cholesky decomposition
 virtual MOs provided and orthogonalized by Cholesky decomposition

 UHF mode switched on !

 closed shell shift switched on 
 all occupied orbitals are shifted by    0.05000

  
           ------------------------
               RI-J - INFORMATION
           ------------------------
 Contributions to RI integral batches: 
  neglected integral batches:                 76859
  direct contribution:                       156431
  memory contribution:                 10661
 Memory core needed for (P|Q) and Cholesky     45 MByte
 Memory core minimum needed except of (P|Q)     3 MByte
 Total minimum memory core needed (sum)        48 MByte
  
 ****************************************
 Memory allocated for RI-J   495 MByte
 ****************************************
                                            

 DSCF restart information will be dumped onto file alpha


 Starting SCF iterations

          Overall gridpoints after grid construction =         96080

 ITERATION  ENERGY          1e-ENERGY        2e-ENERGY     NORM[dD(SAO)]  TOL
   1  -3199.6738502747    -16629.302584     7283.2772267    0.000D+00 0.159D-12
                            Exc = -235.228832468     Coul =  7593.36987607    
                            exK = -74.8638168745    
                         Ntotal = 315.00072332      Nspin =0.99995412926    
                             Na = 158.00033872         Nb = 157.00038460    
                            current damping = 1.000
 
          max. resid. norm for Fia-block=  5.593D-01 for orbital     91a    beta 
          max. resid. fock norm         =  7.241D+00 for orbital   1012a    alpha

 ITERATION  ENERGY          1e-ENERGY        2e-ENERGY     NORM[dD(SAO)]  TOL
   2  -3206.6585308793    -16573.316684     7220.3066464    0.783D+02 0.151D-12
                            Exc = -234.096735245      Eck =  7454.40338161    
                         Ntotal = 315.00089581      Nspin =0.99998953979    
                             Na = 158.00044268         Nb = 157.00045314    
                            current damping = 0.950
 
          Norm of current diis error:  6.3923    
          max. resid. norm for Fia-block=  6.721D-01 for orbital    158a    alpha
          max. resid. fock norm         =  1.139D+00 for orbital   1770a    alpha

 ITERATION  ENERGY          1e-ENERGY        2e-ENERGY     NORM[dD(SAO)]  TOL
   3  -3207.8771656671    -16636.278837     7282.0501639    0.391D+02 0.120D-12
                            Exc = -236.579419826      Eck =  7518.62958371    
                         Ntotal = 315.00074740      Nspin =0.99998471064    
                             Na = 158.00036606         Nb = 157.00038135    
                            current damping = 0.900
 
          Norm of current diis error:  4.2542    
          max. resid. norm for Fia-block=  2.723D-01 for orbital    157a    beta 
          max. resid. fock norm         =  3.289D-01 for orbital    159a    beta 

 ITERATION  ENERGY          1e-ENERGY        2e-ENERGY     NORM[dD(SAO)]  TOL
   4  -3208.9662170953    -16609.785565     7254.4678410    0.222D+02 0.800D-13
                            Exc = -236.048030122      Eck =  7490.51587113    
                         Ntotal = 315.00065976      Nspin =0.99999772869    
                             Na = 158.00032875         Nb = 157.00033102    
                            current damping = 0.950
 
          Norm of current diis error:  2.0466    
          max. resid. norm for Fia-block=  9.582D-02 for orbital    155a    alpha
          max. resid. fock norm         =  1.937D-01 for orbital   1821a    alpha

 ITERATION  ENERGY          1e-ENERGY        2e-ENERGY     NORM[dD(SAO)]  TOL
   5  -3209.1695989263    -16619.926127     7264.4050209    0.208D+02 0.689D-13
                            Exc = -236.411347301      Eck =  7500.81636819    
                         Ntotal = 315.00054300      Nspin = 1.0000044780    
                             Na = 158.00027374         Nb = 157.00026926    
                            current damping = 1.000
 
          Norm of current diis error:  1.1324    
          max. resid. norm for Fia-block=  6.925D-02 for orbital    154a    beta 
          max. resid. fock norm         =  7.429D-02 for orbital    154a    beta 
          mo-orthogonalization: Cholesky decomposition

 ITERATION  ENERGY          1e-ENERGY        2e-ENERGY     NORM[dD(SAO)]  TOL
   6  -3209.2577408238    -16617.339072     7261.7298239    0.486D+01 0.613D-13
                            Exc = -236.430246416      Eck =  7498.16007028    
                         Ntotal = 315.00050183      Nspin = 1.0000129666    
                             Na = 158.00025740         Nb = 157.00024443    
                            current damping = 1.050
 
          Norm of current diis error: 0.58685    
          max. resid. norm for Fia-block=  2.816D-02 for orbital    155a    alpha
          max. resid. fock norm         =  3.993D-02 for orbital   1666a    beta 

 ITERATION  ENERGY          1e-ENERGY        2e-ENERGY     NORM[dD(SAO)]  TOL
   7  -3209.2806795127    -16620.947703     7265.3155164    0.178D+01 0.573D-13
                            Exc = -236.560176828      Eck =  7501.87569328    
                         Ntotal = 315.00045954      Nspin = 1.0000189405    
                             Na = 158.00023924         Nb = 157.00022030    
                            current damping = 1.100
 
          Norm of current diis error: 0.34602    
          max. resid. norm for Fia-block=  2.693D-02 for orbital    154a    beta 
          max. resid. fock norm         =  3.444D-02 for orbital    166a    beta 

 ITERATION  ENERGY          1e-ENERGY        2e-ENERGY     NORM[dD(SAO)]  TOL
   8  -3209.2902297074    -16618.024720     7262.3829829    0.117D+01 0.544D-13
                            Exc = -236.520250230      Eck =  7498.90323314    
                         Ntotal = 315.00044235      Nspin = 1.0000249860    
                             Na = 158.00023367         Nb = 157.00020868    
                            current damping = 1.150
 
          Norm of current diis error: 0.22654    
          max. resid. norm for Fia-block=  1.888D-02 for orbital    155a    beta 
          max. resid. fock norm         =  2.730D-02 for orbital    154a    alpha

 ITERATION  ENERGY          1e-ENERGY        2e-ENERGY     NORM[dD(SAO)]  TOL
   9  -3209.2937552966    -16620.643246     7264.9979830    0.711D+00 0.524D-13
                            Exc = -236.587051949      Eck =  7501.58503499    
                         Ntotal = 315.00044194      Nspin = 1.0000275874    
                             Na = 158.00023476         Nb = 157.00020717    
                            current damping = 1.200
 
          Norm of current diis error: 0.13543    
          max. resid. norm for Fia-block=  1.128D-02 for orbital    154a    beta 
          max. resid. fock norm         =  1.306D-02 for orbital    168a    beta 

 ITERATION  ENERGY          1e-ENERGY        2e-ENERGY     NORM[dD(SAO)]  TOL
  10  -3209.2957180835    -16619.876279     7264.2290535    0.299D+00 0.512D-13
                            Exc = -236.572053359      Eck =  7500.80110684    
                         Ntotal = 315.00043460      Nspin = 1.0000307767    
                             Na = 158.00023269         Nb = 157.00020191    
                            current damping = 1.250
 
          Norm of current diis error: 0.72666E-01
          max. resid. norm for Fia-block=  6.643D-03 for orbital    158a    alpha
          max. resid. fock norm         =  7.772D-03 for orbital    158a    alpha
          mo-orthogonalization: Cholesky decomposition

 ITERATION  ENERGY          1e-ENERGY        2e-ENERGY     NORM[dD(SAO)]  TOL
  11  -3209.2963733443    -16619.934267     7264.2863862    0.126D+00 0.500D-13
                            Exc = -236.582822440      Eck =  7500.86920867    
                         Ntotal = 315.00043319      Nspin = 1.0000330968    
                             Na = 158.00023314         Nb = 157.00020004    
                            current damping = 1.300
 
          Norm of current diis error: 0.42781E-01
          max. resid. norm for Fia-block=  5.262D-03 for orbital    158a    alpha
          max. resid. fock norm         =  5.547D-03 for orbital    158a    alpha

 ITERATION  ENERGY          1e-ENERGY        2e-ENERGY     NORM[dD(SAO)]  TOL
  12  -3209.2966770548    -16619.929478     7264.2812940    0.101D+00 0.489D-13
                            Exc = -236.582115483      Eck =  7500.86340951    
                         Ntotal = 315.00043422      Nspin = 1.0000348333    
                             Na = 158.00023453         Nb = 157.00019970    
                            current damping = 1.350
 
          Norm of current diis error: 0.28362E-01
          max. resid. norm for Fia-block=  4.552D-03 for orbital    158a    alpha
          max. resid. fock norm         =  5.045D-03 for orbital    158a    alpha

 ITERATION  ENERGY          1e-ENERGY        2e-ENERGY     NORM[dD(SAO)]  TOL
  13  -3209.2968291703    -16620.164464     7264.5161274    0.495D-01 0.476D-13
                            Exc = -236.588450977      Eck =  7501.10457836    
                         Ntotal = 315.00043399      Nspin = 1.0000362318    
                             Na = 158.00023511         Nb = 157.00019888    
                            current damping = 1.400
 
          Norm of current diis error: 0.19787E-01
          max. resid. norm for Fia-block=  3.845D-03 for orbital    158a    alpha
          max. resid. fock norm         =  4.014D-03 for orbital    158a    alpha

 ITERATION  ENERGY          1e-ENERGY        2e-ENERGY     NORM[dD(SAO)]  TOL
  14  -3209.2969153468    -16619.926801     7264.2783787    0.204D-01 0.464D-13
                            Exc = -236.584398426      Eck =  7500.86277713    
                         Ntotal = 315.00043450      Nspin = 1.0000373927    
                             Na = 158.00023595         Nb = 157.00019855    
                            current damping = 1.450
 
          Norm of current diis error: 0.17325E-01
          max. resid. norm for Fia-block=  3.259D-03 for orbital    158a    alpha
          max. resid. fock norm         =  3.632D-03 for orbital    158a    alpha

 ITERATION  ENERGY          1e-ENERGY        2e-ENERGY     NORM[dD(SAO)]  TOL
  15  -3209.2969787150    -16620.018932     7264.3704465    0.111D-01 0.451D-13
                            Exc = -236.587526676      Eck =  7500.95797322    
                         Ntotal = 315.00043580      Nspin = 1.0000382309    
                             Na = 158.00023702         Nb = 157.00019879    
                            current damping = 1.500
 
          Norm of current diis error: 0.10382E-01
          max. resid. norm for Fia-block=  2.954D-03 for orbital    158a    alpha
          max. resid. fock norm         =  3.076D-03 for orbital    158a    alpha
          mo-orthogonalization: Cholesky decomposition

 ITERATION  ENERGY          1e-ENERGY        2e-ENERGY     NORM[dD(SAO)]  TOL
  16  -3209.2970181446    -16620.031064     7264.3825386    0.110D-01 0.435D-13
                            Exc = -236.587025739      Eck =  7500.96956435    
                         Ntotal = 315.00043638      Nspin = 1.0000389671    
                             Na = 158.00023767         Nb = 157.00019871    
                            current damping = 1.350
 
          Norm of current diis error: 0.78622E-02
          max. resid. norm for Fia-block=  2.746D-03 for orbital    158a    alpha
          max. resid. fock norm         =  2.870D-03 for orbital    158a    alpha

 ITERATION  ENERGY          1e-ENERGY        2e-ENERGY     NORM[dD(SAO)]  TOL
  17  -3209.2970498230    -16620.041679     7264.3931221    0.983D-02 0.415D-13
                            Exc = -236.587898934      Eck =  7500.98102104    
                         Ntotal = 315.00043697      Nspin = 1.0000396738    
                             Na = 158.00023832         Nb = 157.00019865    
                            current damping = 1.200
 
          Norm of current diis error: 0.60682E-02
          max. resid. norm for Fia-block=  2.322D-03 for orbital    158a    alpha
          max. resid. fock norm         =  2.406D-03 for orbital    158a    alpha

 ITERATION  ENERGY          1e-ENERGY        2e-ENERGY     NORM[dD(SAO)]  TOL
  18  -3209.2970725897    -16620.004800     7264.3562200    0.107D-01 0.391D-13
                            Exc = -236.587090116      Eck =  7500.94331009    
                         Ntotal = 315.00043799      Nspin = 1.0000402517    
                             Na = 158.00023912         Nb = 157.00019887    
                            current damping = 1.250
 
          Norm of current diis error: 0.56872E-02
          max. resid. norm for Fia-block=  2.043D-03 for orbital    158a    alpha
          max. resid. fock norm         =  2.176D-03 for orbital    158a    alpha

 ITERATION  ENERGY          1e-ENERGY        2e-ENERGY     NORM[dD(SAO)]  TOL
  19  -3209.2970899803    -16620.068731     7264.4201340    0.673D-02 0.363D-13
                            Exc = -236.588507869      Eck =  7501.00864188    
                         Ntotal = 315.00043875      Nspin = 1.0000407083    
                             Na = 158.00023973         Nb = 157.00019902    
                            current damping = 1.300
 
          Norm of current diis error: 0.47439E-02
          max. resid. norm for Fia-block=  1.613D-03 for orbital    158a    alpha
          max. resid. fock norm         =  1.683D-03 for orbital    158a    alpha

 ITERATION  ENERGY          1e-ENERGY        2e-ENERGY     NORM[dD(SAO)]  TOL
  20  -3209.2971013869    -16620.030952     7264.3823438    0.653D-02 0.337D-13
                            Exc = -236.587575542      Eck =  7500.96991935    
                         Ntotal = 315.00043907      Nspin = 1.0000410705    
                             Na = 158.00024007         Nb = 157.00019900    
                            current damping = 1.350
 
          Norm of current diis error: 0.36385E-02
          max. resid. norm for Fia-block=  1.806D-03 for orbital    158a    alpha
          max. resid. fock norm         =  1.887D-03 for orbital    158a    alpha
          mo-orthogonalization: Cholesky decomposition

 ITERATION  ENERGY          1e-ENERGY        2e-ENERGY     NORM[dD(SAO)]  TOL
  21  -3209.2971124230    -16620.032071     7264.3834517    0.120D-01 0.297D-13
                            Exc = -236.587861102      Eck =  7500.97131283    
                         Ntotal = 315.00043978      Nspin = 1.0000414093    
                             Na = 158.00024060         Nb = 157.00019919    
                            current damping = 1.400
 
          Norm of current diis error: 0.29637E-02
          max. resid. norm for Fia-block=  1.591D-03 for orbital    158a    alpha
          max. resid. fock norm         =  1.657D-03 for orbital    158a    alpha

 ITERATION  ENERGY          1e-ENERGY        2e-ENERGY     NORM[dD(SAO)]  TOL
  22  -3209.2971204872    -16620.034211     7264.3855834    0.120D-01 0.159D-12
                            Exc = -236.587676857     Coul =  7576.27869563    
                            exK = -75.3054353550    
                         Ntotal = 315.00044040      Nspin = 1.0000416674    
                             Na = 158.00024103         Nb = 157.00019936    
                            current damping = 1.250
 
          Norm of current diis error: 0.25007E-02
          max. resid. norm for Fia-block=  1.385D-03 for orbital    158a    alpha
          max. resid. fock norm         =  2.159D-03 for orbital    761a    alpha

 ITERATION  ENERGY          1e-ENERGY        2e-ENERGY     NORM[dD(SAO)]  TOL
  23  -3209.2971269811    -16620.042476     7264.3938414    0.288D+00 0.101D-12
                            Exc = -236.587981025      Eck =  7500.98182243    
                         Ntotal = 315.00044080      Nspin = 1.0000418891    
                             Na = 158.00024134         Nb = 157.00019945    
                            current damping = 1.100
 
          Norm of current diis error: 0.21888E-02
          max. resid. norm for Fia-block=  1.046D-03 for orbital    158a    alpha
          max. resid. fock norm         =  1.341D-03 for orbital    762a    alpha

 ITERATION  ENERGY          1e-ENERGY        2e-ENERGY     NORM[dD(SAO)]  TOL
  24  -3209.2971311860    -16620.014864     7264.3662259    0.411D-01 0.718D-13
                            Exc = -236.587356604      Eck =  7500.95358255    
                         Ntotal = 315.00044122      Nspin = 1.0000420554    
                             Na = 158.00024164         Nb = 157.00019958    
                            current damping = 1.150
 
          Norm of current diis error: 0.22596E-02
          max. resid. norm for Fia-block=  8.192D-04 for orbital    158a    alpha
          max. resid. fock norm         =  9.071D-04 for orbital    762a    alpha

 ITERATION  ENERGY          1e-ENERGY        2e-ENERGY     NORM[dD(SAO)]  TOL
  25  -3209.2971343810    -16620.033429     7264.3847873    0.289D-01 0.602D-13
                            Exc = -236.587768887      Eck =  7500.97255619    
                         Ntotal = 315.00044164      Nspin = 1.0000421549    
                             Na = 158.00024190         Nb = 157.00019974    
                            current damping = 1.200
 
          Norm of current diis error: 0.15474E-02
          max. resid. norm for Fia-block=  9.780D-04 for orbital    158a    alpha
          max. resid. fock norm         =  1.021D-03 for orbital    158a    alpha
          mo-orthogonalization: Cholesky decomposition

 ITERATION  ENERGY          1e-ENERGY        2e-ENERGY     NORM[dD(SAO)]  TOL
  26  -3209.2971373896    -16620.032795     7264.3841504    0.515D-01 0.511D-13
                            Exc = -236.587652600      Eck =  7500.97180302    
                         Ntotal = 315.00044194      Nspin = 1.0000422484    
                             Na = 158.00024209         Nb = 157.00019985    
                            current damping = 1.250
 
          Norm of current diis error: 0.12747E-02
          max. resid. norm for Fia-block=  7.087D-04 for orbital    158a    alpha
          max. resid. fock norm         =  7.324D-04 for orbital    158a    alpha

 ITERATION  ENERGY          1e-ENERGY        2e-ENERGY     NORM[dD(SAO)]  TOL
  27  -3209.2971392290    -16620.030399     7264.3817525    0.309D-01 0.443D-13
                            Exc = -236.587720711      Eck =  7500.96947321    
                         Ntotal = 315.00044223      Nspin = 1.0000422967    
                             Na = 158.00024226         Nb = 157.00019997    
                            current damping = 1.100
 
          Norm of current diis error: 0.10849E-02
          max. resid. norm for Fia-block=  5.560D-04 for orbital    158a    alpha
          max. resid. fock norm         =  5.755D-04 for orbital    158a    alpha

 ITERATION  ENERGY          1e-ENERGY        2e-ENERGY     NORM[dD(SAO)]  TOL
  28  -3209.2971405387    -16620.026616     7264.3779687    0.115D-01 0.395D-13
                            Exc = -236.587543367      Eck =  7500.96551203    
                         Ntotal = 315.00044249      Nspin = 1.0000423169    
                             Na = 158.00024240         Nb = 157.00020009    
                            current damping = 0.950
 
          Norm of current diis error: 0.97984E-03
          max. resid. norm for Fia-block=  4.402D-04 for orbital    158a    alpha
          max. resid. fock norm         =  4.662D-04 for orbital    731a    alpha

 ITERATION  ENERGY          1e-ENERGY        2e-ENERGY     NORM[dD(SAO)]  TOL
  29  -3209.2971415552    -16620.038107     7264.3894583    0.100D-01 0.359D-13
                            Exc = -236.587804328      Eck =  7500.97726267    
                         Ntotal = 315.00044269      Nspin = 1.0000423177    
                             Na = 158.00024250         Nb = 157.00020018    
                            current damping = 1.000
 
          Norm of current diis error: 0.96210E-03
          max. resid. norm for Fia-block=  3.014D-04 for orbital    158a    alpha
          max. resid. fock norm         =  3.830D-04 for orbital    731a    alpha

 ITERATION  ENERGY          1e-ENERGY        2e-ENERGY     NORM[dD(SAO)]  TOL
  30  -3209.2971421415    -16620.027813     7264.3791638    0.532D-02 0.339D-13
                            Exc = -236.587586953      Eck =  7500.96675071    
                         Ntotal = 315.00044277      Nspin = 1.0000423189    
                             Na = 158.00024254         Nb = 157.00020023    
                            current damping = 1.050
 
          Norm of current diis error: 0.71700E-03
          max. resid. norm for Fia-block=  3.169D-04 for orbital    158a    alpha
          max. resid. fock norm         =  6.308D-04 for orbital    731a    alpha
          mo-orthogonalization: Cholesky decomposition

 ITERATION  ENERGY          1e-ENERGY        2e-ENERGY     NORM[dD(SAO)]  TOL
  31  -3209.2971427008    -16620.029012     7264.3803623    0.936D-02 0.312D-13
                            Exc = -236.587631756      Eck =  7500.96799403    
                         Ntotal = 315.00044296      Nspin = 1.0000422873    
                             Na = 158.00024262         Nb = 157.00020034    
                            current damping = 1.100
 
          Norm of current diis error: 0.60104E-03
          max. resid. norm for Fia-block=  2.565D-04 for orbital    158a    alpha
          max. resid. fock norm         =  8.223D-04 for orbital    731a    alpha

 ITERATION  ENERGY          1e-ENERGY        2e-ENERGY     NORM[dD(SAO)]  TOL
  32  -3209.2971430785    -16620.029659     7264.3810087    0.211D-01 0.285D-13
                            Exc = -236.587587310      Eck =  7500.96859601    
                         Ntotal = 315.00044306      Nspin = 1.0000422495    
                             Na = 158.00024265         Nb = 157.00020040    
                            current damping = 0.950
 
          Norm of current diis error: 0.52850E-03
          max. resid. norm for Fia-block=  1.703D-04 for orbital    158a    alpha
          max. resid. fock norm         =  1.006D-03 for orbital    731a    alpha

 ITERATION  ENERGY          1e-ENERGY        2e-ENERGY     NORM[dD(SAO)]  TOL
  33  -3209.2971433098    -16620.030735     7264.3820842    0.195D-01 0.257D-13
                            Exc = -236.587659573      Eck =  7500.96974378    
                         Ntotal = 315.00044313      Nspin = 1.0000422066    
                             Na = 158.00024267         Nb = 157.00020046    
                            current damping = 0.800
 
          Norm of current diis error: 0.49155E-03
          max. resid. norm for Fia-block=  1.641D-04 for orbital    156a    beta 
          max. resid. fock norm         =  1.601D-03 for orbital    761a    beta 

 ITERATION  ENERGY          1e-ENERGY        2e-ENERGY     NORM[dD(SAO)]  TOL
  34  -3209.2971434929    -16620.025170     7264.3765192    0.627D-01 0.232D-13
                            Exc = -236.587522460      Eck =  7500.96404162    
                         Ntotal = 315.00044322      Nspin = 1.0000421521    
                             Na = 158.00024269         Nb = 157.00020054    
                            current damping = 0.850
 
          Norm of current diis error: 0.50163E-03
          max. resid. norm for Fia-block=  9.704D-05 for orbital    156a    beta 
          max. resid. fock norm         =  1.991D-03 for orbital    761a    beta 

 ITERATION  ENERGY          1e-ENERGY        2e-ENERGY     NORM[dD(SAO)]  TOL
  35  -3209.2971436893    -16620.030265     7264.3816141    0.134D-01 0.229D-13
                            Exc = -236.587621408      Eck =  7500.96923551    
                         Ntotal = 315.00044330      Nspin = 1.0000421031    
                             Na = 158.00024270         Nb = 157.00020060    
                            current damping = 0.900
 
          Norm of current diis error: 0.38900E-03
          max. resid. norm for Fia-block=  1.428D-04 for orbital    156a    beta 
          max. resid. fock norm         =  3.139D-03 for orbital    761a    beta 
          mo-orthogonalization: Cholesky decomposition

 ITERATION  ENERGY          1e-ENERGY        2e-ENERGY     NORM[dD(SAO)]  TOL
  36  -3209.2971441262    -16620.028908     7264.3802565    0.432D-01 0.226D-13
                            Exc = -236.587588272      Eck =  7500.96784476    
                         Ntotal = 315.00044335      Nspin = 1.0000420411    
                             Na = 158.00024270         Nb = 157.00020066    
                            current damping = 0.950
 
          Norm of current diis error: 0.33954E-03
          max. resid. norm for Fia-block=  1.259D-04 for orbital    156a    beta 
          max. resid. fock norm         =  3.783D-03 for orbital    787a    alpha

 ITERATION  ENERGY          1e-ENERGY        2e-ENERGY     NORM[dD(SAO)]  TOL
  37  -3209.2971442388    -16620.028739     7264.3800872    0.262D-01 0.223D-13
                            Exc = -236.587606880      Eck =  7500.96769405    
                         Ntotal = 315.00044342      Nspin = 1.0000420253    
                             Na = 158.00024272         Nb = 157.00020070    
                            current damping = 0.800
 
          Norm of current diis error: 0.30940E-03
          max. resid. norm for Fia-block=  1.094D-04 for orbital    156a    beta 
          max. resid. fock norm         =  8.274D-03 for orbital    761a    beta 

 ITERATION  ENERGY          1e-ENERGY        2e-ENERGY     NORM[dD(SAO)]  TOL
  38  -3209.2971440976    -16620.027997     7264.3793453    0.890D+00 0.455D-13
                            Exc = -236.587559657      Eck =  7500.96690498    
                         Ntotal = 315.00044340      Nspin = 1.0000420297    
                             Na = 158.00024271         Nb = 157.00020068    
                            current damping = 0.850
 
          Norm of current diis error: 0.29534E-03
          max. resid. norm for Fia-block=  7.641D-05 for orbital    156a    beta 
          max. resid. fock norm         =  2.928D-03 for orbital    761a    beta 

 ITERATION  ENERGY          1e-ENERGY        2e-ENERGY     NORM[dD(SAO)]  TOL
  39  -3209.2971442033    -16620.029846     7264.3811949    0.186D+00 0.442D-13
                            Exc = -236.587596628      Eck =  7500.96879152    
                         Ntotal = 315.00044341      Nspin = 1.0000420144    
                             Na = 158.00024271         Nb = 157.00020070    
                            current damping = 0.900
 
          Norm of current diis error: 0.27043E-03
          max. resid. norm for Fia-block=  4.976D-05 for orbital    156a    beta 
          max. resid. fock norm         =  1.770D-03 for orbital    786a    alpha

 ITERATION  ENERGY          1e-ENERGY        2e-ENERGY     NORM[dD(SAO)]  TOL
  40  -3209.2971442518    -16620.028661     7264.3800099    0.153D-01 0.432D-13
                            Exc = -236.587583607      Eck =  7500.96759349    
                         Ntotal = 315.00044343      Nspin = 1.0000419916    
                             Na = 158.00024271         Nb = 157.00020072    
                            current damping = 0.950
 
          Norm of current diis error: 0.24396E-03
          max. resid. norm for Fia-block=  7.862D-05 for orbital    156a    beta 
          max. resid. fock norm         =  2.702D-03 for orbital    762a    beta 
          mo-orthogonalization: Cholesky decomposition

 ITERATION  ENERGY          1e-ENERGY        2e-ENERGY     NORM[dD(SAO)]  TOL
  41  -3209.2971442891    -16620.028757     7264.3801051    0.300D-01 0.422D-13
                            Exc = -236.587593165      Eck =  7500.96769827    
                         Ntotal = 315.00044348      Nspin = 1.0000419437    
                             Na = 158.00024271         Nb = 157.00020077    
                            current damping = 1.000
 
          Norm of current diis error: 0.22702E-03
          max. resid. norm for Fia-block=  6.337D-05 for orbital    156a    beta 
          max. resid. fock norm         =  1.777D-03 for orbital    762a    beta 

 ITERATION  ENERGY          1e-ENERGY        2e-ENERGY     NORM[dD(SAO)]  TOL
  42  -3209.2971443082    -16620.028114     7264.3794629    0.368D-01 0.455D-13
                            Exc = -236.587571449      Eck =  7500.96703434    
                         Ntotal = 315.00044351      Nspin = 1.0000419101    
                             Na = 158.00024271         Nb = 157.00020080    
                            current damping = 1.050
 
          Norm of current diis error: 0.21599E-03
          max. resid. norm for Fia-block=  6.715D-05 for orbital    156a    beta 
          max. resid. fock norm         =  1.131D-03 for orbital    762a    beta 

 ITERATION  ENERGY          1e-ENERGY        2e-ENERGY     NORM[dD(SAO)]  TOL
  43  -3209.2971443468    -16620.029756     7264.3811047    0.368D-01 0.159D-12
                            Exc = -236.587611296     Coul =  7576.27417659    
                            exK = -75.3054605908    
                         Ntotal = 315.00044353      Nspin = 1.0000418710    
                             Na = 158.00024270         Nb = 157.00020083    
                            current damping = 1.100
 
          Norm of current diis error: 0.21370E-03
          max. resid. norm for Fia-block=  6.078D-05 for orbital    156a    beta 
          max. resid. fock norm         =  5.047D-04 for orbital    761a    alpha

 ITERATION  ENERGY          1e-ENERGY        2e-ENERGY     NORM[dD(SAO)]  TOL
  44  -3209.2971443787    -16620.027964     7264.3793128    0.917D-01 0.101D-12
                            Exc = -236.587573490      Eck =  7500.96688626    
                         Ntotal = 315.00044355      Nspin = 1.0000418408    
                             Na = 158.00024270         Nb = 157.00020086    
                            current damping = 1.150
 
          Norm of current diis error: 0.18844E-03
          max. resid. norm for Fia-block=  7.866D-05 for orbital    156a    beta 
          max. resid. fock norm         =  7.836D-04 for orbital    798a    alpha

 ITERATION  ENERGY          1e-ENERGY        2e-ENERGY     NORM[dD(SAO)]  TOL
  45  -3209.2971444270    -16620.028899     7264.3802472    0.106D+00 0.663D-13
                            Exc = -236.587591770      Eck =  7500.96783897    
                         Ntotal = 315.00044357      Nspin = 1.0000417951    
                             Na = 158.00024268         Nb = 157.00020089    
                            current damping = 1.200
 
          Norm of current diis error: 0.16945E-03
          max. resid. norm for Fia-block=  8.561D-05 for orbital    156a    beta 
          max. resid. fock norm         =  4.612D-04 for orbital    750a    alpha
          mo-orthogonalization: Cholesky decomposition

 ITERATION  ENERGY          1e-ENERGY        2e-ENERGY     NORM[dD(SAO)]  TOL
  46  -3209.2971444666    -16620.028223     7264.3795710    0.537D-01 0.579D-13
                            Exc = -236.587578606      Eck =  7500.96714963    
                         Ntotal = 315.00044358      Nspin = 1.0000417489    
                             Na = 158.00024267         Nb = 157.00020092    
                            current damping = 1.250
 
          Norm of current diis error: 0.15534E-03
          max. resid. norm for Fia-block=  7.285D-05 for orbital    156a    beta 
          max. resid. fock norm         =  3.128D-04 for orbital    762a    beta 

 ITERATION  ENERGY          1e-ENERGY        2e-ENERGY     NORM[dD(SAO)]  TOL
  47  -3209.2971444962    -16620.028879     7264.3802278    0.160D-01 0.533D-13
                            Exc = -236.587594163      Eck =  7500.96782194    
                         Ntotal = 315.00044360      Nspin = 1.0000417073    
                             Na = 158.00024266         Nb = 157.00020095    
                            current damping = 1.300
 
          Norm of current diis error: 0.14412E-03
          max. resid. norm for Fia-block=  7.107D-05 for orbital    156a    beta 
          max. resid. fock norm         =  2.877D-04 for orbital    731a    beta 

 ITERATION  ENERGY          1e-ENERGY        2e-ENERGY     NORM[dD(SAO)]  TOL
  48  -3209.2971445124    -16620.027897     7264.3792455    0.160D-01 0.490D-13
                            Exc = -236.587570428      Eck =  7500.96681595    
                         Ntotal = 315.00044361      Nspin = 1.0000416699    
                             Na = 158.00024264         Nb = 157.00020097    
                            current damping = 1.350
 
          Norm of current diis error: 0.13728E-03
          max. resid. norm for Fia-block=  5.259D-05 for orbital    156a    beta 
          max. resid. fock norm         =  2.789D-04 for orbital    814a    beta 

 ITERATION  ENERGY          1e-ENERGY        2e-ENERGY     NORM[dD(SAO)]  TOL
  49  -3209.2971445326    -16620.028877     7264.3802252    0.103D-01 0.455D-13
                            Exc = -236.587593907      Eck =  7500.96781909    
                         Ntotal = 315.00044362      Nspin = 1.0000416390    
                             Na = 158.00024263         Nb = 157.00020099    
                            current damping = 1.400
 
          Norm of current diis error: 0.12446E-03
          max. resid. norm for Fia-block=  6.399D-05 for orbital    156a    beta 
          max. resid. fock norm         =  5.641D-04 for orbital    814a    beta 

 ITERATION  ENERGY          1e-ENERGY        2e-ENERGY     NORM[dD(SAO)]  TOL
  50  -3209.2971445596    -16620.028156     7264.3795037    0.105D-01 0.402D-13
                            Exc = -236.587578768      Eck =  7500.96708250    
                         Ntotal = 315.00044363      Nspin = 1.0000416043    
                             Na = 158.00024262         Nb = 157.00020101    
                            current damping = 1.450
 
          Norm of current diis error: 0.11177E-03
          max. resid. norm for Fia-block=  6.413D-05 for orbital    156a    beta 
          max. resid. fock norm         =  1.170D-03 for orbital    814a    beta 
          mo-orthogonalization: Cholesky decomposition

 ITERATION  ENERGY          1e-ENERGY        2e-ENERGY     NORM[dD(SAO)]  TOL
  51  -3209.2971445663    -16620.028671     7264.3800189    0.809D-01 0.369D-13
                            Exc = -236.587588766      Eck =  7500.96760768    
                         Ntotal = 315.00044364      Nspin = 1.0000415678    
                             Na = 158.00024261         Nb = 157.00020104    
                            current damping = 1.500
 
          Norm of current diis error: 0.10195E-03
          max. resid. norm for Fia-block=  5.741D-05 for orbital    156a    beta 
          max. resid. fock norm         =  1.190D-03 for orbital    761a    beta 

 ITERATION  ENERGY          1e-ENERGY        2e-ENERGY     NORM[dD(SAO)]  TOL
  52  -3209.2971445542    -16620.028114     7264.3794617    0.162D-01 0.421D-13
                            Exc = -236.587578511      Eck =  7500.96704026    
                         Ntotal = 315.00044365      Nspin = 1.0000415385    
                             Na = 158.00024259         Nb = 157.00020106    
                            current damping = 1.550
 
          Norm of current diis error: 0.95015E-04
          max. resid. norm for Fia-block=  3.695D-05 for orbital    156a    beta 
          max. resid. fock norm         =  5.448D-04 for orbital    761a    beta 

 ENERGY CONVERGED !

          Overall gridpoints after grid construction =        348114

 ITERATION  ENERGY          1e-ENERGY        2e-ENERGY     NORM[dD(SAO)]  TOL
  53  -3209.2990875598    -16620.028140     7264.3775455    0.346D-02 0.471D-13
                            Exc = -236.589523328      Eck =  7500.96706878    
                         Ntotal = 314.99989662      Nspin =0.99999908183    
                             Na = 157.99994785         Nb = 156.99994877    
                            current damping = 1.600
 
          Norm of current diis error: 0.89669E-04
          max. resid. norm for Fia-block=  5.008D-05 for orbital    156a    beta 
          max. resid. fock norm         =  2.041D-03 for orbital    814a    beta 

 End of SCF iterations

   convergence criteria satisfied after    53 iterations


   *************************************************************************
   y                                                                        
   *************************************************************************


                  ------------------------------------------ 
                 |  total energy      =  -3209.29908755976  |
                  ------------------------------------------ 
                 :  kinetic energy    =   3197.56881908562  :
                 :  potential energy  =  -6406.86790664537  :
                 :  virial theorem    =      1.99634491266  :
                 :  wavefunction norm =      1.00000000000  :
                  .......................................... 


 <geterg> : there is no data group $energy 


 <skperg> : $end is missing 


 orbitals $uhfmo_beta  will be written to file beta

 orbitals $uhfmo_alpha  will be written to file alpha
 
 alpha: 

    irrep                154a        155a        156a        157a        158a   
 eigenvalues H         -0.33775    -0.33375    -0.31945    -0.31194    -0.28954
            eV          -9.1908     -9.0817     -8.6928     -8.4883     -7.8789
 occupation              1.0000      1.0000      1.0000      1.0000      1.0000

    irrep                159a        160a        161a        162a        163a   
 eigenvalues H         -0.17120    -0.15979    -0.14217    -0.13237    -0.12937
            eV          -4.6587     -4.3482     -3.8687     -3.6020     -3.5203
 
 beta:  

    irrep                153a        154a        155a        156a        157a   
 eigenvalues H         -0.33199    -0.32075    -0.31664    -0.30539    -0.29794
            eV          -9.0340     -8.7281     -8.6162     -8.3100     -8.1074
 occupation              1.0000      1.0000      1.0000      1.0000      1.0000

    irrep                158a        159a        160a        161a        162a   
 eigenvalues H         -0.17094    -0.15900    -0.14205    -0.13190    -0.12798
            eV          -4.6515     -4.3268     -3.8655     -3.5891     -3.4825
 

                                             _ _ _ 
  IRREP     alpha occ.     beta occ.      tr(D*D-D)


 a        158.00000000   157.00000000    -0.26153330

   -------------------------------------------------

   sum    158.00000000   157.00000000    -0.26153330

 <S*S>     0.77306659

 
 
 
 ==============================================================================
                           electrostatic moments
 ==============================================================================

 reference point for electrostatic moments:    0.00000   0.00000   0.00000

 
              nuc           elec       ->  total
 ------------------------------------------------------------------------------
                          charge      
 ------------------------------------------------------------------------------
         316.000000    -315.000000       1.000000
 a-b                                     1.000000
 
 ------------------------------------------------------------------------------
                       dipole moment  
 ------------------------------------------------------------------------------
   x      10.907610     -11.656309      -0.748698
   y       0.024992      -0.362472      -0.337481
   z      -7.422252       5.549682      -1.872570
 
   | dipole moment | =     2.0447 a.u. =     5.1972 debye 
 
 ------------------------------------------------------------------------------
                     quadrupole moment
 ------------------------------------------------------------------------------
  xx    8008.259840   -8131.198900    -122.939061
  yy    5040.494336   -5184.790121    -144.295785
  zz    4638.556318   -4781.438139    -142.881822
  xy    -208.300061     210.768572       2.468511
  xz     -91.086294      80.900008     -10.186286
  yz     -42.857860      40.223337      -2.634524
 
     1/3  trace=    -136.705556
     anisotropy=      27.897946
 
 ==============================================================================
 
HOMO-LUMO Separation
 HOMO         :   -0.28954243 H =     -7.87885 eV
 LUMO         :   -0.17120263 H =     -4.65866 eV
 HOMO-LUMO gap:    0.11833981 H =     +3.22019 eV
 
 ==============================================================================


    ------------------------------------------------------------------------
         total  cpu-time :   4 days  4 hours 53 minutes and 36 seconds
         total wall-time : 12 hours 40 minutes and  8 seconds
    ------------------------------------------------------------------------

   ****  ridft : all done  ****


    2024-11-26 06:33:36.866 

 ridft ended normally
